# Supplementary material for: A Multicellular In Vitro Model of the Human Intestine with Immunocompetent Features Highlights Host‐Pathogen Interactions During Early Salmonella Typhimurium Infection
Source: Adv Sci (Weinh). 2025 Jan 14;12(9):2411233. doi: 10.1002/advs.202411233 (PMC11884561; doi:10.1002/advs.202411233)
Supplement: Supplementary file 3 — Supplemental Table 1 [file ADVS-12-2411233-s004.xlsx]

## Sheet: Sheet1
Reagent	Company	Product no.	Concentration
Advanced DMEM/F12 (1x) (NEAA, NaPy)	Gibco	12634-028 (10x)
HEPES	SIGMA	H3662 - 1M Bioreagent	10 mM
GlutaMax-I (100x)	Gibco	35050-061	1x
Anti-Anti	Gibco	15240-062 (100x)	1x
N-Acetylcystein	SIGMA	A9165-5G	1 mM
N2 Supplement	Gibco	17502-048 (100x)	1x
B27 (without Vitamin A)	Gibco	12587-010 (50x)	1x
hR-Spondin 1	Peprotech	120-38-500UG	500 ng/ml
rec mNoggin	Peprotech	250-38-1MG	100 ng/ml
hEGF	Peprotech	AF-100-15-500UG	50 ng/ml
Leu-Gastrin	SIGMA	G9145	10 nM
Nicotinamid	SIGMA	N0636-100G	10 mM
A83-01	Tocris	2939	500 nM
SB202190	SIGMA	S7067	10 µM
LY2157299	CAYMAN Chemical Company	15312	500 nM
Y-27632 dihydrochloride	Tocris	1254	10 µM
JAG-1 (Notch Ligand)	AnaSpec Inc	AS-61298	1 µM
