# Supplementary material for: A Multicellular In Vitro Model of the Human Intestine with Immunocompetent Features Highlights Host‐Pathogen Interactions During Early Salmonella Typhimurium Infection
Source: Adv Sci (Weinh). 2025 Jan 14;12(9):2411233. doi: 10.1002/advs.202411233 (PMC11884561; doi:10.1002/advs.202411233)
Supplement: Supplementary file 4 — Supplemental Table 2 [file ADVS-12-2411233-s007.xlsx]

## Sheet: Sheet1
	fwd	rev
MUC2	GCCAGCTCATCAAGGACAG	GCAGGCATCGTAGTAGTGCTG
LYZ	CCGCTACTGGTGTAATGATGG	CATCAGCGATGTTATCTTGCAG
GP2	CAATGTGCCTACCCACTGGA	ATGGCACCCACATACAGCAC	Adapted from Fasciano, A. C., Blutt, S. E., Estes, M. K., Mecsas, J. Induced Differentiation of M Cell-like Cells in Human Stem Cell-derived Ileal Enteroid Monolayers. J. Vis. Exp. (149), e59894, doi:10.3791/59894 (2019).
TNF	TCCCCAGGGACCTCTCTCTA	CAGCTTGAGGGTTTGCTACA
RANKL	AGAGCGCAGATGGATCCTAA	TTCCTTTTGCACAGCTCCTT
LTA	CCTGGCTGCACTCGATGT	GCGAAGGCTCCAAAGAAG
LTB	CGGTGCCTATCACTGTCCTG	GCCGTCTCCGTTACCAGTC
