# Supplementary material for: A Multicellular In Vitro Model of the Human Intestine with Immunocompetent Features Highlights Host‐Pathogen Interactions During Early Salmonella Typhimurium Infection
Source: Adv Sci (Weinh). 2025 Jan 14;12(9):2411233. doi: 10.1002/advs.202411233 (PMC11884561; doi:10.1002/advs.202411233)
Supplement: Supplementary file 5 — Supplemental Table 3 [file ADVS-12-2411233-s009.xlsx]

## Sheet: Samples_anno3_DEGs
ensgene	baseMean	log2FoldChange	lfcSE	pvalue	padj	test	entrezgene_id	ensembl_gene_id	gene_biotype	chromosome_name	start_position	end_position	strand	external_gene_name	description
ENSG00000000971.17	19.1213	10.4251	2.91759	1.35502e-18	5.33162e-16	TRUE	3075	ENSG00000000971	protein_coding	1	196651754	196752476	1	CFH	complement factor H [Source:HGNC Symbol;Acc:HGNC:4883]
ENSG00000002933.9	800.921	1.13746	0.204621	1.11459e-09	8.83548e-08	TRUE	55365	ENSG00000002933	protein_coding	7	150800403	150805118	1	TMEM176A	transmembrane protein 176A [Source:HGNC Symbol;Acc:HGNC:24930]
ENSG00000003400.16	1340.09	1.41626	0.279045	1.5864e-08	8.69148e-07	TRUE	843	ENSG00000003400	protein_coding	2	201182872	201229428	1	CASP10	caspase 10 [Source:HGNC Symbol;Acc:HGNC:1500]
ENSG00000004776.13	3.66638	2.44399	0.829414	0.00017579	0.00273689	TRUE	126393	ENSG00000004776	protein_coding	19	35754566	35758079	-1	HSPB6	heat shock protein family B (small) member 6 [Source:HGNC Symbol;Acc:HGNC:26511]
ENSG00000005059.16	38.1149	1.06271	0.282512	5.9193e-06	0.000157758	TRUE	55013	ENSG00000005059	protein_coding	4	109560209	109688719	1	MCUB	mitochondrial calcium uniporter dominant negative subunit beta [Source:HGNC Symbol;Acc:HGNC:26076]
ENSG00000005249.14	3.72601	4.0242	1.10447	5.63656e-06	0.000151153	TRUE	5577	ENSG00000005249	protein_coding	7	107044705	107161811	1	PRKAR2B	protein kinase cAMP-dependent type II regulatory subunit beta [Source:HGNC Symbol;Acc:HGNC:9392]
ENSG00000005844.19	21.5682	-2.46674	0.668983	4.15314e-06	0.000116272	TRUE	3683	ENSG00000005844	protein_coding	16	30472658	30523567	1	ITGAL	integrin subunit alpha L [Source:HGNC Symbol;Acc:HGNC:6148]
ENSG00000006118.15	117.984	1.17062	0.313421	6.86711e-06	0.000179699	TRUE	54972	ENSG00000006118	protein_coding	11	60924460	60937159	1	TMEM132A	transmembrane protein 132A [Source:HGNC Symbol;Acc:HGNC:31092]
ENSG00000006468.15	12.7145	2.52068	0.569656	1.48748e-07	6.34923e-06	TRUE	2115	ENSG00000006468	protein_coding	7	13891229	13991425	-1	ETV1	ETS variant transcription factor 1 [Source:HGNC Symbol;Acc:HGNC:3490]
ENSG00000007171.19	238.781	1.75967	0.398983	3.8493e-07	1.477e-05	TRUE	4843	ENSG00000007171	protein_coding	17	27756766	27800529	-1	NOS2	nitric oxide synthase 2 [Source:HGNC Symbol;Acc:HGNC:7873]
ENSG00000011028.14	59.8288	6.53168	0.647111	3.08645e-24	3.03608e-21	TRUE	9902	ENSG00000011028	protein_coding	17	62627670	62693597	1	MRC2	mannose receptor C type 2 [Source:HGNC Symbol;Acc:HGNC:16875]
ENSG00000011465.18	37.1919	6.44983	0.746587	3.11094e-21	1.68309e-18	TRUE	1634	ENSG00000011465	protein_coding	12	91140484	91183217	-1	DCN	decorin [Source:HGNC Symbol;Acc:HGNC:2705]
ENSG00000013297.12	6.62505	7.73144	2.65695	4.498e-10	3.87814e-08	TRUE	5010	ENSG00000013297	protein_coding	3	170418868	170454733	1	CLDN11	claudin 11 [Source:HGNC Symbol;Acc:HGNC:8514]
ENSG00000013583.10	1696.74	-1.0452	0.157071	1.3116e-12	1.85518e-10	TRUE	50865	ENSG00000013583	protein_coding	12	12974870	13000265	-1	HEBP1	heme binding protein 1 [Source:HGNC Symbol;Acc:HGNC:17176]
ENSG00000014257.17	30.7527	2.49474	0.394722	1.1452e-11	1.36172e-09	TRUE	55	ENSG00000014257	protein_coding	3	132317369	132368302	1	ACP3	acid phosphatase 3 [Source:HGNC Symbol;Acc:HGNC:125]
ENSG00000016602.9	408.733	2.69114	0.678628	2.33421e-06	7.04528e-05	TRUE	22802	ENSG00000016602	protein_coding	1	86547078	86580754	1	CLCA4	chloride channel accessory 4 [Source:HGNC Symbol;Acc:HGNC:2018]
ENSG00000019549.13	8.86999	4.71769	0.867922	6.9012e-10	5.70033e-08	TRUE	6591	ENSG00000019549	protein_coding	8	48917598	48921740	-1	SNAI2	snail family transcriptional repressor 2 [Source:HGNC Symbol;Acc:HGNC:11094]
ENSG00000019991.18	21.2937	9.44797	2.84448	1.47329e-14	2.97976e-12	TRUE	3082	ENSG00000019991	protein_coding	7	81699010	81770438	-1	HGF	hepatocyte growth factor [Source:HGNC Symbol;Acc:HGNC:4893]
ENSG00000020181.18	5.97349	5.24321	1.1411	6.22824e-09	3.9296e-07	TRUE	25960	ENSG00000020181	protein_coding	8	37784191	37844896	1	ADGRA2	adhesion G protein-coupled receptor A2 [Source:HGNC Symbol;Acc:HGNC:17849]
ENSG00000021488.13	264.535	-1.99293	0.368953	2.8421e-09	1.97768e-07	TRUE	11136	ENSG00000021488	protein_coding	19	32830509	32869767	-1	SLC7A9	solute carrier family 7 member 9 [Source:HGNC Symbol;Acc:HGNC:11067]
ENSG00000022267.19	18.1848	4.58396	0.75501	6.56557e-11	6.67068e-09	TRUE	2273	ENSG00000022267	protein_coding	X	136146702	136211359	1	FHL1	four and a half LIM domains 1 [Source:HGNC Symbol;Acc:HGNC:3702]
ENSG00000022567.10	1302.86	1.35974	0.265941	1.51892e-08	8.38546e-07	TRUE	57210	ENSG00000022567	protein_coding	8	141207166	141308305	-1	SLC45A4	solute carrier family 45 member 4 [Source:HGNC Symbol;Acc:HGNC:29196]
ENSG00000024422.12	283.531	1.62381	0.341311	7.72483e-08	3.57972e-06	TRUE	30846	ENSG00000024422	protein_coding	19	47713422	47743134	1	EHD2	EH domain containing 2 [Source:HGNC Symbol;Acc:HGNC:3243]
ENSG00000026025.16	1028.49	5.02189	0.412605	1.78659e-35	7.73271e-32	TRUE	7431	ENSG00000026025	protein_coding	10	17228241	17237593	1	VIM	vimentin [Source:HGNC Symbol;Acc:HGNC:12692]
ENSG00000026508.21	641.081	1.13071	0.443147	0.000303385	0.00425781	TRUE	960	ENSG00000026508	protein_coding	11	35138882	35232402	1	CD44	CD44 molecule (Indian blood group) [Source:HGNC Symbol;Acc:HGNC:1681]
ENSG00000028277.22	61.2378	1.42771	0.450619	4.60121e-05	0.000903583	TRUE	5452	ENSG00000028277	protein_coding	19	42086110	42196585	-1	POU2F2	POU class 2 homeobox 2 [Source:HGNC Symbol;Acc:HGNC:9213]
ENSG00000029153.15	235.923	1.44882	0.283687	1.29243e-08	7.30273e-07	TRUE	56938	ENSG00000029153	protein_coding	12	27332836	27425289	1	BMAL2	basic helix-loop-helix ARNT like 2 [Source:HGNC Symbol;Acc:HGNC:18984]
ENSG00000031081.11	3.06703	3.85857	1.18065	1.43902e-05	0.000333424	TRUE	57514	ENSG00000031081	protein_coding	3	119294383	119420714	1	ARHGAP31	Rho GTPase activating protein 31 [Source:HGNC Symbol;Acc:HGNC:29216]
ENSG00000034053.15	5.3166	7.43194	2.71256	1.73247e-07	7.26596e-06	TRUE	321	ENSG00000034053	protein_coding	15	28884483	29118315	1	APBA2	amyloid beta precursor protein binding family A member 2 [Source:HGNC Symbol;Acc:HGNC:579]
ENSG00000038210.14	1089.13	-1.44038	0.195346	7.86181e-15	1.62036e-12	TRUE	55300	ENSG00000038210	protein_coding	4	25160663	25279204	1	PI4K2B	phosphatidylinositol 4-kinase type 2 beta [Source:HGNC Symbol;Acc:HGNC:18215]
ENSG00000038427.16	16.5742	4.55064	0.855937	3.40122e-11	3.69206e-09	TRUE	1462	ENSG00000038427	protein_coding	5	83471618	83582303	1	VCAN	versican [Source:HGNC Symbol;Acc:HGNC:2464]
ENSG00000039139.11	31.3524	1.99941	0.526128	4.20318e-06	0.000117369	TRUE	1767	ENSG00000039139	protein_coding	5	13690328	14011818	-1	DNAH5	dynein axonemal heavy chain 5 [Source:HGNC Symbol;Acc:HGNC:2950]
ENSG00000040199.18	391.428	-1.11023	0.18924	1.99902e-10	1.82535e-08	TRUE	23035	ENSG00000040199	protein_coding	16	71637835	71724701	-1	PHLPP2	PH domain and leucine rich repeat protein phosphatase 2 [Source:HGNC Symbol;Acc:HGNC:29149]
ENSG00000041982.17	49.1936	3.35286	0.585358	2.23023e-10	2.02791e-08	TRUE	3371	ENSG00000041982	protein_coding	9	115019575	115118207	-1	TNC	tenascin C [Source:HGNC Symbol;Acc:HGNC:5318]
ENSG00000042062.13	17.6578	4.20353	0.858575	2.49183e-08	1.31526e-06	TRUE	140876	ENSG00000042062	protein_coding	20	50586108	50691542	-1	RIPOR3	RIPOR family member 3 [Source:HGNC Symbol;Acc:HGNC:16168]
ENSG00000042980.14	408.85	1.71972	0.544835	4.92013e-05	0.00095409	TRUE	10863	ENSG00000042980	protein_coding	8	24294069	24359014	1	ADAM28	ADAM metallopeptidase domain 28 [Source:HGNC Symbol;Acc:HGNC:206]
ENSG00000049089.15	181.746	1.43942	0.862134	0.00159849	0.0158248	TRUE	1298	ENSG00000049089	protein_coding	1	40300489	40317813	-1	COL9A2	collagen type IX alpha 2 chain [Source:HGNC Symbol;Acc:HGNC:2218]
ENSG00000049130.16	181.503	1.08546	0.458402	0.000466389	0.00605466	TRUE	4254	ENSG00000049130	protein_coding	12	88492793	88580851	-1	KITLG	KIT ligand [Source:HGNC Symbol;Acc:HGNC:6343]
ENSG00000049192.15	5.46299	1.90731	1.08999	0.00149348	0.0150048	TRUE	11174	ENSG00000049192	protein_coding	5	65148738	65481920	-1	ADAMTS6	ADAM metallopeptidase with thrombospondin type 1 motif 6 [Source:HGNC Symbol;Acc:HGNC:222]
ENSG00000050165.19	283.607	4.09483	0.533394	6.7799e-16	1.70609e-13	TRUE	27122	ENSG00000050165	protein_coding	11	11956207	12009769	-1	DKK3	dickkopf WNT signaling pathway inhibitor 3 [Source:HGNC Symbol;Acc:HGNC:2893]
ENSG00000051128.19	17.4364	2.67292	0.432899	3.26384e-11	3.56731e-09	TRUE	9454	ENSG00000051128	protein_coding	19	18929201	18941261	-1	HOMER3	homer scaffold protein 3 [Source:HGNC Symbol;Acc:HGNC:17514]
ENSG00000058085.15	9596.95	1.2274	0.456882	0.000229203	0.00339947	TRUE	3918	ENSG00000058085	protein_coding	1	183186238	183245127	1	LAMC2	laminin subunit gamma 2 [Source:HGNC Symbol;Acc:HGNC:6493]
ENSG00000059804.17	32.4769	1.8663	0.855214	0.000572529	0.00714253	TRUE	6515	ENSG00000059804	protein_coding	12	7919230	8019007	-1	SLC2A3	solute carrier family 2 member 3 [Source:HGNC Symbol;Acc:HGNC:11007]
ENSG00000060558.4	41.6596	3.75917	0.569571	1.68147e-12	2.28859e-10	TRUE	2769	ENSG00000060558	protein_coding	19	3136033	3163749	1	GNA15	G protein subunit alpha 15 [Source:HGNC Symbol;Acc:HGNC:4383]
ENSG00000060566.14	3045.41	-1.22541	0.206697	1.36655e-10	1.29142e-08	TRUE	84699	ENSG00000060566	protein_coding	19	4153631	4173054	1	CREB3L3	cAMP responsive element binding protein 3 like 3 [Source:HGNC Symbol;Acc:HGNC:18855]
ENSG00000060982.15	6.52024	4.88867	1.12787	1.02946e-08	6.08702e-07	TRUE	586	ENSG00000060982	protein_coding	12	24810024	24949101	-1	BCAT1	branched chain amino acid transaminase 1 [Source:HGNC Symbol;Acc:HGNC:976]
ENSG00000062038.15	2092.97	1.02375	0.24625	1.22564e-06	3.97661e-05	TRUE	1001	ENSG00000062038	protein_coding	16	68636189	68727468	1	CDH3	cadherin 3 [Source:HGNC Symbol;Acc:HGNC:1762]
ENSG00000063438.20	24.6491	1.9142	0.4397	4.91941e-07	1.8275e-05	TRUE	57491	ENSG00000063438	protein_coding	5	321714	438291	1	AHRR	aryl hydrocarbon receptor repressor [Source:HGNC Symbol;Acc:HGNC:346]
ENSG00000064042.18	23.1945	1.73821	0.742131	0.00042557	0.00562256	TRUE	22998	ENSG00000064042	protein_coding	4	41359607	41700044	1	LIMCH1	LIM and calponin homology domains 1 [Source:HGNC Symbol;Acc:HGNC:29191]
ENSG00000064932.16	2120.15	1.19073	0.307649	4.10833e-06	0.000115336	TRUE	22904	ENSG00000064932	protein_coding	19	1107637	1174268	-1	SBNO2	strawberry notch homolog 2 [Source:HGNC Symbol;Acc:HGNC:29158]
ENSG00000064989.13	3.16682	2.29943	1.18599	0.00142482	0.0144695	TRUE	10203	ENSG00000064989	protein_coding	2	187341964	187448460	-1	CALCRL	calcitonin receptor like receptor [Source:HGNC Symbol;Acc:HGNC:16709]
ENSG00000066629.19	9.17506	3.86242	1.05028	2.44793e-06	7.31707e-05	TRUE	2009	ENSG00000066629	protein_coding	14	99737693	99942060	1	EML1	EMAP like 1 [Source:HGNC Symbol;Acc:HGNC:3330]
ENSG00000066735.16	24.9206	-1.16607	0.582529	0.00113205	0.0120564	TRUE	26153	ENSG00000066735	protein_coding	14	104136454	104180894	1	KIF26A	kinesin family member 26A [Source:HGNC Symbol;Acc:HGNC:20226]
ENSG00000067798.16	5.78479	5.2997	1.52851	4.06895e-07	1.55576e-05	TRUE	89795	ENSG00000067798	protein_coding	12	77324641	78213010	1	NAV3	neuron navigator 3 [Source:HGNC Symbol;Acc:HGNC:15998]
ENSG00000069011.16	598.39	1.45364	0.334419	5.18736e-07	1.89949e-05	TRUE	5307	ENSG00000069011	protein_coding	5	135027734	135034813	-1	PITX1	paired like homeodomain 1 [Source:HGNC Symbol;Acc:HGNC:9004]
ENSG00000069424.16	401.682	1.03107	0.550375	0.00125883	0.0130721	TRUE	8514	ENSG00000069424	protein_coding	1	5990927	6101193	1	KCNAB2	potassium voltage-gated channel subfamily A regulatory beta subunit 2 [Source:HGNC Symbol;Acc:HGNC:6229]
ENSG00000069535.14	640.565	-1.12868	0.184613	4.41278e-11	4.65838e-09	TRUE	4129	ENSG00000069535	protein_coding	X	43766610	43882450	-1	MAOB	monoamine oxidase B [Source:HGNC Symbol;Acc:HGNC:6834]
ENSG00000070731.11	65.2357	1.4766	0.279603	5.286e-09	3.42498e-07	TRUE	10610	ENSG00000070731	protein_coding	17	76565377	76586956	-1	ST6GALNAC2	ST6 N-acetylgalactosaminide alpha-2	6-sialyltransferase 2 [Source:HGNC Symbol;Acc:HGNC:10867]
ENSG00000071282.12	26.0802	1.08511	0.335805	4.22405e-05	0.000841738	TRUE	29995	ENSG00000071282	protein_coding	3	8501807	8574668	1	LMCD1	LIM and cysteine rich domains 1 [Source:HGNC Symbol;Acc:HGNC:6633]
ENSG00000072163.20	15.6347	1.73972	0.673535	0.000236292	0.00348994	TRUE	55679	ENSG00000072163	protein_coding	2	127638381	127681786	-1	LIMS2	LIM zinc finger domain containing 2 [Source:HGNC Symbol;Acc:HGNC:16084]
ENSG00000072840.13	3.90511	2.64851	1.2469	0.000880692	0.0099111	TRUE	2121	ENSG00000072840	protein_coding	4	5711201	5814305	1	EVC	EvC ciliary complex subunit 1 [Source:HGNC Symbol;Acc:HGNC:3497]
ENSG00000072952.21	3.84364	1.47328	0.981985	0.00302227	0.025659	TRUE	10335	ENSG00000072952	protein_coding	11	10573091	10693988	-1	IRAG1	inositol 1	4	5-triphosphate receptor associated 1 [Source:HGNC Symbol;Acc:HGNC:7237]
ENSG00000073150.14	8.442	1.89585	0.805286	0.000442492	0.00581066	TRUE	56666	ENSG00000073150	protein_coding	22	50170731	50180295	1	PANX2	pannexin 2 [Source:HGNC Symbol;Acc:HGNC:8600]
ENSG00000073712.15	12.8082	9.22937	2.78875	1.68664e-15	3.92479e-13	TRUE	10979	ENSG00000073712	protein_coding	14	52857268	52952435	-1	FERMT2	FERM domain containing kindlin 2 [Source:HGNC Symbol;Acc:HGNC:15767]
ENSG00000073737.17	3886.2	1.13382	0.605806	0.00126409	0.0131142	TRUE	10170	ENSG00000073737	protein_coding	2	169064789	169096167	1	DHRS9	dehydrogenase/reductase 9 [Source:HGNC Symbol;Acc:HGNC:16888]
ENSG00000073756.13	11.8024	1.17578	0.669521	0.00162577	0.0160471	TRUE	5743	ENSG00000073756	protein_coding	1	186671791	186680922	-1	PTGS2	prostaglandin-endoperoxide synthase 2 [Source:HGNC Symbol;Acc:HGNC:9605]
ENSG00000074047.22	3.1688	2.63875	1.12753	0.000390142	0.0052474	TRUE	2736	ENSG00000074047	protein_coding	2	120735623	120992653	1	GLI2	GLI family zinc finger 2 [Source:HGNC Symbol;Acc:HGNC:4318]
ENSG00000074211.14	16.2475	3.00803	0.580796	7.06152e-09	4.35547e-07	TRUE	5522	ENSG00000074211	protein_coding	4	6320578	6563600	-1	PPP2R2C	protein phosphatase 2 regulatory subunit Bgamma [Source:HGNC Symbol;Acc:HGNC:9306]
ENSG00000074527.13	373.342	1.9386	0.524961	7.2821e-06	0.000188733	TRUE	59277	ENSG00000074527	protein_coding	12	95657807	95791189	-1	NTN4	netrin 4 [Source:HGNC Symbol;Acc:HGNC:13658]
ENSG00000075275.18	22.0656	1.07295	0.548959	0.0010406	0.011305	TRUE	9620	ENSG00000075275	protein_coding	22	46360834	46537620	-1	CELSR1	cadherin EGF LAG seven-pass G-type receptor 1 [Source:HGNC Symbol;Acc:HGNC:1850]
ENSG00000076351.13	1649.78	-1.93256	0.263254	1.03128e-14	2.10546e-12	TRUE	113235	ENSG00000076351	protein_coding	17	28394642	28407197	-1	SLC46A1	solute carrier family 46 member 1 [Source:HGNC Symbol;Acc:HGNC:30521]
ENSG00000076382.17	82.6281	-1.0773	0.263715	1.69651e-06	5.33637e-05	TRUE	10615	ENSG00000076382	protein_coding	17	28577565	28599025	-1	SPAG5	sperm associated antigen 5 [Source:HGNC Symbol;Acc:HGNC:13452]
ENSG00000076662.11	60.1396	-1.00304	0.212588	9.75449e-08	4.42739e-06	TRUE	3385	ENSG00000076662	protein_coding	19	10333776	10339661	-1	ICAM3	intercellular adhesion molecule 3 [Source:HGNC Symbol;Acc:HGNC:5346]
ENSG00000076706.17	3.90052	2.93393	1.23519	0.000321239	0.00444782	TRUE	4162	ENSG00000076706	protein_coding	11	119308529	119321521	-1	MCAM	melanoma cell adhesion molecule [Source:HGNC Symbol;Acc:HGNC:6934]
ENSG00000077782.23	35.4369	2.02488	0.385061	3.3633e-09	2.30333e-07	TRUE	2260	ENSG00000077782	protein_coding	8	38400215	38468834	-1	FGFR1	fibroblast growth factor receptor 1 [Source:HGNC Symbol;Acc:HGNC:3688]
ENSG00000077943.8	14.2972	8.84076	2.75125	2.3882e-14	4.61457e-12	TRUE	8516	ENSG00000077943	protein_coding	10	15513954	15719922	-1	ITGA8	integrin subunit alpha 8 [Source:HGNC Symbol;Acc:HGNC:6144]
ENSG00000078018.22	2.72852	2.08879	0.864704	0.000265907	0.00382104	TRUE	4133	ENSG00000078018	protein_coding	2	209424047	209734147	1	MAP2	microtubule associated protein 2 [Source:HGNC Symbol;Acc:HGNC:6839]
ENSG00000078098.15	2.77798	5.41407	1.56119	2.3802e-06	7.16411e-05	TRUE	2191	ENSG00000078098	protein_coding	2	162170684	162245151	-1	FAP	fibroblast activation protein alpha [Source:HGNC Symbol;Acc:HGNC:3590]
ENSG00000079385.23	15455.9	1.67785	0.31015	2.8888e-09	2.00373e-07	TRUE	634	ENSG00000079385	protein_coding	19	42507304	42561234	-1	CEACAM1	CEA cell adhesion molecule 1 [Source:HGNC Symbol;Acc:HGNC:1814]
ENSG00000079931.15	4.73586	2.11097	0.970227	0.000896147	0.0100537	TRUE	26002	ENSG00000079931	protein_coding	6	132296055	132401475	-1	MOXD1	monooxygenase DBH like 1 [Source:HGNC Symbol;Acc:HGNC:21063]
ENSG00000080573.7	267.169	-1.21735	0.276039	4.27269e-07	1.6183e-05	TRUE	50509	ENSG00000080573	protein_coding	19	9959561	10010504	-1	COL5A3	collagen type V alpha 3 chain [Source:HGNC Symbol;Acc:HGNC:14864]
ENSG00000081041.9	232.523	2.90704	0.788479	6.66228e-06	0.000175613	TRUE	2920	ENSG00000081041	protein_coding	4	74097040	74099196	-1	CXCL2	C-X-C motif chemokine ligand 2 [Source:HGNC Symbol;Acc:HGNC:4603]
ENSG00000081051.8	22.4763	-3.2172	0.722082	2.82752e-07	1.1207e-05	TRUE	174	ENSG00000081051	protein_coding	4	73431138	73456174	1	AFP	alpha fetoprotein [Source:HGNC Symbol;Acc:HGNC:317]
ENSG00000084674.15	4568.09	-2.13496	0.479653	3.462e-07	1.34993e-05	TRUE	338	ENSG00000084674	protein_coding	2	21001429	21044073	-1	APOB	apolipoprotein B [Source:HGNC Symbol;Acc:HGNC:603]
ENSG00000086696.11	14320.6	-1.59248	0.251604	1.30701e-11	1.54563e-09	TRUE	3294	ENSG00000086696	protein_coding	16	82035004	82098534	1	HSD17B2	hydroxysteroid 17-beta dehydrogenase 2 [Source:HGNC Symbol;Acc:HGNC:5211]
ENSG00000087116.17	19.1355	5.55266	0.868215	6.43893e-13	1.00248e-10	TRUE	9509	ENSG00000087116	protein_coding	5	179110853	179345461	-1	ADAMTS2	ADAM metallopeptidase with thrombospondin type 1 motif 2 [Source:HGNC Symbol;Acc:HGNC:218]
ENSG00000087245.13	97.7973	6.58171	0.671748	1.99161e-27	3.59171e-24	TRUE	4313	ENSG00000087245	protein_coding	16	55389700	55506691	1	MMP2	matrix metallopeptidase 2 [Source:HGNC Symbol;Acc:HGNC:7166]
ENSG00000087510.7	15.8076	4.99159	0.723941	6.86637e-13	1.05387e-10	TRUE	7022	ENSG00000087510	protein_coding	20	56629306	56639283	1	TFAP2C	transcription factor AP-2 gamma [Source:HGNC Symbol;Acc:HGNC:11744]
ENSG00000087903.13	142.02	-1.31489	0.222196	1.49903e-10	1.40435e-08	TRUE	5990	ENSG00000087903	protein_coding	19	5993164	6199572	-1	RFX2	regulatory factor X2 [Source:HGNC Symbol;Acc:HGNC:9983]
ENSG00000088926.15	129.619	-1.1397	0.397247	0.000130895	0.00214112	TRUE	2160	ENSG00000088926	protein_coding	4	186266189	186289681	1	F11	coagulation factor XI [Source:HGNC Symbol;Acc:HGNC:3529]
ENSG00000090376.11	13.9651	2.12604	0.593403	1.17335e-05	0.000280891	TRUE	11213	ENSG00000090376	protein_coding	12	66189195	66254622	1	IRAK3	interleukin 1 receptor associated kinase 3 [Source:HGNC Symbol;Acc:HGNC:17020]
ENSG00000090402.8	715.089	-1.33602	0.312985	7.94585e-07	2.75571e-05	TRUE	6476	ENSG00000090402	protein_coding	3	164978898	165078496	-1	SI	sucrase-isomaltase [Source:HGNC Symbol;Acc:HGNC:10856]
ENSG00000090530.10	68.8795	2.30215	0.521592	3.82164e-07	1.46899e-05	TRUE	55214	ENSG00000090530	protein_coding	3	189956728	190122437	-1	P3H2	prolyl 3-hydroxylase 2 [Source:HGNC Symbol;Acc:HGNC:19317]
ENSG00000090539.16	21.7174	2.642	0.682417	2.67416e-06	7.89515e-05	TRUE	8646	ENSG00000090539	protein_coding	3	184380054	184390736	1	CHRD	chordin [Source:HGNC Symbol;Acc:HGNC:1949]
ENSG00000091138.13	495.274	-1.92028	0.29486	3.44031e-12	4.45819e-10	TRUE	1811	ENSG00000091138	protein_coding	7	107765467	107803225	-1	SLC26A3	solute carrier family 26 member 3 [Source:HGNC Symbol;Acc:HGNC:3018]
ENSG00000091592.17	15.6299	2.88337	0.723907	2.17825e-06	6.62073e-05	TRUE	22861	ENSG00000091592	protein_coding	17	5499415	5619424	-1	NLRP1	NLR family pyrin domain containing 1 [Source:HGNC Symbol;Acc:HGNC:14374]
ENSG00000091986.16	84.6494	3.02958	0.373657	1.47688e-17	4.99394e-15	TRUE	151887	ENSG00000091986	protein_coding	3	112596797	112649530	-1	CCDC80	coiled-coil domain containing 80 [Source:HGNC Symbol;Acc:HGNC:30649]
ENSG00000092421.17	985.709	-1.12613	0.18307	3.46328e-11	3.69206e-09	TRUE	57556	ENSG00000092421	protein_coding	5	116443555	116574823	-1	SEMA6A	semaphorin 6A [Source:HGNC Symbol;Acc:HGNC:10738]
ENSG00000095303.17	14.9404	4.34311	0.616182	1.18718e-13	2.08875e-11	TRUE	5742	ENSG00000095303	protein_coding	9	122370530	122395703	1	PTGS1	prostaglandin-endoperoxide synthase 1 [Source:HGNC Symbol;Acc:HGNC:9604]
ENSG00000095637.23	207.457	1.0652	0.3242	3.45538e-05	0.00071217	TRUE	10580	ENSG00000095637	protein_coding	10	95311771	95561414	-1	SORBS1	sorbin and SH3 domain containing 1 [Source:HGNC Symbol;Acc:HGNC:14565]
ENSG00000095752.7	12.1233	5.2616	0.937781	2.92442e-11	3.26224e-09	TRUE	3589	ENSG00000095752	protein_coding	19	55364382	55370463	-1	IL11	interleukin 11 [Source:HGNC Symbol;Acc:HGNC:5966]
ENSG00000095932.7	4152.68	-1.59799	0.237166	7.47117e-13	1.13862e-10	TRUE	284422	ENSG00000095932	protein_coding	19	3473986	3480525	-1	SMIM24	small integral membrane protein 24 [Source:HGNC Symbol;Acc:HGNC:37244]
ENSG00000096060.15	48.5509	1.03337	0.317592	4.03985e-05	0.000811759	TRUE	2289	ENSG00000096060	protein_coding	6	35573585	35728583	-1	FKBP5	FKBP prolyl isomerase 5 [Source:HGNC Symbol;Acc:HGNC:3721]
ENSG00000099822.3	15.2687	1.20118	0.360194	2.92418e-05	0.000615586	TRUE	610	ENSG00000099822	protein_coding	19	589881	617159	1	HCN2	hyperpolarization activated cyclic nucleotide gated potassium and sodium channel 2 [Source:HGNC Symbol;Acc:HGNC:4846]
ENSG00000099860.9	392.167	1.23659	0.377556	3.40872e-05	0.000704204	TRUE	4616	ENSG00000099860	protein_coding	19	2476122	2478259	1	GADD45B	growth arrest and DNA damage inducible beta [Source:HGNC Symbol;Acc:HGNC:4096]
ENSG00000099957.17	31.1377	-1.70518	0.281813	5.96421e-11	6.14626e-09	TRUE	9127	ENSG00000099957	protein_coding	22	21009808	21028013	1	P2RX6	purinergic receptor P2X 6 [Source:HGNC Symbol;Acc:HGNC:8538]
ENSG00000099998.19	17.3054	7.26693	1.14843	2.0631e-15	4.69973e-13	TRUE	2687	ENSG00000099998	protein_coding	22	24219654	24245108	-1	GGT5	gamma-glutamyltransferase 5 [Source:HGNC Symbol;Acc:HGNC:4260]
ENSG00000099999.15	387.926	-1.0202	0.24359	1.07371e-06	3.59135e-05	TRUE	200312	ENSG00000099999	protein_coding	22	30368811	30421771	-1	RNF215	ring finger protein 215 [Source:HGNC Symbol;Acc:HGNC:33434]
ENSG00000100055.21	40.5894	1.81243	0.686589	0.000203224	0.00308303	TRUE	27128	ENSG00000100055	protein_coding	22	37282027	37315341	1	CYTH4	cytohesin 4 [Source:HGNC Symbol;Acc:HGNC:9505]
ENSG00000100060.18	141.635	1.00596	0.462319	0.000694899	0.00831514	TRUE	4242	ENSG00000100060	protein_coding	22	37469063	37486393	-1	MFNG	MFNG O-fucosylpeptide 3-beta-N-acetylglucosaminyltransferase [Source:HGNC Symbol;Acc:HGNC:7038]
ENSG00000100097.12	876.656	1.28949	0.328711	3.3992e-06	9.7692e-05	TRUE	3956	ENSG00000100097	protein_coding	22	37675636	37679802	1	LGALS1	galectin 1 [Source:HGNC Symbol;Acc:HGNC:6561]
ENSG00000100170.10	6409.99	-1.28496	0.259223	3.04117e-08	1.5745e-06	TRUE	6523	ENSG00000100170	protein_coding	22	32043261	32113029	1	SLC5A1	solute carrier family 5 member 1 [Source:HGNC Symbol;Acc:HGNC:11036]
ENSG00000100191.6	8.47802	-3.91444	0.661696	3.65768e-10	3.23085e-08	TRUE	6527	ENSG00000100191	protein_coding	22	32218464	32255347	-1	SLC5A4	solute carrier family 5 member 4 [Source:HGNC Symbol;Acc:HGNC:11039]
ENSG00000100197.23	176.65	-1.72003	0.524224	3.53139e-05	0.000725075	TRUE	1565	ENSG00000100197	protein_coding	22	42126499	42130865	-1	CYP2D6	cytochrome P450 family 2 subfamily D member 6 [Source:HGNC Symbol;Acc:HGNC:2625]
ENSG00000100228.14	1.89934	1.74639	0.942675	0.00201207	0.0189965	TRUE	9609	ENSG00000100228	protein_coding	22	23145366	23165663	1	RAB36	RAB36	member RAS oncogene family [Source:HGNC Symbol;Acc:HGNC:9775]
ENSG00000100234.12	110.878	4.10524	0.484557	6.76962e-19	2.87258e-16	TRUE	7078	ENSG00000100234	protein_coding	22	32801705	32863041	1	TIMP3	TIMP metallopeptidase inhibitor 3 [Source:HGNC Symbol;Acc:HGNC:11822]
ENSG00000100302.7	44.2801	1.07427	0.909305	0.00291351	0.0250104	TRUE	23551	ENSG00000100302	protein_coding	22	35540831	35553999	1	RASD2	RASD family member 2 [Source:HGNC Symbol;Acc:HGNC:18229]
ENSG00000100412.17	3309.56	-1.01331	0.252506	2.33417e-06	7.04528e-05	TRUE	50	ENSG00000100412	protein_coding	22	41447830	41529273	1	ACO2	aconitase 2 [Source:HGNC Symbol;Acc:HGNC:118]
ENSG00000101057.16	81.8492	1.46256	0.416003	1.50953e-05	0.000349015	TRUE	4605	ENSG00000101057	protein_coding	20	43667019	43716495	1	MYBL2	MYB proto-oncogene like 2 [Source:HGNC Symbol;Acc:HGNC:7548]
ENSG00000101188.5	94.3205	1.16696	0.311148	6.56744e-06	0.000173324	TRUE	4923	ENSG00000101188	protein_coding	20	62708836	62762771	1	NTSR1	neurotensin receptor 1 [Source:HGNC Symbol;Acc:HGNC:8039]
ENSG00000101197.13	6.18324	1.65135	0.799507	0.000981155	0.0108002	TRUE	79444	ENSG00000101197	protein_coding	20	63235883	63240495	1	BIRC7	baculoviral IAP repeat containing 7 [Source:HGNC Symbol;Acc:HGNC:13702]
ENSG00000101298.15	12.1656	1.83561	0.39054	1.19139e-07	5.28339e-06	TRUE	9751	ENSG00000101298	protein_coding	20	1266280	1309328	1	SNPH	syntaphilin [Source:HGNC Symbol;Acc:HGNC:15931]
ENSG00000101405.3	4.23864	-3.05622	0.893147	2.82559e-05	0.000598322	TRUE	5020	ENSG00000101405	protein_coding	20	3071620	3072517	1	OXT	oxytocin/neurophysin I prepropeptide [Source:HGNC Symbol;Acc:HGNC:8528]
ENSG00000101680.16	941.567	-1.72951	0.291463	1.3408e-10	1.27264e-08	TRUE	284217	ENSG00000101680	protein_coding	18	6941742	7117797	-1	LAMA1	laminin subunit alpha 1 [Source:HGNC Symbol;Acc:HGNC:6481]
ENSG00000101825.8	500.381	1.37124	0.825941	0.00164799	0.0161815	TRUE	25878	ENSG00000101825	protein_coding	X	3308565	3346652	-1	MXRA5	matrix remodeling associated 5 [Source:HGNC Symbol;Acc:HGNC:7539]
ENSG00000101846.9	691.844	1.38648	0.259877	3.87652e-09	2.60534e-07	TRUE	412	ENSG00000101846	protein_coding	X	7147237	7804358	1	STS	steroid sulfatase [Source:HGNC Symbol;Acc:HGNC:11425]
ENSG00000101955.15	13.0974	2.95123	0.595955	2.32394e-08	1.23873e-06	TRUE	8406	ENSG00000101955	protein_coding	X	38149336	38220924	-1	SRPX	sushi repeat containing protein X-linked [Source:HGNC Symbol;Acc:HGNC:11309]
ENSG00000101958.14	17.0792	-1.56147	0.45723	2.40354e-05	0.000518077	TRUE	2742	ENSG00000101958	protein_coding	X	14529298	14731812	1	GLRA2	glycine receptor alpha 2 [Source:HGNC Symbol;Acc:HGNC:4327]
ENSG00000102312.24	107.317	1.44268	0.276225	7.12476e-09	4.3679e-07	TRUE	64840	ENSG00000102312	protein_coding	X	48508959	48520814	1	PORCN	porcupine O-acyltransferase [Source:HGNC Symbol;Acc:HGNC:17652]
ENSG00000102359.9	30.9894	1.84861	0.44473	1.04948e-06	3.51575e-05	TRUE	27286	ENSG00000102359	protein_coding	X	100644195	100675788	1	SRPX2	sushi repeat containing protein X-linked 2 [Source:HGNC Symbol;Acc:HGNC:30668]
ENSG00000102755.13	8.05697	2.62781	0.889823	7.31269e-05	0.00132541	TRUE	2321	ENSG00000102755	protein_coding	13	28300346	28495145	-1	FLT1	fms related receptor tyrosine kinase 1 [Source:HGNC Symbol;Acc:HGNC:3763]
ENSG00000102781.14	16.4846	1.37889	0.496289	0.000146325	0.00234373	TRUE	84056	ENSG00000102781	protein_coding	13	30202630	30307551	-1	KATNAL1	katanin catalytic subunit A1 like 1 [Source:HGNC Symbol;Acc:HGNC:28361]
ENSG00000103047.8	300.3	-2.23749	0.366112	4.54887e-11	4.77875e-09	TRUE	79613	ENSG00000103047	protein_coding	16	68843531	69085182	1	TANGO6	transport and golgi organization 6 homolog [Source:HGNC Symbol;Acc:HGNC:25749]
ENSG00000103175.11	3.07016	3.62408	1.06981	1.66974e-05	0.000380366	TRUE	58189	ENSG00000103175	protein_coding	16	84294846	84329844	1	WFDC1	WAP four-disulfide core domain 1 [Source:HGNC Symbol;Acc:HGNC:15466]
ENSG00000103196.12	7.38603	2.0765	0.668721	8.60114e-05	0.00152447	TRUE	83716	ENSG00000103196	protein_coding	16	84819985	84920768	1	CRISPLD2	cysteine rich secretory protein LCCL domain containing 2 [Source:HGNC Symbol;Acc:HGNC:25248]
ENSG00000103241.7	29.9851	10.8462	2.92337	5.5243e-25	5.97757e-22	TRUE	2294	ENSG00000103241	protein_coding	16	86510527	86515422	1	FOXF1	forkhead box F1 [Source:HGNC Symbol;Acc:HGNC:3809]
ENSG00000103257.9	152.694	1.51617	0.210032	2.34857e-14	4.57887e-12	TRUE	8140	ENSG00000103257	protein_coding	16	87830023	87869507	-1	SLC7A5	solute carrier family 7 member 5 [Source:HGNC Symbol;Acc:HGNC:11063]
ENSG00000103319.12	727.267	-1.11485	0.205479	2.52686e-09	1.79291e-07	TRUE	29904	ENSG00000103319	protein_coding	16	22206278	22288738	1	EEF2K	eukaryotic elongation factor 2 kinase [Source:HGNC Symbol;Acc:HGNC:24615]
ENSG00000103449.13	11.994	9.34449	2.85996	1.39592e-12	1.93649e-10	TRUE	6299	ENSG00000103449	protein_coding	16	51135982	51152334	-1	SALL1	spalt like transcription factor 1 [Source:HGNC Symbol;Acc:HGNC:10524]
ENSG00000103647.13	32.9174	2.55202	0.574648	2.88436e-07	1.13698e-05	TRUE	10391	ENSG00000103647	protein_coding	15	68578993	68727806	1	CORO2B	coronin 2B [Source:HGNC Symbol;Acc:HGNC:2256]
ENSG00000104321.11	42.2145	8.26656	1.34094	5.01689e-22	3.29002e-19	TRUE	8989	ENSG00000104321	protein_coding	8	72019917	72075584	-1	TRPA1	transient receptor potential cation channel subfamily A member 1 [Source:HGNC Symbol;Acc:HGNC:497]
ENSG00000104332.12	18.6729	10.0463	2.91761	4.98861e-15	1.07958e-12	TRUE	6422	ENSG00000104332	protein_coding	8	41261962	41309473	-1	SFRP1	secreted frizzled related protein 1 [Source:HGNC Symbol;Acc:HGNC:10776]
ENSG00000104368.19	208.385	3.76331	0.391175	2.99822e-23	2.2374e-20	TRUE	5327	ENSG00000104368	protein_coding	8	42174718	42207709	-1	PLAT	plasminogen activator	tissue type [Source:HGNC Symbol;Acc:HGNC:9051]
ENSG00000104415.14	38.222	4.82703	0.501085	2.50138e-23	1.9333e-20	TRUE	8840	ENSG00000104415	protein_coding	8	133191039	133231690	1	CCN4	cellular communication network factor 4 [Source:HGNC Symbol;Acc:HGNC:12769]
ENSG00000104435.14	3.78421	6.85238	2.72345	7.50351e-06	0.000193544	TRUE	11075	ENSG00000104435	protein_coding	8	79611117	79666158	1	STMN2	stathmin 2 [Source:HGNC Symbol;Acc:HGNC:10577]
ENSG00000104447.13	17.4909	1.16535	0.631149	0.00123115	0.0128649	TRUE	7227	ENSG00000104447	protein_coding	8	115408496	115809673	-1	TRPS1	transcriptional repressor GATA binding 1 [Source:HGNC Symbol;Acc:HGNC:12340]
ENSG00000104537.17	842.962	-1.65933	0.48107	2.02822e-05	0.000446973	TRUE	312	ENSG00000104537	protein_coding	8	123680794	123737402	-1	ANXA13	annexin A13 [Source:HGNC Symbol;Acc:HGNC:536]
ENSG00000105137.13	18.5728	3.89795	0.808458	3.97727e-08	2.00168e-06	TRUE	85360	ENSG00000105137	protein_coding	19	15107401	15114985	1	SYDE1	synapse defective Rho GTPase homolog 1 [Source:HGNC Symbol;Acc:HGNC:25824]
ENSG00000105270.15	18.7605	1.0783	0.558476	0.00106121	0.0114891	TRUE	25999	ENSG00000105270	protein_coding	19	36014660	36033343	-1	CLIP3	CAP-Gly domain containing linker protein 3 [Source:HGNC Symbol;Acc:HGNC:24314]
ENSG00000105398.4	4.28025	-2.13622	0.822697	0.000345623	0.00474595	TRUE	6822	ENSG00000105398	protein_coding	19	47870467	47886315	-1	SULT2A1	sulfotransferase family 2A member 1 [Source:HGNC Symbol;Acc:HGNC:11458]
ENSG00000105419.18	10.7824	2.32241	0.557808	8.00504e-07	2.77179e-05	TRUE	56917	ENSG00000105419	protein_coding	19	47403124	47419527	-1	MEIS3	Meis homeobox 3 [Source:HGNC Symbol;Acc:HGNC:29537]
ENSG00000105426.19	9.57082	3.65835	0.557303	3.65511e-12	4.70835e-10	TRUE	5802	ENSG00000105426	protein_coding	19	5158495	5340812	-1	PTPRS	protein tyrosine phosphatase receptor type S [Source:HGNC Symbol;Acc:HGNC:9681]
ENSG00000105472.14	9.34989	3.43974	0.632173	6.82294e-09	4.25519e-07	TRUE	6320	ENSG00000105472	protein_coding	19	50723364	50725708	1	CLEC11A	C-type lectin domain containing 11A [Source:HGNC Symbol;Acc:HGNC:10576]
ENSG00000105825.14	7.89526	8.45708	2.68823	4.18662e-14	7.81057e-12	TRUE	7980	ENSG00000105825	protein_coding	7	93885396	93890753	-1	TFPI2	tissue factor pathway inhibitor 2 [Source:HGNC Symbol;Acc:HGNC:11761]
ENSG00000105894.13	2.31522	6.21566	2.62197	2.17529e-05	0.000474551	TRUE	5764	ENSG00000105894	protein_coding	7	137227341	137343774	-1	PTN	pleiotrophin [Source:HGNC Symbol;Acc:HGNC:9630]
ENSG00000105974.13	270.804	2.21506	0.37511	1.3398e-10	1.27264e-08	TRUE	857	ENSG00000105974	protein_coding	7	116524994	116561179	1	CAV1	caveolin 1 [Source:HGNC Symbol;Acc:HGNC:1527]
ENSG00000106034.18	8.82101	4.58089	0.84415	2.15608e-09	1.57103e-07	TRUE	79974	ENSG00000106034	protein_coding	7	120988697	121297442	1	CPED1	cadherin like and PC-esterase domain containing 1 [Source:HGNC Symbol;Acc:HGNC:26159]
ENSG00000106080.11	30.1315	1.12376	0.473778	0.000473067	0.006123	TRUE	55033	ENSG00000106080	protein_coding	7	30010587	30026702	-1	FKBP14	FKBP prolyl isomerase 14 [Source:HGNC Symbol;Acc:HGNC:18625]
ENSG00000106348.19	196.626	1.11843	0.25432	4.10232e-07	1.56576e-05	TRUE	3614	ENSG00000106348	protein_coding	7	128392277	128409986	-1	IMPDH1	inosine monophosphate dehydrogenase 1 [Source:HGNC Symbol;Acc:HGNC:6052]
ENSG00000106366.9	441.5	5.84812	0.55224	1.15096e-27	2.26436e-24	TRUE	5054	ENSG00000106366	protein_coding	7	101127104	101139247	1	SERPINE1	serpin family E member 1 [Source:HGNC Symbol;Acc:HGNC:8583]
ENSG00000106404.14	777.362	-1.32054	0.28446	1.43814e-07	6.18742e-06	TRUE	24146	ENSG00000106404	protein_coding	7	101232092	101238820	-1	CLDN15	claudin 15 [Source:HGNC Symbol;Acc:HGNC:2036]
ENSG00000106538.10	19.7491	1.7715	0.413059	7.465e-07	2.62257e-05	TRUE	5919	ENSG00000106538	protein_coding	7	150338317	150341662	-1	RARRES2	retinoic acid receptor responder 2 [Source:HGNC Symbol;Acc:HGNC:9868]
ENSG00000106565.19	1360.73	1.30117	0.255003	1.3562e-08	7.58386e-07	TRUE	28959	ENSG00000106565	protein_coding	7	150791285	150801360	-1	TMEM176B	transmembrane protein 176B [Source:HGNC Symbol;Acc:HGNC:29596]
ENSG00000106624.11	33.5666	7.24056	0.912904	1.3666e-19	6.16137e-17	TRUE	165	ENSG00000106624	protein_coding	7	44104345	44114562	1	AEBP1	AE binding protein 1 [Source:HGNC Symbol;Acc:HGNC:303]
ENSG00000106772.19	63.2471	-1.3708	0.313208	4.48299e-07	1.68724e-05	TRUE	158471	ENSG00000106772	protein_coding	9	76611376	76906114	-1	PRUNE2	prune homolog 2 with BCH domain [Source:HGNC Symbol;Acc:HGNC:25209]
ENSG00000106991.15	47.2981	2.77899	0.510572	1.74288e-09	1.32343e-07	TRUE	2022	ENSG00000106991	protein_coding	9	127811130	127854773	-1	ENG	endoglin [Source:HGNC Symbol;Acc:HGNC:3349]
ENSG00000107130.10	17.3567	2.7486	0.493388	7.13022e-10	5.86711e-08	TRUE	23413	ENSG00000107130	protein_coding	9	130172404	130237303	1	NCS1	neuronal calcium sensor 1 [Source:HGNC Symbol;Acc:HGNC:3953]
ENSG00000107186.17	3.81974	7.69601	2.6675	2.10344e-09	1.53785e-07	TRUE	8777	ENSG00000107186	protein_coding	9	13105706	13279692	-1	MPDZ	multiple PDZ domain crumbs cell polarity complex component [Source:HGNC Symbol;Acc:HGNC:7208]
ENSG00000107796.14	21.2609	1.36856	0.641619	0.000816202	0.00935563	TRUE	59	ENSG00000107796	protein_coding	10	88934822	88991339	-1	ACTA2	actin alpha 2	smooth muscle [Source:HGNC Symbol;Acc:HGNC:130]
ENSG00000107984.10	127.7	1.6667	0.464187	1.10505e-05	0.000266307	TRUE	22943	ENSG00000107984	protein_coding	10	52314281	52318042	1	DKK1	dickkopf WNT signaling pathway inhibitor 1 [Source:HGNC Symbol;Acc:HGNC:2891]
ENSG00000108511.10	3.90092	6.7402	2.64408	2.10632e-06	6.43825e-05	TRUE	3216	ENSG00000108511	protein_coding	17	48595751	48604992	-1	HOXB6	homeobox B6 [Source:HGNC Symbol;Acc:HGNC:5117]
ENSG00000108821.14	1126.66	1.05373	0.429106	0.00037404	0.0050718	TRUE	1277	ENSG00000108821	protein_coding	17	50184101	50201632	-1	COL1A1	collagen type I alpha 1 chain [Source:HGNC Symbol;Acc:HGNC:2197]
ENSG00000108854.16	239.011	1.19697	0.221677	2.79743e-09	1.9572e-07	TRUE	64750	ENSG00000108854	protein_coding	17	64542282	64662307	-1	SMURF2	SMAD specific E3 ubiquitin protein ligase 2 [Source:HGNC Symbol;Acc:HGNC:16809]
ENSG00000108932.13	6.42632	2.31164	0.613972	1.24397e-05	0.000294216	TRUE	9120	ENSG00000108932	protein_coding	17	68267026	68291267	-1	SLC16A6	solute carrier family 16 member 6 [Source:HGNC Symbol;Acc:HGNC:10927]
ENSG00000109790.18	159.201	1.11032	0.258871	6.82115e-07	2.42391e-05	TRUE	51088	ENSG00000109790	protein_coding	4	39045039	39126857	1	KLHL5	kelch like family member 5 [Source:HGNC Symbol;Acc:HGNC:6356]
ENSG00000109846.9	9.88307	1.75336	0.782007	0.000534544	0.0067531	TRUE	1410	ENSG00000109846	protein_coding	11	111908564	111923722	-1	CRYAB	crystallin alpha B [Source:HGNC Symbol;Acc:HGNC:2389]
ENSG00000110080.20	601.579	1.12558	0.559409	0.000972225	0.0107373	TRUE	6484	ENSG00000110080	protein_coding	11	126355640	126440344	1	ST3GAL4	ST3 beta-galactoside alpha-2	3-sialyltransferase 4 [Source:HGNC Symbol;Acc:HGNC:10864]
ENSG00000110243.12	4.65449	-1.94729	0.746988	0.00031426	0.00437075	TRUE	116519	ENSG00000110243	protein_coding	11	116789367	116792420	-1	APOA5	apolipoprotein A5 [Source:HGNC Symbol;Acc:HGNC:17288]
ENSG00000110324.12	29.629	2.03207	0.56939	8.46821e-06	0.000214842	TRUE	3587	ENSG00000110324	protein_coding	11	117986370	118003037	1	IL10RA	interleukin 10 receptor subunit alpha [Source:HGNC Symbol;Acc:HGNC:5964]
ENSG00000110446.12	35.1835	1.09386	0.415225	0.00023075	0.00341798	TRUE	51296	ENSG00000110446	protein_coding	11	60937060	60952653	-1	SLC15A3	solute carrier family 15 member 3 [Source:HGNC Symbol;Acc:HGNC:18068]
ENSG00000110852.5	16.0204	7.39689	1.30834	4.62257e-19	2.00074e-16	TRUE	9976	ENSG00000110852	protein_coding	12	9852369	9869386	-1	CLEC2B	C-type lectin domain family 2 member B [Source:HGNC Symbol;Acc:HGNC:2053]
ENSG00000110876.10	3.46	1.80453	1.19119	0.00237886	0.0215763	TRUE	6404	ENSG00000110876	protein_coding	12	108621895	108633894	-1	SELPLG	selectin P ligand [Source:HGNC Symbol;Acc:HGNC:10722]
ENSG00000111145.8	138.132	1.16148	0.33628	1.91924e-05	0.000426867	TRUE	2004	ENSG00000111145	protein_coding	12	96194375	96269824	1	ELK3	ETS transcription factor ELK3 [Source:HGNC Symbol;Acc:HGNC:3325]
ENSG00000111186.13	24.8626	6.39369	0.881111	1.47111e-15	3.4985e-13	TRUE	81029	ENSG00000111186	protein_coding	12	1529891	1647212	1	WNT5B	Wnt family member 5B [Source:HGNC Symbol;Acc:HGNC:16265]
ENSG00000111291.9	31.7995	1.04756	0.685854	0.00203908	0.0191943	TRUE	55507	ENSG00000111291	protein_coding	12	12940575	12952170	-1	GPRC5D	G protein-coupled receptor class C group 5 member D [Source:HGNC Symbol;Acc:HGNC:13310]
ENSG00000111344.12	74.1471	1.05078	0.354008	9.16567e-05	0.00160092	TRUE	8437	ENSG00000111344	protein_coding	12	113098819	113136239	-1	RASAL1	RAS protein activator like 1 [Source:HGNC Symbol;Acc:HGNC:9873]
ENSG00000111641.13	50.6127	1.20621	0.39346	6.98367e-05	0.00127971	TRUE	4839	ENSG00000111641	protein_coding	12	6556863	6568691	-1	NOP2	NOP2 nucleolar protein [Source:HGNC Symbol;Acc:HGNC:7867]
ENSG00000111799.22	206.704	11.5973	1.37784	2.04464e-41	4.42481e-37	TRUE	1303	ENSG00000111799	protein_coding	6	75084326	75206267	-1	COL12A1	collagen type XII alpha 1 chain [Source:HGNC Symbol;Acc:HGNC:2188]
ENSG00000111912.20	464.54	1.38977	0.365371	5.0311e-06	0.00013817	TRUE	135112	ENSG00000111912	protein_coding	6	125781161	125932034	1	NCOA7	nuclear receptor coactivator 7 [Source:HGNC Symbol;Acc:HGNC:21081]
ENSG00000111981.5	1.84023	3.90996	1.59622	0.000257544	0.00372312	TRUE	80329	ENSG00000111981	protein_coding	6	149963943	149973715	1	ULBP1	UL16 binding protein 1 [Source:HGNC Symbol;Acc:HGNC:14893]
ENSG00000112276.14	7.56201	1.50345	0.51787	0.000124724	0.00206515	TRUE	11149	ENSG00000112276	protein_coding	6	105096822	105137157	-1	BVES	blood vessel epicardial substance [Source:HGNC Symbol;Acc:HGNC:1152]
ENSG00000112494.10	206.409	-1.73669	0.341785	1.68588e-08	9.16688e-07	TRUE	54346	ENSG00000112494	protein_coding	6	167271169	167316014	1	UNC93A	unc-93 homolog A [Source:HGNC Symbol;Acc:HGNC:12570]
ENSG00000112559.15	245.126	2.49874	0.480172	7.06423e-09	4.35547e-07	TRUE	4188	ENSG00000112559	protein_coding	6	41636882	41654244	1	MDFI	MyoD family inhibitor [Source:HGNC Symbol;Acc:HGNC:6967]
ENSG00000112782.19	1176.85	1.8621	0.443291	9.52303e-07	3.24548e-05	TRUE	53405	ENSG00000112782	protein_coding	6	45880827	46080348	-1	CLIC5	chloride intracellular channel 5 [Source:HGNC Symbol;Acc:HGNC:13517]
ENSG00000112818.11	8198.07	-1.01973	0.277879	9.03602e-06	0.000225286	TRUE	4224	ENSG00000112818	protein_coding	6	46793389	46839778	1	MEP1A	meprin A subunit alpha [Source:HGNC Symbol;Acc:HGNC:7015]
ENSG00000113083.15	73.1581	6.69806	0.655366	4.92164e-24	4.45747e-21	TRUE	4015	ENSG00000113083	protein_coding	5	122063195	122078413	-1	LOX	lysyl oxidase [Source:HGNC Symbol;Acc:HGNC:6664]
ENSG00000113140.11	207.696	9.16437	0.933039	1.27463e-30	4.59738e-27	TRUE	6678	ENSG00000113140	protein_coding	5	151661096	151686975	-1	SPARC	secreted protein acidic and cysteine rich [Source:HGNC Symbol;Acc:HGNC:11219]
ENSG00000113578.18	5.27338	5.03494	1.61332	3.29069e-06	9.50784e-05	TRUE	2246	ENSG00000113578	protein_coding	5	142592178	142698070	-1	FGF1	fibroblast growth factor 1 [Source:HGNC Symbol;Acc:HGNC:3665]
ENSG00000113657.13	62.4612	2.71717	0.404706	6.73387e-13	1.04091e-10	TRUE	1809	ENSG00000113657	protein_coding	5	147390808	147510068	-1	DPYSL3	dihydropyrimidinase like 3 [Source:HGNC Symbol;Acc:HGNC:3015]
ENSG00000113721.14	34.9446	4.03162	0.521682	1.03945e-16	2.9993e-14	TRUE	5159	ENSG00000113721	protein_coding	5	150113839	150155872	-1	PDGFRB	platelet derived growth factor receptor beta [Source:HGNC Symbol;Acc:HGNC:8804]
ENSG00000113739.11	176.159	1.38685	0.262087	4.81557e-09	3.14845e-07	TRUE	8614	ENSG00000113739	protein_coding	5	173314723	173328447	-1	STC2	stanniocalcin 2 [Source:HGNC Symbol;Acc:HGNC:11374]
ENSG00000113916.18	413.987	1.1358	0.209879	2.62944e-09	1.85354e-07	TRUE	604	ENSG00000113916	protein_coding	3	187721377	187745725	-1	BCL6	BCL6 transcription repressor [Source:HGNC Symbol;Acc:HGNC:1001]
ENSG00000114113.6	268.85	-2.21896	0.529363	1.10343e-06	3.65686e-05	TRUE	5948	ENSG00000114113	protein_coding	3	139452884	139480747	-1	RBP2	retinol binding protein 2 [Source:HGNC Symbol;Acc:HGNC:9920]
ENSG00000114251.15	32.7852	10.4156	2.88835	8.7481e-23	6.10702e-20	TRUE	7474	ENSG00000114251	protein_coding	3	55465715	55490539	-1	WNT5A	Wnt family member 5A [Source:HGNC Symbol;Acc:HGNC:12784]
ENSG00000114450.11	13.072	1.88975	0.623073	7.05944e-05	0.00129032	TRUE	59345	ENSG00000114450	protein_coding	3	179396088	179451476	-1	GNB4	G protein subunit beta 4 [Source:HGNC Symbol;Acc:HGNC:20731]
ENSG00000114541.15	182.991	1.07587	0.233003	1.49859e-07	6.37152e-06	TRUE	23150	ENSG00000114541	protein_coding	3	69168782	69542583	-1	FRMD4B	FERM domain containing 4B [Source:HGNC Symbol;Acc:HGNC:24886]
ENSG00000115232.14	3.39412	3.91394	1.3656	0.000164818	0.00259217	TRUE	3676	ENSG00000115232	protein_coding	2	181457202	181538940	1	ITGA4	integrin subunit alpha 4 [Source:HGNC Symbol;Acc:HGNC:6140]
ENSG00000115414.21	370.265	7.99694	0.914867	6.9443e-22	4.29376e-19	TRUE	2335	ENSG00000115414	protein_coding	2	215360440	215436073	-1	FN1	fibronectin 1 [Source:HGNC Symbol;Acc:HGNC:3778]
ENSG00000115461.5	73.2317	8.80372	1.14781	1.75492e-22	1.18682e-19	TRUE	3488	ENSG00000115461	protein_coding	2	216672105	216695549	-1	IGFBP5	insulin like growth factor binding protein 5 [Source:HGNC Symbol;Acc:HGNC:5474]
ENSG00000115525.18	16.8713	2.23036	0.487915	1.33588e-07	5.80517e-06	TRUE	8869	ENSG00000115525	protein_coding	2	85837120	85905199	-1	ST3GAL5	ST3 beta-galactoside alpha-2	3-sialyltransferase 5 [Source:HGNC Symbol;Acc:HGNC:10872]
ENSG00000115594.12	55.2632	3.59893	0.499844	2.43931e-14	4.67159e-12	TRUE	3554	ENSG00000115594	protein_coding	2	102064544	102179874	1	IL1R1	interleukin 1 receptor type 1 [Source:HGNC Symbol;Acc:HGNC:5993]
ENSG00000115602.17	12.5369	6.02622	1.11673	6.88038e-12	8.41234e-10	TRUE	9173	ENSG00000115602	protein_coding	2	102311502	102352037	1	IL1RL1	interleukin 1 receptor like 1 [Source:HGNC Symbol;Acc:HGNC:5998]
ENSG00000116032.5	32.5483	1.35958	0.769125	0.00139143	0.014197	TRUE	116444	ENSG00000116032	protein_coding	19	1000419	1009732	1	GRIN3B	glutamate ionotropic receptor NMDA type subunit 3B [Source:HGNC Symbol;Acc:HGNC:16768]
ENSG00000116106.12	3.70403	5.43012	1.53619	1.21094e-06	3.94074e-05	TRUE	2043	ENSG00000116106	protein_coding	2	221418027	221574202	-1	EPHA4	EPH receptor A4 [Source:HGNC Symbol;Acc:HGNC:3388]
ENSG00000116132.12	4.66891	4.67679	1.18636	4.47303e-07	1.68642e-05	TRUE	5396	ENSG00000116132	protein_coding	1	170662728	170739421	1	PRRX1	paired related homeobox 1 [Source:HGNC Symbol;Acc:HGNC:9142]
ENSG00000116151.14	34.7626	1.01346	0.286138	1.2682e-05	0.000298641	TRUE	79906	ENSG00000116151	protein_coding	1	2321253	2391707	-1	MORN1	MORN repeat containing 1 [Source:HGNC Symbol;Acc:HGNC:25852]
ENSG00000116649.10	28.5493	2.31377	0.565775	1.81847e-06	5.68692e-05	TRUE	6723	ENSG00000116649	protein_coding	1	11054584	11060020	-1	SRM	spermidine synthase [Source:HGNC Symbol;Acc:HGNC:11296]
ENSG00000116741.8	707.674	-1.65227	0.341752	5.59395e-08	2.72098e-06	TRUE	5997	ENSG00000116741	protein_coding	1	192809039	192812275	1	RGS2	regulator of G protein signaling 2 [Source:HGNC Symbol;Acc:HGNC:9998]
ENSG00000116774.12	3.43161	3.14585	0.941726	5.78514e-05	0.00109437	TRUE	56944	ENSG00000116774	protein_coding	1	113979391	114035572	1	OLFML3	olfactomedin like 3 [Source:HGNC Symbol;Acc:HGNC:24956]
ENSG00000116852.15	117.145	1.02569	0.310595	3.10454e-05	0.000648507	TRUE	23046	ENSG00000116852	protein_coding	1	200969390	201023714	-1	KIF21B	kinesin family member 21B [Source:HGNC Symbol;Acc:HGNC:29442]
ENSG00000116962.15	43.7019	2.36853	0.553682	7.63944e-07	2.66653e-05	TRUE	4811	ENSG00000116962	protein_coding	1	235975830	236065109	-1	NID1	nidogen 1 [Source:HGNC Symbol;Acc:HGNC:7821]
ENSG00000117016.10	117.438	1.96988	0.363517	2.29513e-09	1.66067e-07	TRUE	9783	ENSG00000117016	protein_coding	1	40620680	40665682	-1	RIMS3	regulating synaptic membrane exocytosis 3 [Source:HGNC Symbol;Acc:HGNC:21292]
ENSG00000117020.19	10.5105	6.78863	1.35916	1.71258e-13	2.91826e-11	TRUE	10000	ENSG00000117020	protein_coding	1	243488233	243851079	-1	AKT3	AKT serine/threonine kinase 3 [Source:HGNC Symbol;Acc:HGNC:393]
ENSG00000117152.14	3.43005	2.58058	1.03611	0.000213833	0.00320481	TRUE	5999	ENSG00000117152	protein_coding	1	163068775	163076802	1	RGS4	regulator of G protein signaling 4 [Source:HGNC Symbol;Acc:HGNC:10000]
ENSG00000118094.12	405.66	-1.40424	0.531829	0.000246057	0.00359549	TRUE	11181	ENSG00000118094	protein_coding	11	118657316	118679690	-1	TREH	trehalase [Source:HGNC Symbol;Acc:HGNC:12266]
ENSG00000118322.14	4239.95	1.18686	0.23349	2.33158e-08	1.23975e-06	TRUE	23120	ENSG00000118322	protein_coding	5	160563120	160852214	-1	ATP10B	ATPase phospholipid transporting 10B (putative) [Source:HGNC Symbol;Acc:HGNC:13543]
ENSG00000118473.23	16.3622	10.5117	2.9008	6.87026e-21	3.62632e-18	TRUE	84251	ENSG00000118473	protein_coding	1	66533267	66751139	1	SGIP1	SH3GL interacting endocytic adaptor 1 [Source:HGNC Symbol;Acc:HGNC:25412]
ENSG00000118495.21	127.551	1.20966	0.30279	2.43042e-06	7.29182e-05	TRUE	5325	ENSG00000118495	protein_coding	6	143940300	144064599	-1	PLAGL1	PLAG1 like zinc finger 1 [Source:HGNC Symbol;Acc:HGNC:9046]
ENSG00000118515.12	717.261	1.522	0.326299	1.24325e-07	5.45482e-06	TRUE	6446	ENSG00000118515	protein_coding	6	134169248	134318112	-1	SGK1	serum/glucocorticoid regulated kinase 1 [Source:HGNC Symbol;Acc:HGNC:10810]
ENSG00000118523.6	326.36	1.65677	0.202453	1.26934e-17	4.36028e-15	TRUE	1490	ENSG00000118523	protein_coding	6	131948176	131951372	-1	CCN2	cellular communication network factor 2 [Source:HGNC Symbol;Acc:HGNC:2500]
ENSG00000118526.7	7.83232	8.91659	2.71694	5.97875e-17	1.84837e-14	TRUE	6943	ENSG00000118526	protein_coding	6	133889113	133895553	1	TCF21	transcription factor 21 [Source:HGNC Symbol;Acc:HGNC:11632]
ENSG00000118777.12	1800.93	-1.68311	0.251736	1.25585e-12	1.79986e-10	TRUE	9429	ENSG00000118777	protein_coding	4	88090150	88231628	-1	ABCG2	ATP binding cassette subfamily G member 2 (Junior blood group) [Source:HGNC Symbol;Acc:HGNC:74]
ENSG00000119227.8	167.758	-1.0655	0.262453	1.9265e-06	5.99876e-05	TRUE	80235	ENSG00000119227	protein_coding	3	196946356	196969060	-1	PIGZ	phosphatidylinositol glycan anchor biosynthesis class Z [Source:HGNC Symbol;Acc:HGNC:30596]
ENSG00000119681.12	21.3495	2.20081	0.414825	4.60858e-09	3.02225e-07	TRUE	4053	ENSG00000119681	protein_coding	14	74498183	74612378	-1	LTBP2	latent transforming growth factor beta binding protein 2 [Source:HGNC Symbol;Acc:HGNC:6715]
ENSG00000119865.9	7.17191	8.21609	2.69858	1.43331e-11	1.68578e-09	TRUE	25927	ENSG00000119865	protein_coding	2	68284171	68320051	-1	CNRIP1	cannabinoid receptor interacting protein 1 [Source:HGNC Symbol;Acc:HGNC:24546]
ENSG00000119900.9	62.455	1.05605	0.395026	0.000219738	0.00327891	TRUE	79627	ENSG00000119900	protein_coding	6	71288811	71309059	1	OGFRL1	opioid growth factor receptor like 1 [Source:HGNC Symbol;Acc:HGNC:21378]
ENSG00000120057.5	16.1628	-3.29376	0.741083	3.76435e-07	1.44954e-05	TRUE	6425	ENSG00000120057	protein_coding	10	97766751	97771999	-1	SFRP5	secreted frizzled related protein 5 [Source:HGNC Symbol;Acc:HGNC:10779]
ENSG00000120075.6	2.83381	6.46193	2.73002	4.36e-05	0.00086564	TRUE	3215	ENSG00000120075	protein_coding	17	48591257	48593779	-1	HOXB5	homeobox B5 [Source:HGNC Symbol;Acc:HGNC:5116]
ENSG00000120093.12	4.15699	5.14989	1.32967	1.07845e-08	6.32488e-07	TRUE	3213	ENSG00000120093	protein_coding	17	48548870	48604912	-1	HOXB3	homeobox B3 [Source:HGNC Symbol;Acc:HGNC:5114]
ENSG00000120129.6	2112.08	1.63421	0.538883	7.56126e-05	0.00136361	TRUE	1843	ENSG00000120129	protein_coding	5	172768096	172771195	-1	DUSP1	dual specificity phosphatase 1 [Source:HGNC Symbol;Acc:HGNC:3064]
ENSG00000120156.22	8.64735	5.62018	1.06008	5.53086e-12	6.84473e-10	TRUE	7010	ENSG00000120156	protein_coding	9	27109141	27230174	1	TEK	TEK receptor tyrosine kinase [Source:HGNC Symbol;Acc:HGNC:11724]
ENSG00000120217.14	16.7376	1.98696	0.56911	1.60322e-05	0.000367924	TRUE	29126	ENSG00000120217	protein_coding	9	5450503	5470566	1	CD274	CD274 molecule [Source:HGNC Symbol;Acc:HGNC:17635]
ENSG00000120318.16	15.9797	1.3603	0.453216	9.71805e-05	0.00167978	TRUE	64411	ENSG00000120318	protein_coding	5	141653401	141682230	-1	ARAP3	ArfGAP with RhoGAP domain	ankyrin repeat and PH domain 3 [Source:HGNC Symbol;Acc:HGNC:24097]
ENSG00000120708.17	794.768	3.40209	0.386485	5.86733e-20	2.76032e-17	TRUE	7045	ENSG00000120708	protein_coding	5	136028988	136063818	1	TGFBI	transforming growth factor beta induced [Source:HGNC Symbol;Acc:HGNC:11771]
ENSG00000120738.8	398.083	3.37105	0.525997	5.53499e-12	6.84473e-10	TRUE	1958	ENSG00000120738	protein_coding	5	138465479	138469303	1	EGR1	early growth response 1 [Source:HGNC Symbol;Acc:HGNC:3238]
ENSG00000120820.13	4.44112	1.61103	0.741761	0.000873342	0.00986945	TRUE	83468	ENSG00000120820	protein_coding	12	103988987	104064183	-1	GLT8D2	glycosyltransferase 8 domain containing 2 [Source:HGNC Symbol;Acc:HGNC:24890]
ENSG00000120833.14	172.119	1.70077	0.364426	1.06066e-07	4.75234e-06	TRUE	8835	ENSG00000120833	protein_coding	12	93569814	93583487	1	SOCS2	suppressor of cytokine signaling 2 [Source:HGNC Symbol;Acc:HGNC:19382]
ENSG00000121068.14	31.4262	11.1746	2.97304	1.95396e-23	1.62637e-20	TRUE	6909	ENSG00000121068	protein_coding	17	61399843	61409466	1	TBX2	T-box transcription factor 2 [Source:HGNC Symbol;Acc:HGNC:11597]
ENSG00000121297.8	3.82754	6.49696	2.5589	7.62008e-07	2.66407e-05	TRUE	57616	ENSG00000121297	protein_coding	19	31149979	31349436	-1	TSHZ3	teashirt zinc finger homeobox 3 [Source:HGNC Symbol;Acc:HGNC:30700]
ENSG00000121410.12	4.0364	2.18346	1.26141	0.00105734	0.0114581	TRUE	1	ENSG00000121410	protein_coding	19	58345178	58353492	-1	A1BG	alpha-1-B glycoprotein [Source:HGNC Symbol;Acc:HGNC:5]
ENSG00000121440.15	2.659	4.98212	1.5169	4.25286e-06	0.000118603	TRUE	23024	ENSG00000121440	protein_coding	3	73382431	73624941	-1	PDZRN3	PDZ domain containing ring finger 3 [Source:HGNC Symbol;Acc:HGNC:17704]
ENSG00000121895.8	19.6787	1.96348	0.680432	8.89004e-05	0.00156541	TRUE	80008	ENSG00000121895	protein_coding	4	38966744	39032922	-1	TMEM156	transmembrane protein 156 [Source:HGNC Symbol;Acc:HGNC:26260]
ENSG00000121898.13	112.356	-2.2243	0.332439	1.06315e-12	1.54413e-10	TRUE	119587	ENSG00000121898	protein_coding	10	123706207	123940267	-1	CPXM2	carboxypeptidase X	M14 family member 2 [Source:HGNC Symbol;Acc:HGNC:26977]
ENSG00000122121.12	1721.72	-1.32799	0.221406	8.96982e-11	8.78352e-09	TRUE	7512	ENSG00000122121	protein_coding	X	129738949	129769536	1	XPNPEP2	X-prolyl aminopeptidase 2 [Source:HGNC Symbol;Acc:HGNC:12823]
ENSG00000122133.17	9.92053	3.39602	0.895798	5.14273e-06	0.000140878	TRUE	5047	ENSG00000122133	protein_coding	9	135561756	135566955	1	PAEP	progestagen associated endometrial protein [Source:HGNC Symbol;Acc:HGNC:8573]
ENSG00000122641.11	7.70476	5.69333	1.40099	3.06632e-09	2.11332e-07	TRUE	3624	ENSG00000122641	protein_coding	7	41667168	41705834	-1	INHBA	inhibin subunit beta A [Source:HGNC Symbol;Acc:HGNC:6066]
ENSG00000122694.16	5.00695	1.5899	0.777141	0.000970385	0.0107253	TRUE	152007	ENSG00000122694	protein_coding	9	36136536	36163913	1	GLIPR2	GLI pathogenesis related 2 [Source:HGNC Symbol;Acc:HGNC:18007]
ENSG00000122861.16	668.46	2.72284	0.427452	7.8371e-12	9.52824e-10	TRUE	5328	ENSG00000122861	protein_coding	10	73909177	73917496	1	PLAU	plasminogen activator	urokinase [Source:HGNC Symbol;Acc:HGNC:9052]
ENSG00000122863.6	5.80427	1.66187	0.974908	0.00170278	0.0166154	TRUE	9469	ENSG00000122863	protein_coding	10	71964395	72013558	1	CHST3	carbohydrate sulfotransferase 3 [Source:HGNC Symbol;Acc:HGNC:1971]
ENSG00000122873.12	191.032	-1.27453	0.238214	4.02408e-09	2.69379e-07	TRUE	55847	ENSG00000122873	protein_coding	10	58269162	58289586	1	CISD1	CDGSH iron sulfur domain 1 [Source:HGNC Symbol;Acc:HGNC:30880]
ENSG00000123094.16	2.9589	3.53767	1.33154	0.000291605	0.0041354	TRUE	11228	ENSG00000123094	protein_coding	12	25958232	26079892	1	RASSF8	Ras association domain family member 8 [Source:HGNC Symbol;Acc:HGNC:13232]
ENSG00000123213.23	563.885	-1.06933	0.328969	3.97423e-05	0.000800803	TRUE	57486	ENSG00000123213	protein_coding	5	65722205	65871725	1	NLN	neurolysin [Source:HGNC Symbol;Acc:HGNC:16058]
ENSG00000123496.8	5.94942	7.88434	2.72854	7.77493e-09	4.72633e-07	TRUE	3598	ENSG00000123496	protein_coding	X	115003975	115019977	-1	IL13RA2	interleukin 13 receptor subunit alpha 2 [Source:HGNC Symbol;Acc:HGNC:5975]
ENSG00000123643.14	631.17	-1.29416	0.190292	4.8673e-13	7.91979e-11	TRUE	206358	ENSG00000123643	protein_coding	5	151437046	151492379	1	SLC36A1	solute carrier family 36 member 1 [Source:HGNC Symbol;Acc:HGNC:18761]
ENSG00000123700.5	54.7354	1.17413	0.377632	6.37662e-05	0.00119065	TRUE	3759	ENSG00000123700	protein_coding	17	70168673	70180044	1	KCNJ2	potassium inwardly rectifying channel subfamily J member 2 [Source:HGNC Symbol;Acc:HGNC:6263]
ENSG00000123838.11	18.4019	2.88797	0.708603	2.02395e-06	6.24826e-05	TRUE	722	ENSG00000123838	protein_coding	1	207104233	207144972	1	C4BPA	complement component 4 binding protein alpha [Source:HGNC Symbol;Acc:HGNC:1325]
ENSG00000123843.13	861.579	1.02128	0.51129	0.00100976	0.0110309	TRUE	725	ENSG00000123843	protein_coding	1	207088860	207099993	1	C4BPB	complement component 4 binding protein beta [Source:HGNC Symbol;Acc:HGNC:1328]
ENSG00000124256.15	47.1127	2.54105	0.574204	2.83651e-07	1.12221e-05	TRUE	81030	ENSG00000124256	protein_coding	20	57603846	57620576	-1	ZBP1	Z-DNA binding protein 1 [Source:HGNC Symbol;Acc:HGNC:16176]
ENSG00000124391.5	9.11241	1.21387	1.04638	0.00318086	0.0266112	TRUE	27189	ENSG00000124391	protein_coding	16	88638572	88640468	1	IL17C	interleukin 17C [Source:HGNC Symbol;Acc:HGNC:5983]
ENSG00000124469.12	51.6633	1.67232	0.406603	1.35203e-06	4.34115e-05	TRUE	1088	ENSG00000124469	protein_coding	19	42580243	42595055	-1	CEACAM8	CEA cell adhesion molecule 8 [Source:HGNC Symbol;Acc:HGNC:1820]
ENSG00000124602.11	744.871	1.15676	0.145714	9.31574e-17	2.72435e-14	TRUE	222643	ENSG00000124602	protein_coding	6	41026895	41039221	-1	UNC5CL	unc-5 family C-terminal like [Source:HGNC Symbol;Acc:HGNC:21203]
ENSG00000124731.13	2.9199	6.57853	2.78796	5.04192e-05	0.000975087	TRUE	54210	ENSG00000124731	protein_coding	6	41267926	41286682	-1	TREM1	triggering receptor expressed on myeloid cells 1 [Source:HGNC Symbol;Acc:HGNC:17760]
ENSG00000124767.7	3500.57	-1.1219	0.139495	4.21707e-17	1.32263e-14	TRUE	2739	ENSG00000124767	protein_coding	6	38675925	38703145	-1	GLO1	glyoxalase I [Source:HGNC Symbol;Acc:HGNC:4323]
ENSG00000125046.16	303.714	-2.26378	0.296262	1.05661e-15	2.59841e-13	TRUE	51066	ENSG00000125046	protein_coding	3	8619386	8745040	-1	SSUH2	ssu-2 homolog [Source:HGNC Symbol;Acc:HGNC:24809]
ENSG00000125084.13	4.17192	2.52484	1.19774	0.000791402	0.00912939	TRUE	7471	ENSG00000125084	protein_coding	12	48978322	48982620	1	WNT1	Wnt family member 1 [Source:HGNC Symbol;Acc:HGNC:12774]
ENSG00000125148.7	210.475	4.93969	0.441183	2.29192e-30	7.08565e-27	TRUE	4502	ENSG00000125148	protein_coding	16	56608584	56609497	1	MT2A	metallothionein 2A [Source:HGNC Symbol;Acc:HGNC:7406]
ENSG00000125430.9	3.20983	3.1732	0.973171	2.91026e-05	0.000613611	TRUE	9953	ENSG00000125430	protein_coding	17	14301081	14349404	1	HS3ST3B1	heparan sulfate-glucosamine 3-sulfotransferase 3B1 [Source:HGNC Symbol;Acc:HGNC:5198]
ENSG00000125931.11	16.4276	1.96128	0.548809	1.00433e-05	0.000246706	TRUE	4435	ENSG00000125931	protein_coding	X	72301638	72307187	-1	CITED1	Cbp/p300 interacting transactivator with Glu/Asp rich carboxy-terminal domain 1 [Source:HGNC Symbol;Acc:HGNC:1986]
ENSG00000126218.12	238.221	-1.57201	0.278423	7.48291e-10	6.134e-08	TRUE	2159	ENSG00000126218	protein_coding	13	113122799	113149529	1	F10	coagulation factor X [Source:HGNC Symbol;Acc:HGNC:3528]
ENSG00000126561.18	188.383	1.13186	0.408091	0.000161673	0.00255097	TRUE	6776	ENSG00000126561	protein_coding	17	42287547	42311943	1	STAT5A	signal transducer and activator of transcription 5A [Source:HGNC Symbol;Acc:HGNC:11366]
ENSG00000127241.18	2.49782	2.06756	1.54039	7.60619e-06	0.000195262	TRUE	5648	ENSG00000127241	protein_coding	3	187217282	187291980	-1	MASP1	MBL associated serine protease 1 [Source:HGNC Symbol;Acc:HGNC:6901]
ENSG00000127311.10	17.4033	1.6182	0.323059	3.33669e-08	1.71112e-06	TRUE	92797	ENSG00000127311	protein_coding	12	66302493	66343643	1	HELB	DNA helicase B [Source:HGNC Symbol;Acc:HGNC:17196]
ENSG00000127528.6	522.227	2.48457	0.487791	1.34161e-08	7.52168e-07	TRUE	10365	ENSG00000127528	protein_coding	19	16324826	16328685	1	KLF2	KLF transcription factor 2 [Source:HGNC Symbol;Acc:HGNC:6347]
ENSG00000127863.16	119.678	1.00596	0.465936	0.000723558	0.00855857	TRUE	55504	ENSG00000127863	protein_coding	13	23570370	23676104	1	TNFRSF19	TNF receptor superfamily member 19 [Source:HGNC Symbol;Acc:HGNC:11915]
ENSG00000127920.6	36.8213	11.1803	2.96543	1.4392e-25	1.9466e-22	TRUE	2791	ENSG00000127920	protein_coding	7	93921735	93928610	1	GNG11	G protein subunit gamma 11 [Source:HGNC Symbol;Acc:HGNC:4403]
ENSG00000127946.17	23.0553	2.22971	0.633556	6.73045e-06	0.000176764	TRUE	3092	ENSG00000127946	protein_coding	7	75533298	75738962	-1	HIP1	huntingtin interacting protein 1 [Source:HGNC Symbol;Acc:HGNC:4913]
ENSG00000127954.13	21.5234	4.0225	0.808875	1.91952e-08	1.03334e-06	TRUE	79689	ENSG00000127954	protein_coding	7	88270892	88306894	-1	STEAP4	STEAP4 metalloreductase [Source:HGNC Symbol;Acc:HGNC:21923]
ENSG00000127990.19	14.3569	1.98899	0.882005	0.000392146	0.0052678	TRUE	8910	ENSG00000127990	protein_coding	7	94524204	94656572	-1	SGCE	sarcoglycan epsilon [Source:HGNC Symbol;Acc:HGNC:10808]
ENSG00000128383.14	6.89992	1.5111	0.895282	0.0018883	0.0180657	TRUE	200315	ENSG00000128383	protein_coding	22	38952741	38963184	1	APOBEC3A	apolipoprotein B mRNA editing enzyme catalytic subunit 3A [Source:HGNC Symbol;Acc:HGNC:17343]
ENSG00000128383.14	6.89992	1.5111	0.895282	0.0018883	0.0180657	TRUE	100913187	ENSG00000128383	protein_coding	22	38952741	38963184	1	APOBEC3A	apolipoprotein B mRNA editing enzyme catalytic subunit 3A [Source:HGNC Symbol;Acc:HGNC:17343]
ENSG00000128422.18	151.092	1.95083	0.8484	0.00047091	0.00610237	TRUE	3872	ENSG00000128422	protein_coding	17	41619442	41624842	-1	KRT17	keratin 17 [Source:HGNC Symbol;Acc:HGNC:6427]
ENSG00000128578.10	778.096	1.80848	0.288051	1.51842e-11	1.77623e-09	TRUE	57464	ENSG00000128578	protein_coding	7	129434432	129488399	1	STRIP2	striatin interacting protein 2 [Source:HGNC Symbol;Acc:HGNC:22209]
ENSG00000128591.17	175.247	2.82098	0.357433	1.39406e-16	3.77111e-14	TRUE	2318	ENSG00000128591	protein_coding	7	128830406	128859274	1	FLNC	filamin C [Source:HGNC Symbol;Acc:HGNC:3756]
ENSG00000128594.8	26.7272	2.38702	0.677755	1.22591e-05	0.000291538	TRUE	64101	ENSG00000128594	protein_coding	7	128027071	128032107	-1	LRRC4	leucine rich repeat containing 4 [Source:HGNC Symbol;Acc:HGNC:15586]
ENSG00000128606.13	9.13437	3.16135	0.747839	1.50075e-06	4.76911e-05	TRUE	10234	ENSG00000128606	protein_coding	7	102913000	102945111	1	LRRC17	leucine rich repeat containing 17 [Source:HGNC Symbol;Acc:HGNC:16895]
ENSG00000128656.15	5.95937	3.75008	0.9326	2.94993e-06	8.60371e-05	TRUE	1123	ENSG00000128656	protein_coding	2	174798809	175005381	-1	CHN1	chimerin 1 [Source:HGNC Symbol;Acc:HGNC:1943]
ENSG00000128805.15	12.2062	4.90214	0.823755	9.48544e-11	9.24659e-09	TRUE	58504	ENSG00000128805	protein_coding	10	48446036	48656265	-1	ARHGAP22	Rho GTPase activating protein 22 [Source:HGNC Symbol;Acc:HGNC:30320]
ENSG00000128917.8	37.9586	3.67741	0.55661	1.3864e-12	1.93568e-10	TRUE	54567	ENSG00000128917	protein_coding	15	40929340	40939073	1	DLL4	delta like canonical Notch ligand 4 [Source:HGNC Symbol;Acc:HGNC:2910]
ENSG00000128965.13	123.756	2.30698	0.423705	1.98862e-09	1.47889e-07	TRUE	79094	ENSG00000128965	protein_coding	15	40952962	40956512	1	CHAC1	ChaC glutathione specific gamma-glutamylcyclotransferase 1 [Source:HGNC Symbol;Acc:HGNC:28680]
ENSG00000129946.11	566.525	1.08631	0.24829	4.56287e-07	1.71432e-05	TRUE	25759	ENSG00000129946	protein_coding	19	416589	461033	-1	SHC2	SHC adaptor protein 2 [Source:HGNC Symbol;Acc:HGNC:29869]
ENSG00000130055.14	1396.6	-1.06472	0.308172	1.98979e-05	0.000440298	TRUE	54857	ENSG00000130055	protein_coding	X	70423031	70433390	1	GDPD2	glycerophosphodiester phosphodiesterase domain containing 2 [Source:HGNC Symbol;Acc:HGNC:25974]
ENSG00000130176.8	3.13304	4.77618	1.63369	2.38011e-05	0.000514565	TRUE	1264	ENSG00000130176	protein_coding	19	11538767	11550323	1	CNN1	calponin 1 [Source:HGNC Symbol;Acc:HGNC:2155]
ENSG00000130234.13	1312.39	-1.20469	0.453992	0.000239659	0.0035258	TRUE	59272	ENSG00000130234	protein_coding	X	15494566	15607236	-1	ACE2	angiotensin converting enzyme 2 [Source:HGNC Symbol;Acc:HGNC:13557]
ENSG00000130270.16	73.9647	1.057	0.341253	6.15656e-05	0.00115554	TRUE	148229	ENSG00000130270	protein_coding	19	1782075	1812276	-1	ATP8B3	ATPase phospholipid transporting 8B3 [Source:HGNC Symbol;Acc:HGNC:13535]
ENSG00000130508.11	105.271	8.78023	1.08495	4.70774e-25	5.36212e-22	TRUE	7837	ENSG00000130508	protein_coding	2	1631887	1744852	-1	PXDN	peroxidasin [Source:HGNC Symbol;Acc:HGNC:14966]
ENSG00000130635.17	64.1121	9.26462	1.39276	8.3528e-24	7.23052e-21	TRUE	1289	ENSG00000130635	protein_coding	9	134641803	134844843	1	COL5A1	collagen type V alpha 1 chain [Source:HGNC Symbol;Acc:HGNC:2209]
ENSG00000130755.13	3.243	3.45181	1.33142	0.000233069	0.00344997	TRUE	9535	ENSG00000130755	protein_coding	19	39328353	39342372	-1	GMFG	glia maturation factor gamma [Source:HGNC Symbol;Acc:HGNC:4374]
ENSG00000131015.5	6.89389	2.07525	0.572885	1.34949e-05	0.000315722	TRUE	80328	ENSG00000131015	protein_coding	6	149942014	149949235	1	ULBP2	UL16 binding protein 2 [Source:HGNC Symbol;Acc:HGNC:14894]
ENSG00000131016.17	707.525	1.40965	0.474331	9.18843e-05	0.0016036	TRUE	9590	ENSG00000131016	protein_coding	6	151239967	151358559	1	AKAP12	A-kinase anchoring protein 12 [Source:HGNC Symbol;Acc:HGNC:370]
ENSG00000131018.25	12.0181	6.44976	0.991852	2.70468e-15	6.03423e-13	TRUE	23345	ENSG00000131018	protein_coding	6	152121687	152637801	-1	SYNE1	spectrin repeat containing nuclear envelope protein 1 [Source:HGNC Symbol;Acc:HGNC:17089]
ENSG00000131373.15	168.682	-1.35544	0.212848	9.43335e-12	1.13415e-09	TRUE	26061	ENSG00000131373	protein_coding	3	15560699	15601852	-1	HACL1	2-hydroxyacyl-CoA lyase 1 [Source:HGNC Symbol;Acc:HGNC:17856]
ENSG00000131378.14	10.9793	4.40582	0.643411	8.43215e-13	1.27609e-10	TRUE	23180	ENSG00000131378	protein_coding	3	16313574	16514026	-1	RFTN1	raftlin	lipid raft linker 1 [Source:HGNC Symbol;Acc:HGNC:30278]
ENSG00000131711.15	46.1397	2.24318	0.380912	1.68718e-10	1.56036e-08	TRUE	4131	ENSG00000131711	protein_coding	5	72107234	72209565	1	MAP1B	microtubule associated protein 1B [Source:HGNC Symbol;Acc:HGNC:6836]
ENSG00000131781.13	1987.93	-1.08879	0.167935	4.07862e-12	5.2228e-10	TRUE	2330	ENSG00000131781	protein_coding	1	147175351	147243050	-1	FMO5	flavin containing dimethylaniline monoxygenase 5 [Source:HGNC Symbol;Acc:HGNC:3773]
ENSG00000132386.11	48.8359	1.75708	0.481428	8.18032e-06	0.000208516	TRUE	5176	ENSG00000132386	protein_coding	17	1762029	1777565	1	SERPINF1	serpin family F member 1 [Source:HGNC Symbol;Acc:HGNC:8824]
ENSG00000132429.10	3.64139	2.78964	1.0479	0.000182495	0.002823	TRUE	64208	ENSG00000132429	protein_coding	6	105157900	105180014	-1	POPDC3	popeye domain containing 3 [Source:HGNC Symbol;Acc:HGNC:17649]
ENSG00000132437.18	186.029	-1.15922	0.372822	6.57944e-05	0.00122219	TRUE	1644	ENSG00000132437	protein_coding	7	50458436	50565405	-1	DDC	dopa decarboxylase [Source:HGNC Symbol;Acc:HGNC:2719]
ENSG00000132563.17	4.27836	3.25746	0.840964	6.89834e-06	0.000180298	TRUE	51308	ENSG00000132563	protein_coding	5	138439057	138446969	1	REEP2	receptor accessory protein 2 [Source:HGNC Symbol;Acc:HGNC:17975]
ENSG00000132688.11	38.8668	5.07236	0.600718	3.07286e-18	1.10833e-15	TRUE	10763	ENSG00000132688	protein_coding	1	156668763	156677407	-1	NES	nestin [Source:HGNC Symbol;Acc:HGNC:7756]
ENSG00000132718.9	10.594	3.44035	0.605033	1.24156e-09	9.75027e-08	TRUE	23208	ENSG00000132718	protein_coding	1	155859567	155885199	1	SYT11	synaptotagmin 11 [Source:HGNC Symbol;Acc:HGNC:19239]
ENSG00000132744.8	652.695	-1.08612	0.184571	1.78096e-10	1.64007e-08	TRUE	91703	ENSG00000132744	protein_coding	11	67642555	67650730	-1	ACY3	aminoacylase 3 [Source:HGNC Symbol;Acc:HGNC:24104]
ENSG00000132746.16	2.89239	2.77162	0.924577	9.40389e-05	0.00163725	TRUE	222	ENSG00000132746	protein_coding	11	67662155	67681224	-1	ALDH3B2	aldehyde dehydrogenase 3 family member B2 [Source:HGNC Symbol;Acc:HGNC:411]
ENSG00000133110.15	15.3527	9.72446	2.88224	2.54746e-14	4.83592e-12	TRUE	10631	ENSG00000133110	protein_coding	13	37562583	37598844	-1	POSTN	periostin [Source:HGNC Symbol;Acc:HGNC:16953]
ENSG00000133121.21	74.3613	1.57213	0.342856	1.71884e-07	7.22278e-06	TRUE	90627	ENSG00000133121	protein_coding	13	33103137	33350630	-1	STARD13	StAR related lipid transfer domain containing 13 [Source:HGNC Symbol;Acc:HGNC:19164]
ENSG00000133619.18	19.5884	1.23083	0.400278	5.24438e-05	0.00100615	TRUE	84626	ENSG00000133619	protein_coding	7	149714781	149734575	1	KRBA1	KRAB-A domain containing 1 [Source:HGNC Symbol;Acc:HGNC:22228]
ENSG00000134013.16	191.867	4.4078	0.686277	1.74975e-12	2.36664e-10	TRUE	4017	ENSG00000134013	protein_coding	8	23296897	23425328	-1	LOXL2	lysyl oxidase like 2 [Source:HGNC Symbol;Acc:HGNC:6666]
ENSG00000134042.14	19.3916	-3.01547	0.542958	1.31561e-09	1.02047e-07	TRUE	83876	ENSG00000134042	protein_coding	18	50795120	50825402	-1	MRO	maestro [Source:HGNC Symbol;Acc:HGNC:24121]
ENSG00000134121.10	4.34077	6.61113	2.65658	5.42151e-06	0.000146659	TRUE	10752	ENSG00000134121	protein_coding	3	196763	409417	1	CHL1	cell adhesion molecule L1 like [Source:HGNC Symbol;Acc:HGNC:1939]
ENSG00000134201.12	2.48766	4.5043	1.71768	6.61671e-05	0.00122596	TRUE	2949	ENSG00000134201	protein_coding	1	109711780	109775428	1	GSTM5	glutathione S-transferase mu 5 [Source:HGNC Symbol;Acc:HGNC:4637]
ENSG00000134250.21	301.678	1.56729	0.219469	4.18108e-14	7.81057e-12	TRUE	4853	ENSG00000134250	protein_coding	1	119911553	120100779	-1	NOTCH2	notch receptor 2 [Source:HGNC Symbol;Acc:HGNC:7882]
ENSG00000134258.18	60.0482	2.18755	0.415724	5.84095e-09	3.73976e-07	TRUE	79679	ENSG00000134258	protein_coding	1	117143587	117210960	-1	VTCN1	V-set domain containing T cell activation inhibitor 1 [Source:HGNC Symbol;Acc:HGNC:28873]
ENSG00000134317.18	345.242	1.23514	0.340623	1.01357e-05	0.00024841	TRUE	29841	ENSG00000134317	protein_coding	2	9951693	10002277	1	GRHL1	grainyhead like transcription factor 1 [Source:HGNC Symbol;Acc:HGNC:17923]
ENSG00000134363.12	5.11091	1.34732	5.19762	0.00381695	0.0305258	TRUE	10468	ENSG00000134363	protein_coding	5	53480626	53487134	1	FST	follistatin [Source:HGNC Symbol;Acc:HGNC:3971]
ENSG00000134470.21	141.221	1.71498	0.252551	4.55856e-13	7.47363e-11	TRUE	3601	ENSG00000134470	protein_coding	10	5943639	5978187	-1	IL15RA	interleukin 15 receptor subunit alpha [Source:HGNC Symbol;Acc:HGNC:5978]
ENSG00000134668.13	59.8052	1.26755	0.411499	6.56719e-05	0.00122202	TRUE	90853	ENSG00000134668	protein_coding	1	31790422	31816022	-1	SPOCD1	SPOC domain containing 1 [Source:HGNC Symbol;Acc:HGNC:26338]
ENSG00000134827.8	3918.8	1.70185	0.376249	2.3892e-07	9.71892e-06	TRUE	6947	ENSG00000134827	protein_coding	11	59852800	59866489	-1	TCN1	transcobalamin 1 [Source:HGNC Symbol;Acc:HGNC:11652]
ENSG00000134853.12	15.2508	8.56022	2.72491	1.44558e-13	2.48284e-11	TRUE	5156	ENSG00000134853	protein_coding	4	54229280	54298245	1	PDGFRA	platelet derived growth factor receptor alpha [Source:HGNC Symbol;Acc:HGNC:8803]
ENSG00000134874.18	8.35893	6.598	1.57986	3.47821e-09	2.36704e-07	TRUE	22873	ENSG00000134874	protein_coding	13	95578202	95644706	-1	DZIP1	DAZ interacting zinc finger protein 1 [Source:HGNC Symbol;Acc:HGNC:20908]
ENSG00000134954.14	571.217	1.36426	0.370731	8.45581e-06	0.00021478	TRUE	2113	ENSG00000134954	protein_coding	11	128458761	128587558	-1	ETS1	ETS proto-oncogene 1	transcription factor [Source:HGNC Symbol;Acc:HGNC:3488]
ENSG00000135052.16	12578.6	1.26393	0.212831	1.648e-10	1.53725e-08	TRUE	51280	ENSG00000135052	protein_coding	9	86026146	86100173	-1	GOLM1	golgi membrane protein 1 [Source:HGNC Symbol;Acc:HGNC:15451]
ENSG00000135074.16	139.102	1.34581	0.32954	1.67014e-06	5.27642e-05	TRUE	8728	ENSG00000135074	protein_coding	5	157395534	157575775	-1	ADAM19	ADAM metallopeptidase domain 19 [Source:HGNC Symbol;Acc:HGNC:197]
ENSG00000135220.11	561.131	-2.15076	0.311614	2.45956e-13	4.15839e-11	TRUE	79799	ENSG00000135220	protein_coding	4	68928463	68951804	-1	UGT2A3	UDP glucuronosyltransferase family 2 member A3 [Source:HGNC Symbol;Acc:HGNC:28528]
ENSG00000135424.19	146.43	-1.13705	0.304881	7.25705e-06	0.000188535	TRUE	3679	ENSG00000135424	protein_coding	12	55684568	55716404	-1	ITGA7	integrin subunit alpha 7 [Source:HGNC Symbol;Acc:HGNC:6143]
ENSG00000135437.10	353.328	-1.00459	0.204698	3.91074e-08	1.98667e-06	TRUE	5959	ENSG00000135437	protein_coding	12	55720367	55724705	1	RDH5	retinol dehydrogenase 5 [Source:HGNC Symbol;Acc:HGNC:9940]
ENSG00000135476.12	116.194	-1.86265	0.490858	5.49181e-06	0.000147821	TRUE	9700	ENSG00000135476	protein_coding	12	53268299	53293638	1	ESPL1	extra spindle pole bodies like 1	separase [Source:HGNC Symbol;Acc:HGNC:16856]
ENSG00000135678.12	873.435	2.25924	0.388887	2.6103e-10	2.35373e-08	TRUE	1368	ENSG00000135678	protein_coding	12	68842197	68971570	-1	CPM	carboxypeptidase M [Source:HGNC Symbol;Acc:HGNC:2311]
ENSG00000135842.17	43.5398	1.06324	0.287285	7.53741e-06	0.000194187	TRUE	116496	ENSG00000135842	protein_coding	1	184790724	184974508	-1	NIBAN1	niban apoptosis regulator 1 [Source:HGNC Symbol;Acc:HGNC:16784]
ENSG00000135905.21	3.45019	7.73764	2.81024	5.83513e-07	2.11167e-05	TRUE	55619	ENSG00000135905	protein_coding	2	224765090	225042468	-1	DOCK10	dedicator of cytokinesis 10 [Source:HGNC Symbol;Acc:HGNC:23479]
ENSG00000135929.9	209.244	-1.57319	0.300329	7.05781e-09	4.35547e-07	TRUE	1593	ENSG00000135929	protein_coding	2	218781749	218815293	1	CYP27A1	cytochrome P450 family 27 subfamily A member 1 [Source:HGNC Symbol;Acc:HGNC:2605]
ENSG00000136010.14	6.36202	4.4383	0.835256	2.69436e-09	1.89314e-07	TRUE	160428	ENSG00000136010	protein_coding	12	105019784	105107643	-1	ALDH1L2	aldehyde dehydrogenase 1 family member L2 [Source:HGNC Symbol;Acc:HGNC:26777]
ENSG00000136014.12	4.04527	3.00173	0.967801	9.43421e-05	0.00163988	TRUE	84101	ENSG00000136014	protein_coding	12	95516560	95551476	-1	USP44	ubiquitin specific peptidase 44 [Source:HGNC Symbol;Acc:HGNC:20064]
ENSG00000136160.17	2.29149	6.52752	2.65029	8.64023e-06	0.000217992	TRUE	1910	ENSG00000136160	protein_coding	13	77895481	77975529	-1	EDNRB	endothelin receptor type B [Source:HGNC Symbol;Acc:HGNC:3180]
ENSG00000136244.12	13.6224	9.73162	2.84363	1.18165e-16	3.33293e-14	TRUE	3569	ENSG00000136244	protein_coding	7	22725884	22732002	1	IL6	interleukin 6 [Source:HGNC Symbol;Acc:HGNC:6018]
ENSG00000136274.9	7.02093	1.6677	1.24536	0.00138474	0.0141354	TRUE	23148	ENSG00000136274	protein_coding	7	45080437	45088969	-1	NACAD	NAC alpha domain containing [Source:HGNC Symbol;Acc:HGNC:22196]
ENSG00000136379.12	1950.87	1.02067	0.169179	6.85519e-11	6.93239e-09	TRUE	58489	ENSG00000136379	protein_coding	15	80679684	80755621	1	ABHD17C	abhydrolase domain containing 17C	depalmitoylase [Source:HGNC Symbol;Acc:HGNC:26925]
ENSG00000136425.14	195.863	-1.1759	0.173748	6.09563e-13	9.62887e-11	TRUE	10518	ENSG00000136425	protein_coding	15	78104606	78131535	-1	CIB2	calcium and integrin binding family member 2 [Source:HGNC Symbol;Acc:HGNC:24579]
ENSG00000136490.9	6.62168	2.00909	0.821384	0.000430382	0.00567921	TRUE	80774	ENSG00000136490	protein_coding	17	63695888	63701172	-1	LIMD2	LIM domain containing 2 [Source:HGNC Symbol;Acc:HGNC:28142]
ENSG00000136732.16	11.1429	9.32654	2.78726	2.17897e-16	5.75061e-14	TRUE	2995	ENSG00000136732	protein_coding	2	126656133	126696667	1	GYPC	glycophorin C (Gerbich blood group) [Source:HGNC Symbol;Acc:HGNC:4704]
ENSG00000136872.21	6613.03	-1.60473	0.33212	5.69441e-08	2.75073e-06	TRUE	229	ENSG00000136872	protein_coding	9	101420560	101449664	-1	ALDOB	aldolase	fructose-bisphosphate B [Source:HGNC Symbol;Acc:HGNC:417]
ENSG00000137273.6	4.77676	7.59844	2.67499	8.51527e-09	5.14746e-07	TRUE	2295	ENSG00000137273	protein_coding	6	1389576	1395603	1	FOXF2	forkhead box F2 [Source:HGNC Symbol;Acc:HGNC:3810]
ENSG00000137331.12	857.678	1.71901	0.320944	3.76949e-09	2.54923e-07	TRUE	8870	ENSG00000137331	protein_coding	6	30743199	30744548	-1	IER3	immediate early response 3 [Source:HGNC Symbol;Acc:HGNC:5392]
ENSG00000137710.17	21.2476	1.54617	0.578662	0.000206902	0.0031268	TRUE	5962	ENSG00000137710	protein_coding	11	109864295	110296712	-1	RDX	radixin [Source:HGNC Symbol;Acc:HGNC:9944]
ENSG00000137747.16	5.76205	1.03177	0.727963	0.0027692	0.0241061	TRUE	84000	ENSG00000137747	protein_coding	11	117900641	117929459	-1	TMPRSS13	transmembrane serine protease 13 [Source:HGNC Symbol;Acc:HGNC:29808]
ENSG00000137752.25	130.017	1.30603	0.338126	4.10071e-06	0.000115336	TRUE	834	ENSG00000137752	protein_coding	11	105025397	105035250	-1	CASP1	caspase 1 [Source:HGNC Symbol;Acc:HGNC:1499]
ENSG00000137757.11	305.864	2.38915	0.354109	6.07019e-13	9.62887e-11	TRUE	838	ENSG00000137757	protein_coding	11	104994235	105023168	-1	CASP5	caspase 5 [Source:HGNC Symbol;Acc:HGNC:1506]
ENSG00000137809.17	7.01946	2.02788	0.793428	0.000304113	0.00425975	TRUE	22801	ENSG00000137809	protein_coding	15	68296532	68432163	-1	ITGA11	integrin subunit alpha 11 [Source:HGNC Symbol;Acc:HGNC:6136]
ENSG00000137860.12	21.0309	-2.99369	0.498693	7.83074e-11	7.80945e-09	TRUE	9153	ENSG00000137860	protein_coding	15	45252234	45277846	1	SLC28A2	solute carrier family 28 member 2 [Source:HGNC Symbol;Acc:HGNC:11002]
ENSG00000137868.19	8.00957	2.81835	0.773156	1.46069e-05	0.000338083	TRUE	64220	ENSG00000137868	protein_coding	15	74179466	74212267	-1	STRA6	signaling receptor and transporter of retinol STRA6 [Source:HGNC Symbol;Acc:HGNC:30650]
ENSG00000138078.16	569.79	-1.09061	0.24614	3.76257e-07	1.44954e-05	TRUE	9581	ENSG00000138078	protein_coding	2	44316281	44361862	-1	PREPL	prolyl endopeptidase like [Source:HGNC Symbol;Acc:HGNC:30228]
ENSG00000138080.14	34.6608	6.0323	0.683973	3.57908e-19	1.58071e-16	TRUE	11117	ENSG00000138080	protein_coding	2	27078615	27086403	1	EMILIN1	elastin microfibril interfacer 1 [Source:HGNC Symbol;Acc:HGNC:19880]
ENSG00000138109.11	1475.96	-1.26178	0.197766	8.01929e-12	9.69528e-10	TRUE	1559	ENSG00000138109	protein_coding	10	94938658	94990091	1	CYP2C9	cytochrome P450 family 2 subfamily C member 9 [Source:HGNC Symbol;Acc:HGNC:2623]
ENSG00000138172.11	2.86506	4.51437	1.34188	4.71637e-07	1.76281e-05	TRUE	51063	ENSG00000138172	protein_coding	10	103446786	103452402	-1	CALHM2	calcium homeostasis modulator family member 2 [Source:HGNC Symbol;Acc:HGNC:23493]
ENSG00000138315.13	64.841	-1.22935	0.300523	1.69018e-06	5.33124e-05	TRUE	170392	ENSG00000138315	protein_coding	10	72893584	72933036	1	OIT3	oncoprotein induced transcript 3 [Source:HGNC Symbol;Acc:HGNC:29953]
ENSG00000138496.17	661.568	1.26914	0.349691	1.00427e-05	0.000246706	TRUE	83666	ENSG00000138496	protein_coding	3	122527924	122564577	-1	PARP9	poly(ADP-ribose) polymerase family member 9 [Source:HGNC Symbol;Acc:HGNC:24118]
ENSG00000138639.18	6.90112	2.62389	0.816877	9.08548e-05	0.00159206	TRUE	83478	ENSG00000138639	protein_coding	4	85475150	86002668	1	ARHGAP24	Rho GTPase activating protein 24 [Source:HGNC Symbol;Acc:HGNC:25361]
ENSG00000138675.17	6.52378	7.76973	2.778	1.45265e-07	6.23713e-06	TRUE	2250	ENSG00000138675	protein_coding	4	80266639	80336680	1	FGF5	fibroblast growth factor 5 [Source:HGNC Symbol;Acc:HGNC:3683]
ENSG00000138685.18	9.6971	3.26946	0.608778	4.17532e-09	2.77172e-07	TRUE	2247	ENSG00000138685	protein_coding	4	122826682	122898236	1	FGF2	fibroblast growth factor 2 [Source:HGNC Symbol;Acc:HGNC:3676]
ENSG00000138795.10	10.1355	1.09848	0.414605	0.000228587	0.0033929	TRUE	51176	ENSG00000138795	protein_coding	4	108047545	108168956	-1	LEF1	lymphoid enhancer binding factor 1 [Source:HGNC Symbol;Acc:HGNC:6551]
ENSG00000138823.14	2320.09	-1.4061	0.267908	5.82131e-09	3.73825e-07	TRUE	4547	ENSG00000138823	protein_coding	4	99564081	99623997	1	MTTP	microsomal triglyceride transfer protein [Source:HGNC Symbol;Acc:HGNC:7467]
ENSG00000138829.14	4.0279	6.13784	2.58482	1.36532e-05	0.000318049	TRUE	2201	ENSG00000138829	protein_coding	5	128257909	128659185	-1	FBN2	fibrillin 2 [Source:HGNC Symbol;Acc:HGNC:3604]
ENSG00000139174.12	7.8669	1.23755	0.904392	0.0021437	0.019868	TRUE	144165	ENSG00000139174	protein_coding	12	42456757	42590355	-1	PRICKLE1	prickle planar cell polarity protein 1 [Source:HGNC Symbol;Acc:HGNC:17019]
ENSG00000139278.10	18.2904	1.94645	0.460823	1.07763e-06	3.59892e-05	TRUE	11010	ENSG00000139278	protein_coding	12	75480753	75503863	1	GLIPR1	GLI pathogenesis related 1 [Source:HGNC Symbol;Acc:HGNC:17001]
ENSG00000139508.15	381.726	-1.11652	0.213175	7.09572e-09	4.36246e-07	TRUE	283537	ENSG00000139508	protein_coding	13	28700064	28718970	-1	SLC46A3	solute carrier family 46 member 3 [Source:HGNC Symbol;Acc:HGNC:27501]
ENSG00000139540.12	1390.7	-1.2519	0.518285	0.000438236	0.00575826	TRUE	283375	ENSG00000139540	protein_coding	12	56230049	56237846	1	SLC39A5	solute carrier family 39 member 5 [Source:HGNC Symbol;Acc:HGNC:20502]
ENSG00000139567.14	47.1087	1.37291	0.349591	2.92993e-06	8.55689e-05	TRUE	94	ENSG00000139567	protein_coding	12	51906908	51923361	1	ACVRL1	activin A receptor like type 1 [Source:HGNC Symbol;Acc:HGNC:175]
ENSG00000139880.21	52.3102	1.12979	0.352794	4.24909e-05	0.000845948	TRUE	64403	ENSG00000139880	protein_coding	14	23047062	23057538	-1	CDH24	cadherin 24 [Source:HGNC Symbol;Acc:HGNC:14265]
ENSG00000139890.10	6.96444	1.09423	0.729261	0.00245145	0.02206	TRUE	161253	ENSG00000139890	protein_coding	14	22883222	22887678	1	REM2	RRAD and GEM like GTPase 2 [Source:HGNC Symbol;Acc:HGNC:20248]
ENSG00000139926.16	27.3485	2.83399	0.466841	4.82025e-11	5.03937e-09	TRUE	122786	ENSG00000139926	protein_coding	14	51489100	51730727	1	FRMD6	FERM domain containing 6 [Source:HGNC Symbol;Acc:HGNC:19839]
ENSG00000140092.16	5.48228	3.34853	0.905085	1.28224e-05	0.000301291	TRUE	10516	ENSG00000140092	protein_coding	14	91869411	91947987	-1	FBLN5	fibulin 5 [Source:HGNC Symbol;Acc:HGNC:3602]
ENSG00000140274.14	15970	2.53291	0.598927	9.55792e-07	3.24803e-05	TRUE	405753	ENSG00000140274	protein_coding	15	45114326	45118421	1	DUOXA2	dual oxidase maturation factor 2 [Source:HGNC Symbol;Acc:HGNC:32698]
ENSG00000140279.13	42516.3	2.3877	0.432738	1.28069e-09	1.00056e-07	TRUE	50506	ENSG00000140279	protein_coding	15	45092650	45114172	-1	DUOX2	dual oxidase 2 [Source:HGNC Symbol;Acc:HGNC:13273]
ENSG00000140285.12	5.88784	5.96415	1.54376	1.24517e-07	5.45482e-06	TRUE	2252	ENSG00000140285	protein_coding	15	49423237	49488775	1	FGF7	fibroblast growth factor 7 [Source:HGNC Symbol;Acc:HGNC:3685]
ENSG00000140386.13	156.584	-1.51346	0.246502	3.45582e-11	3.69206e-09	TRUE	49855	ENSG00000140386	protein_coding	15	76347904	76905444	-1	SCAPER	S-phase cyclin A associated protein in the ER [Source:HGNC Symbol;Acc:HGNC:13081]
ENSG00000140481.15	20.9458	3.07181	0.716632	5.08384e-07	1.8679e-05	TRUE	80125	ENSG00000140481	protein_coding	15	74202705	74336472	1	CCDC33	coiled-coil domain containing 33 [Source:HGNC Symbol;Acc:HGNC:26552]
ENSG00000140682.19	34.3346	1.83007	0.359407	1.42636e-08	7.93521e-07	TRUE	7041	ENSG00000140682	protein_coding	16	31471585	31477960	1	TGFB1I1	transforming growth factor beta 1 induced transcript 1 [Source:HGNC Symbol;Acc:HGNC:11767]
ENSG00000140835.10	699.067	1.26605	0.236366	3.46289e-09	2.36405e-07	TRUE	10164	ENSG00000140835	protein_coding	16	71525233	71538748	1	CHST4	carbohydrate sulfotransferase 4 [Source:HGNC Symbol;Acc:HGNC:1972]
ENSG00000140931.20	16.0915	1.18051	0.379041	6.11914e-05	0.00114952	TRUE	123920	ENSG00000140931	protein_coding	16	66603874	66613892	1	CMTM3	CKLF like MARVEL transmembrane domain containing 3 [Source:HGNC Symbol;Acc:HGNC:19174]
ENSG00000140937.14	6.6018	7.47109	2.62489	1.18443e-09	9.35483e-08	TRUE	1009	ENSG00000140937	protein_coding	16	64943753	65126112	-1	CDH11	cadherin 11 [Source:HGNC Symbol;Acc:HGNC:1750]
ENSG00000140945.17	9.08168	2.0244	0.686642	8.25665e-05	0.00147549	TRUE	1012	ENSG00000140945	protein_coding	16	82626965	83800640	1	CDH13	cadherin 13 [Source:HGNC Symbol;Acc:HGNC:1753]
ENSG00000141434.12	495.571	-1.52744	0.430182	1.4113e-05	0.000327704	TRUE	4225	ENSG00000141434	protein_coding	18	32185069	32220404	1	MEP1B	meprin A subunit beta [Source:HGNC Symbol;Acc:HGNC:7020]
ENSG00000141480.18	248.657	-1.07138	0.285986	6.85666e-06	0.000179643	TRUE	409	ENSG00000141480	protein_coding	17	4710596	4721499	1	ARRB2	arrestin beta 2 [Source:HGNC Symbol;Acc:HGNC:712]
ENSG00000141527.19	28.9351	2.05176	0.558829	6.42076e-06	0.000169868	TRUE	79092	ENSG00000141527	protein_coding	17	80169992	80216073	1	CARD14	caspase recruitment domain family member 14 [Source:HGNC Symbol;Acc:HGNC:16446]
ENSG00000141682.12	73.5345	1.17763	0.451861	0.000250676	0.00364821	TRUE	5366	ENSG00000141682	protein_coding	18	59899996	59904305	1	PMAIP1	phorbol-12-myristate-13-acetate-induced protein 1 [Source:HGNC Symbol;Acc:HGNC:9108]
ENSG00000141756.20	57.2497	7.27467	0.747873	5.19314e-23	3.74616e-20	TRUE	60681	ENSG00000141756	protein_coding	17	41812680	41823213	1	FKBP10	FKBP prolyl isomerase 10 [Source:HGNC Symbol;Acc:HGNC:18169]
ENSG00000142089.17	429.773	2.33168	0.375807	2.32433e-11	2.64741e-09	TRUE	10410	ENSG00000142089	protein_coding	11	319676	329475	-1	IFITM3	interferon induced transmembrane protein 3 [Source:HGNC Symbol;Acc:HGNC:5414]
ENSG00000142173.17	811.781	1.90656	0.805004	0.000410086	0.00544493	TRUE	1292	ENSG00000142173	protein_coding	21	46098112	46132848	1	COL6A2	collagen type VI alpha 2 chain [Source:HGNC Symbol;Acc:HGNC:2212]
ENSG00000142178.9	22.009	1.43671	0.728496	0.00102956	0.0112185	TRUE	150094	ENSG00000142178	protein_coding	21	43414483	43427131	-1	SIK1	salt inducible kinase 1 [Source:HGNC Symbol;Acc:HGNC:11142]
ENSG00000142227.11	44.6742	2.04658	0.399143	1.22916e-08	7.0558e-07	TRUE	2014	ENSG00000142227	protein_coding	19	48321509	48330553	1	EMP3	epithelial membrane protein 3 [Source:HGNC Symbol;Acc:HGNC:3335]
ENSG00000142621.21	47.0415	1.37319	0.697475	0.000978969	0.0107907	TRUE	114827	ENSG00000142621	protein_coding	1	15236521	15400283	1	FHAD1	forkhead associated phosphopeptide binding domain 1 [Source:HGNC Symbol;Acc:HGNC:29408]
ENSG00000142871.18	147.583	2.38661	0.342419	1.28171e-13	2.23689e-11	TRUE	3491	ENSG00000142871	protein_coding	1	85580761	85584589	1	CCN1	cellular communication network factor 1 [Source:HGNC Symbol;Acc:HGNC:2654]
ENSG00000143119.14	4.78988	3.17099	0.85025	9.40999e-06	0.000233266	TRUE	963	ENSG00000143119	protein_coding	1	110871188	110899922	1	CD53	CD53 molecule [Source:HGNC Symbol;Acc:HGNC:1686]
ENSG00000143257.12	89.5874	-2.18038	0.330769	1.9622e-12	2.60516e-10	TRUE	9970	ENSG00000143257	protein_coding	1	161229666	161238244	-1	NR1I3	nuclear receptor subfamily 1 group I member 3 [Source:HGNC Symbol;Acc:HGNC:7969]
ENSG00000143382.16	281.635	2.39057	0.266009	1.11966e-20	5.72788e-18	TRUE	54507	ENSG00000143382	protein_coding	1	150549369	150560937	1	ADAMTSL4	ADAMTS like 4 [Source:HGNC Symbol;Acc:HGNC:19706]
ENSG00000143387.14	140.081	1.29223	0.442896	0.000102893	0.00175469	TRUE	1513	ENSG00000143387	protein_coding	1	150794880	150809577	-1	CTSK	cathepsin K [Source:HGNC Symbol;Acc:HGNC:2536]
ENSG00000143515.20	437.856	-2.48503	0.696206	1.26265e-05	0.000297659	TRUE	57198	ENSG00000143515	protein_coding	1	154325525	154351304	1	ATP8B2	ATPase phospholipid transporting 8B2 [Source:HGNC Symbol;Acc:HGNC:13534]
ENSG00000143595.13	1388.54	-2.07977	0.776912	0.000213236	0.00320016	TRUE	89872	ENSG00000143595	protein_coding	1	154321090	154325325	1	AQP10	aquaporin 10 [Source:HGNC Symbol;Acc:HGNC:16029]
ENSG00000143702.17	38.9842	1.14427	0.575247	0.00103435	0.0112494	TRUE	9859	ENSG00000143702	protein_coding	1	243124428	243255793	-1	CEP170	centrosomal protein 170 [Source:HGNC Symbol;Acc:HGNC:28920]
ENSG00000143702.17	38.9842	1.14427	0.575247	0.00103435	0.0112494	TRUE	645455	ENSG00000143702	protein_coding	1	243124428	243255793	-1	CEP170	centrosomal protein 170 [Source:HGNC Symbol;Acc:HGNC:28920]
ENSG00000143878.10	1688.45	1.08511	0.40776	0.000233657	0.0034563	TRUE	388	ENSG00000143878	protein_coding	2	20447074	20449440	1	RHOB	ras homolog family member B [Source:HGNC Symbol;Acc:HGNC:668]
ENSG00000144407.10	25.5752	-1.62804	0.365319	3.10921e-07	1.21896e-05	TRUE	5746	ENSG00000144407	protein_coding	2	208359714	208854503	1	PTH2R	parathyroid hormone 2 receptor [Source:HGNC Symbol;Acc:HGNC:9609]
ENSG00000144410.5	21.8644	-2.68475	0.622854	6.86531e-07	2.43561e-05	TRUE	130749	ENSG00000144410	protein_coding	2	206939518	206969474	1	CPO	carboxypeptidase O [Source:HGNC Symbol;Acc:HGNC:21011]
ENSG00000144476.6	6.46945	7.99382	2.68449	1.20434e-10	1.16353e-08	TRUE	57007	ENSG00000144476	protein_coding	2	236567787	236582354	1	ACKR3	atypical chemokine receptor 3 [Source:HGNC Symbol;Acc:HGNC:23692]
ENSG00000144583.5	2.15301	6.0514	2.57089	1.75237e-05	0.00039627	TRUE	57574	ENSG00000144583	protein_coding	2	216257865	216372483	-1	MARCHF4	membrane associated ring-CH-type finger 4 [Source:HGNC Symbol;Acc:HGNC:29269]
ENSG00000144642.22	3.67438	5.19164	1.56731	4.70801e-06	0.000130123	TRUE	27303	ENSG00000144642	protein_coding	3	28574791	30010391	1	RBMS3	RNA binding motif single stranded interacting protein 3 [Source:HGNC Symbol;Acc:HGNC:13427]
ENSG00000144648.16	38.9828	1.70311	0.571481	8.33745e-05	0.00148748	TRUE	1238	ENSG00000144648	protein_coding	3	42804752	42887974	1	ACKR2	atypical chemokine receptor 2 [Source:HGNC Symbol;Acc:HGNC:1565]
ENSG00000144802.11	1092.4	1.31791	0.357394	7.85011e-06	0.000200809	TRUE	64332	ENSG00000144802	protein_coding	3	101827991	101861022	1	NFKBIZ	NFKB inhibitor zeta [Source:HGNC Symbol;Acc:HGNC:29805]
ENSG00000144824.21	234.709	1.25667	0.245486	1.21413e-08	6.98801e-07	TRUE	90102	ENSG00000144824	protein_coding	3	111732497	111976517	1	PHLDB2	pleckstrin homology like domain family B member 2 [Source:HGNC Symbol;Acc:HGNC:29573]
ENSG00000144857.15	3.45086	4.35635	0.980352	3.70013e-08	1.88855e-06	TRUE	91653	ENSG00000144857	protein_coding	3	113211003	113287459	1	BOC	BOC cell adhesion associated	oncogene regulated [Source:HGNC Symbol;Acc:HGNC:17173]
ENSG00000145113.22	90.2311	3.80489	0.557704	3.4873e-13	5.80528e-11	TRUE	4585	ENSG00000145113	protein_coding	3	195746765	195811973	-1	MUC4	mucin 4	cell surface associated [Source:HGNC Symbol;Acc:HGNC:7514]
ENSG00000145321.13	5.07981	-1.48637	0.768847	0.00110322	0.0118368	TRUE	2638	ENSG00000145321	protein_coding	4	71741696	71804041	-1	GC	GC vitamin D binding protein [Source:HGNC Symbol;Acc:HGNC:4187]
ENSG00000145476.16	483.083	-1.11177	0.318016	1.73206e-05	0.000392172	TRUE	285440	ENSG00000145476	protein_coding	4	186191567	186213463	1	CYP4V2	cytochrome P450 family 4 subfamily V member 2 [Source:HGNC Symbol;Acc:HGNC:23198]
ENSG00000145506.14	10.9511	1.16763	0.446755	0.000296955	0.00418931	TRUE	85409	ENSG00000145506	protein_coding	5	1008802	1038943	1	NKD2	NKD inhibitor of WNT signaling pathway 2 [Source:HGNC Symbol;Acc:HGNC:17046]
ENSG00000145623.13	369.106	1.88727	0.852852	0.000581993	0.007226	TRUE	9180	ENSG00000145623	protein_coding	5	38845858	38945596	1	OSMR	oncostatin M receptor [Source:HGNC Symbol;Acc:HGNC:8507]
ENSG00000145632.15	190.727	1.60376	0.340605	9.06081e-08	4.15434e-06	TRUE	10769	ENSG00000145632	protein_coding	5	58453982	58460139	-1	PLK2	polo like kinase 2 [Source:HGNC Symbol;Acc:HGNC:19699]
ENSG00000145779.8	436.519	1.72702	0.369233	1.11782e-07	4.96732e-06	TRUE	25816	ENSG00000145779	protein_coding	5	119268692	119399688	1	TNFAIP8	TNF alpha induced protein 8 [Source:HGNC Symbol;Acc:HGNC:17260]
ENSG00000146122.17	1.67101	3.68446	1.48337	0.000220308	0.00328353	TRUE	23500	ENSG00000146122	protein_coding	6	39792298	39904877	1	DAAM2	dishevelled associated activator of morphogenesis 2 [Source:HGNC Symbol;Acc:HGNC:18143]
ENSG00000146521.12	6.77649	-1.54334	0.553646	0.000184845	0.0028573	TRUE	26238	ENSG00000146521	lncRNA	6	167784537	167796872	-1	LINC01558	long intergenic non-protein coding RNA 1558 [Source:HGNC Symbol;Acc:HGNC:21235]
ENSG00000146678.10	154.587	2.77973	0.744961	5.72215e-06	0.00015288	TRUE	3484	ENSG00000146678	protein_coding	7	45888360	45893660	1	IGFBP1	insulin like growth factor binding protein 1 [Source:HGNC Symbol;Acc:HGNC:5469]
ENSG00000146966.13	18.6737	4.46842	0.583767	3.19737e-15	7.06064e-13	TRUE	27147	ENSG00000146966	protein_coding	7	140518420	140673993	-1	DENND2A	DENN domain containing 2A [Source:HGNC Symbol;Acc:HGNC:22212]
ENSG00000147027.4	11.0279	9.13965	2.78051	5.17014e-15	1.09981e-12	TRUE	83604	ENSG00000147027	protein_coding	X	34627075	34657285	-1	TMEM47	transmembrane protein 47 [Source:HGNC Symbol;Acc:HGNC:18515]
ENSG00000147065.18	92.1619	6.90721	0.627834	1.87668e-28	5.07664e-25	TRUE	4478	ENSG00000147065	protein_coding	X	65588377	65741931	1	MSN	moesin [Source:HGNC Symbol;Acc:HGNC:7373]
ENSG00000147394.20	466.716	1.93473	0.320475	7.08302e-11	7.12947e-09	TRUE	7739	ENSG00000147394	protein_coding	X	152898067	152973481	1	ZNF185	zinc finger protein 185 with LIM domain [Source:HGNC Symbol;Acc:HGNC:12976]
ENSG00000147509.14	4.02054	4.28443	1.38032	2.61784e-05	0.000558154	TRUE	8601	ENSG00000147509	protein_coding	8	53851795	53959303	1	RGS20	regulator of G protein signaling 20 [Source:HGNC Symbol;Acc:HGNC:14600]
ENSG00000147650.12	3.9702	7.38814	2.68053	7.36156e-08	3.44085e-06	TRUE	29967	ENSG00000147650	protein_coding	8	104489231	104589258	-1	LRP12	LDL receptor related protein 12 [Source:HGNC Symbol;Acc:HGNC:31708]
ENSG00000147689.17	87.9848	3.91597	0.51645	1.32093e-15	3.21193e-13	TRUE	84985	ENSG00000147689	protein_coding	8	123178960	123210079	1	FAM83A	family with sequence similarity 83 member A [Source:HGNC Symbol;Acc:HGNC:28210]
ENSG00000147889.18	52.4868	1.13978	0.275615	1.32399e-06	4.26377e-05	TRUE	1029	ENSG00000147889	protein_coding	9	21967752	21995301	-1	CDKN2A	cyclin dependent kinase inhibitor 2A [Source:HGNC Symbol;Acc:HGNC:1787]
ENSG00000148082.10	3.65566	3.70583	1.29526	0.00014889	0.00237096	TRUE	53358	ENSG00000148082	protein_coding	9	89005771	89178818	-1	SHC3	SHC adaptor protein 3 [Source:HGNC Symbol;Acc:HGNC:18181]
ENSG00000148344.11	23.5078	1.78947	0.354859	2.06469e-08	1.10873e-06	TRUE	9536	ENSG00000148344	protein_coding	9	129738331	129753042	-1	PTGES	prostaglandin E synthase [Source:HGNC Symbol;Acc:HGNC:9599]
ENSG00000148346.12	1341.79	1.93453	0.300009	5.22088e-12	6.5689e-10	TRUE	3934	ENSG00000148346	protein_coding	9	128149071	128153453	1	LCN2	lipocalin 2 [Source:HGNC Symbol;Acc:HGNC:6526]
ENSG00000148400.13	108.042	1.18194	0.276874	7.59393e-07	2.66092e-05	TRUE	4851	ENSG00000148400	protein_coding	9	136494433	136546048	-1	NOTCH1	notch receptor 1 [Source:HGNC Symbol;Acc:HGNC:7881]
ENSG00000148516.23	21.2264	6.74287	1.10249	2.26583e-14	4.45771e-12	TRUE	6935	ENSG00000148516	protein_coding	10	31318495	31529814	1	ZEB1	zinc finger E-box binding homeobox 1 [Source:HGNC Symbol;Acc:HGNC:11642]
ENSG00000149090.13	27.3686	4.61485	0.846544	4.59239e-10	3.94381e-08	TRUE	25891	ENSG00000149090	protein_coding	11	35431823	35530300	-1	PAMR1	peptidase domain containing associated with muscle regeneration 1 [Source:HGNC Symbol;Acc:HGNC:24554]
ENSG00000149131.17	21.4248	6.63479	0.888139	9.02935e-17	2.67677e-14	TRUE	710	ENSG00000149131	protein_coding	11	57597387	57619171	1	SERPING1	serpin family G member 1 [Source:HGNC Symbol;Acc:HGNC:1228]
ENSG00000149150.9	42.5136	-1.44129	0.564267	0.000312894	0.00436016	TRUE	8501	ENSG00000149150	protein_coding	11	57484534	57515780	-1	SLC43A1	solute carrier family 43 member 1 [Source:HGNC Symbol;Acc:HGNC:9225]
ENSG00000149289.11	2.0058	3.94792	1.41582	2.97127e-05	0.000624519	TRUE	85463	ENSG00000149289	protein_coding	11	110093392	110171841	1	ZC3H12C	zinc finger CCCH-type containing 12C [Source:HGNC Symbol;Acc:HGNC:29362]
ENSG00000149451.19	2.44661	6.32985	2.68271	3.5753e-05	0.000732699	TRUE	80332	ENSG00000149451	protein_coding	20	3667965	3682246	-1	ADAM33	ADAM metallopeptidase domain 33 [Source:HGNC Symbol;Acc:HGNC:15478]
ENSG00000149557.14	9.08743	5.71326	0.951778	1.93082e-12	2.57931e-10	TRUE	9638	ENSG00000149557	protein_coding	11	125442881	125592568	-1	FEZ1	fasciculation and elongation protein zeta 1 [Source:HGNC Symbol;Acc:HGNC:3659]
ENSG00000149557.14	9.08743	5.71326	0.951778	1.93082e-12	2.57931e-10	TRUE	105369550	ENSG00000149557	protein_coding	11	125442881	125592568	-1	FEZ1	fasciculation and elongation protein zeta 1 [Source:HGNC Symbol;Acc:HGNC:3659]
ENSG00000149571.12	3.06666	2.03011	1.3161	0.00060163	0.00741521	TRUE	84623	ENSG00000149571	protein_coding	11	126423358	127003460	-1	KIRREL3	kirre like nephrin family adhesion molecule 3 [Source:HGNC Symbol;Acc:HGNC:23204]
ENSG00000149633.12	4.34954	7.37683	2.63653	1.02276e-08	6.06398e-07	TRUE	85449	ENSG00000149633	protein_coding	20	38210503	38260772	-1	KIAA1755	KIAA1755 [Source:HGNC Symbol;Acc:HGNC:29372]
ENSG00000149948.14	26.7035	1.65977	0.502582	3.33922e-05	0.000692848	TRUE	8091	ENSG00000149948	protein_coding	12	65824460	65966291	1	HMGA2	high mobility group AT-hook 2 [Source:HGNC Symbol;Acc:HGNC:5009]
ENSG00000149968.12	48.1047	11.151	2.97661	4.94336e-24	4.45747e-21	TRUE	4314	ENSG00000149968	protein_coding	11	102835801	102843609	-1	MMP3	matrix metallopeptidase 3 [Source:HGNC Symbol;Acc:HGNC:7173]
ENSG00000150630.4	31.342	10.5368	2.92223	2.03646e-20	1.00161e-17	TRUE	7424	ENSG00000150630	protein_coding	4	176683538	176792922	-1	VEGFC	vascular endothelial growth factor C [Source:HGNC Symbol;Acc:HGNC:12682]
ENSG00000151023.17	138.664	3.08045	0.425091	1.73322e-14	3.47302e-12	TRUE	219670	ENSG00000151023	protein_coding	10	24981979	25062279	-1	ENKUR	enkurin	TRPC channel interacting protein [Source:HGNC Symbol;Acc:HGNC:28388]
ENSG00000151067.23	56.4665	1.54822	0.477882	3.51911e-05	0.000723827	TRUE	775	ENSG00000151067	protein_coding	12	1970772	2697950	1	CACNA1C	calcium voltage-gated channel subunit alpha1 C [Source:HGNC Symbol;Acc:HGNC:1390]
ENSG00000151067.23	56.4665	1.54822	0.477882	3.51911e-05	0.000723827	TRUE	100874369	ENSG00000151067	protein_coding	12	1970772	2697950	1	CACNA1C	calcium voltage-gated channel subunit alpha1 C [Source:HGNC Symbol;Acc:HGNC:1390]
ENSG00000151632.18	330.83	-1.36524	0.227082	8.46792e-11	8.36777e-09	TRUE	1646	ENSG00000151632	protein_coding	10	4987775	5018031	-1	AKR1C2	aldo-keto reductase family 1 member C2 [Source:HGNC Symbol;Acc:HGNC:385]
ENSG00000152208.13	10.941	-1.44751	0.588778	0.000377887	0.00511115	TRUE	2895	ENSG00000152208	protein_coding	4	92303966	93810157	1	GRID2	glutamate ionotropic receptor delta type subunit 2 [Source:HGNC Symbol;Acc:HGNC:4576]
ENSG00000152377.15	3.75025	4.90521	1.73916	7.10469e-05	0.00129427	TRUE	6695	ENSG00000152377	protein_coding	5	136975298	137598379	-1	SPOCK1	SPARC (osteonectin)	cwcv and kazal like domains proteoglycan 1 [Source:HGNC Symbol;Acc:HGNC:11251]
ENSG00000152661.9	65.1035	8.34996	0.892706	6.05291e-27	1.00762e-23	TRUE	2697	ENSG00000152661	protein_coding	6	121435595	121449727	1	GJA1	gap junction protein alpha 1 [Source:HGNC Symbol;Acc:HGNC:4274]
ENSG00000152766.6	345.446	1.61748	0.388582	1.11466e-06	3.6828e-05	TRUE	118932	ENSG00000152766	protein_coding	10	88819896	88851844	-1	ANKRD22	ankyrin repeat domain 22 [Source:HGNC Symbol;Acc:HGNC:28321]
ENSG00000152767.17	307.754	1.2579	0.221538	5.61006e-10	4.74247e-08	TRUE	10160	ENSG00000152767	protein_coding	13	98142562	98455176	1	FARP1	FERM	ARH/RhoGEF and pleckstrin domain protein 1 [Source:HGNC Symbol;Acc:HGNC:3591]
ENSG00000152784.16	12.8404	1.01364	0.508883	0.00105042	0.0113889	TRUE	56978	ENSG00000152784	protein_coding	4	80183879	80204329	1	PRDM8	PR/SET domain 8 [Source:HGNC Symbol;Acc:HGNC:13993]
ENSG00000153234.16	72.8029	1.44255	0.40502	1.23032e-05	0.000292265	TRUE	4929	ENSG00000153234	protein_coding	2	156324437	156342348	-1	NR4A2	nuclear receptor subfamily 4 group A member 2 [Source:HGNC Symbol;Acc:HGNC:7981]
ENSG00000153823.19	30.2514	1.24922	0.62747	0.00110633	0.0118584	TRUE	55022	ENSG00000153823	protein_coding	2	228850526	229271287	-1	PID1	phosphotyrosine interaction domain containing 1 [Source:HGNC Symbol;Acc:HGNC:26084]
ENSG00000153885.15	9.53753	2.49935	0.699029	1.61484e-05	0.000369808	TRUE	79047	ENSG00000153885	protein_coding	19	33795933	33815763	1	KCTD15	potassium channel tetramerization domain containing 15 [Source:HGNC Symbol;Acc:HGNC:23297]
ENSG00000153976.3	4.28098	5.37687	1.52967	3.54334e-07	1.37422e-05	TRUE	9955	ENSG00000153976	protein_coding	17	13494032	13601929	-1	HS3ST3A1	heparan sulfate-glucosamine 3-sulfotransferase 3A1 [Source:HGNC Symbol;Acc:HGNC:5196]
ENSG00000154027.19	14.7677	9.91244	2.83102	4.43798e-20	2.13427e-17	TRUE	26289	ENSG00000154027	protein_coding	1	77282019	77559966	1	AK5	adenylate kinase 5 [Source:HGNC Symbol;Acc:HGNC:365]
ENSG00000154096.14	22.0457	10.0818	2.84965	1.83351e-21	1.04418e-18	TRUE	7070	ENSG00000154096	protein_coding	11	119415476	119424985	-1	THY1	Thy-1 cell surface antigen [Source:HGNC Symbol;Acc:HGNC:11801]
ENSG00000154240.18	16.6041	2.45499	0.799503	3.78449e-05	0.000769016	TRUE	201134	ENSG00000154240	protein_coding	17	65635537	66192133	-1	CEP112	centrosomal protein 112 [Source:HGNC Symbol;Acc:HGNC:28514]
ENSG00000154269.15	917.308	-1.34767	0.366645	8.84354e-06	0.000221765	TRUE	5169	ENSG00000154269	protein_coding	6	131628442	131747418	1	ENPP3	ectonucleotide pyrophosphatase/phosphodiesterase 3 [Source:HGNC Symbol;Acc:HGNC:3358]
ENSG00000154277.13	10.0666	3.56239	0.776769	2.24558e-07	9.23888e-06	TRUE	7345	ENSG00000154277	protein_coding	4	41256413	41268455	1	UCHL1	ubiquitin C-terminal hydrolase L1 [Source:HGNC Symbol;Acc:HGNC:12513]
ENSG00000154319.16	3.06999	6.2986	2.56524	3.59837e-06	0.000102734	TRUE	83648	ENSG00000154319	protein_coding	8	11421476	11475908	-1	FAM167A	family with sequence similarity 167 member A [Source:HGNC Symbol;Acc:HGNC:15549]
ENSG00000154678.18	6.00906	7.61307	2.63935	6.16948e-10	5.15497e-08	TRUE	5137	ENSG00000154678	protein_coding	7	31751179	32428131	-1	PDE1C	phosphodiesterase 1C [Source:HGNC Symbol;Acc:HGNC:8776]
ENSG00000154734.16	41.8673	11.437	2.99516	1.83465e-25	2.31812e-22	TRUE	9510	ENSG00000154734	protein_coding	21	26835755	26845409	-1	ADAMTS1	ADAM metallopeptidase with thrombospondin type 1 motif 1 [Source:HGNC Symbol;Acc:HGNC:217]
ENSG00000154736.6	6.3284	7.79769	2.66915	5.25083e-10	4.45621e-08	TRUE	11096	ENSG00000154736	protein_coding	21	26917922	26967088	-1	ADAMTS5	ADAM metallopeptidase with thrombospondin type 1 motif 5 [Source:HGNC Symbol;Acc:HGNC:221]
ENSG00000154743.19	1048.74	-1.0824	0.223591	5.44179e-08	2.66438e-06	TRUE	80746	ENSG00000154743	protein_coding	3	12484421	12541549	1	TSEN2	tRNA splicing endonuclease subunit 2 [Source:HGNC Symbol;Acc:HGNC:28422]
ENSG00000154864.14	25.9602	7.5661	1.10513	2.23378e-18	8.48093e-16	TRUE	63895	ENSG00000154864	protein_coding	18	10666483	11149569	-1	PIEZO2	piezo type mechanosensitive ion channel component 2 [Source:HGNC Symbol;Acc:HGNC:26270]
ENSG00000155816.21	2.24577	6.47284	2.71633	3.41022e-05	0.000704204	TRUE	56776	ENSG00000155816	protein_coding	1	240014348	240475187	1	FMN2	formin 2 [Source:HGNC Symbol;Acc:HGNC:14074]
ENSG00000156006.5	548.647	-1.03316	0.207281	2.63322e-08	1.37979e-06	TRUE	10	ENSG00000156006	protein_coding	8	18391282	18401218	1	NAT2	N-acetyltransferase 2 [Source:HGNC Symbol;Acc:HGNC:7646]
ENSG00000156049.7	4.9186	1.04044	0.799728	0.00326554	0.0270972	TRUE	9630	ENSG00000156049	protein_coding	9	77423079	77648322	-1	GNA14	G protein subunit alpha 14 [Source:HGNC Symbol;Acc:HGNC:4382]
ENSG00000156222.12	306.871	-2.92209	0.361171	2.90103e-17	9.5123e-15	TRUE	9154	ENSG00000156222	protein_coding	15	84884654	84945798	1	SLC28A1	solute carrier family 28 member 1 [Source:HGNC Symbol;Acc:HGNC:11001]
ENSG00000156515.25	436.666	1.43549	0.264431	2.37214e-09	1.69985e-07	TRUE	3098	ENSG00000156515	protein_coding	10	69269984	69401884	1	HK1	hexokinase 1 [Source:HGNC Symbol;Acc:HGNC:4922]
ENSG00000156535.15	205.622	1.79408	0.616329	0.000101594	0.00174265	TRUE	135228	ENSG00000156535	protein_coding	6	73695785	73828316	1	CD109	CD109 molecule [Source:HGNC Symbol;Acc:HGNC:21685]
ENSG00000156966.8	832.895	1.08301	0.21384	1.59746e-08	8.72996e-07	TRUE	93010	ENSG00000156966	protein_coding	2	231395671	231408799	1	B3GNT7	UDP-GlcNAc:betaGal beta-1	3-N-acetylglucosaminyltransferase 7 [Source:HGNC Symbol;Acc:HGNC:18811]
ENSG00000157168.22	15.608	6.88021	1.16191	8.18505e-14	1.48851e-11	TRUE	3084	ENSG00000157168	protein_coding	8	31639222	32855666	1	NRG1	neuregulin 1 [Source:HGNC Symbol;Acc:HGNC:7997]
ENSG00000157368.12	20.1279	1.44192	0.552329	0.000237378	0.00350178	TRUE	146433	ENSG00000157368	protein_coding	16	70579895	70660682	1	IL34	interleukin 34 [Source:HGNC Symbol;Acc:HGNC:28529]
ENSG00000158125.10	770.741	1.04163	0.284114	9.72411e-06	0.000240502	TRUE	7498	ENSG00000158125	protein_coding	2	31334321	31414742	-1	XDH	xanthine dehydrogenase [Source:HGNC Symbol;Acc:HGNC:12805]
ENSG00000158186.13	3.94573	6.82453	2.56395	5.60767e-08	2.72098e-06	TRUE	22808	ENSG00000158186	protein_coding	3	138347648	138405534	1	MRAS	muscle RAS oncogene homolog [Source:HGNC Symbol;Acc:HGNC:7227]
ENSG00000158258.16	2.38187	3.3458	1.45921	0.000563214	0.00704131	TRUE	64084	ENSG00000158258	protein_coding	3	139935185	140577397	1	CLSTN2	calsyntenin 2 [Source:HGNC Symbol;Acc:HGNC:17448]
ENSG00000158270.12	3.83924	6.82477	2.63166	8.95731e-07	3.06717e-05	TRUE	81035	ENSG00000158270	protein_coding	18	316737	500722	-1	COLEC12	collectin subfamily member 12 [Source:HGNC Symbol;Acc:HGNC:16016]
ENSG00000158406.6	73.3588	-1.22827	0.390057	5.54545e-05	0.00105642	TRUE	8365	ENSG00000158406	protein_coding	6	26277609	26285638	-1	H4C8	H4 clustered histone 8 [Source:HGNC Symbol;Acc:HGNC:4788]
ENSG00000158516.12	7.42868	-1.71591	0.621265	0.000210375	0.00316822	TRUE	1358	ENSG00000158516	protein_coding	7	130266863	130289798	1	CPA2	carboxypeptidase A2 [Source:HGNC Symbol;Acc:HGNC:2297]
ENSG00000158865.13	26.8278	-3.3103	0.653475	1.25577e-08	7.13285e-07	TRUE	115584	ENSG00000158865	protein_coding	16	24845841	24911628	1	SLC5A11	solute carrier family 5 member 11 [Source:HGNC Symbol;Acc:HGNC:23091]
ENSG00000159167.12	133.13	4.68188	0.435815	3.03482e-28	7.2974e-25	TRUE	6781	ENSG00000159167	protein_coding	8	23841929	23854806	-1	STC1	stanniocalcin 1 [Source:HGNC Symbol;Acc:HGNC:11373]
ENSG00000159228.13	1413.64	-1.74196	0.219671	8.9524e-17	2.67677e-14	TRUE	873	ENSG00000159228	protein_coding	21	36069941	36073166	1	CBR1	carbonyl reductase 1 [Source:HGNC Symbol;Acc:HGNC:1548]
ENSG00000159307.20	10.8714	1.02489	1.13331	0.00307655	0.0259853	TRUE	80274	ENSG00000159307	protein_coding	22	43197280	43343372	-1	SCUBE1	signal peptide	CUB domain and EGF like domain containing 1 [Source:HGNC Symbol;Acc:HGNC:13441]
ENSG00000159388.6	794.154	1.083	0.34488	5.59445e-05	0.00106408	TRUE	7832	ENSG00000159388	protein_coding	1	203305491	203309602	1	BTG2	BTG anti-proliferation factor 2 [Source:HGNC Symbol;Acc:HGNC:1131]
ENSG00000159399.10	13040.4	1.05022	0.309825	3.06195e-05	0.000641467	TRUE	3099	ENSG00000159399	protein_coding	2	74834127	74893359	1	HK2	hexokinase 2 [Source:HGNC Symbol;Acc:HGNC:4923]
ENSG00000159403.18	31.3801	1.1681	0.360045	3.19943e-05	0.000666398	TRUE	715	ENSG00000159403	protein_coding	12	7080214	7092540	-1	C1R	complement C1r [Source:HGNC Symbol;Acc:HGNC:1246]
ENSG00000159433.12	3.69811	1.3279	0.661735	0.00127431	0.0131886	TRUE	57519	ENSG00000159433	protein_coding	15	42575606	42720998	1	STARD9	StAR related lipid transfer domain containing 9 [Source:HGNC Symbol;Acc:HGNC:19162]
ENSG00000159674.12	239.427	1.2224	0.273928	3.05597e-07	1.20026e-05	TRUE	10417	ENSG00000159674	protein_coding	4	1166932	1208962	-1	SPON2	spondin 2 [Source:HGNC Symbol;Acc:HGNC:11253]
ENSG00000159753.15	3.50368	1.98275	0.822611	0.000298972	0.00421502	TRUE	146206	ENSG00000159753	protein_coding	16	67644988	67657569	1	CARMIL2	capping protein regulator and myosin 1 linker 2 [Source:HGNC Symbol;Acc:HGNC:27089]
ENSG00000159871.15	30.2704	1.26403	0.764194	0.00164322	0.0161494	TRUE	284348	ENSG00000159871	protein_coding	19	43785874	43827206	-1	LYPD5	LY6/PLAUR domain containing 5 [Source:HGNC Symbol;Acc:HGNC:26397]
ENSG00000159958.7	21.4572	2.13625	0.601519	1.24026e-05	0.000293659	TRUE	115650	ENSG00000159958	protein_coding	22	41922032	41926806	-1	TNFRSF13C	TNF receptor superfamily member 13C [Source:HGNC Symbol;Acc:HGNC:17755]
ENSG00000160360.13	39.8444	1.80939	0.383493	8.69713e-08	4.00457e-06	TRUE	26086	ENSG00000160360	protein_coding	9	136327476	136359605	1	GPSM1	G protein signaling modulator 1 [Source:HGNC Symbol;Acc:HGNC:17858]
ENSG00000160471.13	584.391	1.05985	0.446126	0.000451379	0.00591276	TRUE	125965	ENSG00000160471	protein_coding	19	55349306	55354719	-1	COX6B2	cytochrome c oxidase subunit 6B2 [Source:HGNC Symbol;Acc:HGNC:24380]
ENSG00000161281.11	7.51573	4.49327	0.816274	3.27514e-09	2.25007e-07	TRUE	1346	ENSG00000161281	protein_coding	19	36150922	36152449	-1	COX7A1	cytochrome c oxidase subunit 7A1 [Source:HGNC Symbol;Acc:HGNC:2287]
ENSG00000161544.10	59.7244	9.04614	1.35731	1.9281e-25	2.31812e-22	TRUE	114757	ENSG00000161544	protein_coding	17	76527356	76551175	-1	CYGB	cytoglobin [Source:HGNC Symbol;Acc:HGNC:16505]
ENSG00000161638.11	252.987	1.8263	0.357216	1.26963e-08	7.1927e-07	TRUE	3678	ENSG00000161638	protein_coding	12	54395261	54419266	-1	ITGA5	integrin subunit alpha 5 [Source:HGNC Symbol;Acc:HGNC:6141]
ENSG00000161642.18	66.924	1.1716	0.237176	3.16139e-08	1.62894e-06	TRUE	25946	ENSG00000161642	protein_coding	12	54369133	54391298	-1	ZNF385A	zinc finger protein 385A [Source:HGNC Symbol;Acc:HGNC:17521]
ENSG00000161653.11	411.075	-1.01437	0.202477	2.32273e-08	1.23873e-06	TRUE	162417	ENSG00000161653	protein_coding	17	44004622	44009068	1	NAGS	N-acetylglutamate synthase [Source:HGNC Symbol;Acc:HGNC:17996]
ENSG00000161682.15	3.65816	1.76493	0.973127	0.00153704	0.0153286	TRUE	284069	ENSG00000161682	protein_coding	17	44353215	44363853	-1	FAM171A2	family with sequence similarity 171 member A2 [Source:HGNC Symbol;Acc:HGNC:30480]
ENSG00000162366.8	2799.58	3.43598	0.455073	1.74064e-15	4.00737e-13	TRUE	10158	ENSG00000162366	protein_coding	1	47183582	47191044	-1	PDZK1IP1	PDZK1 interacting protein 1 [Source:HGNC Symbol;Acc:HGNC:16887]
ENSG00000162398.12	75.4508	1.41617	0.735118	0.00107091	0.0115647	TRUE	163747	ENSG00000162398	protein_coding	1	54806063	54842252	1	CIMAP2	ciliary microtubule associated protein 2 [Source:HGNC Symbol;Acc:HGNC:26854]
ENSG00000162461.8	90.2583	-1.08342	0.489451	0.000730387	0.00862286	TRUE	284723	ENSG00000162461	protein_coding	1	15736258	15741392	1	SLC25A34	solute carrier family 25 member 34 [Source:HGNC Symbol;Acc:HGNC:27653]
ENSG00000162482.5	617.342	-1.11349	0.314403	1.4129e-05	0.000327723	TRUE	22977	ENSG00000162482	protein_coding	1	19282573	19288770	-1	AKR7A3	aldo-keto reductase family 7 member A3 [Source:HGNC Symbol;Acc:HGNC:390]
ENSG00000162493.17	11.2417	8.9642	2.73415	1.19627e-16	3.33293e-14	TRUE	10630	ENSG00000162493	protein_coding	1	13583465	13617957	1	PDPN	podoplanin [Source:HGNC Symbol;Acc:HGNC:29602]
ENSG00000162614.19	10.6789	2.19054	0.478573	1.95419e-07	8.10164e-06	TRUE	91624	ENSG00000162614	protein_coding	1	77888513	77943895	1	NEXN	nexilin F-actin binding protein [Source:HGNC Symbol;Acc:HGNC:29557]
ENSG00000162654.9	3.60388	2.75467	1.39554	0.0013621	0.0139438	TRUE	115361	ENSG00000162654	protein_coding	1	89181144	89198942	-1	GBP4	guanylate binding protein 4 [Source:HGNC Symbol;Acc:HGNC:20480]
ENSG00000162733.19	29.0528	3.14945	0.592224	1.76328e-09	1.32959e-07	TRUE	4921	ENSG00000162733	protein_coding	1	162631373	162787405	1	DDR2	discoidin domain receptor tyrosine kinase 2 [Source:HGNC Symbol;Acc:HGNC:2731]
ENSG00000162769.13	648.146	-1.14037	0.228742	2.62811e-08	1.37979e-06	TRUE	28982	ENSG00000162769	protein_coding	1	212858275	212899363	1	FLVCR1	FLVCR choline and heme transporter 1 [Source:HGNC Symbol;Acc:HGNC:24682]
ENSG00000162881.7	50.7475	-1.42076	0.325136	4.98036e-07	1.84239e-05	TRUE	165140	ENSG00000162881	protein_coding	2	42762499	42764135	-1	OXER1	oxoeicosanoid receptor 1 [Source:HGNC Symbol;Acc:HGNC:24884]
ENSG00000162882.15	113.28	-1.32295	0.418238	5.461e-05	0.00104493	TRUE	23498	ENSG00000162882	protein_coding	2	42767089	42792593	-1	HAAO	3-hydroxyanthranilate 3	4-dioxygenase [Source:HGNC Symbol;Acc:HGNC:4796]
ENSG00000162894.12	2.55465	2.78685	0.86759	3.33256e-05	0.000692129	TRUE	9214	ENSG00000162894	protein_coding	1	206903317	206923247	-1	FCMR	Fc mu receptor [Source:HGNC Symbol;Acc:HGNC:14315]
ENSG00000162944.11	5.33068	1.4442	0.874644	0.0014659	0.0148034	TRUE	130132	ENSG00000162944	protein_coding	2	197568224	197676045	-1	RFTN2	raftlin family member 2 [Source:HGNC Symbol;Acc:HGNC:26402]
ENSG00000163017.14	3.16522	6.59877	2.60483	1.84621e-06	5.76533e-05	TRUE	72	ENSG00000163017	protein_coding	2	73892314	73919865	1	ACTG2	actin gamma 2	smooth muscle [Source:HGNC Symbol;Acc:HGNC:145]
ENSG00000163032.12	161.578	-1.44833	0.347401	1.22437e-06	3.97661e-05	TRUE	7447	ENSG00000163032	protein_coding	2	17539126	17657018	1	VSNL1	visinin like 1 [Source:HGNC Symbol;Acc:HGNC:12722]
ENSG00000163121.10	29.8788	-1.2933	0.532164	0.000408011	0.00542369	TRUE	93082	ENSG00000163121	protein_coding	2	96497646	96508109	-1	NEURL3	neuralized E3 ubiquitin protein ligase 3 [Source:HGNC Symbol;Acc:HGNC:25162]
ENSG00000163283.7	20.533	2.17717	0.646142	2.38369e-05	0.000514826	TRUE	250	ENSG00000163283	protein_coding	2	232378724	232382889	1	ALPP	alkaline phosphatase	placental [Source:HGNC Symbol;Acc:HGNC:439]
ENSG00000163286.9	249.079	2.58979	0.544562	6.95306e-08	3.30706e-06	TRUE	251	ENSG00000163286	protein_coding	2	232406844	232410714	1	ALPG	alkaline phosphatase	germ cell [Source:HGNC Symbol;Acc:HGNC:441]
ENSG00000163295.5	548.046	-1.14654	0.404527	0.00013746	0.00221904	TRUE	248	ENSG00000163295	protein_coding	2	232456125	232460753	1	ALPI	alkaline phosphatase	intestinal [Source:HGNC Symbol;Acc:HGNC:437]
ENSG00000163359.17	547.941	5.25317	0.433332	1.74237e-35	7.73271e-32	TRUE	1293	ENSG00000163359	protein_coding	2	237324003	237414328	-1	COL6A3	collagen type VI alpha 3 chain [Source:HGNC Symbol;Acc:HGNC:2213]
ENSG00000163430.13	133.129	3.71976	0.477132	2.5985e-16	6.77521e-14	TRUE	11167	ENSG00000163430	protein_coding	3	120392293	120451016	-1	FSTL1	follistatin like 1 [Source:HGNC Symbol;Acc:HGNC:3972]
ENSG00000163453.11	180.42	1.8431	0.32288	4.44893e-10	3.85117e-08	TRUE	3490	ENSG00000163453	protein_coding	4	57030773	57110385	-1	IGFBP7	insulin like growth factor binding protein 7 [Source:HGNC Symbol;Acc:HGNC:5476]
ENSG00000163462.19	4.61055	1.23214	1.18834	0.00360964	0.0293108	TRUE	80128	ENSG00000163462	protein_coding	1	155173787	155184971	1	TRIM46	tripartite motif containing 46 [Source:HGNC Symbol;Acc:HGNC:19019]
ENSG00000163637.13	18.2106	1.43047	0.341934	1.08141e-06	3.60043e-05	TRUE	166336	ENSG00000163637	protein_coding	3	64092236	64445476	-1	PRICKLE2	prickle planar cell polarity protein 2 [Source:HGNC Symbol;Acc:HGNC:20340]
ENSG00000163659.13	1148.76	1.16957	0.27865	1.00927e-06	3.40187e-05	TRUE	25976	ENSG00000163659	protein_coding	3	156673235	156706770	1	TIPARP	TCDD inducible poly(ADP-ribose) polymerase [Source:HGNC Symbol;Acc:HGNC:23696]
ENSG00000163661.4	19.2544	10.0673	2.88838	3.36261e-17	1.07015e-14	TRUE	5806	ENSG00000163661	protein_coding	3	157436850	157443633	1	PTX3	pentraxin 3 [Source:HGNC Symbol;Acc:HGNC:9692]
ENSG00000163734.4	407.991	1.57206	0.73188	0.00069162	0.00829016	TRUE	2921	ENSG00000163734	protein_coding	4	74036589	74038807	-1	CXCL3	C-X-C motif chemokine ligand 3 [Source:HGNC Symbol;Acc:HGNC:4604]
ENSG00000163806.16	11.5415	-1.99138	0.719295	0.000133164	0.00217167	TRUE	245711	ENSG00000163806	protein_coding	2	28782517	28850611	1	SPDYA	speedy/RINGO cell cycle regulator family member A [Source:HGNC Symbol;Acc:HGNC:30613]
ENSG00000163879.11	10.6409	1.32191	0.748904	0.00121166	0.0126858	TRUE	7802	ENSG00000163879	protein_coding	1	37556919	37566857	1	DNALI1	dynein axonemal light intermediate chain 1 [Source:HGNC Symbol;Acc:HGNC:14353]
ENSG00000163959.10	2634.05	-1.26309	0.204767	3.12255e-11	3.43021e-09	TRUE	200931	ENSG00000163959	protein_coding	3	196211487	196243178	1	SLC51A	solute carrier family 51 member A [Source:HGNC Symbol;Acc:HGNC:29955]
ENSG00000163975.14	293.576	1.07366	0.202697	4.85915e-09	3.16403e-07	TRUE	4241	ENSG00000163975	protein_coding	3	196980590	197029835	-1	MELTF	melanotransferrin [Source:HGNC Symbol;Acc:HGNC:7037]
ENSG00000164176.13	32.0011	10.5341	2.89815	2.21541e-23	1.77569e-20	TRUE	10085	ENSG00000164176	protein_coding	5	83940554	84384880	-1	EDIL3	EGF like repeats and discoidin domains 3 [Source:HGNC Symbol;Acc:HGNC:3173]
ENSG00000164220.7	6.39334	3.12768	0.942857	4.49287e-05	0.000887622	TRUE	2151	ENSG00000164220	protein_coding	5	76615482	76623413	-1	F2RL2	coagulation factor II thrombin receptor like 2 [Source:HGNC Symbol;Acc:HGNC:3539]
ENSG00000164294.14	42.1015	1.37049	0.780631	0.00154778	0.0154144	TRUE	493869	ENSG00000164294	protein_coding	5	55160167	55167297	1	GPX8	glutathione peroxidase 8 (putative) [Source:HGNC Symbol;Acc:HGNC:33100]
ENSG00000164406.8	152.671	-1.46002	0.196901	6.01424e-15	1.26363e-12	TRUE	116842	ENSG00000164406	protein_coding	5	132873444	132875046	1	LEAP2	liver enriched antimicrobial peptide 2 [Source:HGNC Symbol;Acc:HGNC:29571]
ENSG00000164692.19	279.417	11.2456	1.37323	2.0229e-39	2.18888e-35	TRUE	1278	ENSG00000164692	protein_coding	7	94394895	94431227	1	COL1A2	collagen type I alpha 2 chain [Source:HGNC Symbol;Acc:HGNC:2198]
ENSG00000164932.13	13.9254	7.17764	1.30103	2.41007e-18	8.99248e-16	TRUE	115908	ENSG00000164932	protein_coding	8	103371538	103382989	1	CTHRC1	collagen triple helix repeat containing 1 [Source:HGNC Symbol;Acc:HGNC:18831]
ENSG00000165029.17	12.4644	2.45051	0.574484	7.86922e-07	2.73791e-05	TRUE	19	ENSG00000165029	protein_coding	9	104781006	104928155	-1	ABCA1	ATP binding cassette subfamily A member 1 [Source:HGNC Symbol;Acc:HGNC:29]
ENSG00000165046.13	17.4867	1.50679	0.734734	0.000753307	0.00879983	TRUE	137994	ENSG00000165046	protein_coding	8	38386207	38409527	1	LETM2	leucine zipper and EF-hand containing transmembrane protein 2 [Source:HGNC Symbol;Acc:HGNC:14648]
ENSG00000165091.18	6.4511	2.36716	1.3387	0.00057351	0.00714939	TRUE	117531	ENSG00000165091	protein_coding	9	72521608	72838297	1	TMC1	transmembrane channel like 1 [Source:HGNC Symbol;Acc:HGNC:16513]
ENSG00000165124.19	4.90619	5.17893	1.47218	1.01077e-06	3.40187e-05	TRUE	79987	ENSG00000165124	protein_coding	9	110365248	110579880	-1	SVEP1	sushi	von Willebrand factor type A	EGF and pentraxin domain containing 1 [Source:HGNC Symbol;Acc:HGNC:15985]
ENSG00000165188.14	224.168	1.68534	0.356707	8.88351e-08	4.0817e-06	TRUE	138065	ENSG00000165188	protein_coding	9	113297093	113303376	-1	RNF183	ring finger protein 183 [Source:HGNC Symbol;Acc:HGNC:28721]
ENSG00000165272.16	51.6811	1.51336	0.441993	2.02268e-05	0.000446206	TRUE	360	ENSG00000165272	protein_coding	9	33441156	33447596	-1	AQP3	aquaporin 3 (Gill blood group) [Source:HGNC Symbol;Acc:HGNC:636]
ENSG00000165300.8	5.23906	7.80217	2.84369	8.43473e-07	2.90662e-05	TRUE	26050	ENSG00000165300	protein_coding	13	87671371	87696272	1	SLITRK5	SLIT and NTRK like family member 5 [Source:HGNC Symbol;Acc:HGNC:20295]
ENSG00000165410.15	25.8507	3.07912	0.661248	1.01975e-07	4.59758e-06	TRUE	1073	ENSG00000165410	protein_coding	14	34709113	34714823	-1	CFL2	cofilin 2 [Source:HGNC Symbol;Acc:HGNC:1875]
ENSG00000165424.7	16.7853	1.0239	0.390311	0.00025735	0.00372281	TRUE	219654	ENSG00000165424	protein_coding	10	79382325	79445624	-1	ZCCHC24	zinc finger CCHC-type containing 24 [Source:HGNC Symbol;Acc:HGNC:26911]
ENSG00000165507.9	613.755	2.49163	0.444561	8.49033e-10	6.8086e-08	TRUE	11067	ENSG00000165507	protein_coding	10	44970981	44978809	-1	DEPP1	DEPP autophagy regulator 1 [Source:HGNC Symbol;Acc:HGNC:23355]
ENSG00000165716.11	47.714	-1.46815	0.374503	3.39004e-06	9.76881e-05	TRUE	138311	ENSG00000165716	protein_coding	9	136712572	136724742	1	DIPK1B	divergent protein kinase domain 1B [Source:HGNC Symbol;Acc:HGNC:28290]
ENSG00000165841.11	1378.53	-2.28585	0.288751	1.20128e-16	3.33293e-14	TRUE	1557	ENSG00000165841	protein_coding	10	94762681	94855547	1	CYP2C19	cytochrome P450 family 2 subfamily C member 19 [Source:HGNC Symbol;Acc:HGNC:2621]
ENSG00000166033.13	416.639	1.19294	0.565879	0.000822054	0.0093934	TRUE	5654	ENSG00000166033	protein_coding	10	122458551	122514907	1	HTRA1	HtrA serine peptidase 1 [Source:HGNC Symbol;Acc:HGNC:9476]
ENSG00000166073.12	14.2108	5.44823	0.84785	1.27269e-12	1.81199e-10	TRUE	11245	ENSG00000166073	protein_coding	15	39799008	39920936	-1	GPR176	G protein-coupled receptor 176 [Source:HGNC Symbol;Acc:HGNC:32370]
ENSG00000166106.4	11.758	1.20704	0.636151	0.00118367	0.0124651	TRUE	170689	ENSG00000166106	protein_coding	11	130448645	130476645	1	ADAMTS15	ADAM metallopeptidase with thrombospondin type 1 motif 15 [Source:HGNC Symbol;Acc:HGNC:16305]
ENSG00000166147.16	45.4537	6.75718	0.782028	1.63887e-21	9.85189e-19	TRUE	2200	ENSG00000166147	protein_coding	15	48408313	48645721	-1	FBN1	fibrillin 1 [Source:HGNC Symbol;Acc:HGNC:3603]
ENSG00000166173.11	22.9761	2.98777	0.516114	1.31853e-10	1.26258e-08	TRUE	55323	ENSG00000166173	protein_coding	15	70829130	70854157	-1	LARP6	La ribonucleoprotein 6	translational regulator [Source:HGNC Symbol;Acc:HGNC:24012]
ENSG00000166250.12	20.8207	3.3852	0.944193	7.1136e-07	2.51134e-05	TRUE	79827	ENSG00000166250	protein_coding	11	123069872	123195248	-1	CLMP	CXADR like membrane protein [Source:HGNC Symbol;Acc:HGNC:24039]
ENSG00000166289.6	19.955	1.70346	0.41996	1.76864e-06	5.54712e-05	TRUE	79156	ENSG00000166289	protein_coding	19	29665459	29675477	1	PLEKHF1	pleckstrin homology and FYVE domain containing 1 [Source:HGNC Symbol;Acc:HGNC:20764]
ENSG00000166292.12	2.26812	5.92786	2.49399	6.07978e-06	0.000161637	TRUE	55273	ENSG00000166292	protein_coding	17	55719627	55732121	-1	TMEM100	transmembrane protein 100 [Source:HGNC Symbol;Acc:HGNC:25607]
ENSG00000166341.9	10.4521	1.92764	0.507554	6.24884e-06	0.000165522	TRUE	8642	ENSG00000166341	protein_coding	11	6621330	6655809	-1	DCHS1	dachsous cadherin-related 1 [Source:HGNC Symbol;Acc:HGNC:13681]
ENSG00000166396.13	86.1098	1.82767	0.526726	1.66385e-05	0.000379425	TRUE	8710	ENSG00000166396	protein_coding	18	63752935	63805376	1	SERPINB7	serpin family B member 7 [Source:HGNC Symbol;Acc:HGNC:13902]
ENSG00000166503.10	9.72801	9.72285	2.81015	9.60277e-19	3.99642e-16	TRUE	50810	ENSG00000166503	protein_coding	15	83112738	83207875	-1	HDGFL3	HDGF like 3 [Source:HGNC Symbol;Acc:HGNC:24937]
ENSG00000166592.13	109.206	-1.45738	0.282406	1.01666e-08	6.0444e-07	TRUE	6236	ENSG00000166592	protein_coding	16	66921685	66925535	-1	RRAD	RRAD	Ras related glycolysis inhibitor and calcium channel regulator [Source:HGNC Symbol;Acc:HGNC:10446]
ENSG00000166670.10	54.0257	1.7974	1.7026	0.00261273	0.023069	TRUE	4319	ENSG00000166670	protein_coding	11	102770502	102780628	-1	MMP10	matrix metallopeptidase 10 [Source:HGNC Symbol;Acc:HGNC:7156]
ENSG00000166736.12	24.4463	4.60097	0.836347	1.10855e-09	8.81987e-08	TRUE	3359	ENSG00000166736	protein_coding	11	113975075	113990313	1	HTR3A	5-hydroxytryptamine receptor 3A [Source:HGNC Symbol;Acc:HGNC:5297]
ENSG00000166741.9	7.87395	9.0998	2.74612	1.28342e-16	3.51576e-14	TRUE	4837	ENSG00000166741	protein_coding	11	114257787	114313536	1	NNMT	nicotinamide N-methyltransferase [Source:HGNC Symbol;Acc:HGNC:7861]
ENSG00000166770.12	2.53918	6.67599	2.66595	5.29465e-06	0.000144429	TRUE	100128252	ENSG00000166770	lncRNA	19	56477250	56504362	1	ZNF667-AS1	ZNF667 antisense RNA 1 (head to head) [Source:HGNC Symbol;Acc:HGNC:44321]
ENSG00000166825.15	72512.9	-1.53221	0.230966	1.5015e-12	2.05658e-10	TRUE	290	ENSG00000166825	protein_coding	15	89784895	89815401	-1	ANPEP	alanyl aminopeptidase	membrane [Source:HGNC Symbol;Acc:HGNC:500]
ENSG00000166866.13	3336.22	-1.15903	0.218581	4.32852e-09	2.8559e-07	TRUE	4640	ENSG00000166866	protein_coding	12	57028517	57051198	-1	MYO1A	myosin IA [Source:HGNC Symbol;Acc:HGNC:7595]
ENSG00000166869.3	230.958	-1.60585	0.507536	5.33796e-05	0.00102229	TRUE	63928	ENSG00000166869	protein_coding	16	23755026	23758935	1	CHP2	calcineurin like EF-hand protein 2 [Source:HGNC Symbol;Acc:HGNC:24927]
ENSG00000166923.12	9.42267	4.99584	0.768778	1.87025e-12	2.51392e-10	TRUE	26585	ENSG00000166923	protein_coding	15	32718004	32745106	1	GREM1	gremlin 1	DAN family BMP antagonist [Source:HGNC Symbol;Acc:HGNC:2001]
ENSG00000166963.13	31.5416	3.81916	0.677755	7.51499e-10	6.13705e-08	TRUE	4130	ENSG00000166963	protein_coding	15	43510958	43531620	1	MAP1A	microtubule associated protein 1A [Source:HGNC Symbol;Acc:HGNC:6835]
ENSG00000167077.13	8.81802	1.5979	0.646766	0.000333194	0.00459863	TRUE	150365	ENSG00000167077	protein_coding	22	41699503	41799456	1	MEI1	meiotic double-stranded break formation protein 1 [Source:HGNC Symbol;Acc:HGNC:28613]
ENSG00000167123.20	32.4147	2.43614	0.492509	1.79457e-08	9.70907e-07	TRUE	51148	ENSG00000167123	protein_coding	9	128411751	128437351	1	CERCAM	cerebral endothelial cell adhesion molecule [Source:HGNC Symbol;Acc:HGNC:23723]
ENSG00000167157.11	5.24893	4.00974	0.975535	1.40052e-06	4.48354e-05	TRUE	51450	ENSG00000167157	protein_coding	9	129665647	129722674	1	PRRX2	paired related homeobox 2 [Source:HGNC Symbol;Acc:HGNC:21338]
ENSG00000167244.22	101.134	9.34272	1.11366	8.53204e-26	1.23095e-22	TRUE	3481	ENSG00000167244	protein_coding	11	2129112	2158391	-1	IGF2	insulin like growth factor 2 [Source:HGNC Symbol;Acc:HGNC:5466]
ENSG00000167468.20	4202.22	-1.08485	0.18016	7.93452e-11	7.87665e-09	TRUE	2879	ENSG00000167468	protein_coding	19	1103982	1106791	1	GPX4	glutathione peroxidase 4 [Source:HGNC Symbol;Acc:HGNC:4556]
ENSG00000167524.17	183.803	-1.14035	0.232895	3.99604e-08	2.00646e-06	TRUE	124923	ENSG00000167524	protein_coding	17	28455752	28614197	-1	RSKR	ribosomal protein S6 kinase related [Source:HGNC Symbol;Acc:HGNC:26314]
ENSG00000167549.19	5.00869	1.46196	0.675762	0.000718697	0.00852236	TRUE	84940	ENSG00000167549	protein_coding	17	29614756	29622912	-1	CORO6	coronin 6 [Source:HGNC Symbol;Acc:HGNC:21356]
ENSG00000167552.16	178.236	4.23016	0.405423	9.08889e-27	1.40495e-23	TRUE	7846	ENSG00000167552	protein_coding	12	49184686	49189324	-1	TUBA1A	tubulin alpha 1a [Source:HGNC Symbol;Acc:HGNC:20766]
ENSG00000167656.5	3.41543	1.62935	0.910082	0.00155224	0.0154447	TRUE	8581	ENSG00000167656	protein_coding	8	142784882	142786539	-1	LY6D	lymphocyte antigen 6 family member D [Source:HGNC Symbol;Acc:HGNC:13348]
ENSG00000167703.15	70.1295	1.2654	0.365842	1.78855e-05	0.000403608	TRUE	124935	ENSG00000167703	protein_coding	17	1569268	1628886	-1	SLC43A2	solute carrier family 43 member 2 [Source:HGNC Symbol;Acc:HGNC:23087]
ENSG00000167711.14	25.2635	1.61166	0.512043	4.91981e-05	0.00095409	TRUE	5345	ENSG00000167711	protein_coding	17	1742836	1755265	1	SERPINF2	serpin family F member 2 [Source:HGNC Symbol;Acc:HGNC:9075]
ENSG00000167779.9	106.951	1.50806	0.274286	1.47344e-09	1.13476e-07	TRUE	3489	ENSG00000167779	protein_coding	12	53097436	53102345	1	IGFBP6	insulin like growth factor binding protein 6 [Source:HGNC Symbol;Acc:HGNC:5475]
ENSG00000167996.16	46191.8	-1.15383	0.25314	2.29498e-07	9.37089e-06	TRUE	2495	ENSG00000167996	protein_coding	11	61959718	61967634	-1	FTH1	ferritin heavy chain 1 [Source:HGNC Symbol;Acc:HGNC:3976]
ENSG00000168032.10	10.252	2.42376	0.544109	4.70176e-07	1.76039e-05	TRUE	956	ENSG00000168032	protein_coding	3	40387184	40428744	1	ENTPD3	ectonucleoside triphosphate diphosphohydrolase 3 [Source:HGNC Symbol;Acc:HGNC:3365]
ENSG00000168060.16	701.12	-2.54472	0.636431	2.42036e-06	7.27485e-05	TRUE	10004	ENSG00000168060	protein_coding	11	65044818	65058553	-1	NAALADL1	N-acetylated alpha-linked acidic dipeptidase like 1 [Source:HGNC Symbol;Acc:HGNC:23536]
ENSG00000168077.14	6.20783	1.79539	1.18853	0.00261926	0.0231172	TRUE	51435	ENSG00000168077	protein_coding	8	27633868	27676776	1	SCARA3	scavenger receptor class A member 3 [Source:HGNC Symbol;Acc:HGNC:19000]
ENSG00000168140.5	23.2215	1.45359	0.384961	5.21141e-06	0.000142579	TRUE	114990	ENSG00000168140	protein_coding	16	4371848	4383538	1	VASN	vasorin [Source:HGNC Symbol;Acc:HGNC:18517]
ENSG00000168298.7	3.58045	1.87351	0.877163	0.000847162	0.00963396	TRUE	3008	ENSG00000168298	protein_coding	6	26156329	26157115	1	H1-4	H1.4 linker histone	cluster member [Source:HGNC Symbol;Acc:HGNC:4718]
ENSG00000168497.5	4.89837	4.88665	1.11035	1.25275e-08	7.13285e-07	TRUE	8436	ENSG00000168497	protein_coding	2	191834310	191847088	-1	CAVIN2	caveolae associated protein 2 [Source:HGNC Symbol;Acc:HGNC:10690]
ENSG00000168542.18	156.372	13.193	3.15784	5.61458e-36	4.05017e-32	TRUE	1281	ENSG00000168542	protein_coding	2	188974373	189012746	1	COL3A1	collagen type III alpha 1 chain [Source:HGNC Symbol;Acc:HGNC:2201]
ENSG00000168824.15	14.7803	3.75284	0.720342	5.88897e-09	3.75938e-07	TRUE	27065	ENSG00000168824	protein_coding	4	4348140	4419058	1	NSG1	neuronal vesicle trafficking associated 1 [Source:HGNC Symbol;Acc:HGNC:18790]
ENSG00000169116.11	502.765	1.6542	0.541443	6.87812e-05	0.00126465	TRUE	25849	ENSG00000169116	protein_coding	4	74933095	75050115	1	PARM1	prostate androgen-regulated mucin-like protein 1 [Source:HGNC Symbol;Acc:HGNC:24536]
ENSG00000169184.7	9.543	4.16908	0.917033	1.7854e-07	7.45906e-06	TRUE	4330	ENSG00000169184	protein_coding	22	27748277	27801756	-1	MN1	MN1 proto-oncogene	transcriptional regulator [Source:HGNC Symbol;Acc:HGNC:7180]
ENSG00000169252.6	7.95545	1.42867	0.897129	0.0018685	0.0179	TRUE	154	ENSG00000169252	protein_coding	5	148826611	148828623	1	ADRB2	adrenoceptor beta 2 [Source:HGNC Symbol;Acc:HGNC:286]
ENSG00000169432.19	2.54776	6.23616	2.56577	5.69319e-06	0.000152483	TRUE	6335	ENSG00000169432	protein_coding	2	166195185	166376001	-1	SCN9A	sodium voltage-gated channel alpha subunit 9 [Source:HGNC Symbol;Acc:HGNC:10597]
ENSG00000169439.12	9.13012	8.31339	2.68729	5.00976e-13	8.09077e-11	TRUE	6383	ENSG00000169439	protein_coding	8	96493813	96611790	1	SDC2	syndecan 2 [Source:HGNC Symbol;Acc:HGNC:10659]
ENSG00000169469.9	6.57979	5.81485	1.69993	2.57029e-06	7.63014e-05	TRUE	6699	ENSG00000169469	protein_coding	1	153031203	153032900	1	SPRR1B	small proline rich protein 1B [Source:HGNC Symbol;Acc:HGNC:11260]
ENSG00000169515.9	1.97548	5.72198	2.70177	0.000313752	0.00436931	TRUE	83987	ENSG00000169515	protein_coding	19	46410329	46413564	-1	CCDC8	coiled-coil domain containing 8 [Source:HGNC Symbol;Acc:HGNC:25367]
ENSG00000169554.23	8.72437	8.90981	2.77544	3.92148e-13	6.47823e-11	TRUE	9839	ENSG00000169554	protein_coding	2	144364364	144521057	-1	ZEB2	zinc finger E-box binding homeobox 2 [Source:HGNC Symbol;Acc:HGNC:14881]
ENSG00000169604.21	31.8412	6.73017	0.882222	3.11536e-16	8.02613e-14	TRUE	84168	ENSG00000169604	protein_coding	2	69013176	69249327	1	ANTXR1	ANTXR cell adhesion molecule 1 [Source:HGNC Symbol;Acc:HGNC:21014]
ENSG00000169851.16	110.952	1.20437	0.285568	9.56053e-07	3.24803e-05	TRUE	5099	ENSG00000169851	protein_coding	4	30720369	31146805	1	PCDH7	protocadherin 7 [Source:HGNC Symbol;Acc:HGNC:8659]
ENSG00000169992.10	361.684	1.35105	0.218555	2.55674e-11	2.88179e-09	TRUE	57555	ENSG00000169992	protein_coding	17	7404874	7419860	1	NLGN2	neuroligin 2 [Source:HGNC Symbol;Acc:HGNC:14290]
ENSG00000170271.11	330.48	1.13793	0.359312	5.19324e-05	0.000997221	TRUE	10826	ENSG00000170271	protein_coding	5	154818492	154859252	-1	FAXDC2	fatty acid hydroxylase domain containing 2 [Source:HGNC Symbol;Acc:HGNC:1334]
ENSG00000170373.9	59.7511	11.8401	3.12449	3.32231e-18	1.17866e-15	TRUE	1469	ENSG00000170373	protein_coding	20	23747562	23751268	-1	CST1	cystatin SN [Source:HGNC Symbol;Acc:HGNC:2473]
ENSG00000170439.8	482.757	-1.19707	0.356923	2.83722e-05	0.000600199	TRUE	196410	ENSG00000170439	protein_coding	12	55681736	55684611	1	TMT1B	thiol methyltransferase 1B [Source:HGNC Symbol;Acc:HGNC:28276]
ENSG00000170775.3	4.16772	5.26304	1.46908	2.70015e-07	1.07613e-05	TRUE	2861	ENSG00000170775	protein_coding	7	124743885	124765792	-1	GPR37	G protein-coupled receptor 37 [Source:HGNC Symbol;Acc:HGNC:4494]
ENSG00000170801.10	6.22756	6.06349	1.40863	8.49463e-10	6.8086e-08	TRUE	94031	ENSG00000170801	protein_coding	4	8269754	8307098	1	HTRA3	HtrA serine peptidase 3 [Source:HGNC Symbol;Acc:HGNC:30406]
ENSG00000170956.17	4.47923	1.96208	1.16683	0.00171687	0.0167213	TRUE	1084	ENSG00000170956	protein_coding	19	41796587	41811554	1	CEACAM3	CEA cell adhesion molecule 3 [Source:HGNC Symbol;Acc:HGNC:1815]
ENSG00000170961.7	16.2573	4.61023	0.766247	1.45937e-10	1.37314e-08	TRUE	3037	ENSG00000170961	protein_coding	8	121612116	121641440	-1	HAS2	hyaluronan synthase 2 [Source:HGNC Symbol;Acc:HGNC:4819]
ENSG00000171033.13	1.9009	5.4593	2.60461	0.000252136	0.00366294	TRUE	5569	ENSG00000171033	protein_coding	8	78516340	78605267	1	PKIA	cAMP-dependent protein kinase inhibitor alpha [Source:HGNC Symbol;Acc:HGNC:9017]
ENSG00000171236.10	315.52	1.17322	0.230782	1.43224e-08	7.94749e-07	TRUE	116844	ENSG00000171236	protein_coding	19	4536402	4540036	-1	LRG1	leucine rich alpha-2-glycoprotein 1 [Source:HGNC Symbol;Acc:HGNC:29480]
ENSG00000171488.15	59.2848	1.07651	0.225901	7.34252e-08	3.43938e-06	TRUE	84230	ENSG00000171488	protein_coding	1	89633072	89769903	1	LRRC8C	leucine rich repeat containing 8 VRAC subunit C [Source:HGNC Symbol;Acc:HGNC:25075]
ENSG00000171631.16	10.69	1.44012	0.901136	0.00163634	0.0161056	TRUE	5031	ENSG00000171631	protein_coding	11	73264498	73305103	1	P2RY6	pyrimidinergic receptor P2Y6 [Source:HGNC Symbol;Acc:HGNC:8543]
ENSG00000171700.14	24.9904	1.35034	0.34465	3.78769e-06	0.000107625	TRUE	10287	ENSG00000171700	protein_coding	20	64073181	64079988	-1	RGS19	regulator of G protein signaling 19 [Source:HGNC Symbol;Acc:HGNC:13735]
ENSG00000171724.3	12.5774	8.89557	2.76882	1.04768e-13	1.85844e-11	TRUE	57687	ENSG00000171724	protein_coding	16	77788564	77980107	1	VAT1L	vesicle amine transport 1 like [Source:HGNC Symbol;Acc:HGNC:29315]
ENSG00000171873.8	14.5937	1.62525	0.68672	0.000432655	0.0056953	TRUE	146	ENSG00000171873	protein_coding	20	4220630	4249287	-1	ADRA1D	adrenoceptor alpha 1D [Source:HGNC Symbol;Acc:HGNC:280]
ENSG00000172201.12	20.9231	1.84415	1.21015	0.00176525	0.0170925	TRUE	3400	ENSG00000172201	protein_coding	6	19837370	19842197	1	ID4	inhibitor of DNA binding 4 [Source:HGNC Symbol;Acc:HGNC:5363]
ENSG00000172260.15	3.98897	7.38558	2.69575	1.57405e-07	6.66614e-06	TRUE	257194	ENSG00000172260	protein_coding	1	71395943	72282539	-1	NEGR1	neuronal growth regulator 1 [Source:HGNC Symbol;Acc:HGNC:17302]
ENSG00000172382.10	6.98381	1.81876	0.650244	0.000165962	0.00260638	TRUE	83886	ENSG00000172382	protein_coding	16	2712419	2720551	-1	PRSS27	serine protease 27 [Source:HGNC Symbol;Acc:HGNC:15475]
ENSG00000172508.11	38.328	1.75454	0.464821	5.55464e-06	0.000149327	TRUE	57571	ENSG00000172508	protein_coding	11	67414968	67425607	1	CARNS1	carnosine synthase 1 [Source:HGNC Symbol;Acc:HGNC:29268]
ENSG00000172689.2	235.561	-3.39487	0.406342	3.61668e-18	1.26239e-15	TRUE	341116	ENSG00000172689	protein_coding	11	60785333	60801305	1	MS4A10	membrane spanning 4-domains A10 [Source:HGNC Symbol;Acc:HGNC:13368]
ENSG00000172782.13	644.223	-1.55841	0.252613	3.1084e-11	3.43021e-09	TRUE	283985	ENSG00000172782	protein_coding	17	74877302	74893781	-1	FADS6	fatty acid desaturase 6 [Source:HGNC Symbol;Acc:HGNC:30459]
ENSG00000172935.10	7.51156	2.35266	0.730308	4.33879e-05	0.00086222	TRUE	116535	ENSG00000172935	protein_coding	11	69004398	69013246	-1	MRGPRF	MAS related GPR family member F [Source:HGNC Symbol;Acc:HGNC:24828]
ENSG00000172965.17	186.897	1.14896	0.307738	6.44406e-06	0.000170276	TRUE	541471	ENSG00000172965	lncRNA	2	111006015	111523376	-1	MIR4435-2HG	MIR4435-2 host gene [Source:HGNC Symbol;Acc:HGNC:35163]
ENSG00000173546.7	65.1043	2.2986	0.403292	4.18716e-10	3.63913e-08	TRUE	1464	ENSG00000173546	protein_coding	15	75674322	75712848	-1	CSPG4	chondroitin sulfate proteoglycan 4 [Source:HGNC Symbol;Acc:HGNC:2466]
ENSG00000173706.15	51.7581	1.56462	0.487114	3.90221e-05	0.000789231	TRUE	57493	ENSG00000173706	protein_coding	3	124965710	125055997	-1	HEG1	heart development protein with EGF like domains 1 [Source:HGNC Symbol;Acc:HGNC:29227]
ENSG00000173917.11	6.6058	7.85433	2.67849	4.87179e-10	4.1508e-08	TRUE	3212	ENSG00000173917	protein_coding	17	48540894	48545109	-1	HOXB2	homeobox B2 [Source:HGNC Symbol;Acc:HGNC:5113]
ENSG00000174099.12	7.51543	6.51692	1.46102	4.85587e-10	4.1508e-08	TRUE	253827	ENSG00000174099	protein_coding	12	65278643	65491430	1	MSRB3	methionine sulfoxide reductase B3 [Source:HGNC Symbol;Acc:HGNC:27375]
ENSG00000174358.16	302.438	-2.09553	0.421695	2.83646e-08	1.48178e-06	TRUE	340024	ENSG00000174358	protein_coding	5	1201595	1225111	1	SLC6A19	solute carrier family 6 member 19 [Source:HGNC Symbol;Acc:HGNC:27960]
ENSG00000174501.15	71.6712	1.90472	0.38407	2.57265e-08	1.35462e-06	TRUE	400986	ENSG00000174501	protein_coding	2	95836919	95991831	-1	ANKRD36C	ankyrin repeat domain 36C [Source:HGNC Symbol;Acc:HGNC:32946]
ENSG00000174705.13	152.123	1.17788	0.394428	8.58818e-05	0.00152342	TRUE	285590	ENSG00000174705	protein_coding	5	172325000	172454525	-1	SH3PXD2B	SH3 and PX domains 2B [Source:HGNC Symbol;Acc:HGNC:29242]
ENSG00000174799.12	93.1733	1.12845	0.322475	1.58133e-05	0.000363717	TRUE	9662	ENSG00000174799	protein_coding	4	55948871	56033361	1	CEP135	centrosomal protein 135 [Source:HGNC Symbol;Acc:HGNC:29086]
ENSG00000174807.4	19.6621	7.92346	1.36433	1.6875e-18	6.52127e-16	TRUE	57124	ENSG00000174807	protein_coding	11	66314494	66317044	-1	CD248	CD248 molecule [Source:HGNC Symbol;Acc:HGNC:18219]
ENSG00000174827.14	813.614	-1.981	0.26288	2.35817e-15	5.31596e-13	TRUE	5174	ENSG00000174827	protein_coding	1	145670852	145708148	-1	PDZK1	PDZ domain containing 1 [Source:HGNC Symbol;Acc:HGNC:8821]
ENSG00000174992.8	54.8961	-3.26164	0.559401	2.90108e-10	2.5943e-08	TRUE	653808	ENSG00000174992	protein_coding	16	29778256	29782973	1	ZG16	zymogen granule protein 16 [Source:HGNC Symbol;Acc:HGNC:30961]
ENSG00000175054.16	55.4101	1.06414	0.394619	0.000195872	0.00298932	TRUE	545	ENSG00000175054	protein_coding	3	142449007	142578733	-1	ATR	ATR serine/threonine kinase [Source:HGNC Symbol;Acc:HGNC:882]
ENSG00000175318.12	317.448	1.89971	0.250811	1.66406e-15	3.91434e-13	TRUE	196996	ENSG00000175318	protein_coding	15	72159806	72197787	-1	GRAMD2A	GRAM domain containing 2A [Source:HGNC Symbol;Acc:HGNC:27287]
ENSG00000175352.12	14.7989	2.0058	0.59594	2.00445e-05	0.000443089	TRUE	56675	ENSG00000175352	protein_coding	11	8965682	9005288	-1	NRIP3	nuclear receptor interacting protein 3 [Source:HGNC Symbol;Acc:HGNC:1167]
ENSG00000175592.9	156.471	1.04747	0.450577	0.000512634	0.00651817	TRUE	8061	ENSG00000175592	protein_coding	11	65892049	65900573	-1	FOSL1	FOS like 1	AP-1 transcription factor subunit [Source:HGNC Symbol;Acc:HGNC:13718]
ENSG00000175745.15	4.50507	5.7632	1.38531	2.61952e-09	1.85258e-07	TRUE	7025	ENSG00000175745	protein_coding	5	93583222	93594611	1	NR2F1	nuclear receptor subfamily 2 group F member 1 [Source:HGNC Symbol;Acc:HGNC:7975]
ENSG00000175899.15	8.83126	8.13129	2.75449	2.04501e-09	1.51562e-07	TRUE	2	ENSG00000175899	protein_coding	12	9067664	9116229	-1	A2M	alpha-2-macroglobulin [Source:HGNC Symbol;Acc:HGNC:7]
ENSG00000175906.5	13.9645	1.08588	0.329885	3.84201e-05	0.000779241	TRUE	379	ENSG00000175906	protein_coding	17	43398993	43401137	1	ARL4D	ADP ribosylation factor like GTPase 4D [Source:HGNC Symbol;Acc:HGNC:656]
ENSG00000175920.18	22.2478	-1.5038	0.789319	0.00123643	0.0129139	TRUE	285489	ENSG00000175920	protein_coding	4	3463306	3501473	1	DOK7	docking protein 7 [Source:HGNC Symbol;Acc:HGNC:26594]
ENSG00000176046.9	6.17543	8.40808	2.80464	2.41431e-09	1.72436e-07	TRUE	26471	ENSG00000176046	protein_coding	16	28532708	28539008	-1	NUPR1	nuclear protein 1	transcriptional regulator [Source:HGNC Symbol;Acc:HGNC:29990]
ENSG00000176125.7	12.4139	2.91185	0.783452	5.35935e-06	0.000145523	TRUE	402682	ENSG00000176125	protein_coding	7	100888721	100889715	-1	UFSP1	UFM1 specific peptidase 1 (inactive) [Source:HGNC Symbol;Acc:HGNC:33821]
ENSG00000176697.20	6.21562	3.57283	0.972008	9.28881e-06	0.000230527	TRUE	627	ENSG00000176697	protein_coding	11	27654893	27722058	-1	BDNF	brain derived neurotrophic factor [Source:HGNC Symbol;Acc:HGNC:1033]
ENSG00000176788.9	20.3704	10.0208	2.83602	6.6627e-22	4.24081e-19	TRUE	10409	ENSG00000176788	protein_coding	5	17065598	17276843	1	BASP1	brain abundant membrane attached signal protein 1 [Source:HGNC Symbol;Acc:HGNC:957]
ENSG00000176894.10	355.23	-1.06343	0.238819	3.5276e-07	1.37267e-05	TRUE	5827	ENSG00000176894	protein_coding	12	132687587	132704985	1	PXMP2	peroxisomal membrane protein 2 [Source:HGNC Symbol;Acc:HGNC:9716]
ENSG00000176971.4	6.07119	8.15888	2.64321	8.42938e-14	1.52017e-11	TRUE	387758	ENSG00000176971	protein_coding	11	26994112	26997087	1	FIBIN	fin bud initiation factor homolog [Source:HGNC Symbol;Acc:HGNC:33747]
ENSG00000177283.8	9.44194	4.16177	0.668957	8.65243e-11	8.51124e-09	TRUE	8325	ENSG00000177283	protein_coding	10	35638247	35642296	-1	FZD8	frizzled class receptor 8 [Source:HGNC Symbol;Acc:HGNC:4046]
ENSG00000177640.16	7.35459	1.21964	1.01015	0.00257128	0.0227867	TRUE	255082	ENSG00000177640	lncRNA	10	118046279	118210158	1	CASC2	cancer susceptibility 2 [Source:HGNC Symbol;Acc:HGNC:22933]
ENSG00000177706.9	118.142	1.86168	0.298517	1.77847e-11	2.05817e-09	TRUE	56975	ENSG00000177706	protein_coding	7	192571	260772	1	FAM20C	FAM20C golgi associated secretory pathway kinase [Source:HGNC Symbol;Acc:HGNC:22140]
ENSG00000178033.6	1.91505	5.70853	2.63061	0.000159359	0.00252281	TRUE	254228	ENSG00000178033	protein_coding	6	116511639	116524788	1	CALHM5	calcium homeostasis modulator family member 5 [Source:HGNC Symbol;Acc:HGNC:21568]
ENSG00000178301.4	184.977	-1.38854	0.255107	2.33158e-09	1.67634e-07	TRUE	282679	ENSG00000178301	protein_coding	11	77589391	77610356	1	AQP11	aquaporin 11 [Source:HGNC Symbol;Acc:HGNC:19940]
ENSG00000178531.6	14.2961	2.01313	0.421694	7.70154e-08	3.57659e-06	TRUE	404217	ENSG00000178531	protein_coding	19	7924491	7926135	-1	CTXN1	cortexin 1 [Source:HGNC Symbol;Acc:HGNC:31108]
ENSG00000178573.7	548.201	-1.58486	0.376905	1.03544e-06	3.4741e-05	TRUE	4094	ENSG00000178573	protein_coding	16	79585843	79600737	-1	MAF	MAF bZIP transcription factor [Source:HGNC Symbol;Acc:HGNC:6776]
ENSG00000178695.6	20.102	2.78212	0.653248	1.02755e-06	3.45298e-05	TRUE	115207	ENSG00000178695	protein_coding	13	76880175	76886405	-1	KCTD12	potassium channel tetramerization domain containing 12 [Source:HGNC Symbol;Acc:HGNC:14678]
ENSG00000178752.16	10.512	2.97611	0.695857	4.17172e-07	1.58944e-05	TRUE	151176	ENSG00000178752	protein_coding	2	238158970	238168900	1	ERFE	erythroferrone [Source:HGNC Symbol;Acc:HGNC:26727]
ENSG00000178860.9	3.029	6.39164	2.5227	5.22461e-07	1.90989e-05	TRUE	9242	ENSG00000178860	protein_coding	8	71841560	71844412	-1	MSC	musculin [Source:HGNC Symbol;Acc:HGNC:7321]
ENSG00000179403.12	2307.21	1.51144	0.325366	1.47009e-07	6.28741e-06	TRUE	64856	ENSG00000179403	protein_coding	1	1434861	1442882	1	VWA1	von Willebrand factor A domain containing 1 [Source:HGNC Symbol;Acc:HGNC:30910]
ENSG00000179431.7	2.4941	2.31681	1.13849	0.00124459	0.0129554	TRUE	24147	ENSG00000179431	protein_coding	11	35618460	35620865	1	FJX1	four-jointed box kinase 1 [Source:HGNC Symbol;Acc:HGNC:17166]
ENSG00000179546.5	293.37	-1.17755	0.194202	6.0967e-11	6.25302e-09	TRUE	3352	ENSG00000179546	protein_coding	1	23191895	23217502	-1	HTR1D	5-hydroxytryptamine receptor 1D [Source:HGNC Symbol;Acc:HGNC:5289]
ENSG00000179954.16	7.50777	4.27901	0.916803	1.98236e-07	8.20274e-06	TRUE	284297	ENSG00000179954	protein_coding	19	55488404	55519099	1	SSC5D	scavenger receptor cysteine rich family member with 5 domains [Source:HGNC Symbol;Acc:HGNC:26641]
ENSG00000180543.5	3.93774	7.21676	2.66363	1.58264e-07	6.68943e-06	TRUE	85453	ENSG00000180543	protein_coding	8	97273488	97277928	-1	TSPYL5	TSPY like 5 [Source:HGNC Symbol;Acc:HGNC:29367]
ENSG00000180801.14	6.78573	1.28001	0.713028	0.00161762	0.0159995	TRUE	79642	ENSG00000180801	protein_coding	4	113900284	113979727	-1	ARSJ	arylsulfatase family member J [Source:HGNC Symbol;Acc:HGNC:26286]
ENSG00000180875.5	6.88854	8.33224	2.6988	2.44206e-12	3.20294e-10	TRUE	64388	ENSG00000180875	protein_coding	1	240489573	240612155	-1	GREM2	gremlin 2	DAN family BMP antagonist [Source:HGNC Symbol;Acc:HGNC:17655]
ENSG00000181072.12	5.08861	7.26057	2.65191	6.06849e-08	2.90549e-06	TRUE	1129	ENSG00000181072	protein_coding	7	136868652	137020255	1	CHRM2	cholinergic receptor muscarinic 2 [Source:HGNC Symbol;Acc:HGNC:1951]
ENSG00000181291.8	79.8012	1.53988	0.573378	0.000187866	0.00288955	TRUE	124842	ENSG00000181291	protein_coding	17	34579487	34639318	1	TMEM132E	transmembrane protein 132E [Source:HGNC Symbol;Acc:HGNC:26991]
ENSG00000181541.6	3.54094	4.34746	1.28274	1.0741e-05	0.000260589	TRUE	10586	ENSG00000181541	protein_coding	4	150582151	150584693	1	MAB21L2	mab-21 like 2 [Source:HGNC Symbol;Acc:HGNC:6758]
ENSG00000181773.7	3.73061	1.85133	1.15404	0.00216233	0.0200078	TRUE	2827	ENSG00000181773	protein_coding	1	27392622	27395814	1	GPR3	G protein-coupled receptor 3 [Source:HGNC Symbol;Acc:HGNC:4484]
ENSG00000182156.10	31.6222	-2.70756	0.489572	1.29728e-09	1.00987e-07	TRUE	339221	ENSG00000182156	protein_coding	17	79730943	79742219	1	ENPP7	ectonucleotide pyrophosphatase/phosphodiesterase 7 [Source:HGNC Symbol;Acc:HGNC:23764]
ENSG00000182195.9	6.54668	8.65101	2.68753	5.85833e-16	1.49153e-13	TRUE	23641	ENSG00000182195	protein_coding	X	141111605	141177129	-1	LDOC1	LDOC1 regulator of NFKB signaling [Source:HGNC Symbol;Acc:HGNC:6548]
ENSG00000182326.17	21.752	4.29536	0.79335	4.07427e-10	3.55529e-08	TRUE	716	ENSG00000182326	protein_coding	12	6988259	7071032	1	C1S	complement C1s [Source:HGNC Symbol;Acc:HGNC:1247]
ENSG00000182492.16	1.65789	5.29394	2.48587	0.000118526	0.00198071	TRUE	633	ENSG00000182492	protein_coding	X	153494980	153509546	1	BGN	biglycan [Source:HGNC Symbol;Acc:HGNC:1044]
ENSG00000182667.15	9.81315	8.56747	2.69332	3.74062e-15	8.17684e-13	TRUE	50863	ENSG00000182667	protein_coding	11	131370478	132336822	1	NTM	neurotrimin [Source:HGNC Symbol;Acc:HGNC:17941]
ENSG00000182752.10	4.07573	4.99716	1.36095	9.75864e-08	4.42739e-06	TRUE	5069	ENSG00000182752	protein_coding	9	116153791	116402321	1	PAPPA	pappalysin 1 [Source:HGNC Symbol;Acc:HGNC:8602]
ENSG00000182809.11	33.3488	3.86273	0.474252	2.27055e-17	7.55954e-15	TRUE	1397	ENSG00000182809	protein_coding	14	105472962	105480162	1	CRIP2	cysteine rich protein 2 [Source:HGNC Symbol;Acc:HGNC:2361]
ENSG00000182873.5	81.5867	-1.07115	0.230605	1.34894e-07	5.83849e-06	TRUE	100506504	ENSG00000182873	lncRNA	1	2181794	2184389	-1	PRKCZ-AS1	PRKCZ antisense RNA 1 [Source:HGNC Symbol;Acc:HGNC:40477]
ENSG00000182916.8	3.36934	6.94609	2.61984	2.53802e-07	1.02282e-05	TRUE	56849	ENSG00000182916	protein_coding	X	103330229	103332326	1	TCEAL7	transcription elongation factor A like 7 [Source:HGNC Symbol;Acc:HGNC:28336]
ENSG00000183023.19	2.76696	2.38082	1.22614	0.00130569	0.0134299	TRUE	6546	ENSG00000183023	protein_coding	2	40097270	40611053	-1	SLC8A1	solute carrier family 8 member A1 [Source:HGNC Symbol;Acc:HGNC:11068]
ENSG00000183034.13	10.0122	-1.48698	0.621516	0.000461184	0.00601234	TRUE	92736	ENSG00000183034	protein_coding	17	74922950	74933912	1	OTOP2	otopetrin 2 [Source:HGNC Symbol;Acc:HGNC:19657]
ENSG00000183160.9	9.29313	7.92404	2.72516	2.99242e-09	2.06897e-07	TRUE	338773	ENSG00000183160	protein_coding	12	108589851	108598320	-1	TMEM119	transmembrane protein 119 [Source:HGNC Symbol;Acc:HGNC:27884]
ENSG00000183186.8	1.85342	2.18406	1.44228	0.0020928	0.0195388	TRUE	126567	ENSG00000183186	protein_coding	19	405445	409147	-1	C2CD4C	C2 calcium dependent domain containing 4C [Source:HGNC Symbol;Acc:HGNC:29417]
ENSG00000183287.15	10.0809	3.93362	0.68205	2.52878e-10	2.28976e-08	TRUE	147372	ENSG00000183287	protein_coding	18	59430939	59697662	-1	CCBE1	collagen and calcium binding EGF domains 1 [Source:HGNC Symbol;Acc:HGNC:29426]
ENSG00000183688.4	33.7577	1.87559	0.675007	0.000137252	0.00221904	TRUE	359845	ENSG00000183688	protein_coding	17	439978	445939	-1	RFLNB	refilin B [Source:HGNC Symbol;Acc:HGNC:28705]
ENSG00000183691.6	1.68711	5.70981	2.44809	7.33471e-06	0.000189869	TRUE	9241	ENSG00000183691	protein_coding	17	56593699	56595611	1	NOG	noggin [Source:HGNC Symbol;Acc:HGNC:7866]
ENSG00000183722.9	16.1885	6.28799	0.944103	1.77046e-14	3.51509e-12	TRUE	10186	ENSG00000183722	protein_coding	13	39209116	39603528	-1	LHFPL6	LHFPL tetraspan subfamily member 6 [Source:HGNC Symbol;Acc:HGNC:6586]
ENSG00000183963.19	121.809	1.08072	0.340391	4.64728e-05	0.000910975	TRUE	6525	ENSG00000183963	protein_coding	22	31064105	31104757	1	SMTN	smoothelin [Source:HGNC Symbol;Acc:HGNC:11126]
ENSG00000184226.15	3.45123	3.78654	1.24429	2.97239e-05	0.000624519	TRUE	5101	ENSG00000184226	protein_coding	13	66302834	67230445	-1	PCDH9	protocadherin 9 [Source:HGNC Symbol;Acc:HGNC:8661]
ENSG00000184254.17	157.949	1.48015	0.405507	8.68761e-06	0.000218615	TRUE	220	ENSG00000184254	protein_coding	15	100877714	100916626	1	ALDH1A3	aldehyde dehydrogenase 1 family member A3 [Source:HGNC Symbol;Acc:HGNC:409]
ENSG00000184304.17	2.2473	6.63951	2.57671	6.29619e-07	2.26715e-05	TRUE	5587	ENSG00000184304	protein_coding	14	29576479	30191898	-1	PRKD1	protein kinase D1 [Source:HGNC Symbol;Acc:HGNC:9407]
ENSG00000184374.3	5.02963	3.5903	0.79279	4.06487e-07	1.55576e-05	TRUE	10584	ENSG00000184374	protein_coding	8	118995452	119108455	1	COLEC10	collectin subfamily member 10 [Source:HGNC Symbol;Acc:HGNC:2220]
ENSG00000184384.15	153.155	1.09111	0.231654	1.0238e-07	4.60626e-06	TRUE	84441	ENSG00000184384	protein_coding	11	95976598	96343195	-1	MAML2	mastermind like transcriptional coactivator 2 [Source:HGNC Symbol;Acc:HGNC:16259]
ENSG00000184557.4	723.077	5.11516	0.670657	8.95536e-16	2.22762e-13	TRUE	9021	ENSG00000184557	protein_coding	17	78356778	78360077	-1	SOCS3	suppressor of cytokine signaling 3 [Source:HGNC Symbol;Acc:HGNC:19391]
ENSG00000184564.11	2.14868	5.66547	2.56174	8.13365e-05	0.00145592	TRUE	84189	ENSG00000184564	protein_coding	13	85792790	85806683	-1	SLITRK6	SLIT and NTRK like family member 6 [Source:HGNC Symbol;Acc:HGNC:23503]
ENSG00000184584.14	134.324	2.21542	0.299666	6.17012e-15	1.28392e-12	TRUE	340061	ENSG00000184584	protein_coding	5	139475533	139482935	-1	STING1	stimulator of interferon response cGAMP interactor 1 [Source:HGNC Symbol;Acc:HGNC:27962]
ENSG00000184702.20	3.62627	2.05867	0.820482	0.000262367	0.00377616	TRUE	5413	ENSG00000184702	protein_coding	22	19714503	19724224	1	SEPTIN5	septin 5 [Source:HGNC Symbol;Acc:HGNC:9164]
ENSG00000184838.15	3.16589	6.66873	2.55068	2.29435e-07	9.37089e-06	TRUE	51334	ENSG00000184838	protein_coding	5	120464300	120687332	1	PRR16	proline rich 16 [Source:HGNC Symbol;Acc:HGNC:29654]
ENSG00000184945.15	1444.58	-1.13692	0.311285	1.10108e-05	0.000265645	TRUE	375318	ENSG00000184945	protein_coding	2	240691866	240698483	1	AQP12A	aquaporin 12A [Source:HGNC Symbol;Acc:HGNC:19941]
ENSG00000184988.8	49.5254	1.75358	0.435641	2.05137e-06	6.30739e-05	TRUE	113277	ENSG00000184988	protein_coding	17	43211835	43220041	1	TMEM106A	transmembrane protein 106A [Source:HGNC Symbol;Acc:HGNC:28288]
ENSG00000185000.12	3201	-1.2471	0.20272	3.45919e-11	3.69206e-09	TRUE	8694	ENSG00000185000	protein_coding	8	144314584	144326910	-1	DGAT1	diacylglycerol O-acyltransferase 1 [Source:HGNC Symbol;Acc:HGNC:2843]
ENSG00000185133.15	446.12	-1.51623	0.245474	3.04577e-11	3.38018e-09	TRUE	27124	ENSG00000185133	protein_coding	22	31122731	31134697	1	INPP5J	inositol polyphosphate-5-phosphatase J [Source:HGNC Symbol;Acc:HGNC:8956]
ENSG00000185201.18	75.5266	2.36968	0.606126	3.43504e-06	9.85911e-05	TRUE	10581	ENSG00000185201	protein_coding	11	303655	309397	1	IFITM2	interferon induced transmembrane protein 2 [Source:HGNC Symbol;Acc:HGNC:5413]
ENSG00000185220.12	122.189	-1.00366	0.171078	1.89013e-10	1.73323e-08	TRUE	267002	ENSG00000185220	protein_coding	1	248906196	248919946	1	PGBD2	piggyBac transposable element derived 2 [Source:HGNC Symbol;Acc:HGNC:19399]
ENSG00000185386.15	19.422	1.51975	0.539407	0.000133866	0.00217965	TRUE	5600	ENSG00000185386	protein_coding	22	50263713	50270767	-1	MAPK11	mitogen-activated protein kinase 11 [Source:HGNC Symbol;Acc:HGNC:6873]
ENSG00000185479.6	61.2506	1.88735	0.278834	6.42686e-13	1.00248e-10	TRUE	3854	ENSG00000185479	protein_coding	12	52446651	52452146	-1	KRT6B	keratin 6B [Source:HGNC Symbol;Acc:HGNC:6444]
ENSG00000185499.17	15084.3	1.92576	0.352085	2.5113e-09	1.78773e-07	TRUE	4582	ENSG00000185499	protein_coding	1	155185824	155192916	-1	MUC1	mucin 1	cell surface associated [Source:HGNC Symbol;Acc:HGNC:7508]
ENSG00000185532.20	3.75781	4.57747	1.47927	5.02306e-06	0.00013817	TRUE	5592	ENSG00000185532	protein_coding	10	50990888	52298423	1	PRKG1	protein kinase cGMP-dependent 1 [Source:HGNC Symbol;Acc:HGNC:9414]
ENSG00000185585.20	36.7284	-1.29064	0.567294	0.000606623	0.0074507	TRUE	169611	ENSG00000185585	protein_coding	9	124777133	124814885	1	OLFML2A	olfactomedin like 2A [Source:HGNC Symbol;Acc:HGNC:27270]
ENSG00000185885.17	65.7507	1.89921	0.896443	0.000739139	0.0086886	TRUE	8519	ENSG00000185885	protein_coding	11	310041	315272	1	IFITM1	interferon induced transmembrane protein 1 [Source:HGNC Symbol;Acc:HGNC:5412]
ENSG00000186073.14	206.389	-1.00157	0.335157	9.4224e-05	0.00163915	TRUE	84529	ENSG00000186073	protein_coding	15	36579626	36810248	1	CDIN1	CDAN1 interacting nuclease 1 [Source:HGNC Symbol;Acc:HGNC:26929]
ENSG00000186188.11	138.718	1.72476	0.352879	3.97074e-08	2.00168e-06	TRUE	338557	ENSG00000186188	protein_coding	10	93566665	93604480	1	FFAR4	free fatty acid receptor 4 [Source:HGNC Symbol;Acc:HGNC:19061]
ENSG00000186204.15	2376.1	-1.09103	0.20719	6.02592e-09	3.8355e-07	TRUE	66002	ENSG00000186204	protein_coding	19	15673018	15697174	1	CYP4F12	cytochrome P450 family 4 subfamily F member 12 [Source:HGNC Symbol;Acc:HGNC:18857]
ENSG00000186205.14	43.9952	-1.14516	0.28729	2.69216e-06	7.92669e-05	TRUE	64757	ENSG00000186205	protein_coding	1	220786352	220819659	1	MTARC1	mitochondrial amidoxime reducing component 1 [Source:HGNC Symbol;Acc:HGNC:26189]
ENSG00000186340.17	62.7251	-2.10347	0.432567	3.90066e-08	1.98622e-06	TRUE	7058	ENSG00000186340	protein_coding	6	169215780	169254050	-1	THBS2	thrombospondin 2 [Source:HGNC Symbol;Acc:HGNC:11786]
ENSG00000186469.9	9.01366	8.10484	2.675	5.99493e-12	7.37138e-10	TRUE	54331	ENSG00000186469	protein_coding	14	51826195	51979342	1	GNG2	G protein subunit gamma 2 [Source:HGNC Symbol;Acc:HGNC:4404]
ENSG00000186517.14	46.3	1.43546	0.508287	0.000134087	0.00218014	TRUE	257106	ENSG00000186517	protein_coding	1	161046946	161069970	-1	ARHGAP30	Rho GTPase activating protein 30 [Source:HGNC Symbol;Acc:HGNC:27414]
ENSG00000186529.16	554.244	-1.05387	0.303879	1.87867e-05	0.000419136	TRUE	4051	ENSG00000186529	protein_coding	19	15640897	15662825	1	CYP4F3	cytochrome P450 family 4 subfamily F member 3 [Source:HGNC Symbol;Acc:HGNC:2646]
ENSG00000186832.9	22.473	3.44803	0.669128	9.50692e-09	5.69915e-07	TRUE	3868	ENSG00000186832	protein_coding	17	41609778	41615899	-1	KRT16	keratin 16 [Source:HGNC Symbol;Acc:HGNC:6423]
ENSG00000186998.16	2.34593	5.77433	2.54715	3.94494e-05	0.000795643	TRUE	129080	ENSG00000186998	protein_coding	22	29205896	29259597	1	EMID1	EMI domain containing 1 [Source:HGNC Symbol;Acc:HGNC:18036]
ENSG00000187094.12	87.3739	1.62831	0.349896	1.21625e-07	5.34975e-06	TRUE	885	ENSG00000187094	protein_coding	3	42257825	42266185	-1	CCK	cholecystokinin [Source:HGNC Symbol;Acc:HGNC:1569]
ENSG00000187098.18	4.81361	2.01158	1.07681	0.00105038	0.0113889	TRUE	4286	ENSG00000187098	protein_coding	3	69739456	69968336	1	MITF	melanocyte inducing transcription factor [Source:HGNC Symbol;Acc:HGNC:7105]
ENSG00000187134.14	292.832	-1.19054	0.331206	1.20289e-05	0.00028701	TRUE	1645	ENSG00000187134	protein_coding	10	4963253	4983283	1	AKR1C1	aldo-keto reductase family 1 member C1 [Source:HGNC Symbol;Acc:HGNC:384]
ENSG00000187193.9	520.78	1.10943	0.232448	7.21556e-08	3.40943e-06	TRUE	4501	ENSG00000187193	protein_coding	16	56682470	56684196	1	MT1X	metallothionein 1X [Source:HGNC Symbol;Acc:HGNC:7405]
ENSG00000187479.9	8.93038	2.39781	1.15372	0.000697187	0.00832661	TRUE	387763	ENSG00000187479	protein_coding	11	43942637	43943878	1	C11orf96	chromosome 11 open reading frame 96 [Source:HGNC Symbol;Acc:HGNC:38675]
ENSG00000187510.11	6.38873	1.22607	1.30752	0.00326447	0.0270972	TRUE	440107	ENSG00000187510	protein_coding	12	92702843	92772455	1	PLEKHG7	pleckstrin homology and RhoGEF domain containing G7 [Source:HGNC Symbol;Acc:HGNC:33829]
ENSG00000187601.5	2.79237	2.6332	1.02761	0.000476549	0.00615701	TRUE	28986	ENSG00000187601	protein_coding	X	55452127	55453566	1	MAGEH1	MAGE family member H1 [Source:HGNC Symbol;Acc:HGNC:24092]
ENSG00000187634.13	4.47488	2.72342	0.7258	1.37593e-05	0.000320178	TRUE	148398	ENSG00000187634	protein_coding	1	923923	944575	1	SAMD11	sterile alpha motif domain containing 11 [Source:HGNC Symbol;Acc:HGNC:28706]
ENSG00000187688.15	20.6414	5.2699	0.622339	1.18101e-18	4.73301e-16	TRUE	51393	ENSG00000187688	protein_coding	17	16415571	16437003	1	TRPV2	transient receptor potential cation channel subfamily V member 2 [Source:HGNC Symbol;Acc:HGNC:18082]
ENSG00000187720.15	32.1197	1.30272	0.231018	6.77422e-10	5.61689e-08	TRUE	79875	ENSG00000187720	protein_coding	15	71096952	71783383	1	THSD4	thrombospondin type 1 domain containing 4 [Source:HGNC Symbol;Acc:HGNC:25835]
ENSG00000188095.6	5.4076	1.22132	0.619244	0.00106757	0.0115459	TRUE	145873	ENSG00000188095	protein_coding	15	89760591	89778754	1	MESP2	mesoderm posterior bHLH transcription factor 2 [Source:HGNC Symbol;Acc:HGNC:29659]
ENSG00000188130.14	17.2734	1.58547	0.655745	0.000377369	0.00510734	TRUE	6300	ENSG00000188130	protein_coding	22	50245450	50261716	-1	MAPK12	mitogen-activated protein kinase 12 [Source:HGNC Symbol;Acc:HGNC:6874]
ENSG00000188153.14	4.48194	7.3039	2.56098	1.31112e-10	1.26106e-08	TRUE	1287	ENSG00000188153	protein_coding	X	108439838	108697545	1	COL4A5	collagen type IV alpha 5 chain [Source:HGNC Symbol;Acc:HGNC:2207]
ENSG00000188257.12	6.31733	2.40267	0.593151	2.79486e-06	8.1956e-05	TRUE	5320	ENSG00000188257	protein_coding	1	19975431	19980416	-1	PLA2G2A	phospholipase A2 group IIA [Source:HGNC Symbol;Acc:HGNC:9031]
ENSG00000188263.11	87.6415	1.74296	0.499686	1.58152e-05	0.000363717	TRUE	400935	ENSG00000188263	protein_coding	22	49991811	50012765	-1	IL17REL	interleukin 17 receptor E like [Source:HGNC Symbol;Acc:HGNC:33808]
ENSG00000188312.15	10.8242	1.08862	0.499075	0.00078768	0.0090913	TRUE	401541	ENSG00000188312	protein_coding	9	92325953	92620529	1	CENPP	centromere protein P [Source:HGNC Symbol;Acc:HGNC:32933]
ENSG00000188313.13	700.392	1.24845	0.216368	3.33404e-10	2.96922e-08	TRUE	5359	ENSG00000188313	protein_coding	3	146515180	146544856	-1	PLSCR1	phospholipid scramblase 1 [Source:HGNC Symbol;Acc:HGNC:9092]
ENSG00000188487.12	182.583	1.71797	0.449562	4.53948e-06	0.000125625	TRUE	387755	ENSG00000188487	protein_coding	11	15112424	15247208	1	INSC	INSC spindle orientation adaptor protein [Source:HGNC Symbol;Acc:HGNC:33116]
ENSG00000188488.14	5.06178	1.71392	0.692506	0.000497836	0.0063599	TRUE	5104	ENSG00000188488	protein_coding	14	94561442	94593118	1	SERPINA5	serpin family A member 5 [Source:HGNC Symbol;Acc:HGNC:8723]
ENSG00000188641.14	65.6655	2.08233	0.520054	2.10205e-06	6.43825e-05	TRUE	1806	ENSG00000188641	protein_coding	1	97077743	97995000	-1	DPYD	dihydropyrimidine dehydrogenase [Source:HGNC Symbol;Acc:HGNC:3012]
ENSG00000189184.12	17.9537	9.46269	2.8054	3.19481e-17	1.03192e-14	TRUE	54510	ENSG00000189184	protein_coding	4	137518918	137532494	-1	PCDH18	protocadherin 18 [Source:HGNC Symbol;Acc:HGNC:14268]
ENSG00000189325.7	1873.89	1.93658	0.710014	0.000174514	0.00272093	TRUE	389384	ENSG00000189325	protein_coding	6	36315761	36336888	-1	BNIP5	BCL2 interacting protein 5 [Source:HGNC Symbol;Acc:HGNC:33769]
ENSG00000189337.17	40.523	1.33951	0.335816	2.26755e-06	6.87284e-05	TRUE	23254	ENSG00000189337	protein_coding	1	13892792	15118043	1	KAZN	kazrin	periplakin interacting protein [Source:HGNC Symbol;Acc:HGNC:29173]
ENSG00000189362.12	32.7604	1.16632	0.371458	5.07126e-05	0.000979885	TRUE	100131211	ENSG00000189362	protein_coding	2	190504338	190534722	-1	NEMP2	nuclear envelope integral membrane protein 2 [Source:HGNC Symbol;Acc:HGNC:33700]
ENSG00000196083.11	823.338	1.10529	0.278408	3.02054e-06	8.78595e-05	TRUE	3556	ENSG00000196083	protein_coding	3	190514051	190659750	1	IL1RAP	interleukin 1 receptor accessory protein [Source:HGNC Symbol;Acc:HGNC:5995]
ENSG00000196136.18	531.368	2.96003	0.617406	5.78803e-08	2.78973e-06	TRUE	12	ENSG00000196136	protein_coding	14	94612384	94624055	1	SERPINA3	serpin family A member 3 [Source:HGNC Symbol;Acc:HGNC:16]
ENSG00000196159.14	4.45783	4.66954	1.2401	9.05909e-07	3.09712e-05	TRUE	79633	ENSG00000196159	protein_coding	4	125314918	125492932	1	FAT4	FAT atypical cadherin 4 [Source:HGNC Symbol;Acc:HGNC:23109]
ENSG00000196352.18	14592.3	1.76594	0.363675	6.45516e-08	3.0838e-06	TRUE	1604	ENSG00000196352	protein_coding	1	207321519	207386804	1	CD55	CD55 molecule (Cromer blood group) [Source:HGNC Symbol;Acc:HGNC:2665]
ENSG00000196420.8	145.356	-1.73313	0.315506	1.82381e-09	1.36571e-07	TRUE	6276	ENSG00000196420	protein_coding	1	153537147	153541765	-1	S100A5	S100 calcium binding protein A5 [Source:HGNC Symbol;Acc:HGNC:10495]
ENSG00000196611.6	4731.11	1.3337	0.549232	0.000403393	0.00538546	TRUE	4312	ENSG00000196611	protein_coding	11	102789401	102798160	-1	MMP1	matrix metallopeptidase 1 [Source:HGNC Symbol;Acc:HGNC:7155]
ENSG00000196628.20	7.04997	5.26127	1.15916	5.67115e-08	2.74563e-06	TRUE	6925	ENSG00000196628	protein_coding	18	55222185	55664787	-1	TCF4	transcription factor 4 [Source:HGNC Symbol;Acc:HGNC:11634]
ENSG00000196776.17	2347.95	1.31752	0.406878	4.06049e-05	0.000813639	TRUE	961	ENSG00000196776	protein_coding	3	108043091	108091862	-1	CD47	CD47 molecule [Source:HGNC Symbol;Acc:HGNC:1682]
ENSG00000196924.19	527.098	1.36687	0.328099	1.15951e-06	3.80197e-05	TRUE	2316	ENSG00000196924	protein_coding	X	154348524	154374634	-1	FLNA	filamin A [Source:HGNC Symbol;Acc:HGNC:3754]
ENSG00000197043.15	96.6741	1.52461	0.276104	1.24351e-09	9.75027e-08	TRUE	309	ENSG00000197043	protein_coding	5	151100706	151157815	-1	ANXA6	annexin A6 [Source:HGNC Symbol;Acc:HGNC:544]
ENSG00000197165.11	147.438	-1.03393	0.188659	1.75356e-09	1.32688e-07	TRUE	6799	ENSG00000197165	protein_coding	16	28591943	28597050	-1	SULT1A2	sulfotransferase family 1A member 2 [Source:HGNC Symbol;Acc:HGNC:11454]
ENSG00000197191.7	17.9555	1.21619	0.440112	0.000167796	0.00263173	TRUE	375791	ENSG00000197191	protein_coding	9	137225174	137226315	1	CYSRT1	cysteine rich tail 1 [Source:HGNC Symbol;Acc:HGNC:30529]
ENSG00000197208.6	51.4357	-1.05118	0.27143	4.04283e-06	0.000114218	TRUE	6583	ENSG00000197208	protein_coding	5	132294394	132344190	1	SLC22A4	solute carrier family 22 member 4 [Source:HGNC Symbol;Acc:HGNC:10968]
ENSG00000197249.14	5227.39	1.74007	0.221523	1.8477e-16	4.93656e-14	TRUE	5265	ENSG00000197249	protein_coding	14	94376747	94390693	-1	SERPINA1	serpin family A member 1 [Source:HGNC Symbol;Acc:HGNC:8941]
ENSG00000197261.12	174.498	-1.02189	0.181695	7.99936e-10	6.48367e-08	TRUE	135398	ENSG00000197261	protein_coding	6	49550666	49561907	1	C6orf141	chromosome 6 open reading frame 141 [Source:HGNC Symbol;Acc:HGNC:21351]
ENSG00000197408.10	82.4162	-1.76691	0.342293	1.10921e-08	6.4877e-07	TRUE	1555	ENSG00000197408	protein_coding	19	40991282	41018398	1	CYP2B6	cytochrome P450 family 2 subfamily B member 6 [Source:HGNC Symbol;Acc:HGNC:2615]
ENSG00000197457.10	26.4195	2.54413	0.381797	9.45e-13	1.39121e-10	TRUE	50861	ENSG00000197457	protein_coding	20	63639705	63657682	-1	STMN3	stathmin 3 [Source:HGNC Symbol;Acc:HGNC:15926]
ENSG00000197506.8	83.5995	1.0495	0.430993	0.000382996	0.00516412	TRUE	64078	ENSG00000197506	protein_coding	9	84275457	84340758	-1	SLC28A3	solute carrier family 28 member 3 [Source:HGNC Symbol;Acc:HGNC:16484]
ENSG00000197535.16	12.3304	4.6366	0.873478	4.03303e-09	2.69379e-07	TRUE	4644	ENSG00000197535	protein_coding	15	52307281	52529132	-1	MYO5A	myosin VA [Source:HGNC Symbol;Acc:HGNC:7602]
ENSG00000197565.17	4.14818	2.3239	1.23856	0.00141243	0.0143707	TRUE	1288	ENSG00000197565	protein_coding	X	108155607	108439497	-1	COL4A6	collagen type IV alpha 6 chain [Source:HGNC Symbol;Acc:HGNC:2208]
ENSG00000197646.8	2.61149	6.42836	2.60489	5.13275e-06	0.000140783	TRUE	80380	ENSG00000197646	protein_coding	9	5510531	5571282	1	PDCD1LG2	programmed cell death 1 ligand 2 [Source:HGNC Symbol;Acc:HGNC:18731]
ENSG00000198074.10	1625.11	-1.76584	0.287865	3.91542e-11	4.1536e-09	TRUE	57016	ENSG00000198074	protein_coding	7	134527567	134541412	1	AKR1B10	aldo-keto reductase family 1 member B10 [Source:HGNC Symbol;Acc:HGNC:382]
ENSG00000198125.13	6.20253	3.08101	0.916769	3.65676e-05	0.00074516	TRUE	4151	ENSG00000198125	protein_coding	22	35606764	35637951	-1	MB	myoglobin [Source:HGNC Symbol;Acc:HGNC:6915]
ENSG00000198142.5	1146.8	1.30604	0.296559	4.1914e-07	1.59413e-05	TRUE	65124	ENSG00000198142	protein_coding	2	109614364	109618990	1	SOWAHC	sosondowah ankyrin repeat domain family member C [Source:HGNC Symbol;Acc:HGNC:26149]
ENSG00000198355.5	1912.81	1.20709	0.234425	1.07662e-08	6.32488e-07	TRUE	415116	ENSG00000198355	protein_coding	22	49960768	49964072	1	PIM3	Pim-3 proto-oncogene	serine/threonine kinase [Source:HGNC Symbol;Acc:HGNC:19310]
ENSG00000198363.18	8463.86	1.3101	0.236334	2.05844e-09	1.51983e-07	TRUE	444	ENSG00000198363	protein_coding	8	61500556	61714640	-1	ASPH	aspartate beta-hydroxylase [Source:HGNC Symbol;Acc:HGNC:757]
ENSG00000198467.16	235.737	2.37254	0.409654	2.83658e-10	2.54716e-08	TRUE	7169	ENSG00000198467	protein_coding	9	35681992	35690056	-1	TPM2	tropomyosin 2 [Source:HGNC Symbol;Acc:HGNC:12011]
ENSG00000198468.11	81.1983	-1.07093	0.224053	7.32142e-08	3.43938e-06	TRUE	642946	ENSG00000198468	lncRNA	1	212852105	212858139	-1	FLVCR1-DT	FLVCR1 divergent transcript [Source:HGNC Symbol;Acc:HGNC:39077]
ENSG00000198488.10	4.36346	3.23999	1.22887	0.000356091	0.00487116	TRUE	192134	ENSG00000198488	protein_coding	11	77034398	77041973	1	B3GNT6	UDP-GlcNAc:betaGal beta-1	3-N-acetylglucosaminyltransferase 6 [Source:HGNC Symbol;Acc:HGNC:24141]
ENSG00000198535.5	6.82213	1.86618	0.565674	3.60726e-05	0.000737155	TRUE	145741	ENSG00000198535	protein_coding	15	62066977	62070917	1	C2CD4A	C2 calcium dependent domain containing 4A [Source:HGNC Symbol;Acc:HGNC:33627]
ENSG00000198574.6	34.3936	2.1856	1.25349	0.00122676	0.0128252	TRUE	117157	ENSG00000198574	protein_coding	1	162395268	162412138	-1	SH2D1B	SH2 domain containing 1B [Source:HGNC Symbol;Acc:HGNC:30416]
ENSG00000198598.7	2.85649	3.10324	1.09864	0.000191592	0.00293851	TRUE	4326	ENSG00000198598	protein_coding	12	131828393	131851783	1	MMP17	matrix metallopeptidase 17 [Source:HGNC Symbol;Acc:HGNC:7163]
ENSG00000198610.11	89.9077	-1.26628	0.272796	1.4918e-07	6.35513e-06	TRUE	1109	ENSG00000198610	protein_coding	10	5195462	5218949	1	AKR1C4	aldo-keto reductase family 1 member C4 [Source:HGNC Symbol;Acc:HGNC:387]
ENSG00000198626.19	14.197	2.51613	1.2489	0.000542369	0.00682805	TRUE	6262	ENSG00000198626	protein_coding	1	237042184	237833988	1	RYR2	ryanodine receptor 2 [Source:HGNC Symbol;Acc:HGNC:10484]
ENSG00000198788.9	17.27	3.24593	0.806889	1.60105e-06	5.07297e-05	TRUE	4583	ENSG00000198788	protein_coding	11	1074875	1110511	1	MUC2	mucin 2	oligomeric mucus/gel-forming [Source:HGNC Symbol;Acc:HGNC:7512]
ENSG00000198910.14	9.12142	3.0215	0.607853	2.32057e-08	1.23873e-06	TRUE	3897	ENSG00000198910	protein_coding	X	153861514	153886173	-1	L1CAM	L1 cell adhesion molecule [Source:HGNC Symbol;Acc:HGNC:6470]
ENSG00000198959.12	1242.3	4.18024	0.479103	1.06465e-19	4.90214e-17	TRUE	7052	ENSG00000198959	protein_coding	20	38127385	38166578	-1	TGM2	transglutaminase 2 [Source:HGNC Symbol;Acc:HGNC:11778]
ENSG00000204099.12	206.957	-1.10172	0.216193	1.48333e-08	8.20991e-07	TRUE	129807	ENSG00000204099	protein_coding	2	241809065	241817413	1	NEU4	neuraminidase 4 [Source:HGNC Symbol;Acc:HGNC:21328]
ENSG00000204103.4	48.4649	1.10373	0.319918	1.95433e-05	0.000433782	TRUE	9935	ENSG00000204103	protein_coding	20	40685848	40689236	-1	MAFB	MAF bZIP transcription factor B [Source:HGNC Symbol;Acc:HGNC:6408]
ENSG00000204262.14	98.8766	2.28941	0.378787	5.87869e-11	6.08712e-09	TRUE	1290	ENSG00000204262	protein_coding	2	189031898	189225312	-1	COL5A2	collagen type V alpha 2 chain [Source:HGNC Symbol;Acc:HGNC:2210]
ENSG00000204381.12	6.48586	5.99781	1.47666	1.6752e-08	9.13176e-07	TRUE	143903	ENSG00000204381	protein_coding	11	111540280	111561745	1	LAYN	layilin [Source:HGNC Symbol;Acc:HGNC:29471]
ENSG00000204397.10	69.4698	1.32985	0.316656	9.88865e-07	3.34375e-05	TRUE	114769	ENSG00000204397	protein_coding	11	105041326	105101431	-1	CARD16	caspase recruitment domain family member 16 [Source:HGNC Symbol;Acc:HGNC:33701]
ENSG00000204792.2	36.6543	1.47184	0.430108	2.00891e-05	0.000443621	TRUE	NA	ENSG00000204792	lncRNA	2	74918148	74938418	1	LINC01291	long intergenic non-protein coding RNA 1291 [Source:HGNC Symbol;Acc:HGNC:50358]
ENSG00000204876.5	1265.72	-1.01643	0.212157	6.98514e-08	3.31503e-06	TRUE	NA	ENSG00000204876	lncRNA	7	155952030	155968391	1		novel transcript
ENSG00000204882.4	10.6883	3.66371	0.70454	1.25282e-08	7.13285e-07	TRUE	2843	ENSG00000204882	protein_coding	8	141356470	141367286	-1	GPR20	G protein-coupled receptor 20 [Source:HGNC Symbol;Acc:HGNC:4475]
ENSG00000204941.14	2.70078	4.40331	1.74899	0.000202914	0.00308159	TRUE	5673	ENSG00000204941	protein_coding	19	43166256	43186536	-1	PSG5	pregnancy specific beta-1-glycoprotein 5 [Source:HGNC Symbol;Acc:HGNC:9522]
ENSG00000204949.11	2.67528	4.7239	1.4517	3.76898e-06	0.000107322	TRUE	100131726	ENSG00000204949	lncRNA	8	123193645	123202743	-1	FAM83A-AS1	FAM83A antisense RNA 1 [Source:HGNC Symbol;Acc:HGNC:48658]
ENSG00000204950.4	5.8749	1.42609	0.630469	0.000651108	0.00788949	TRUE	390205	ENSG00000204950	protein_coding	11	61508749	61511018	1	LRRC10B	leucine rich repeat containing 10B [Source:HGNC Symbol;Acc:HGNC:37215]
ENSG00000205277.10	401.36	1.15432	0.666179	0.00154406	0.0153845	TRUE	10071	ENSG00000205277	protein_coding	7	100969565	101018939	1	MUC12	mucin 12	cell surface associated [Source:HGNC Symbol;Acc:HGNC:7510]
ENSG00000205403.15	41.3664	1.01337	0.604103	0.00180111	0.0173698	TRUE	3426	ENSG00000205403	protein_coding	4	109731008	109802150	-1	CFI	complement factor I [Source:HGNC Symbol;Acc:HGNC:5394]
ENSG00000205420.11	66.2762	3.22594	0.506728	1.05694e-12	1.54413e-10	TRUE	3853	ENSG00000205420	protein_coding	12	52487176	52493257	-1	KRT6A	keratin 6A [Source:HGNC Symbol;Acc:HGNC:6443]
ENSG00000205502.4	24.0403	2.6697	0.557345	5.60048e-08	2.72098e-06	TRUE	388125	ENSG00000205502	protein_coding	15	62163535	62165285	-1	C2CD4B	C2 calcium dependent domain containing 4B [Source:HGNC Symbol;Acc:HGNC:33628]
ENSG00000206073.11	13.9302	3.82966	0.89603	1.29605e-06	4.18001e-05	TRUE	6318	ENSG00000206073	protein_coding	18	63637259	63644256	-1	SERPINB4	serpin family B member 4 [Source:HGNC Symbol;Acc:HGNC:10570]
ENSG00000206538.9	5.9568	5.19907	1.52293	1.1125e-06	3.6813e-05	TRUE	389136	ENSG00000206538	protein_coding	3	86876388	86991149	-1	VGLL3	vestigial like family member 3 [Source:HGNC Symbol;Acc:HGNC:24327]
ENSG00000211454.16	364.494	-1.02574	0.241364	8.61549e-07	2.95949e-05	TRUE	246181	ENSG00000211454	protein_coding	1	19265982	19274194	-1	AKR7L	aldo-keto reductase family 7 like (gene/pseudogene) [Source:HGNC Symbol;Acc:HGNC:24056]
ENSG00000212724.3	3.63482	5.09412	1.49036	1.26323e-06	4.08634e-05	TRUE	730755	ENSG00000212724	protein_coding	17	41059240	41060114	-1	KRTAP2-3	keratin associated protein 2-3 [Source:HGNC Symbol;Acc:HGNC:18906]
ENSG00000213654.10	23.536	1.42294	0.350989	2.09421e-06	6.42848e-05	TRUE	63940	ENSG00000213654	protein_coding	6	32190766	32195523	-1	GPSM3	G protein signaling modulator 3 [Source:HGNC Symbol;Acc:HGNC:13945]
ENSG00000213694.7	6.48073	6.25757	1.32324	8.69379e-13	1.30098e-10	TRUE	1903	ENSG00000213694	protein_coding	9	88990863	89005155	1	S1PR3	sphingosine-1-phosphate receptor 3 [Source:HGNC Symbol;Acc:HGNC:3167]
ENSG00000213901.11	264.779	-1.96257	0.24576	6.96502e-17	2.12296e-14	TRUE	151295	ENSG00000213901	protein_coding	2	219161465	219170095	-1	SLC23A3	solute carrier family 23 member 3 [Source:HGNC Symbol;Acc:HGNC:20601]
ENSG00000213949.10	286.45	1.55147	0.281407	1.5415e-09	1.18297e-07	TRUE	3672	ENSG00000213949	protein_coding	5	52787916	52959209	1	ITGA1	integrin subunit alpha 1 [Source:HGNC Symbol;Acc:HGNC:6134]
ENSG00000214063.12	30.7625	1.67013	0.360032	1.2881e-07	5.6201e-06	TRUE	7106	ENSG00000214063	protein_coding	11	842812	867116	1	TSPAN4	tetraspanin 4 [Source:HGNC Symbol;Acc:HGNC:11859]
ENSG00000214357.9	120.786	2.09635	0.440481	7.43853e-08	3.46934e-06	TRUE	54492	ENSG00000214357	protein_coding	5	172641263	172691540	1	NEURL1B	neuralized E3 ubiquitin protein ligase 1B [Source:HGNC Symbol;Acc:HGNC:35422]
ENSG00000214548.18	59.5997	12.1977	3.12417	1.72509e-21	1.00899e-18	TRUE	55384	ENSG00000214548	lncRNA	14	100779410	100861031	1	MEG3	maternally expressed 3 [Source:HGNC Symbol;Acc:HGNC:14575]
ENSG00000215018.10	108.042	1.39078	0.44998	5.96164e-05	0.00112285	TRUE	340267	ENSG00000215018	protein_coding	7	7356203	7535873	-1	COL28A1	collagen type XXVIII alpha 1 chain [Source:HGNC Symbol;Acc:HGNC:22442]
ENSG00000215910.8	23.0781	1.73857	0.679	0.000255891	0.00370913	TRUE	284498	ENSG00000215910	protein_coding	1	11761787	11789585	1	C1orf167	chromosome 1 open reading frame 167 [Source:HGNC Symbol;Acc:HGNC:25262]
ENSG00000220412.1	6.88076	1.61318	1.14752	0.00244535	0.0220408	TRUE	NA	ENSG00000220412	processed_pseudogene	6	137705423	137707201	-1	PTPN11P3	PTPN11 pseudogene 3 [Source:HGNC Symbol;Acc:HGNC:56467]
ENSG00000221852.5	4.51032	7.55515	2.63962	1.80585e-09	1.35696e-07	TRUE	83895	ENSG00000221852	protein_coding	17	41026026	41027208	-1	KRTAP1-5	keratin associated protein 1-5 [Source:HGNC Symbol;Acc:HGNC:16777]
ENSG00000221869.5	482.076	1.8572	0.350283	4.49497e-09	2.95671e-07	TRUE	1052	ENSG00000221869	protein_coding	8	47736913	47738164	-1	CEBPD	CCAAT enhancer binding protein delta [Source:HGNC Symbol;Acc:HGNC:1835]
ENSG00000221949.6	4.57921	2.28828	0.839032	0.000248076	0.00362011	TRUE	NA	ENSG00000221949	lncRNA	12	62601751	62603690	-1	LINC01465	long intergenic non-protein coding RNA 1465 [Source:HGNC Symbol;Acc:HGNC:26364]
ENSG00000222041.13	77.9215	1.42148	0.273041	7.73099e-09	4.71285e-07	TRUE	112597	ENSG00000222041	lncRNA	2	87454781	87636740	1	CYTOR	cytoskeleton regulator RNA [Source:HGNC Symbol;Acc:HGNC:28717]
ENSG00000224057.2	152.786	-2.09528	0.404216	9.35173e-09	5.62169e-07	TRUE	100507500	ENSG00000224057	lncRNA	7	55179750	55188977	-1	EGFR-AS1	EGFR antisense RNA 1 [Source:HGNC Symbol;Acc:HGNC:40207]
ENSG00000224163.4	7.01833	2.54033	0.872615	0.00013051	0.00213805	TRUE	NA	ENSG00000224163	unprocessed_pseudogene	7	128912732	128914063	-1		pseudogene similar to part of filamin C	gamma (actin binding protein 280) (FLNC)
ENSG00000224184.7	6.53838	1.57966	0.757916	0.00102894	0.0112177	TRUE	100506457	ENSG00000224184	lncRNA	2	11833926	12702913	1	MIR3681HG	MIR3681 host gene [Source:HGNC Symbol;Acc:HGNC:52001]
ENSG00000224511.2	53.0065	-1.44664	0.326175	3.63529e-07	1.40484e-05	TRUE	100874146	ENSG00000224511	lncRNA	13	30103178	30108895	-1	LINC00365	long intergenic non-protein coding RNA 365 [Source:HGNC Symbol;Acc:HGNC:42687]
ENSG00000224516.6	30.5032	2.27534	0.665466	2.04122e-05	0.000448923	TRUE	347694	ENSG00000224516	lncRNA	2	232370708	232387044	-1	ECEL1P2	endothelin converting enzyme like 1 pseudogene 2 [Source:HGNC Symbol;Acc:HGNC:14019]
ENSG00000224897.9	7.29955	2.04605	1.54637	0.00207379	0.019445	TRUE	401398	ENSG00000224897	lncRNA	7	124929873	125482966	1	POT1-AS1	POT1 antisense RNA 1 [Source:HGNC Symbol;Acc:HGNC:49459]
ENSG00000224897.9	7.29955	2.04605	1.54637	0.00207379	0.019445	TRUE	101928283	ENSG00000224897	lncRNA	7	124929873	125482966	1	POT1-AS1	POT1 antisense RNA 1 [Source:HGNC Symbol;Acc:HGNC:49459]
ENSG00000225431.2	2.7528	3.00113	1.34106	0.00049124	0.00630167	TRUE	101928233	ENSG00000225431	lncRNA	21	42599280	42615094	-1	LINC01671	long intergenic non-protein coding RNA 1671 [Source:HGNC Symbol;Acc:HGNC:52459]
ENSG00000225506.2	4.42327	2.70175	0.878392	9.65759e-05	0.00167334	TRUE	NA	ENSG00000225506	lncRNA	1	47096653	47179271	-1	CYP4A22-AS1	CYP4A22 antisense RNA 1 [Source:HGNC Symbol;Acc:HGNC:43715]
ENSG00000225614.4	7.60662	3.32631	0.698584	1.01398e-07	4.5811e-06	TRUE	84627	ENSG00000225614	protein_coding	16	88382959	88440757	1	ZNF469	zinc finger protein 469 [Source:HGNC Symbol;Acc:HGNC:23216]
ENSG00000226281.6	29.5629	1.11773	0.859629	0.00255381	0.0226783	TRUE	NA	ENSG00000226281	lncRNA	6	6692741	6801186	-1		novel transcript
ENSG00000227300.13	3.74639	4.88067	1.75413	7.08864e-05	0.00129427	TRUE	NA	ENSG00000227300	transcribed_unprocessed_pseudogene	17	16829999	16832753	-1	KRT16P2	keratin 16 pseudogene 2 [Source:HGNC Symbol;Acc:HGNC:37807]
ENSG00000227471.9	46.5671	-2.05302	0.367936	1.10354e-09	8.81248e-08	TRUE	441282	ENSG00000227471	protein_coding	7	134549110	134579875	1	AKR1B15	aldo-keto reductase family 1 member B15 [Source:HGNC Symbol;Acc:HGNC:37281]
ENSG00000228157.4	10.6038	2.7186	0.778048	9.99907e-06	0.000246503	TRUE	NA	ENSG00000228157	lncRNA	17	19092974	19096837	1		novel transcript
ENSG00000228544.1	127.094	-1.33391	0.363305	9.25692e-06	0.000229999	TRUE	100131193	ENSG00000228544	lncRNA	9	136803927	136808848	-1	CCDC183-AS1	CCDC183 antisense RNA 1 [Source:HGNC Symbol;Acc:HGNC:44105]
ENSG00000228612.2	10.1036	1.0791	0.576344	0.00144428	0.0146328	TRUE	NA	ENSG00000228612	processed_pseudogene	X	80571871	80574607	-1	HK2P1	hexokinase 2 pseudogene 1 [Source:HGNC Symbol;Acc:HGNC:4924]
ENSG00000229647.3	7.15134	1.56569	0.661372	0.000523046	0.00663495	TRUE	105373853	ENSG00000229647	lncRNA	2	207166120	207248668	1	MYOSLID	myocardin-induced smooth muscle lncRNA	inducer of differentiation [Source:HGNC Symbol;Acc:HGNC:51821]
ENSG00000230234.1	15.8614	1.68066	1.01643	0.00159194	0.0157816	TRUE	NA	ENSG00000230234	lncRNA	6	160272617	160276130	1		novel transcript
ENSG00000230836.1	50.8085	2.51117	0.626564	1.96388e-06	6.10638e-05	TRUE	NA	ENSG00000230836	lncRNA	2	74940258	74942670	1	LINC01293	long intergenic non-protein coding RNA 1293 [Source:HGNC Symbol;Acc:HGNC:50362]
ENSG00000231831.1	3.24493	1.12854	0.737035	0.0028706	0.0247107	TRUE	NA	ENSG00000231831	processed_pseudogene	X	57392646	57395409	-1	MTHFD1P1	methylenetetrahydrofolate dehydrogenase (NADP+ dependent) 1 pseudogene 1 [Source:HGNC Symbol;Acc:HGNC:7433]
ENSG00000231955.1	23.9413	-1.60844	0.304314	6.18874e-09	3.9161e-07	TRUE	NA	ENSG00000231955	lncRNA	2	206115547	206122323	1		novel transcript
ENSG00000232453.7	151.067	-1.24754	0.238013	6.88692e-09	4.28275e-07	TRUE	105378753	ENSG00000232453	lncRNA	1	58882868	58931897	-1	LINC02777	long intergenic non-protein coding RNA 2777 [Source:HGNC Symbol;Acc:HGNC:54297]
ENSG00000232931.6	543.918	1.33683	0.409795	3.52197e-05	0.000723827	TRUE	NA	ENSG00000232931	lncRNA	2	95807052	95835003	-1	LINC00342	long intergenic non-protein coding RNA 342 [Source:HGNC Symbol;Acc:HGNC:42470]
ENSG00000233377.1	225.811	-1.10045	0.255171	6.60305e-07	2.36584e-05	TRUE	NA	ENSG00000233377	processed_pseudogene	10	94940253	94941121	-1	MTND4P20	MT-ND4 pseudogene 20 [Source:HGNC Symbol;Acc:HGNC:42207]
ENSG00000233452.9	7.34458	1.63642	0.794763	0.000760807	0.00885195	TRUE	NA	ENSG00000233452	lncRNA	6	146824539	147204614	-1	STXBP5-AS1	STXBP5 antisense RNA 1 [Source:HGNC Symbol;Acc:HGNC:44183]
ENSG00000233539.5	2.66197	2.6469	1.25403	0.000901447	0.0100974	TRUE	730338	ENSG00000233539	lncRNA	7	46673785	46759851	-1		novel transcript
ENSG00000233608.5	2.5617	4.30385	1.46746	1.30112e-05	0.000305066	TRUE	117581	ENSG00000233608	protein_coding	2	238848032	238910534	1	TWIST2	twist family bHLH transcription factor 2 [Source:HGNC Symbol;Acc:HGNC:20670]
ENSG00000233834.7	64.9803	-1.61303	0.267848	7.4601e-11	7.47426e-09	TRUE	100506098	ENSG00000233834	lncRNA	7	20217536	20221702	1	GIRGL	glutamine insufficiency regulator of glutaminase lncRNA [Source:HGNC Symbol;Acc:HGNC:55702]
ENSG00000234456.10	6.22156	8.44353	2.74263	3.42527e-11	3.69206e-09	TRUE	100505881	ENSG00000234456	lncRNA	7	79452877	79471208	1	MAGI2-AS3	MAGI2 antisense RNA 3 [Source:HGNC Symbol;Acc:HGNC:40862]
ENSG00000234667.2	10.9601	2.3338	0.829862	0.000127662	0.00210413	TRUE	NA	ENSG00000234667	unitary_pseudogene	3	49873347	49877305	-1	ACTL11P	actin like 11	pseudogene [Source:HGNC Symbol;Acc:HGNC:44626]
ENSG00000234693.1	4.26167	5.29159	1.50717	5.96925e-07	2.1566e-05	TRUE	100506175	ENSG00000234693	lncRNA	20	50645471	50662275	1	RIPOR3-AS1	RIPOR3 antisense RNA 1 [Source:HGNC Symbol;Acc:HGNC:40760]
ENSG00000234961.1	2.89571	6.55629	2.68774	1.53106e-05	0.000353614	TRUE	NA	ENSG00000234961	lncRNA	10	17233325	17234833	-1		novel transcript
ENSG00000234975.6	98.3114	-1.10743	0.305484	1.05338e-05	0.000256424	TRUE	NA	ENSG00000234975	processed_pseudogene	1	228687415	228687826	1	FTH1P2	ferritin heavy chain 1 pseudogene 2 [Source:HGNC Symbol;Acc:HGNC:3989]
ENSG00000235531.11	3.27192	6.54896	2.68046	1.15972e-05	0.000277934	TRUE	100132891	ENSG00000235531	lncRNA	8	71828167	72118393	1	MSC-AS1	MSC antisense RNA 1 [Source:HGNC Symbol;Acc:HGNC:48724]
ENSG00000235772.1	10.4187	1.75571	0.585689	8.41496e-05	0.00149637	TRUE	NA	ENSG00000235772	lncRNA	21	42560374	42561934	-1		novel transcript
ENSG00000236830.8	83.8429	-1.26744	0.324392	3.52898e-06	0.000100886	TRUE	100506428	ENSG00000236830	lncRNA	21	36131767	36175815	-1	CBR3-AS1	CBR3 antisense RNA 1 [Source:HGNC Symbol;Acc:HGNC:43664]
ENSG00000237187.9	7.8392	6.4424	1.13017	8.84911e-13	1.31167e-10	TRUE	441094	ENSG00000237187	lncRNA	5	93360779	93585649	-1	NR2F1-AS1	NR2F1 antisense RNA 1 [Source:HGNC Symbol;Acc:HGNC:48622]
ENSG00000237781.3	2.32558	2.50106	1.11531	0.000724768	0.0085662	TRUE	100289061	ENSG00000237781	lncRNA	1	150548562	150557724	-1	ADAMTSL4-AS2	ADAMTSL4 antisense RNA 2 [Source:HGNC Symbol;Acc:HGNC:40895]
ENSG00000238186.1	3.40955	1.48215	0.722232	0.00117096	0.0123545	TRUE	NA	ENSG00000238186	lncRNA	1	40515754	40517174	-1		novel transcript
ENSG00000240216.8	6.8501	2.60001	1.18793	0.000601645	0.00741521	TRUE	NA	ENSG00000240216	transcribed_unitary_pseudogene	3	149229431	149276664	-1	CPHL1P	ceruloplasmin and hephaestin like 1	pseudogene [Source:HGNC Symbol;Acc:HGNC:31714]
ENSG00000240303.8	227.069	-1.08606	0.328841	3.39938e-05	0.000703981	TRUE	84129	ENSG00000240303	protein_coding	3	132558138	132660082	-1	ACAD11	acyl-CoA dehydrogenase family member 11 [Source:HGNC Symbol;Acc:HGNC:30211]
ENSG00000240476.2	6.361	5.12434	1.21425	7.23641e-08	3.41183e-06	TRUE	NA	ENSG00000240476	lncRNA	3	98901046	99316255	1	LINC00973	long intergenic non-protein coding RNA 973 [Source:HGNC Symbol;Acc:HGNC:48868]
ENSG00000240694.9	64.3385	1.40309	0.442738	4.77812e-05	0.000933243	TRUE	10687	ENSG00000240694	protein_coding	8	26504701	26514092	-1	PNMA2	PNMA family member 2 [Source:HGNC Symbol;Acc:HGNC:9159]
ENSG00000240758.2	11.4288	1.18591	0.914418	0.00285186	0.0246376	TRUE	NA	ENSG00000240758	lncRNA	7	128455937	128469197	1	HILPDA-AS1	HILPDA antisense RNA 1 [Source:HGNC Symbol;Acc:HGNC:55641]
ENSG00000240801.1	34.0987	8.70858	1.43396	1.15006e-18	4.69594e-16	TRUE	NA	ENSG00000240801	lncRNA	11	2129121	2129964	-1		novel transcript	3' overlapping ncRNA IGF2
ENSG00000241635.8	4551.43	-1.10354	0.165499	1.18297e-12	1.70671e-10	TRUE	54658	ENSG00000241635	protein_coding	2	233760270	233773300	1	UGT1A1	UDP glucuronosyltransferase family 1 member A1 [Source:HGNC Symbol;Acc:HGNC:12530]
ENSG00000241644.2	30.3087	1.15617	0.430182	0.000192319	0.00294341	TRUE	11185	ENSG00000241644	protein_coding	7	30697985	30757602	1	INMT	indolethylamine N-methyltransferase [Source:HGNC Symbol;Acc:HGNC:6069]
ENSG00000241839.10	113.994	1.48051	0.339828	4.87179e-07	1.81464e-05	TRUE	80301	ENSG00000241839	protein_coding	15	64841883	64868002	1	PLEKHO2	pleckstrin homology domain containing O2 [Source:HGNC Symbol;Acc:HGNC:30026]
ENSG00000242611.2	2.23537	6.22679	2.53998	3.39686e-06	9.7692e-05	TRUE	NA	ENSG00000242611	lncRNA	7	77038	81178	1		novel transcript
ENSG00000243509.6	178.551	3.27867	0.583498	6.71392e-10	5.5883e-08	TRUE	8771	ENSG00000243509	protein_coding	20	63696652	63698684	1	TNFRSF6B	TNF receptor superfamily member 6b [Source:HGNC Symbol;Acc:HGNC:11921]
ENSG00000243710.8	56.4076	-2.53272	0.47006	2.06474e-09	1.51983e-07	TRUE	149465	ENSG00000243710	protein_coding	1	43172330	43254358	1	CFAP57	cilia and flagella associated protein 57 [Source:HGNC Symbol;Acc:HGNC:26485]
ENSG00000244280.2	6.79844	1.29192	1.93992	0.00360976	0.0293108	TRUE	NA	ENSG00000244280	transcribed_unprocessed_pseudogene	2	232386701	232387457	-1	ECEL1P2	endothelin converting enzyme like 1 pseudogene 2 [Source:HGNC Symbol;Acc:HGNC:14019]
ENSG00000244486.9	4.85918	2.57899	0.789565	3.40834e-05	0.000704204	TRUE	91179	ENSG00000244486	protein_coding	22	20424584	20437826	-1	SCARF2	scavenger receptor class F member 2 [Source:HGNC Symbol;Acc:HGNC:19869]
ENSG00000248323.8	29.2037	1.49229	0.394599	5.70659e-06	0.000152653	TRUE	NA	ENSG00000248323	lncRNA	5	91054834	91314547	-1	LUCAT1	lung cancer associated transcript 1 [Source:HGNC Symbol;Acc:HGNC:48498]
ENSG00000248898.4	3.09668	3.63795	1.49465	0.000477817	0.00616604	TRUE	125775243	ENSG00000248898	lncRNA	5	52673186	52799987	-1	PELO-AS1	PELO antisense RNA 1 [Source:HGNC Symbol;Acc:HGNC:56263]
ENSG00000248905.10	136.367	1.00306	0.391158	0.000277985	0.00397685	TRUE	342184	ENSG00000248905	protein_coding	15	32765544	33194714	-1	FMN1	formin 1 [Source:HGNC Symbol;Acc:HGNC:3768]
ENSG00000249082.2	10.3311	2.26915	0.768679	8.95578e-05	0.00157315	TRUE	101927953	ENSG00000249082	lncRNA	5	135038831	135040047	-1	EPIST	esophagus epithelial intergenic associated transcript [Source:HGNC Symbol;Acc:HGNC:49679]
ENSG00000249096.7	9.85089	-1.76464	0.59478	9.92163e-05	0.00170951	TRUE	NA	ENSG00000249096	lncRNA	4	184365180	184382416	-1	LINC02362	long intergenic non-protein coding RNA 2362 [Source:HGNC Symbol;Acc:HGNC:53284]
ENSG00000249279.6	14.7609	1.57913	0.596724	0.000229344	0.00339947	TRUE	105378992	ENSG00000249279	lncRNA	5	61201304	61304811	-1	LINC02057	long intergenic non-protein coding RNA 2057 [Source:HGNC Symbol;Acc:HGNC:52900]
ENSG00000249721.1	17.0531	-3.2848	0.675385	4.84586e-08	2.38339e-06	TRUE	NA	ENSG00000249721	processed_pseudogene	5	67692812	67693200	-1		ribosomal protein L23a (RPL23A) pseudogene
ENSG00000249806.1	2.43669	1.69272	1.40239	0.0041046	0.0322541	TRUE	NA	ENSG00000249806	lncRNA	4	142566019	142660950	1		novel transcript
ENSG00000249948.7	226.192	-3.65516	0.405959	1.13811e-20	5.72788e-18	TRUE	57733	ENSG00000249948	protein_coding	4	22692914	22819575	1	GBA3	glucosylceramidase beta 3 (gene/pseudogene) [Source:HGNC Symbol;Acc:HGNC:19069]
ENSG00000249992.2	100.242	4.77552	0.520973	1.96162e-21	1.0885e-18	TRUE	25907	ENSG00000249992	protein_coding	3	45224466	45226287	-1	TMEM158	transmembrane protein 158 [Source:HGNC Symbol;Acc:HGNC:30293]
ENSG00000250159.7	82.3135	-1.5918	0.309722	1.19775e-08	6.91211e-07	TRUE	NA	ENSG00000250159	lncRNA	5	137809780	137889394	-1	PKD2L2-DT	PKD2L2 divergent transcript [Source:HGNC Symbol;Acc:HGNC:55557]
ENSG00000250305.9	7.80227	2.63424	0.820781	4.56228e-05	0.000897016	TRUE	57604	ENSG00000250305	protein_coding	8	12945642	13031503	1	TRMT9B	tRNA methyltransferase 9B (putative) [Source:HGNC Symbol;Acc:HGNC:26725]
ENSG00000250479.9	731.112	-1.03641	0.224354	1.60065e-07	6.75237e-06	TRUE	400916	ENSG00000250479	protein_coding	22	23765834	23767972	-1	CHCHD10	coiled-coil-helix-coiled-coil-helix domain containing 10 [Source:HGNC Symbol;Acc:HGNC:15559]
ENSG00000250742.6	3.63336	1.66847	0.806551	0.000921456	0.0102949	TRUE	400043	ENSG00000250742	lncRNA	12	54126019	54147485	1	LINC02381	long intergenic non-protein coding RNA 2381 [Source:HGNC Symbol;Acc:HGNC:53304]
ENSG00000251141.6	12.7125	2.05539	0.569191	8.52245e-06	0.000215461	TRUE	NA	ENSG00000251141	lncRNA	5	44742420	44808777	-1	MRPS30-DT	MRPS30 divergent transcript [Source:HGNC Symbol;Acc:HGNC:53420]
ENSG00000251230.7	4.05917	2.18994	1.21661	0.00189211	0.0180942	TRUE	731424	ENSG00000251230	lncRNA	4	184843296	184855751	-1	MIR3945HG	MIR3945 host gene [Source:HGNC Symbol;Acc:HGNC:52002]
ENSG00000251637.6	53.645	-2.18326	0.397995	1.8444e-09	1.37637e-07	TRUE	NA	ENSG00000251637	lncRNA	11	67886477	67906350	1	LINC02754	long intergenic non-protein coding RNA 2754 [Source:HGNC Symbol;Acc:HGNC:54274]
ENSG00000253445.1	10.5259	1.90693	0.781394	0.000362623	0.00495424	TRUE	NA	ENSG00000253445	lncRNA	5	172690454	172697720	-1		novel transcript
ENSG00000253696.2	16.5446	-1.51958	0.481023	5.82227e-05	0.00110043	TRUE	104266957	ENSG00000253696	lncRNA	8	1971397	1976478	1	KBTBD11-OT1	KBTBD11 overlapping transcript 1 [Source:HGNC Symbol;Acc:HGNC:49147]
ENSG00000253764.4	41.8031	-1.37882	0.371898	8.022e-06	0.000204964	TRUE	101928058	ENSG00000253764	lncRNA	8	1971153	1974768	-1	KBTBD11-AS1	KBTBD11 antisense RNA 1 [Source:HGNC Symbol;Acc:HGNC:55530]
ENSG00000255248.11	14.4213	6.28005	0.956079	5.73804e-14	1.06134e-11	TRUE	399959	ENSG00000255248	lncRNA	11	122028325	122556721	-1	MIR100HG	mir-100-let-7a-2-mir-125b-1 cluster host gene [Source:HGNC Symbol;Acc:HGNC:39522]
ENSG00000255320.2	6.27889	1.01018	0.816389	0.00256797	0.0227787	TRUE	124902694	ENSG00000255320	lncRNA	11	66244717	66257595	-1		novel transcript
ENSG00000255390.1	2.55758	2.09386	1.00708	0.00135505	0.0138913	TRUE	NA	ENSG00000255390	lncRNA	11	6621451	6622322	1	DCHS1-AS1	DCHS1 antisense RNA 1 [Source:HGNC Symbol;Acc:HGNC:40650]
ENSG00000256162.2	11.7299	-2.70642	0.548169	4.18259e-08	2.08561e-06	TRUE	100507203	ENSG00000256162	protein_coding	6	130827406	130837135	1	SMLR1	small leucine rich protein 1 [Source:HGNC Symbol;Acc:HGNC:44670]
ENSG00000257354.2	19.3479	1.26831	0.634587	0.00095686	0.0105935	TRUE	120766144	ENSG00000257354	lncRNA	12	62602752	62622213	1	MIRLET7IHG	MIRLET7I host gene [Source:HGNC Symbol;Acc:HGNC:55478]
ENSG00000258474.1	4.65358	-1.21031	0.712692	0.00208618	0.0195092	TRUE	NA	ENSG00000258474	lncRNA	14	31944853	31950382	1	LINC02313	long intergenic non-protein coding RNA 2313 [Source:HGNC Symbol;Acc:HGNC:53232]
ENSG00000259207.10	37.4737	3.50738	0.600366	1.67542e-10	1.55613e-08	TRUE	3690	ENSG00000259207	protein_coding	17	47253827	47313743	1	ITGB3	integrin subunit beta 3 [Source:HGNC Symbol;Acc:HGNC:6156]
ENSG00000259347.9	96.0519	-1.94108	0.300403	4.68437e-12	5.92833e-10	TRUE	NA	ENSG00000259347	lncRNA	15	66984103	67065268	-1	SMAD3-DT	SMAD3 divergent transcript [Source:HGNC Symbol;Acc:HGNC:56759]
ENSG00000259884.1	108.547	1.16723	0.573193	0.000910156	0.0101739	TRUE	115409980	ENSG00000259884	lncRNA	12	52058459	52059503	-1	NR4A1AS	NR4A1 antisense RNA [Source:HGNC Symbol;Acc:HGNC:54409]
ENSG00000260027.5	2.62377	6.03973	2.62254	4.48329e-05	0.000886864	TRUE	3217	ENSG00000260027	protein_coding	17	48607232	48633572	-1	HOXB7	homeobox B7 [Source:HGNC Symbol;Acc:HGNC:5118]
ENSG00000260196.1	70.2251	-1.02416	0.275154	7.43215e-06	0.000192161	TRUE	NA	ENSG00000260196	lncRNA	11	17380649	17383531	1		antisense to KCNJ11 and overlapping to a novel gene
ENSG00000260220.7	18.545	1.07527	0.509628	0.000834534	0.00950534	TRUE	399693	ENSG00000260220	protein_coding	9	136249973	136306901	-1	CCDC187	coiled-coil domain containing 187 [Source:HGNC Symbol;Acc:HGNC:30942]
ENSG00000260228.6	4.233	3.10941	0.964558	7.36813e-05	0.00133322	TRUE	102724163	ENSG00000260228	lncRNA	16	83789967	83807834	-1	CDH13-AS2	CDH13 antisense RNA 2 [Source:HGNC Symbol;Acc:HGNC:56243]
ENSG00000260328.1	19.7485	2.40678	0.336771	5.98062e-14	1.09684e-11	TRUE	NA	ENSG00000260328	lncRNA	17	17011914	17014990	-1		novel transcript
ENSG00000260496.4	5.66414	2.16029	0.550474	5.57972e-06	0.000149815	TRUE	NA	ENSG00000260496	lncRNA	16	994556	998035	-1		novel transcript
ENSG00000260577.2	2.70932	1.33855	0.975753	0.00370659	0.029875	TRUE	123706523	ENSG00000260577	lncRNA	16	68644248	68646168	-1	CDH3-AS1	CDH3 antisense RNA 1 [Source:HGNC Symbol;Acc:HGNC:56084]
ENSG00000260912.1	2436.09	-1.04976	0.1823	3.73616e-10	3.28676e-08	TRUE	NA	ENSG00000260912	lncRNA	9	19453209	19455173	1		novel transcript	overlapping ACER2
ENSG00000261235.1	22.4392	-1.43488	0.364146	3.17109e-06	9.1807e-05	TRUE	NA	ENSG00000261235	lncRNA	16	82044336	82139631	-1	HSD17B2-AS1	HSD17B2 antisense RNA 1 [Source:HGNC Symbol;Acc:HGNC:56281]
ENSG00000261327.5	1.89185	5.76206	2.58716	7.69172e-05	0.00138598	TRUE	105371401	ENSG00000261327	lncRNA	16	88177298	88186929	-1		novel transcript
ENSG00000262406.3	49.1112	1.98929	0.750845	0.000203294	0.00308303	TRUE	4321	ENSG00000262406	protein_coding	11	102862736	102874982	-1	MMP12	matrix metallopeptidase 12 [Source:HGNC Symbol;Acc:HGNC:7158]
ENSG00000262445.3	4.03365	-3.76229	1.11273	2.04924e-05	0.000450229	TRUE	NA	ENSG00000262445	lncRNA	17	1995614	2003671	1		novel transcript	antisense to RTN4RL1
ENSG00000263873.1	4.47251	7.51573	2.64556	4.07657e-09	2.7145e-07	TRUE	NA	ENSG00000263873	lncRNA	11	119417951	119419114	1	THY1-AS1	THY1 antisense RNA 1 [Source:HGNC Symbol;Acc:HGNC:54852]
ENSG00000265168.1	1431.58	-1.12031	0.217778	1.15416e-08	6.71432e-07	TRUE	NA	ENSG00000265168	lncRNA	17	28573117	28574243	1		novel transcript	antisense to ALDOC
ENSG00000266010.4	147.918	-1.07694	0.230797	1.27744e-07	5.58485e-06	TRUE	100128893	ENSG00000266010	lncRNA	18	22164886	22169878	-1	GATA6-AS1	GATA6 antisense RNA 1 (head to head) [Source:HGNC Symbol;Acc:HGNC:48840]
ENSG00000266970.3	2.99191	2.7186	0.990555	0.000200813	0.00305611	TRUE	101928674	ENSG00000266970	lncRNA	17	78360376	78373911	1	SOCS3-DT	SOCS3 divergent transcript [Source:HGNC Symbol;Acc:HGNC:52799]
ENSG00000267328.1	3.23819	4.11479	1.2855	1.82787e-05	0.000411195	TRUE	NA	ENSG00000267328	lncRNA	19	35754566	35755490	1		novel transcript
ENSG00000268104.3	787.18	2.76223	0.640629	5.42538e-07	1.97329e-05	TRUE	11254	ENSG00000268104	protein_coding	X	116436606	116461458	1	SLC6A14	solute carrier family 6 member 14 [Source:HGNC Symbol;Acc:HGNC:11047]
ENSG00000268388.6	29.9917	10.6765	2.90452	9.32993e-25	9.61471e-22	TRUE	400550	ENSG00000268388	lncRNA	16	86474529	86509099	-1	FENDRR	FOXF1 adjacent non-coding developmental regulatory RNA [Source:HGNC Symbol;Acc:HGNC:43894]
ENSG00000269186.4	2.85366	6.7285	2.83607	6.64283e-05	0.0012287	TRUE	100506542	ENSG00000269186	lncRNA	16	86195954	86199937	1	LINC01082	long intergenic non-protein coding RNA 1082 [Source:HGNC Symbol;Acc:HGNC:49125]
ENSG00000271824.2	310.072	-1.06178	0.314942	2.68192e-05	0.000570692	TRUE	389332	ENSG00000271824	protein_coding	5	136191468	136193162	-1	SMIM32	small integral membrane protein 32 [Source:HGNC Symbol;Acc:HGNC:53640]
ENSG00000272079.2	47.978	-1.3413	0.297413	2.71521e-07	1.08014e-05	TRUE	NA	ENSG00000272079	lncRNA	16	3006120	3007388	1		novel transcript
ENSG00000272141.1	335.78	-1.09372	0.237728	1.73933e-07	7.28062e-06	TRUE	NA	ENSG00000272141	lncRNA	1	1169357	1170343	1		novel transcript
ENSG00000272711.1	7.55014	1.07976	0.737643	0.00250863	0.0224243	TRUE	118568819	ENSG00000272711	lncRNA	2	74832655	74833987	-1	HK2-DT	HK2 divergent transcript [Source:HGNC Symbol;Acc:HGNC:55204]
ENSG00000273132.1	5.213	3.53063	0.813385	1.1915e-06	3.89505e-05	TRUE	NA	ENSG00000273132	lncRNA	6	149852462	149853192	1		novel transcript	antisense to LRP11
ENSG00000273777.6	229.009	1.21322	0.559479	0.000700807	0.00836061	TRUE	125931	ENSG00000273777	protein_coding	19	44501677	44529788	-1	CEACAM20	CEA cell adhesion molecule 20 [Source:HGNC Symbol;Acc:HGNC:24879]
ENSG00000275318.1	3.33093	1.29661	0.800434	0.00249141	0.022335	TRUE	NA	ENSG00000275318	unprocessed_pseudogene	9	92840955	92841688	-1		novel zinc finger protein pseudogene
ENSG00000275437.1	12.9503	-1.29242	0.395853	3.7791e-05	0.000768642	TRUE	NA	ENSG00000275437	lncRNA	20	62402236	62405935	-1		novel transcript	sense intronic to CABLES2
ENSG00000275713.3	10.7715	-1.89884	0.393547	7.33256e-08	3.43938e-06	TRUE	8345	ENSG00000275713	protein_coding	6	26251614	26252075	1	H2BC9	H2B clustered histone 9 [Source:HGNC Symbol;Acc:HGNC:4755]
ENSG00000275993.4	344.153	1.84533	0.351822	6.17937e-09	3.9161e-07	TRUE	102724428	ENSG00000275993	artifact	21	6111131	6123778	1		novel protein	similar to salt-inducible kinase 1 SIK1
ENSG00000276043.5	16.5428	1.09517	0.516414	0.00083156	0.00948145	TRUE	29128	ENSG00000276043	protein_coding	19	4903080	4962154	1	UHRF1	ubiquitin like with PHD and ring finger domains 1 [Source:HGNC Symbol;Acc:HGNC:12556]
ENSG00000276054.1	16.5547	-1.54609	0.5862	0.000270663	0.00388424	TRUE	NA	ENSG00000276054	lncRNA	17	37386886	37387926	1		novel transcript	sense intronic to C17orf78
ENSG00000278535.5	2252.37	-1.33822	0.269678	2.84154e-08	1.48178e-06	TRUE	79154	ENSG00000278535	protein_coding	17	36591879	36600804	1	DHRS11	dehydrogenase/reductase 11 [Source:HGNC Symbol;Acc:HGNC:28639]
ENSG00000278869.2	4.0848	2.35277	0.721148	6.21663e-05	0.00116379	TRUE	NA	ENSG00000278869	lncRNA	22	49933197	49935277	-1		novel transcript
ENSG00000279041.1	5.20987	1.30081	0.491791	0.000287232	0.00408677	TRUE	NA	ENSG00000279041	TEC	8	30552345	30553766	1		TEC
ENSG00000279491.2	5.03025	-1.37156	0.54981	0.000424839	0.00561634	TRUE	NA	ENSG00000279491	TEC	11	61967729	61969490	1		TEC
ENSG00000279838.1	13.0212	1.04116	0.551698	0.00124851	0.0129899	TRUE	NA	ENSG00000279838	TEC	1	185292384	185294372	-1		TEC
ENSG00000280097.1	3.8842	3.12365	0.940257	3.91781e-05	0.000790907	TRUE	NA	ENSG00000280097	TEC	12	124593181	124593691	-1		novel transcript
ENSG00000280228.1	59.8562	1.37285	3.02461	0.00338259	0.0278549	TRUE	NA	ENSG00000280228	TEC	2	112840328	112844195	1		TEC
ENSG00000281181.1	64935.2	1.01525	0.510767	0.00146125	0.0147791	TRUE	NA	ENSG00000281181	lncRNA	21	8437629	8438551	-1		novel transcript	similar to YY1 associated myogenesis RNA 1 YAM1
ENSG00000281383.1	95.3877	1.4503	0.611954	0.000435771	0.00572936	TRUE	NA	ENSG00000281383	lncRNA	21	8254592	8255514	-1		novel transcript	similar to YY1 associated myogenesis RNA 1 YAM1
ENSG00000281453.1	4.21249	1.36842	1.74788	0.00385945	0.030786	TRUE	103611157	ENSG00000281453	lncRNA	1	218442626	218443996	1	TGFB2-OT1	TGFB2 overlapping transcript 1 [Source:HGNC Symbol;Acc:HGNC:50629]
ENSG00000282408.1	117.596	-1.18329	0.241105	3.93064e-08	1.99211e-06	TRUE	105377924	ENSG00000282408	lncRNA	6	106451496	106457248	-1		novel transcript	antisense to AIM1
ENSG00000283265.1	15.1834	1.49035	0.682478	0.000651977	0.0078956	TRUE	NA	ENSG00000283265	lncRNA	6	137693068	137700415	1		novel transcript
ENSG00000283674.4	20.2429	-1.12976	0.331205	2.31147e-05	0.000502739	TRUE	729732	ENSG00000283674	lncRNA	8	12467693	12665588	-1		novel transcript
ENSG00000283761.1	29.5982	1.42247	0.93075	0.00197687	0.018731	TRUE	NA	ENSG00000283761	protein_coding	1	99970011	100083321	1		novel protein
ENSG00000283992.2	96.3293	4.21057	0.775893	1.60744e-09	1.22921e-07	TRUE	432355	ENSG00000283992	protein_coding	8	142764338	142769828	-1	SLURP2	secreted LY6/PLAUR domain containing 2 [Source:HGNC Symbol;Acc:HGNC:25549]
ENSG00000284660.1	10.8129	-1.63935	0.707611	0.000606182	0.0074507	TRUE	NA	ENSG00000284660	transcribed_unprocessed_pseudogene	3	125766601	125766818	1		RNA binding protein	fox-1 homolog (C. elegans) 1 (RBFOX1) pseudogene
ENSG00000285554.1	6.67498	-1.37733	0.589769	0.000599221	0.00740167	TRUE	NA	ENSG00000285554	lncRNA	1	150173049	150181429	1	LINC02988	long intergenic non-protein coding RNA 2988 [Source:HGNC Symbol;Acc:HGNC:56098]
ENSG00000285873.1	3.69474	1.99713	0.977294	0.000953712	0.0105788	TRUE	NA	ENSG00000285873	lncRNA	1	22142850	22157401	1		novel transcript
ENSG00000286190.2	3.67883	4.36858	1.2279	3.17322e-06	9.1807e-05	TRUE	728392	ENSG00000286190	protein_coding	17	5499427	5501006	-1		novel protein
ENSG00000286190.2	3.67883	4.36858	1.2279	3.17322e-06	9.1807e-05	TRUE	124900388	ENSG00000286190	protein_coding	17	5499427	5501006	-1		novel protein
ENSG00000286743.1	49.7688	-3.16333	0.483912	3.36437e-12	4.38605e-10	TRUE	124903940	ENSG00000286743	lncRNA	17	16525832	16529290	1		novel transcript
ENSG00000287110.3	14.6273	-1.63724	0.462061	1.25978e-05	0.000297305	TRUE	123706524	ENSG00000287110	lncRNA	3	128871913	128879475	-1	ACAD9-DT	ACAD9 divergent transcript [Source:HGNC Symbol;Acc:HGNC:56086]
ENSG00000287315.1	73.6172	-1.27172	0.333308	5.446e-06	0.000147137	TRUE	NA	ENSG00000287315	lncRNA	1	228357012	228368554	-1		novel transcript	antisense to OBSCN
ENSG00000287419.1	9.7579	1.80843	0.881015	0.000823384	0.00939813	TRUE	NA	ENSG00000287419	lncRNA	10	103573157	103583687	-1		novel transcript	antisense to NEURL1
ENSG00000287527.1	14.6351	1.29545	0.703645	0.00128039	0.0132373	TRUE	NA	ENSG00000287527	lncRNA	5	141822076	141825488	-1		novel transcript
ENSG00000287839.3	873.375	-1.26897	0.258589	4.10109e-08	2.04969e-06	TRUE	NA	ENSG00000287839	protein_coding	1	155626755	155648640	-1		novel protein
ENSG00000287929.1	73.2805	1.48298	0.468291	4.65328e-05	0.000911326	TRUE	NA	ENSG00000287929	lncRNA	1	183252263	183258968	1		novel transcript	antisense to NMNAT2
ENSG00000288550.3	30.717	3.3461	1.51795	0.000478241	0.00616783	TRUE	NA	ENSG00000288550	protein_coding	3	9917116	9945385	1		novel protein
ENSG00000288681.1	4.98006	1.52996	1.12969	0.00262916	0.0231899	TRUE	NA	ENSG00000288681	protein_coding	11	308408	315272	1		novel protein
ENSG00000288767.2	4.9372	2.27903	1.64408	0.00241984	0.0218654	TRUE	NA	ENSG00000288767	lncRNA	13	33679474	33687175	1		novel transcript
ENSG00000288771.2	12.9337	3.84904	0.699969	2.08266e-09	1.52783e-07	TRUE	NA	ENSG00000288771	lncRNA	9	68956690	68975895	-1		novel transcript	antisense to PIP5K1B
ENSG00000288905.2	28.7262	1.71101	0.929906	0.00119344	0.0125375	TRUE	645166	ENSG00000288905	lncRNA	1	144716025	144758298	1	LSP1P5	LSP1 pseudogene 5 [Source:HGNC Symbol;Acc:HGNC:50697]
ENSG00000288905.2	28.7262	1.71101	0.929906	0.00119344	0.0125375	TRUE	100996732	ENSG00000288905	lncRNA	1	144716025	144758298	1	LSP1P5	LSP1 pseudogene 5 [Source:HGNC Symbol;Acc:HGNC:50697]
ENSG00000288905.2	28.7262	1.71101	0.929906	0.00119344	0.0125375	TRUE	107985200	ENSG00000288905	lncRNA	1	144716025	144758298	1	LSP1P5	LSP1 pseudogene 5 [Source:HGNC Symbol;Acc:HGNC:50697]
ENSG00000289390.1	5.54527	2.39583	1.04957	0.000545679	0.00686173	TRUE	NA	ENSG00000289390	lncRNA	5	178203851	178204373	-1		novel transcript
ENSG00000289468.1	2.85243	1.73452	0.860674	0.00149568	0.015013	TRUE	NA	ENSG00000289468	lncRNA	11	3706681	3707754	-1		novel transcript	sense intronic to NUP98
ENSG00000289609.2	298.878	-1.16196	0.229463	1.76254e-08	9.55966e-07	TRUE	124901321	ENSG00000289609	lncRNA	6	43990798	43999561	1		novel transcript
ENSG00000289754.1	3.32978	5.08472	1.40711	2.16377e-07	8.91927e-06	TRUE	NA	ENSG00000289754	lncRNA	16	28537040	28620133	-1		novel transcript
ENSG00000290241.1	15.5972	-1.77086	0.542263	4.28642e-05	0.000852596	TRUE	NA	ENSG00000290241	lncRNA	3	128850540	128865938	1		novel transcript
ENSG00000290387.1	147.302	1.53345	0.291953	6.32554e-09	3.97939e-07	TRUE	653381	ENSG00000290387	lncRNA	15	44825747	44884694	-1	SORD2P	sorbitol dehydrogenase 2	pseudogene [Source:NCBI gene (formerly Entrezgene);Acc:653381]
ENSG00000290644.1	3.53826	2.60846	1.33404	0.000248486	0.00362364	TRUE	NA	ENSG00000290644	lncRNA	9	92141298	92160114	1		novel transcript
ENSG00000290657.1	17.6287	3.98609	0.95512	1.12748e-06	3.70254e-05	TRUE	NA	ENSG00000290657	lncRNA	17	18432051	18442895	1		novel transcript
ENSG00000290711.1	34.5388	-1.93468	0.749046	0.000281401	0.00401702	TRUE	NA	ENSG00000290711	lncRNA	22	18773665	18843399	-1		novel transcript
ENSG00000291014.1	16.625	3.41076	0.846485	2.43274e-06	7.29182e-05	TRUE	9629	ENSG00000291014	lncRNA	1	86634273	86655376	1	CLCA3P	chloride channel accessory 3	pseudogene [Source:NCBI gene (formerly Entrezgene);Acc:9629]
ENSG00000291029.1	62.3805	1.47582	0.408881	1.00123e-05	0.000246503	TRUE	360132	ENSG00000291029	lncRNA	7	55681074	55689301	-1	FKBP9P1	FKBP prolyl isomerase 9 pseudogene 1 [Source:NCBI gene (formerly Entrezgene);Acc:360132]
ENSG00000291049.1	96.7318	-1.15659	0.329646	1.59602e-05	0.000366661	TRUE	286042	ENSG00000291049	lncRNA	8	8228595	8244865	1	FAM86B3P	family with sequence similarity 86	member A pseudogene [Source:NCBI gene (formerly Entrezgene);Acc:286042]
ENSG00000291083.1	241.331	-2.40728	0.287608	2.70791e-18	9.93253e-16	TRUE	1556	ENSG00000291083	lncRNA	19	40924219	40950676	1	CYP2B7P	cytochrome P450 family 2 subfamily B member 7	pseudogene [Source:NCBI gene (formerly Entrezgene);Acc:1556]
ENSG00000291105.1	18.2756	5.62907	0.790649	3.33334e-13	5.59199e-11	TRUE	NA	ENSG00000291105	lncRNA	16	56617423	56618832	1		novel transcript
ENSG00000291181.2	6.40221	-1.61268	0.601716	0.000238057	0.0035094	TRUE	NA	ENSG00000291181	lncRNA	9	39814025	40106661	-1		novel transcript
ENSG00000292986.1	2.46103	4.34182	1.49407	4.87555e-05	0.000948846	TRUE	503639	ENSG00000292986	lncRNA	14	19268853	19337730	-1	DUXAP10	double homeobox A pseudogene 10 [Source:NCBI gene (formerly Entrezgene);Acc:503639]
ENSG00000293176.1	2.57919	6.4161	2.60202	5.30573e-06	0.000144429	TRUE	204010	ENSG00000293176	lncRNA	12	65758020	65826997	-1	RPSAP52	ribosomal protein SA pseudogene 52 [Source:HGNC Symbol;Acc:HGNC:35752]
ENSG00000293410.1	166.488	-1.62742	0.261085	2.13409e-11	2.45659e-09	TRUE	197350	ENSG00000293410	lncRNA	16	3144219	3149963	1	CASP16P	caspase 16	pseudogene [Source:HGNC Symbol;Acc:HGNC:27290]
ENSG00000293504.1	175.903	-1.60815	0.40152	2.46453e-06	7.3464e-05	TRUE	4888	ENSG00000293504	lncRNA	5	137801193	137810755	1	NPY6R	neuropeptide Y receptor Y6 (pseudogene) [Source:NCBI gene (formerly Entrezgene);Acc:4888]
