# Supplementary material for: A Multicellular In Vitro Model of the Human Intestine with Immunocompetent Features Highlights Host‐Pathogen Interactions During Early Salmonella Typhimurium Infection
Source: Adv Sci (Weinh). 2025 Jan 14;12(9):2411233. doi: 10.1002/advs.202411233 (PMC11884561; doi:10.1002/advs.202411233)
Supplement: Supplementary file 6 — Supplemental Table 4 [file ADVS-12-2411233-s002.xlsx]

## Sheet: DEGs_EMFvsE
ensgene	baseMean	log2FoldChange	lfcSE	pvalue	padj	test	entrezgene_id	ensembl_gene_id	gene_biotype	chromosome_name	start_position	end_position	strand	external_gene_name	description
ENSG00000000938.13	16.2818	6.6831	1.02259	2.40776e-17	3.61674e-15	TRUE	2268	ENSG00000000938	protein_coding	1	27612064	27635185	-1	FGR	FGR proto-oncogene	Src family tyrosine kinase [Source:HGNC Symbol;Acc:HGNC:3697]
ENSG00000000971.17	26.2921	11.0223	2.91258	4.44606e-30	2.8813e-27	TRUE	3075	ENSG00000000971	protein_coding	1	196651754	196752476	1	CFH	complement factor H [Source:HGNC Symbol;Acc:HGNC:4883]
ENSG00000002933.9	848.275	1.12336	0.219337	1.18736e-08	4.98736e-07	TRUE	55365	ENSG00000002933	protein_coding	7	150800403	150805118	1	TMEM176A	transmembrane protein 176A [Source:HGNC Symbol;Acc:HGNC:24930]
ENSG00000003137.9	3.87518	1.43306	1.35207	0.00375533	0.0261685	TRUE	56603	ENSG00000003137	protein_coding	2	72129238	72147862	-1	CYP26B1	cytochrome P450 family 26 subfamily B member 1 [Source:HGNC Symbol;Acc:HGNC:20581]
ENSG00000003400.16	1204.18	1.02751	0.315387	4.1419e-05	0.000670408	TRUE	843	ENSG00000003400	protein_coding	2	201182872	201229428	1	CASP10	caspase 10 [Source:HGNC Symbol;Acc:HGNC:1500]
ENSG00000004399.13	70.8192	1.53822	2.16363	0.00359091	0.0252969	TRUE	23129	ENSG00000004399	protein_coding	3	129555214	129606676	-1	PLXND1	plexin D1 [Source:HGNC Symbol;Acc:HGNC:9107]
ENSG00000004468.13	4.08556	3.26974	1.50928	0.00028516	0.00331692	TRUE	952	ENSG00000004468	protein_coding	4	15778275	15853232	1	CD38	CD38 molecule [Source:HGNC Symbol;Acc:HGNC:1667]
ENSG00000004776.13	8.3769	3.77416	0.985945	7.35378e-06	0.000150949	TRUE	126393	ENSG00000004776	protein_coding	19	35754566	35758079	-1	HSPB6	heat shock protein family B (small) member 6 [Source:HGNC Symbol;Acc:HGNC:26511]
ENSG00000005243.10	12.4705	2.72437	0.764342	7.26268e-06	0.000149214	TRUE	51226	ENSG00000005243	protein_coding	17	48026167	48038030	-1	COPZ2	COPI coat complex subunit zeta 2 [Source:HGNC Symbol;Acc:HGNC:19356]
ENSG00000005249.14	7.00476	5.26882	0.866269	9.79352e-13	8.81495e-11	TRUE	5577	ENSG00000005249	protein_coding	7	107044705	107161811	1	PRKAR2B	protein kinase cAMP-dependent type II regulatory subunit beta [Source:HGNC Symbol;Acc:HGNC:9392]
ENSG00000006118.15	122.714	1.17899	0.258176	2.10967e-07	6.52819e-06	TRUE	54972	ENSG00000006118	protein_coding	11	60924460	60937159	1	TMEM132A	transmembrane protein 132A [Source:HGNC Symbol;Acc:HGNC:31092]
ENSG00000006468.15	13.8702	2.68872	0.481115	3.83841e-10	2.17114e-08	TRUE	2115	ENSG00000006468	protein_coding	7	13891229	13991425	-1	ETV1	ETS variant transcription factor 1 [Source:HGNC Symbol;Acc:HGNC:3490]
ENSG00000007171.19	183.476	1.12804	0.353233	4.73361e-05	0.000748208	TRUE	4843	ENSG00000007171	protein_coding	17	27756766	27800529	-1	NOS2	nitric oxide synthase 2 [Source:HGNC Symbol;Acc:HGNC:7873]
ENSG00000007237.19	9.87874	1.81513	0.606888	9.52053e-05	0.00134127	TRUE	8522	ENSG00000007237	protein_coding	17	9910606	10198606	-1	GAS7	growth arrest specific 7 [Source:HGNC Symbol;Acc:HGNC:4169]
ENSG00000007264.15	1.50953	5.08607	2.47163	0.000218153	0.00266173	TRUE	4145	ENSG00000007264	protein_coding	19	3777970	3802129	-1	MATK	megakaryocyte-associated tyrosine kinase [Source:HGNC Symbol;Acc:HGNC:6906]
ENSG00000009790.15	4.84904	1.51131	0.724669	0.000835757	0.0080427	TRUE	80342	ENSG00000009790	protein_coding	1	209756032	209782320	1	TRAF3IP3	TRAF3 interacting protein 3 [Source:HGNC Symbol;Acc:HGNC:30766]
ENSG00000010295.20	21.1467	1.47178	0.475339	6.48386e-05	0.0009811	TRUE	25900	ENSG00000010295	protein_coding	12	6538961	6556073	-1	IFFO1	intermediate filament family orphan 1 [Source:HGNC Symbol;Acc:HGNC:24970]
ENSG00000010327.10	79.1155	5.89941	0.49441	2.92273e-36	3.89961e-33	TRUE	23166	ENSG00000010327	protein_coding	3	52495338	52524495	1	STAB1	stabilin 1 [Source:HGNC Symbol;Acc:HGNC:18628]
ENSG00000010610.10	17.9522	7.32865	1.35746	1.25162e-16	1.77433e-14	TRUE	920	ENSG00000010610	protein_coding	12	6786858	6820799	1	CD4	CD4 molecule [Source:HGNC Symbol;Acc:HGNC:1678]
ENSG00000010671.18	6.68007	8.40026	2.74703	6.50937e-11	4.34251e-09	TRUE	695	ENSG00000010671	protein_coding	X	101349338	101390796	-1	BTK	Bruton tyrosine kinase [Source:HGNC Symbol;Acc:HGNC:1133]
ENSG00000011028.14	111.851	7.3987	0.763204	9.97382e-23	2.82783e-20	TRUE	9902	ENSG00000011028	protein_coding	17	62627670	62693597	1	MRC2	mannose receptor C type 2 [Source:HGNC Symbol;Acc:HGNC:16875]
ENSG00000011465.18	91.9187	7.77412	0.834763	8.72912e-25	3.14276e-22	TRUE	1634	ENSG00000011465	protein_coding	12	91140484	91183217	-1	DCN	decorin [Source:HGNC Symbol;Acc:HGNC:2705]
ENSG00000011600.12	59.0262	11.9092	3.00512	7.68427e-36	9.68303e-33	TRUE	7305	ENSG00000011600	protein_coding	19	35904401	35908295	-1	TYROBP	transmembrane immune signaling adaptor TYROBP [Source:HGNC Symbol;Acc:HGNC:12449]
ENSG00000013016.16	62.7916	1.2002	0.388757	6.59895e-05	0.000993874	TRUE	30845	ENSG00000013016	protein_coding	2	31234152	31269451	1	EHD3	EH domain containing 3 [Source:HGNC Symbol;Acc:HGNC:3244]
ENSG00000013297.12	5.7066	7.52137	2.7154	1.06083e-07	3.5281e-06	TRUE	5010	ENSG00000013297	protein_coding	3	170418868	170454733	1	CLDN11	claudin 11 [Source:HGNC Symbol;Acc:HGNC:8514]
ENSG00000013441.17	1127.96	-1.36768	0.225561	5.45076e-11	3.69057e-09	TRUE	1195	ENSG00000013441	protein_coding	2	200853009	200864691	-1	CLK1	CDC like kinase 1 [Source:HGNC Symbol;Acc:HGNC:2068]
ENSG00000013619.15	8.20562	1.94113	0.855026	0.000512853	0.00541804	TRUE	10046	ENSG00000013619	protein_coding	X	150361422	150514178	1	MAMLD1	mastermind like domain containing 1 [Source:HGNC Symbol;Acc:HGNC:2568]
ENSG00000014257.17	30.4409	2.08028	0.499485	1.1749e-06	3.03866e-05	TRUE	55	ENSG00000014257	protein_coding	3	132317369	132368302	1	ACP3	acid phosphatase 3 [Source:HGNC Symbol;Acc:HGNC:125]
ENSG00000015285.12	7.00526	2.04836	0.565814	1.03109e-05	0.000201613	TRUE	7454	ENSG00000015285	protein_coding	X	48676596	48691431	1	WAS	WASP actin nucleation promoting factor [Source:HGNC Symbol;Acc:HGNC:12731]
ENSG00000016602.9	227.378	1.42209	0.726143	0.00108924	0.00986274	TRUE	22802	ENSG00000016602	protein_coding	1	86547078	86580754	1	CLCA4	chloride channel accessory 4 [Source:HGNC Symbol;Acc:HGNC:2018]
ENSG00000019169.11	155.897	13.3553	3.15274	2.01418e-39	3.26327e-36	TRUE	8685	ENSG00000019169	protein_coding	2	118942194	118994660	1	MARCO	macrophage receptor with collagenous structure [Source:HGNC Symbol;Acc:HGNC:6895]
ENSG00000019549.13	7.28894	6.74587	0.794029	7.09889e-10	3.81557e-08	TRUE	6591	ENSG00000019549	protein_coding	8	48917598	48921740	-1	SNAI2	snail family transcriptional repressor 2 [Source:HGNC Symbol;Acc:HGNC:11094]
ENSG00000019991.18	22.8106	9.82202	2.81702	1.10057e-21	2.80485e-19	TRUE	3082	ENSG00000019991	protein_coding	7	81699010	81770438	-1	HGF	hepatocyte growth factor [Source:HGNC Symbol;Acc:HGNC:4893]
ENSG00000020181.18	4.00117	7.43919	1.12617	4.19714e-07	1.2268e-05	TRUE	25960	ENSG00000020181	protein_coding	8	37784191	37844896	1	ADGRA2	adhesion G protein-coupled receptor A2 [Source:HGNC Symbol;Acc:HGNC:17849]
ENSG00000022267.19	14.8101	6.82518	0.618036	2.9194e-13	2.77062e-11	TRUE	2273	ENSG00000022267	protein_coding	X	136146702	136211359	1	FHL1	four and a half LIM domains 1 [Source:HGNC Symbol;Acc:HGNC:3702]
ENSG00000022567.10	1265.8	1.11553	0.334134	3.3242e-05	0.000554817	TRUE	57210	ENSG00000022567	protein_coding	8	141207166	141308305	-1	SLC45A4	solute carrier family 45 member 4 [Source:HGNC Symbol;Acc:HGNC:29196]
ENSG00000023902.14	88.1608	1.41034	0.281159	2.06028e-08	8.1272e-07	TRUE	51177	ENSG00000023902	protein_coding	1	150149183	150164720	1	PLEKHO1	pleckstrin homology domain containing O1 [Source:HGNC Symbol;Acc:HGNC:24310]
ENSG00000024422.12	328.994	1.85244	0.300974	3.29683e-11	2.30088e-09	TRUE	30846	ENSG00000024422	protein_coding	19	47713422	47743134	1	EHD2	EH domain containing 2 [Source:HGNC Symbol;Acc:HGNC:3243]
ENSG00000026025.16	2069.76	6.02666	0.433687	3.38497e-45	8.53089e-42	TRUE	7431	ENSG00000026025	protein_coding	10	17228241	17237593	1	VIM	vimentin [Source:HGNC Symbol;Acc:HGNC:12692]
ENSG00000026508.21	870.58	1.73526	0.452405	4.73866e-06	0.000103448	TRUE	960	ENSG00000026508	protein_coding	11	35138882	35232402	1	CD44	CD44 molecule (Indian blood group) [Source:HGNC Symbol;Acc:HGNC:1681]
ENSG00000026751.17	11.0375	4.32484	0.642838	5.84017e-12	4.6317e-10	TRUE	57823	ENSG00000026751	protein_coding	1	160739057	160754821	1	SLAMF7	SLAM family member 7 [Source:HGNC Symbol;Acc:HGNC:21394]
ENSG00000028277.22	50.2335	1.03834	0.34765	8.30949e-05	0.00120278	TRUE	5452	ENSG00000028277	protein_coding	19	42086110	42196585	-1	POU2F2	POU class 2 homeobox 2 [Source:HGNC Symbol;Acc:HGNC:9213]
ENSG00000029153.15	206.228	1.07156	0.280842	5.22668e-06	0.000111947	TRUE	56938	ENSG00000029153	protein_coding	12	27332836	27425289	1	BMAL2	basic helix-loop-helix ARNT like 2 [Source:HGNC Symbol;Acc:HGNC:18984]
ENSG00000031081.11	11.6032	5.95081	1.19341	8.55689e-10	4.53475e-08	TRUE	57514	ENSG00000031081	protein_coding	3	119294383	119420714	1	ARHGAP31	Rho GTPase activating protein 31 [Source:HGNC Symbol;Acc:HGNC:29216]
ENSG00000034053.15	6.63354	7.90694	2.70804	1.73077e-09	8.70449e-08	TRUE	321	ENSG00000034053	protein_coding	15	28884483	29118315	1	APBA2	amyloid beta precursor protein binding family A member 2 [Source:HGNC Symbol;Acc:HGNC:579]
ENSG00000036473.9	320.819	-1.80309	0.415137	5.39048e-07	1.52263e-05	TRUE	5009	ENSG00000036473	protein_coding	X	38327598	38422908	1	OTC	ornithine transcarbamylase [Source:HGNC Symbol;Acc:HGNC:8512]
ENSG00000038210.14	1217.24	-1.31617	0.224782	2.01836e-10	1.21112e-08	TRUE	55300	ENSG00000038210	protein_coding	4	25160663	25279204	1	PI4K2B	phosphatidylinositol 4-kinase type 2 beta [Source:HGNC Symbol;Acc:HGNC:18215]
ENSG00000038427.16	48.2992	6.10358	0.807782	5.63085e-19	1.06432e-16	TRUE	1462	ENSG00000038427	protein_coding	5	83471618	83582303	1	VCAN	versican [Source:HGNC Symbol;Acc:HGNC:2464]
ENSG00000038945.15	7.23574	7.61837	2.59261	6.42597e-12	5.07853e-10	TRUE	4481	ENSG00000038945	protein_coding	8	16107878	16567490	-1	MSR1	macrophage scavenger receptor 1 [Source:HGNC Symbol;Acc:HGNC:7376]
ENSG00000039139.11	22.4527	1.21236	0.543773	0.000602385	0.00616853	TRUE	1767	ENSG00000039139	protein_coding	5	13690328	14011818	-1	DNAH5	dynein axonemal heavy chain 5 [Source:HGNC Symbol;Acc:HGNC:2950]
ENSG00000040199.18	433.944	-1.05883	0.200471	5.24627e-09	2.37992e-07	TRUE	23035	ENSG00000040199	protein_coding	16	71637835	71724701	-1	PHLPP2	PH domain and leucine rich repeat protein phosphatase 2 [Source:HGNC Symbol;Acc:HGNC:29149]
ENSG00000041982.17	74.0895	6.31973	0.526233	4.42582e-16	5.90508e-14	TRUE	3371	ENSG00000041982	protein_coding	9	115019575	115118207	-1	TNC	tenascin C [Source:HGNC Symbol;Acc:HGNC:5318]
ENSG00000042062.13	10.3499	3.4362	0.69859	2.76263e-08	1.05492e-06	TRUE	140876	ENSG00000042062	protein_coding	20	50586108	50691542	-1	RIPOR3	RIPOR family member 3 [Source:HGNC Symbol;Acc:HGNC:16168]
ENSG00000042980.14	379.413	1.54622	0.523799	9.87593e-05	0.00138446	TRUE	10863	ENSG00000042980	protein_coding	8	24294069	24359014	1	ADAM28	ADAM metallopeptidase domain 28 [Source:HGNC Symbol;Acc:HGNC:206]
ENSG00000043462.13	2.79298	6.73682	2.50826	9.34632e-09	4.03029e-07	TRUE	3937	ENSG00000043462	protein_coding	5	170246233	170297815	-1	LCP2	lymphocyte cytosolic protein 2 [Source:HGNC Symbol;Acc:HGNC:6529]
ENSG00000044459.15	3.53179	6.69224	2.74892	2.45432e-05	0.000430208	TRUE	54875	ENSG00000044459	protein_coding	9	17134982	17503923	1	CNTLN	centlein [Source:HGNC Symbol;Acc:HGNC:23432]
ENSG00000049130.16	215.972	1.33481	0.48019	0.00016869	0.00215562	TRUE	4254	ENSG00000049130	protein_coding	12	88492793	88580851	-1	KITLG	KIT ligand [Source:HGNC Symbol;Acc:HGNC:6343]
ENSG00000049769.14	9.75339	1.1958	0.56189	0.000685823	0.00683773	TRUE	89801	ENSG00000049769	protein_coding	X	49269793	49301461	1	PPP1R3F	protein phosphatase 1 regulatory subunit 3F [Source:HGNC Symbol;Acc:HGNC:14944]
ENSG00000050165.19	342.566	4.32115	0.532238	2.30984e-17	3.49278e-15	TRUE	27122	ENSG00000050165	protein_coding	11	11956207	12009769	-1	DKK3	dickkopf WNT signaling pathway inhibitor 3 [Source:HGNC Symbol;Acc:HGNC:2893]
ENSG00000050628.21	1.8733	5.2619	2.64177	0.000647724	0.00653253	TRUE	5733	ENSG00000050628	protein_coding	1	70852353	71047816	-1	PTGER3	prostaglandin E receptor 3 [Source:HGNC Symbol;Acc:HGNC:9595]
ENSG00000051128.19	22.164	2.92554	0.495292	1.67489e-10	1.01978e-08	TRUE	9454	ENSG00000051128	protein_coding	19	18929201	18941261	-1	HOMER3	homer scaffold protein 3 [Source:HGNC Symbol;Acc:HGNC:17514]
ENSG00000051341.15	10.7106	2.28047	0.745558	7.76922e-05	0.00113545	TRUE	10721	ENSG00000051341	protein_coding	3	121431431	121545988	-1	POLQ	DNA polymerase theta [Source:HGNC Symbol;Acc:HGNC:9186]
ENSG00000057149.16	4.59359	2.22811	1.3697	0.00186966	0.0150382	TRUE	6317	ENSG00000057149	protein_coding	18	63655197	63661893	-1	SERPINB3	serpin family B member 3 [Source:HGNC Symbol;Acc:HGNC:10569]
ENSG00000058056.10	25.7131	2.59246	1.09465	0.000357868	0.00400649	TRUE	8975	ENSG00000058056	protein_coding	3	179653032	179804366	1	USP13	ubiquitin specific peptidase 13 [Source:HGNC Symbol;Acc:HGNC:12611]
ENSG00000058091.17	10.5572	1.8828	0.758372	0.000315608	0.00360091	TRUE	5218	ENSG00000058091	protein_coding	7	90466424	91210590	1	CDK14	cyclin dependent kinase 14 [Source:HGNC Symbol;Acc:HGNC:8883]
ENSG00000059804.17	62.9255	3.19045	0.680976	8.41815e-08	2.85839e-06	TRUE	6515	ENSG00000059804	protein_coding	12	7919230	8019007	-1	SLC2A3	solute carrier family 2 member 3 [Source:HGNC Symbol;Acc:HGNC:11007]
ENSG00000059915.17	7.77271	1.35968	0.552391	0.000395863	0.00435872	TRUE	5662	ENSG00000059915	protein_coding	10	102402617	102421539	-1	PSD	pleckstrin and Sec7 domain containing [Source:HGNC Symbol;Acc:HGNC:9507]
ENSG00000060558.4	37.4567	3.50654	0.555793	1.23429e-11	9.11925e-10	TRUE	2769	ENSG00000060558	protein_coding	19	3136033	3163749	1	GNA15	G protein subunit alpha 15 [Source:HGNC Symbol;Acc:HGNC:4383]
ENSG00000060566.14	3214.17	-1.43994	0.242667	9.78439e-11	6.28696e-09	TRUE	84699	ENSG00000060566	protein_coding	19	4153631	4173054	1	CREB3L3	cAMP responsive element binding protein 3 like 3 [Source:HGNC Symbol;Acc:HGNC:18855]
ENSG00000060982.15	23.954	6.9161	1.11725	8.45004e-16	1.08285e-13	TRUE	586	ENSG00000060982	protein_coding	12	24810024	24949101	-1	BCAT1	branched chain amino acid transaminase 1 [Source:HGNC Symbol;Acc:HGNC:976]
ENSG00000062038.15	2331.36	1.17384	0.292933	2.43986e-06	5.82537e-05	TRUE	1001	ENSG00000062038	protein_coding	16	68636189	68727468	1	CDH3	cadherin 3 [Source:HGNC Symbol;Acc:HGNC:1762]
ENSG00000063438.20	24.1487	1.61166	0.590102	0.000194388	0.00241615	TRUE	57491	ENSG00000063438	protein_coding	5	321714	438291	1	AHRR	aryl hydrocarbon receptor repressor [Source:HGNC Symbol;Acc:HGNC:346]
ENSG00000064042.18	22.3038	1.75642	0.703603	0.000308954	0.00353566	TRUE	22998	ENSG00000064042	protein_coding	4	41359607	41700044	1	LIMCH1	LIM and calponin homology domains 1 [Source:HGNC Symbol;Acc:HGNC:29191]
ENSG00000065328.17	5.34239	1.72041	1.18505	0.00244875	0.0186259	TRUE	55388	ENSG00000065328	protein_coding	10	13161558	13211110	1	MCM10	minichromosome maintenance 10 replication initiation factor [Source:HGNC Symbol;Acc:HGNC:18043]
ENSG00000066279.19	25.7309	1.69469	0.602345	0.000160021	0.00206065	TRUE	259266	ENSG00000066279	protein_coding	1	197084121	197146694	-1	ASPM	assembly factor for spindle microtubules [Source:HGNC Symbol;Acc:HGNC:19048]
ENSG00000066294.15	5.54614	4.42487	1.04627	2.97969e-07	8.97547e-06	TRUE	8832	ENSG00000066294	protein_coding	1	160541095	160579516	-1	CD84	CD84 molecule [Source:HGNC Symbol;Acc:HGNC:1704]
ENSG00000066336.13	34.0592	11.1431	2.94338	4.77513e-28	2.5788e-25	TRUE	6688	ENSG00000066336	protein_coding	11	47354860	47409369	-1	SPI1	Spi-1 proto-oncogene [Source:HGNC Symbol;Acc:HGNC:11241]
ENSG00000066629.19	12.831	4.80118	0.860221	4.15752e-10	2.32268e-08	TRUE	2009	ENSG00000066629	protein_coding	14	99737693	99942060	1	EML1	EMAP like 1 [Source:HGNC Symbol;Acc:HGNC:3330]
ENSG00000067191.17	120.962	1.31929	0.336976	3.28309e-06	7.59316e-05	TRUE	782	ENSG00000067191	protein_coding	17	39173453	39197702	-1	CACNB1	calcium voltage-gated channel auxiliary subunit beta 1 [Source:HGNC Symbol;Acc:HGNC:1401]
ENSG00000067715.15	2.68298	4.57154	1.63813	8.57184e-05	0.00123289	TRUE	6857	ENSG00000067715	protein_coding	12	78863993	79452008	1	SYT1	synaptotagmin 1 [Source:HGNC Symbol;Acc:HGNC:11509]
ENSG00000067798.16	13.7672	6.97679	1.55826	3.16993e-10	1.82488e-08	TRUE	89795	ENSG00000067798	protein_coding	12	77324641	78213010	1	NAV3	neuron navigator 3 [Source:HGNC Symbol;Acc:HGNC:15998]
ENSG00000068489.13	79.6809	1.0996	0.382772	0.000127568	0.00172027	TRUE	55771	ENSG00000068489	protein_coding	17	59155732	59206709	1	PRR11	proline rich 11 [Source:HGNC Symbol;Acc:HGNC:25619]
ENSG00000069011.16	549.185	1.15627	0.386083	8.956e-05	0.001276	TRUE	5307	ENSG00000069011	protein_coding	5	135027734	135034813	-1	PITX1	paired like homeodomain 1 [Source:HGNC Symbol;Acc:HGNC:9004]
ENSG00000069188.17	1.62107	3.44102	1.54086	0.000630036	0.00640008	TRUE	54549	ENSG00000069188	protein_coding	17	73334384	73644445	-1	SDK2	sidekick cell adhesion molecule 2 [Source:HGNC Symbol;Acc:HGNC:19308]
ENSG00000069424.16	456.857	1.1677	0.563698	0.00092372	0.00866136	TRUE	8514	ENSG00000069424	protein_coding	1	5990927	6101193	1	KCNAB2	potassium voltage-gated channel subfamily A regulatory beta subunit 2 [Source:HGNC Symbol;Acc:HGNC:6229]
ENSG00000069482.7	1.99778	5.62166	2.70096	0.000420089	0.0045854	TRUE	51083	ENSG00000069482	protein_coding	11	68683779	68691175	1	GAL	galanin and GMAP prepropeptide [Source:HGNC Symbol;Acc:HGNC:4114]
ENSG00000070731.11	61.2806	1.17396	0.363945	4.29959e-05	0.00069019	TRUE	10610	ENSG00000070731	protein_coding	17	76565377	76586956	-1	ST6GALNAC2	ST6 N-acetylgalactosaminide alpha-2	6-sialyltransferase 2 [Source:HGNC Symbol;Acc:HGNC:10867]
ENSG00000071246.11	10.0055	1.85346	0.726515	0.000401503	0.00441653	TRUE	22846	ENSG00000071246	protein_coding	14	76761468	76783015	1	VASH1	vasohibin 1 [Source:HGNC Symbol;Acc:HGNC:19964]
ENSG00000071282.12	33.8125	1.48652	0.4096	1.09138e-05	0.000211707	TRUE	29995	ENSG00000071282	protein_coding	3	8501807	8574668	1	LMCD1	LIM and cysteine rich domains 1 [Source:HGNC Symbol;Acc:HGNC:6633]
ENSG00000072110.16	1805.99	1.12455	0.352391	5.30156e-05	0.000823067	TRUE	87	ENSG00000072110	protein_coding	14	68874128	68979440	-1	ACTN1	actinin alpha 1 [Source:HGNC Symbol;Acc:HGNC:163]
ENSG00000072163.20	19.4116	1.90918	0.743043	0.000259673	0.00307889	TRUE	55679	ENSG00000072163	protein_coding	2	127638381	127681786	-1	LIMS2	LIM zinc finger domain containing 2 [Source:HGNC Symbol;Acc:HGNC:16084]
ENSG00000072694.22	52.8335	11.9272	3.01786	3.24129e-33	3.67594e-30	TRUE	2213	ENSG00000072694	protein_coding	1	161663143	161678654	1	FCGR2B	Fc gamma receptor IIb [Source:HGNC Symbol;Acc:HGNC:3618]
ENSG00000072840.13	5.66866	3.51234	1.18016	0.000101308	0.00141147	TRUE	2121	ENSG00000072840	protein_coding	4	5711201	5814305	1	EVC	EvC ciliary complex subunit 1 [Source:HGNC Symbol;Acc:HGNC:3497]
ENSG00000073150.14	8.41871	1.6249	0.912277	0.00144645	0.0123479	TRUE	56666	ENSG00000073150	protein_coding	22	50170731	50180295	1	PANX2	pannexin 2 [Source:HGNC Symbol;Acc:HGNC:8600]
ENSG00000073712.15	12.9694	11.8896	3.03485	1.95072e-16	2.71449e-14	TRUE	10979	ENSG00000073712	protein_coding	14	52857268	52952435	-1	FERMT2	FERM domain containing kindlin 2 [Source:HGNC Symbol;Acc:HGNC:15767]
ENSG00000073756.13	13.07	6.07084	0.433006	5.50228e-05	0.000850734	TRUE	5743	ENSG00000073756	protein_coding	1	186671791	186680922	-1	PTGS2	prostaglandin-endoperoxide synthase 2 [Source:HGNC Symbol;Acc:HGNC:9605]
ENSG00000074047.22	5.64504	3.85024	1.16226	1.24033e-05	0.000237611	TRUE	2736	ENSG00000074047	protein_coding	2	120735623	120992653	1	GLI2	GLI family zinc finger 2 [Source:HGNC Symbol;Acc:HGNC:4318]
ENSG00000074211.14	14.4268	2.62754	0.699885	5.02992e-06	0.000108553	TRUE	5522	ENSG00000074211	protein_coding	4	6320578	6563600	-1	PPP2R2C	protein phosphatase 2 regulatory subunit Bgamma [Source:HGNC Symbol;Acc:HGNC:9306]
ENSG00000074527.13	328.078	1.55471	0.563716	0.00017282	0.00219972	TRUE	59277	ENSG00000074527	protein_coding	12	95657807	95791189	-1	NTN4	netrin 4 [Source:HGNC Symbol;Acc:HGNC:13658]
ENSG00000075275.18	28.9502	1.26798	0.430404	9.99084e-05	0.00139798	TRUE	9620	ENSG00000075275	protein_coding	22	46360834	46537620	-1	CELSR1	cadherin EGF LAG seven-pass G-type receptor 1 [Source:HGNC Symbol;Acc:HGNC:1850]
ENSG00000075702.19	13.4384	2.25137	0.855992	0.000211214	0.0025896	TRUE	284403	ENSG00000075702	protein_coding	19	36054649	36105108	1	WDR62	WD repeat domain 62 [Source:HGNC Symbol;Acc:HGNC:24502]
ENSG00000076351.13	1917.51	-1.6202	0.302625	2.89896e-09	1.39606e-07	TRUE	113235	ENSG00000076351	protein_coding	17	28394642	28407197	-1	SLC46A1	solute carrier family 46 member 1 [Source:HGNC Symbol;Acc:HGNC:30521]
ENSG00000076706.17	5.40999	3.53178	1.20782	5.491e-05	0.00084957	TRUE	4162	ENSG00000076706	protein_coding	11	119308529	119321521	-1	MCAM	melanoma cell adhesion molecule [Source:HGNC Symbol;Acc:HGNC:6934]
ENSG00000077782.23	57.1791	2.64312	0.488919	1.88426e-09	9.37254e-08	TRUE	2260	ENSG00000077782	protein_coding	8	38400215	38468834	-1	FGFR1	fibroblast growth factor receptor 1 [Source:HGNC Symbol;Acc:HGNC:3688]
ENSG00000077942.19	7.34216	5.04921	0.45895	0.000137017	0.00182543	TRUE	2192	ENSG00000077942	protein_coding	22	45502238	45601135	1	FBLN1	fibulin 1 [Source:HGNC Symbol;Acc:HGNC:3600]
ENSG00000077943.8	12.586	8.59722	2.68229	6.77946e-17	9.73238e-15	TRUE	8516	ENSG00000077943	protein_coding	10	15513954	15719922	-1	ITGA8	integrin subunit alpha 8 [Source:HGNC Symbol;Acc:HGNC:6144]
ENSG00000078018.22	4.53013	2.29772	0.952665	0.00021305	0.00260928	TRUE	4133	ENSG00000078018	protein_coding	2	209424047	209734147	1	MAP2	microtubule associated protein 2 [Source:HGNC Symbol;Acc:HGNC:6839]
ENSG00000078098.15	3.57425	8.41907	1.3831	2.07921e-09	1.02301e-07	TRUE	2191	ENSG00000078098	protein_coding	2	162170684	162245151	-1	FAP	fibroblast activation protein alpha [Source:HGNC Symbol;Acc:HGNC:3590]
ENSG00000079150.19	7.48532	2.64551	0.813995	3.30809e-05	0.000552534	TRUE	51661	ENSG00000079150	protein_coding	2	178463664	178478600	-1	FKBP7	FKBP prolyl isomerase 7 [Source:HGNC Symbol;Acc:HGNC:3723]
ENSG00000079215.15	4.84717	5.47627	1.18629	6.5018e-08	2.25495e-06	TRUE	6507	ENSG00000079215	protein_coding	5	36596588	36688334	1	SLC1A3	solute carrier family 1 member 3 [Source:HGNC Symbol;Acc:HGNC:10941]
ENSG00000079308.21	45.1492	1.92839	0.716571	0.000139141	0.00184777	TRUE	7145	ENSG00000079308	protein_coding	2	217799588	218033982	-1	TNS1	tensin 1 [Source:HGNC Symbol;Acc:HGNC:11973]
ENSG00000079335.20	184.846	-1.28944	0.20293	9.84847e-12	7.49607e-10	TRUE	8556	ENSG00000079335	protein_coding	1	100345001	100520277	1	CDC14A	cell division cycle 14A [Source:HGNC Symbol;Acc:HGNC:1718]
ENSG00000079385.23	13932.9	1.23922	0.385279	5.63132e-05	0.00086655	TRUE	634	ENSG00000079385	protein_coding	19	42507304	42561234	-1	CEACAM1	CEA cell adhesion molecule 1 [Source:HGNC Symbol;Acc:HGNC:1814]
ENSG00000079931.15	9.22177	3.34354	0.857323	5.44077e-06	0.000115767	TRUE	26002	ENSG00000079931	protein_coding	6	132296055	132401475	-1	MOXD1	monooxygenase DBH like 1 [Source:HGNC Symbol;Acc:HGNC:21063]
ENSG00000080986.13	18.0568	1.24625	0.735854	0.00165313	0.0136898	TRUE	10403	ENSG00000080986	protein_coding	18	2571557	2616635	1	NDC80	NDC80 kinetochore complex component [Source:HGNC Symbol;Acc:HGNC:16909]
ENSG00000081041.9	208.606	2.87566	0.537957	3.65269e-09	1.70825e-07	TRUE	2920	ENSG00000081041	protein_coding	4	74097040	74099196	-1	CXCL2	C-X-C motif chemokine ligand 2 [Source:HGNC Symbol;Acc:HGNC:4603]
ENSG00000081237.21	14.319	7.36869	1.34916	1.44864e-16	2.04087e-14	TRUE	5788	ENSG00000081237	protein_coding	1	198638457	198757476	1	PTPRC	protein tyrosine phosphatase receptor type C [Source:HGNC Symbol;Acc:HGNC:9666]
ENSG00000082074.19	6.21059	7.53556	2.62708	6.27362e-10	3.40426e-08	TRUE	2533	ENSG00000082074	protein_coding	5	39105252	39274528	-1	FYB1	FYN binding protein 1 [Source:HGNC Symbol;Acc:HGNC:4036]
ENSG00000082497.12	6.81641	2.1318	1.79409	0.00389623	0.0268604	TRUE	56256	ENSG00000082497	protein_coding	1	210232796	210246631	1	SERTAD4	SERTA domain containing 4 [Source:HGNC Symbol;Acc:HGNC:25236]
ENSG00000085265.12	59.3687	9.56307	1.36468	6.51269e-28	3.43537e-25	TRUE	2219	ENSG00000085265	protein_coding	9	134903232	134917912	-1	FCN1	ficolin 1 [Source:HGNC Symbol;Acc:HGNC:3623]
ENSG00000085662.14	176.866	1.08185	0.232615	1.33682e-07	4.29485e-06	TRUE	231	ENSG00000085662	protein_coding	7	134442356	134459284	-1	AKR1B1	aldo-keto reductase family 1 member B [Source:HGNC Symbol;Acc:HGNC:381]
ENSG00000086696.11	16360.2	-1.27972	0.367301	1.68439e-05	0.000311626	TRUE	3294	ENSG00000086696	protein_coding	16	82035004	82098534	1	HSD17B2	hydroxysteroid 17-beta dehydrogenase 2 [Source:HGNC Symbol;Acc:HGNC:5211]
ENSG00000087116.17	20.9203	5.71583	0.841243	4.05577e-14	4.23931e-12	TRUE	9509	ENSG00000087116	protein_coding	5	179110853	179345461	-1	ADAMTS2	ADAM metallopeptidase with thrombospondin type 1 motif 2 [Source:HGNC Symbol;Acc:HGNC:218]
ENSG00000087245.13	168.878	6.92407	0.914723	3.52747e-17	5.19546e-15	TRUE	4313	ENSG00000087245	protein_coding	16	55389700	55506691	1	MMP2	matrix metallopeptidase 2 [Source:HGNC Symbol;Acc:HGNC:7166]
ENSG00000087510.7	11.7195	4.52518	0.66925	2.06395e-12	1.75994e-10	TRUE	7022	ENSG00000087510	protein_coding	20	56629306	56639283	1	TFAP2C	transcription factor AP-2 gamma [Source:HGNC Symbol;Acc:HGNC:11744]
ENSG00000088305.19	9.4582	1.03993	0.477911	0.000760748	0.00745691	TRUE	1789	ENSG00000088305	protein_coding	20	32762385	32809359	1	DNMT3B	DNA methyltransferase 3 beta [Source:HGNC Symbol;Acc:HGNC:2979]
ENSG00000088325.16	126.003	1.66294	0.458376	1.06011e-05	0.000206463	TRUE	22974	ENSG00000088325	protein_coding	20	31739271	31801805	1	TPX2	TPX2 microtubule nucleation factor [Source:HGNC Symbol;Acc:HGNC:1249]
ENSG00000088543.15	7.99734	1.14025	0.546291	0.000908544	0.00856508	TRUE	51161	ENSG00000088543	protein_coding	3	50558025	50571027	-1	C3orf18	chromosome 3 open reading frame 18 [Source:HGNC Symbol;Acc:HGNC:24837]
ENSG00000088827.14	4.91192	7.55362	2.84391	3.53944e-06	8.08475e-05	TRUE	6614	ENSG00000088827	protein_coding	20	3686970	3712600	-1	SIGLEC1	sialic acid binding Ig like lectin 1 [Source:HGNC Symbol;Acc:HGNC:11127]
ENSG00000089195.15	41.3167	1.09455	0.307505	1.58214e-05	0.000295116	TRUE	51605	ENSG00000089195	protein_coding	20	5937228	5950558	-1	TRMT6	tRNA methyltransferase 6 non-catalytic subunit [Source:HGNC Symbol;Acc:HGNC:20900]
ENSG00000089685.15	29.7949	1.8599	0.800411	0.000560857	0.00581161	TRUE	332	ENSG00000089685	protein_coding	17	78214186	78225636	1	BIRC5	baculoviral IAP repeat containing 5 [Source:HGNC Symbol;Acc:HGNC:593]
ENSG00000090376.11	29.3284	3.28967	0.486631	6.4811e-13	6.02476e-11	TRUE	11213	ENSG00000090376	protein_coding	12	66189195	66254622	1	IRAK3	interleukin 1 receptor associated kinase 3 [Source:HGNC Symbol;Acc:HGNC:17020]
ENSG00000090402.8	802.622	-1.2698	0.269202	9.57356e-08	3.20749e-06	TRUE	6476	ENSG00000090402	protein_coding	3	164978898	165078496	-1	SI	sucrase-isomaltase [Source:HGNC Symbol;Acc:HGNC:10856]
ENSG00000090530.10	59.9124	2.19922	0.427592	1.22359e-08	5.12058e-07	TRUE	55214	ENSG00000090530	protein_coding	3	189956728	190122437	-1	P3H2	prolyl 3-hydroxylase 2 [Source:HGNC Symbol;Acc:HGNC:19317]
ENSG00000090539.16	17.1739	2.02262	0.811061	0.00028402	0.00331045	TRUE	8646	ENSG00000090539	protein_coding	3	184380054	184390736	1	CHRD	chordin [Source:HGNC Symbol;Acc:HGNC:1949]
ENSG00000090659.18	2.4883	4.06968	1.54346	0.000151177	0.00196672	TRUE	30835	ENSG00000090659	protein_coding	19	7739993	7747564	-1	CD209	CD209 molecule [Source:HGNC Symbol;Acc:HGNC:1641]
ENSG00000091106.19	5.0883	1.43259	0.903414	0.00186171	0.0150008	TRUE	58484	ENSG00000091106	protein_coding	2	32224453	32265732	-1	NLRC4	NLR family CARD domain containing 4 [Source:HGNC Symbol;Acc:HGNC:16412]
ENSG00000091136.15	596.494	1.00159	0.366039	0.000206873	0.00254462	TRUE	3912	ENSG00000091136	protein_coding	7	107923799	108003213	-1	LAMB1	laminin subunit beta 1 [Source:HGNC Symbol;Acc:HGNC:6486]
ENSG00000091138.13	550.604	-2.24881	0.324938	1.98317e-13	1.92232e-11	TRUE	1811	ENSG00000091138	protein_coding	7	107765467	107803225	-1	SLC26A3	solute carrier family 26 member 3 [Source:HGNC Symbol;Acc:HGNC:3018]
ENSG00000091592.17	24.0369	3.31409	0.728564	2.10628e-07	6.52659e-06	TRUE	22861	ENSG00000091592	protein_coding	17	5499415	5619424	-1	NLRP1	NLR family pyrin domain containing 1 [Source:HGNC Symbol;Acc:HGNC:14374]
ENSG00000091986.16	136.954	3.62468	0.50553	3.08526e-14	3.28544e-12	TRUE	151887	ENSG00000091986	protein_coding	3	112596797	112649530	-1	CCDC80	coiled-coil domain containing 80 [Source:HGNC Symbol;Acc:HGNC:30649]
ENSG00000092421.17	1078.26	-1.04958	0.230266	2.03408e-07	6.31149e-06	TRUE	57556	ENSG00000092421	protein_coding	5	116443555	116574823	-1	SEMA6A	semaphorin 6A [Source:HGNC Symbol;Acc:HGNC:10738]
ENSG00000092621.13	84.4633	1.4055	0.401129	1.66898e-05	0.00030928	TRUE	26227	ENSG00000092621	protein_coding	1	119648411	119744218	1	PHGDH	phosphoglycerate dehydrogenase [Source:HGNC Symbol;Acc:HGNC:8923]
ENSG00000092969.12	24.3944	2.84986	1.63144	0.0010831	0.00981501	TRUE	7042	ENSG00000092969	protein_coding	1	218345336	218444619	1	TGFB2	transforming growth factor beta 2 [Source:HGNC Symbol;Acc:HGNC:11768]
ENSG00000093072.19	40.6177	1.32639	0.504628	0.000279763	0.00326991	TRUE	51816	ENSG00000093072	protein_coding	22	17178790	17258235	-1	ADA2	adenosine deaminase 2 [Source:HGNC Symbol;Acc:HGNC:1839]
ENSG00000095303.17	37.1475	5.50132	0.748367	9.45795e-15	1.08896e-12	TRUE	5742	ENSG00000095303	protein_coding	9	122370530	122395703	1	PTGS1	prostaglandin-endoperoxide synthase 1 [Source:HGNC Symbol;Acc:HGNC:9604]
ENSG00000095752.7	8.59478	7.75444	0.909414	3.53873e-10	2.00776e-08	TRUE	3589	ENSG00000095752	protein_coding	19	55364382	55370463	-1	IL11	interleukin 11 [Source:HGNC Symbol;Acc:HGNC:5966]
ENSG00000095932.7	4847.4	-1.27088	0.235888	3.12111e-09	1.48725e-07	TRUE	284422	ENSG00000095932	protein_coding	19	3473986	3480525	-1	SMIM24	small integral membrane protein 24 [Source:HGNC Symbol;Acc:HGNC:37244]
ENSG00000095970.17	7.03946	8.31482	2.70122	4.03947e-12	3.2958e-10	TRUE	54209	ENSG00000095970	protein_coding	6	41158506	41163186	-1	TREM2	triggering receptor expressed on myeloid cells 2 [Source:HGNC Symbol;Acc:HGNC:17761]
ENSG00000096060.15	58.9468	1.32419	0.34191	4.2659e-06	9.50482e-05	TRUE	2289	ENSG00000096060	protein_coding	6	35573585	35728583	-1	FKBP5	FKBP prolyl isomerase 5 [Source:HGNC Symbol;Acc:HGNC:3721]
ENSG00000099250.18	259.981	1.41437	0.221587	7.90525e-12	6.14064e-10	TRUE	8829	ENSG00000099250	protein_coding	10	33177492	33336262	-1	NRP1	neuropilin 1 [Source:HGNC Symbol;Acc:HGNC:8004]
ENSG00000099860.9	481.005	1.48918	0.446133	2.87682e-05	0.000491726	TRUE	4616	ENSG00000099860	protein_coding	19	2476122	2478259	1	GADD45B	growth arrest and DNA damage inducible beta [Source:HGNC Symbol;Acc:HGNC:4096]
ENSG00000099998.19	12.5061	6.65087	0.99821	1.90449e-18	3.29753e-16	TRUE	2687	ENSG00000099998	protein_coding	22	24219654	24245108	-1	GGT5	gamma-glutamyltransferase 5 [Source:HGNC Symbol;Acc:HGNC:4260]
ENSG00000100053.10	17.2263	-1.61824	0.572602	0.000144991	0.00190633	TRUE	1417	ENSG00000100053	protein_coding	22	25199858	25207359	1	CRYBB3	crystallin beta B3 [Source:HGNC Symbol;Acc:HGNC:2400]
ENSG00000100055.21	39.7365	1.6945	0.530356	4.05331e-05	0.000659133	TRUE	27128	ENSG00000100055	protein_coding	22	37282027	37315341	1	CYTH4	cytohesin 4 [Source:HGNC Symbol;Acc:HGNC:9505]
ENSG00000100097.12	1046.74	1.58084	0.287178	1.61077e-09	8.17351e-08	TRUE	3956	ENSG00000100097	protein_coding	22	37675636	37679802	1	LGALS1	galectin 1 [Source:HGNC Symbol;Acc:HGNC:6561]
ENSG00000100116.17	26.3183	1.06633	0.446153	0.000491395	0.00521564	TRUE	23464	ENSG00000100116	protein_coding	22	37807905	37817176	1	GCAT	glycine C-acetyltransferase [Source:HGNC Symbol;Acc:HGNC:4188]
ENSG00000100170.10	7317.81	-1.14809	0.206669	1.02267e-09	5.32025e-08	TRUE	6523	ENSG00000100170	protein_coding	22	32043261	32113029	1	SLC5A1	solute carrier family 5 member 1 [Source:HGNC Symbol;Acc:HGNC:11036]
ENSG00000100197.23	197.369	-1.55008	0.586928	0.000226828	0.00275036	TRUE	1565	ENSG00000100197	protein_coding	22	42126499	42130865	-1	CYP2D6	cytochrome P450 family 2 subfamily D member 6 [Source:HGNC Symbol;Acc:HGNC:2625]
ENSG00000100228.14	2.53236	2.18529	1.00698	0.00111739	0.0100814	TRUE	9609	ENSG00000100228	protein_coding	22	23145366	23165663	1	RAB36	RAB36	member RAS oncogene family [Source:HGNC Symbol;Acc:HGNC:9775]
ENSG00000100234.12	194.85	4.94044	0.468431	1.43296e-27	7.22273e-25	TRUE	7078	ENSG00000100234	protein_coding	22	32801705	32863041	1	TIMP3	TIMP metallopeptidase inhibitor 3 [Source:HGNC Symbol;Acc:HGNC:11822]
ENSG00000100365.16	21.8775	1.62843	0.354553	2.03106e-07	6.31149e-06	TRUE	4689	ENSG00000100365	protein_coding	22	36860988	36878017	1	NCF4	neutrophil cytosolic factor 4 [Source:HGNC Symbol;Acc:HGNC:7662]
ENSG00000100368.15	5.89531	7.59339	2.63132	4.59685e-10	2.54307e-08	TRUE	1439	ENSG00000100368	protein_coding	22	36913628	36940439	1	CSF2RB	colony stimulating factor 2 receptor subunit beta [Source:HGNC Symbol;Acc:HGNC:2436]
ENSG00000100504.17	223.268	1.36611	0.314428	5.71118e-07	1.60323e-05	TRUE	5836	ENSG00000100504	protein_coding	14	50857891	50944483	-1	PYGL	glycogen phosphorylase L [Source:HGNC Symbol;Acc:HGNC:9725]
ENSG00000100625.9	14.8173	1.98811	0.671471	9.92491e-05	0.00138961	TRUE	51804	ENSG00000100625	protein_coding	14	60709539	60724351	-1	SIX4	SIX homeobox 4 [Source:HGNC Symbol;Acc:HGNC:10890]
ENSG00000100842.13	7.81177	6.36795	1.55525	3.46973e-08	1.28386e-06	TRUE	10278	ENSG00000100842	protein_coding	14	23356403	23365752	-1	EFS	embryonal Fyn-associated substrate [Source:HGNC Symbol;Acc:HGNC:16898]
ENSG00000100979.15	79.0697	1.67312	0.398038	1.09689e-06	2.85974e-05	TRUE	5360	ENSG00000100979	protein_coding	20	45898621	45912155	-1	PLTP	phospholipid transfer protein [Source:HGNC Symbol;Acc:HGNC:9093]
ENSG00000100985.7	532.668	15.4574	3.33254	2.52352e-57	2.86192e-53	TRUE	4318	ENSG00000100985	protein_coding	20	46008908	46016561	1	MMP9	matrix metallopeptidase 9 [Source:HGNC Symbol;Acc:HGNC:7176]
ENSG00000101057.16	96.9966	1.76763	0.342545	1.06631e-08	4.5377e-07	TRUE	4605	ENSG00000101057	protein_coding	20	43667019	43716495	1	MYBL2	MYB proto-oncogene like 2 [Source:HGNC Symbol;Acc:HGNC:7548]
ENSG00000101188.5	102.46	1.2458	0.315864	3.16496e-06	7.34775e-05	TRUE	4923	ENSG00000101188	protein_coding	20	62708836	62762771	1	NTSR1	neurotensin receptor 1 [Source:HGNC Symbol;Acc:HGNC:8039]
ENSG00000101197.13	7.10065	1.91112	0.799042	0.000486116	0.00516929	TRUE	79444	ENSG00000101197	protein_coding	20	63235883	63240495	1	BIRC7	baculoviral IAP repeat containing 7 [Source:HGNC Symbol;Acc:HGNC:13702]
ENSG00000101298.15	15.0221	2.21103	0.373638	1.87241e-10	1.12952e-08	TRUE	9751	ENSG00000101298	protein_coding	20	1266280	1309328	1	SNPH	syntaphilin [Source:HGNC Symbol;Acc:HGNC:15931]
ENSG00000101336.18	36.7124	11.0744	2.9326	6.11915e-29	3.55883e-26	TRUE	3055	ENSG00000101336	protein_coding	20	32052197	32101856	1	HCK	HCK proto-oncogene	Src family tyrosine kinase [Source:HGNC Symbol;Acc:HGNC:4840]
ENSG00000101361.17	156.665	1.0555	0.365056	0.000123373	0.00167065	TRUE	10528	ENSG00000101361	protein_coding	20	2652593	2658393	1	NOP56	NOP56 ribonucleoprotein [Source:HGNC Symbol;Acc:HGNC:15911]
ENSG00000101443.18	8.79507	1.17406	0.614386	0.00133277	0.0116001	TRUE	10406	ENSG00000101443	protein_coding	20	45469753	45481532	1	WFDC2	WAP four-disulfide core domain 2 [Source:HGNC Symbol;Acc:HGNC:15939]
ENSG00000101447.15	17.0106	1.44313	1.98416	0.00382943	0.026538	TRUE	81610	ENSG00000101447	protein_coding	20	38926312	38953106	1	FAM83D	family with sequence similarity 83 member D [Source:HGNC Symbol;Acc:HGNC:16122]
ENSG00000101680.16	1063.13	-1.60672	0.307146	6.865e-09	3.02353e-07	TRUE	284217	ENSG00000101680	protein_coding	18	6941742	7117797	-1	LAMA1	laminin subunit alpha 1 [Source:HGNC Symbol;Acc:HGNC:6481]
ENSG00000101846.9	621.026	1.01613	0.302587	2.8728e-05	0.00049141	TRUE	412	ENSG00000101846	protein_coding	X	7147237	7804358	1	STS	steroid sulfatase [Source:HGNC Symbol;Acc:HGNC:11425]
ENSG00000101916.12	5.11774	7.63401	2.67016	4.52204e-09	2.08473e-07	TRUE	51311	ENSG00000101916	protein_coding	X	12906620	12923169	1	TLR8	toll like receptor 8 [Source:HGNC Symbol;Acc:HGNC:15632]
ENSG00000101955.15	15.0523	3.06414	0.45834	8.34424e-13	7.63161e-11	TRUE	8406	ENSG00000101955	protein_coding	X	38149336	38220924	-1	SRPX	sushi repeat containing protein X-linked [Source:HGNC Symbol;Acc:HGNC:11309]
ENSG00000101958.14	16.8945	-2.29103	0.459767	2.99231e-08	1.13039e-06	TRUE	2742	ENSG00000101958	protein_coding	X	14529298	14731812	1	GLRA2	glycine receptor alpha 2 [Source:HGNC Symbol;Acc:HGNC:4327]
ENSG00000102038.16	65.5486	1.98092	0.483304	1.549e-06	3.88656e-05	TRUE	6594	ENSG00000102038	protein_coding	X	129446501	129523500	-1	SMARCA1	SWI/SNF related	matrix associated	actin dependent regulator of chromatin	subfamily a	member 1 [Source:HGNC Symbol;Acc:HGNC:11097]
ENSG00000102349.18	2.05404	5.72113	2.70795	0.000332515	0.00376541	TRUE	11279	ENSG00000102349	protein_coding	X	56232356	56291531	1	KLF8	KLF transcription factor 8 [Source:HGNC Symbol;Acc:HGNC:6351]
ENSG00000102359.9	31.1102	1.66341	0.408205	1.58964e-06	3.97094e-05	TRUE	27286	ENSG00000102359	protein_coding	X	100644195	100675788	1	SRPX2	sushi repeat containing protein X-linked 2 [Source:HGNC Symbol;Acc:HGNC:30668]
ENSG00000102755.13	11.5957	4.93669	0.760651	1.83592e-06	4.53621e-05	TRUE	2321	ENSG00000102755	protein_coding	13	28300346	28495145	-1	FLT1	fms related receptor tyrosine kinase 1 [Source:HGNC Symbol;Acc:HGNC:3763]
ENSG00000102760.13	7.15891	3.13718	0.804656	7.80565e-06	0.000159072	TRUE	28984	ENSG00000102760	protein_coding	13	41457550	41470871	1	RGCC	regulator of cell cycle [Source:HGNC Symbol;Acc:HGNC:20369]
ENSG00000102781.14	18.9427	1.32853	0.636631	0.000839393	0.00806742	TRUE	84056	ENSG00000102781	protein_coding	13	30202630	30307551	-1	KATNAL1	katanin catalytic subunit A1 like 1 [Source:HGNC Symbol;Acc:HGNC:28361]
ENSG00000102879.17	49.8858	1.52225	0.486943	5.55754e-05	0.000856942	TRUE	11151	ENSG00000102879	protein_coding	16	30182827	30189076	1	CORO1A	coronin 1A [Source:HGNC Symbol;Acc:HGNC:2252]
ENSG00000103047.8	351.276	-1.97043	0.378974	7.98216e-09	3.47508e-07	TRUE	79613	ENSG00000103047	protein_coding	16	68843531	69085182	1	TANGO6	transport and golgi organization 6 homolog [Source:HGNC Symbol;Acc:HGNC:25749]
ENSG00000103175.11	2.26842	3.14354	0.993944	4.69025e-05	0.000741871	TRUE	58189	ENSG00000103175	protein_coding	16	84294846	84329844	1	WFDC1	WAP four-disulfide core domain 1 [Source:HGNC Symbol;Acc:HGNC:15466]
ENSG00000103196.12	5.9289	3.601	0.564123	0.000276365	0.00323954	TRUE	83716	ENSG00000103196	protein_coding	16	84819985	84920768	1	CRISPLD2	cysteine rich secretory protein LCCL domain containing 2 [Source:HGNC Symbol;Acc:HGNC:25248]
ENSG00000103241.7	31.6707	10.9297	2.90527	8.15449e-30	4.99892e-27	TRUE	2294	ENSG00000103241	protein_coding	16	86510527	86515422	1	FOXF1	forkhead box F1 [Source:HGNC Symbol;Acc:HGNC:3809]
ENSG00000103257.9	247.583	2.29103	0.294028	2.96061e-16	3.99717e-14	TRUE	8140	ENSG00000103257	protein_coding	16	87830023	87869507	-1	SLC7A5	solute carrier family 7 member 5 [Source:HGNC Symbol;Acc:HGNC:11063]
ENSG00000103351.13	31.1785	1.2404	0.360797	2.5421e-05	0.000443261	TRUE	23059	ENSG00000103351	protein_coding	16	3500976	3539048	1	CLUAP1	clusterin associated protein 1 [Source:HGNC Symbol;Acc:HGNC:19009]
ENSG00000103449.13	4.53188	8.62154	2.6894	1.13842e-11	8.49399e-10	TRUE	6299	ENSG00000103449	protein_coding	16	51135982	51152334	-1	SALL1	spalt like transcription factor 1 [Source:HGNC Symbol;Acc:HGNC:10524]
ENSG00000103569.11	8.77397	8.19583	2.68976	5.81579e-12	4.62855e-10	TRUE	366	ENSG00000103569	protein_coding	15	58138169	58185911	1	AQP9	aquaporin 9 [Source:HGNC Symbol;Acc:HGNC:643]
ENSG00000103647.13	26.7445	2.17738	0.525662	1.14701e-06	2.97671e-05	TRUE	10391	ENSG00000103647	protein_coding	15	68578993	68727806	1	CORO2B	coronin 2B [Source:HGNC Symbol;Acc:HGNC:2256]
ENSG00000103742.12	3.16978	4.63065	1.46369	4.45442e-06	9.82149e-05	TRUE	57722	ENSG00000103742	protein_coding	15	65381484	65422947	-1	IGDCC4	immunoglobulin superfamily DCC subclass member 4 [Source:HGNC Symbol;Acc:HGNC:13770]
ENSG00000104154.7	129.487	-1.21815	0.269013	2.24722e-07	6.91606e-06	TRUE	7782	ENSG00000104154	protein_coding	15	45479606	45522755	-1	SLC30A4	solute carrier family 30 member 4 [Source:HGNC Symbol;Acc:HGNC:11015]
ENSG00000104321.11	47.1474	8.56104	1.3361	4.04338e-24	1.32916e-21	TRUE	8989	ENSG00000104321	protein_coding	8	72019917	72075584	-1	TRPA1	transient receptor potential cation channel subfamily A member 1 [Source:HGNC Symbol;Acc:HGNC:497]
ENSG00000104332.12	43.4243	11.3463	3.09963	1.35476e-15	1.67916e-13	TRUE	6422	ENSG00000104332	protein_coding	8	41261962	41309473	-1	SFRP1	secreted frizzled related protein 1 [Source:HGNC Symbol;Acc:HGNC:10776]
ENSG00000104368.19	227.824	3.90535	0.329533	1.23933e-33	1.4795e-30	TRUE	5327	ENSG00000104368	protein_coding	8	42174718	42207709	-1	PLAT	plasminogen activator	tissue type [Source:HGNC Symbol;Acc:HGNC:9051]
ENSG00000104415.14	37.0213	4.69337	0.482547	1.24004e-23	3.85295e-21	TRUE	8840	ENSG00000104415	protein_coding	8	133191039	133231690	1	CCN4	cellular communication network factor 4 [Source:HGNC Symbol;Acc:HGNC:12769]
ENSG00000104435.14	3.77828	6.57469	2.64329	5.43449e-06	0.000115742	TRUE	11075	ENSG00000104435	protein_coding	8	79611117	79666158	1	STMN2	stathmin 2 [Source:HGNC Symbol;Acc:HGNC:10577]
ENSG00000104447.13	21.6258	1.47113	0.593107	0.000332911	0.003768	TRUE	7227	ENSG00000104447	protein_coding	8	115408496	115809673	-1	TRPS1	transcriptional repressor GATA binding 1 [Source:HGNC Symbol;Acc:HGNC:12340]
ENSG00000104537.17	972.667	-1.46631	0.384114	4.82934e-06	0.000104923	TRUE	312	ENSG00000104537	protein_coding	8	123680794	123737402	-1	ANXA13	annexin A13 [Source:HGNC Symbol;Acc:HGNC:536]
ENSG00000104738.19	82.5152	1.17953	0.372005	5.15386e-05	0.000803436	TRUE	4173	ENSG00000104738	protein_coding	8	47960185	47978160	1	MCM4	minichromosome maintenance complex component 4 [Source:HGNC Symbol;Acc:HGNC:6947]
ENSG00000104951.16	28.6204	5.53929	0.613037	9.98445e-21	2.28755e-18	TRUE	259307	ENSG00000104951	protein_coding	19	49889654	49929539	-1	IL4I1	interleukin 4 induced 1 [Source:HGNC Symbol;Acc:HGNC:19094]
ENSG00000104972.16	25.7312	10.2515	2.88818	1.16954e-19	2.45625e-17	TRUE	10859	ENSG00000104972	protein_coding	19	54617158	54638022	1	LILRB1	leukocyte immunoglobulin like receptor B1 [Source:HGNC Symbol;Acc:HGNC:6605]
ENSG00000104974.12	6.90582	8.24355	2.69017	3.99608e-12	3.27217e-10	TRUE	11024	ENSG00000104974	protein_coding	19	54593582	54602381	1	LILRA1	leukocyte immunoglobulin like receptor A1 [Source:HGNC Symbol;Acc:HGNC:6602]
ENSG00000104998.4	9.275	1.50495	0.986765	0.00251247	0.0190086	TRUE	9466	ENSG00000104998	protein_coding	19	14031762	14053218	1	IL27RA	interleukin 27 receptor subunit alpha [Source:HGNC Symbol;Acc:HGNC:17290]
ENSG00000105011.9	22.8122	1.46978	0.563687	0.000293917	0.00340134	TRUE	55723	ENSG00000105011	protein_coding	19	14119512	14136613	-1	ASF1B	anti-silencing function 1B histone chaperone [Source:HGNC Symbol;Acc:HGNC:20996]
ENSG00000105122.13	2.76407	4.35854	1.53315	2.93412e-05	0.000498888	TRUE	64926	ENSG00000105122	protein_coding	19	15451624	15464544	-1	RASAL3	RAS protein activator like 3 [Source:HGNC Symbol;Acc:HGNC:26129]
ENSG00000105137.13	24.6911	4.31225	0.796605	2.00543e-09	9.91008e-08	TRUE	85360	ENSG00000105137	protein_coding	19	15107401	15114985	1	SYDE1	synapse defective Rho GTPase homolog 1 [Source:HGNC Symbol;Acc:HGNC:25824]
ENSG00000105270.15	28.9021	1.67289	0.627532	0.000203856	0.00251297	TRUE	25999	ENSG00000105270	protein_coding	19	36014660	36033343	-1	CLIP3	CAP-Gly domain containing linker protein 3 [Source:HGNC Symbol;Acc:HGNC:24314]
ENSG00000105281.13	647.213	1.05182	0.208373	1.91382e-08	7.58903e-07	TRUE	6510	ENSG00000105281	protein_coding	19	46774883	46788594	-1	SLC1A5	solute carrier family 1 member 5 [Source:HGNC Symbol;Acc:HGNC:10943]
ENSG00000105383.15	4.66666	7.97103	2.71931	2.48259e-09	1.20837e-07	TRUE	945	ENSG00000105383	protein_coding	19	51225064	51243860	1	CD33	CD33 molecule [Source:HGNC Symbol;Acc:HGNC:1659]
ENSG00000105419.18	13.4478	2.7417	0.559662	2.80689e-08	1.06822e-06	TRUE	56917	ENSG00000105419	protein_coding	19	47403124	47419527	-1	MEIS3	Meis homeobox 3 [Source:HGNC Symbol;Acc:HGNC:29537]
ENSG00000105426.19	14.1175	4.08168	0.706015	3.20782e-10	1.84202e-08	TRUE	5802	ENSG00000105426	protein_coding	19	5158495	5340812	-1	PTPRS	protein tyrosine phosphatase receptor type S [Source:HGNC Symbol;Acc:HGNC:9681]
ENSG00000105472.14	10.3703	4.66302	0.520831	3.42968e-12	2.8288e-10	TRUE	6320	ENSG00000105472	protein_coding	19	50723364	50725708	1	CLEC11A	C-type lectin domain containing 11A [Source:HGNC Symbol;Acc:HGNC:10576]
ENSG00000105609.17	1.62797	5.51494	2.52412	8.9344e-05	0.00127453	TRUE	10990	ENSG00000105609	protein_coding	19	54249421	54257301	-1	LILRB5	leukocyte immunoglobulin like receptor B5 [Source:HGNC Symbol;Acc:HGNC:6609]
ENSG00000105697.9	10.2979	10.0259	2.83035	5.06906e-21	1.19767e-18	TRUE	57817	ENSG00000105697	protein_coding	19	35280716	35285143	1	HAMP	hepcidin antimicrobial peptide [Source:HGNC Symbol;Acc:HGNC:15598]
ENSG00000105711.14	4.31088	1.69321	1.08368	0.00185712	0.0149745	TRUE	6324	ENSG00000105711	protein_coding	19	35030470	35040449	1	SCN1B	sodium voltage-gated channel beta subunit 1 [Source:HGNC Symbol;Acc:HGNC:10586]
ENSG00000105825.14	16.9337	9.46848	2.89021	2.3913e-12	2.00146e-10	TRUE	7980	ENSG00000105825	protein_coding	7	93885396	93890753	-1	TFPI2	tissue factor pathway inhibitor 2 [Source:HGNC Symbol;Acc:HGNC:11761]
ENSG00000105851.11	3.31544	3.9338	1.40899	2.91885e-05	0.000496664	TRUE	5294	ENSG00000105851	protein_coding	7	106865278	106908980	1	PIK3CG	phosphatidylinositol-4	5-bisphosphate 3-kinase catalytic subunit gamma [Source:HGNC Symbol;Acc:HGNC:8978]
ENSG00000105894.13	2.25835	9.03	2.80531	2.81361e-06	6.6133e-05	TRUE	5764	ENSG00000105894	protein_coding	7	137227341	137343774	-1	PTN	pleiotrophin [Source:HGNC Symbol;Acc:HGNC:9630]
ENSG00000105948.13	7.76842	1.42571	0.858377	0.00213098	0.0166672	TRUE	79989	ENSG00000105948	protein_coding	7	139133744	139191986	1	IFT56	intraflagellar transport 56 [Source:HGNC Symbol;Acc:HGNC:21882]
ENSG00000105967.16	5.49483	3.0997	0.997667	1.47485e-05	0.000277384	TRUE	22797	ENSG00000105967	protein_coding	7	115935148	116159896	-1	TFEC	transcription factor EC [Source:HGNC Symbol;Acc:HGNC:11754]
ENSG00000105974.13	377.763	2.70334	0.428364	1.20161e-11	8.93606e-10	TRUE	857	ENSG00000105974	protein_coding	7	116524994	116561179	1	CAV1	caveolin 1 [Source:HGNC Symbol;Acc:HGNC:1527]
ENSG00000106034.18	15.6047	5.28825	0.914594	2.4337e-10	1.44128e-08	TRUE	79974	ENSG00000106034	protein_coding	7	120988697	121297442	1	CPED1	cadherin like and PC-esterase domain containing 1 [Source:HGNC Symbol;Acc:HGNC:26159]
ENSG00000106080.11	42.7472	1.43236	0.592015	0.000430055	0.00467394	TRUE	55033	ENSG00000106080	protein_coding	7	30010587	30026702	-1	FKBP14	FKBP prolyl isomerase 14 [Source:HGNC Symbol;Acc:HGNC:18625]
ENSG00000106348.19	216.403	1.21663	0.228295	4.15065e-09	1.92526e-07	TRUE	3614	ENSG00000106348	protein_coding	7	128392277	128409986	-1	IMPDH1	inosine monophosphate dehydrogenase 1 [Source:HGNC Symbol;Acc:HGNC:6052]
ENSG00000106366.9	925.597	6.86747	0.666112	2.74754e-26	1.19846e-23	TRUE	5054	ENSG00000106366	protein_coding	7	101127104	101139247	1	SERPINE1	serpin family E member 1 [Source:HGNC Symbol;Acc:HGNC:8583]
ENSG00000106404.14	907.705	-1.0398	0.237226	4.564e-07	1.31873e-05	TRUE	24146	ENSG00000106404	protein_coding	7	101232092	101238820	-1	CLDN15	claudin 15 [Source:HGNC Symbol;Acc:HGNC:2036]
ENSG00000106538.10	21.8924	1.82971	0.427396	8.07536e-07	2.18054e-05	TRUE	5919	ENSG00000106538	protein_coding	7	150338317	150341662	-1	RARRES2	retinoic acid receptor responder 2 [Source:HGNC Symbol;Acc:HGNC:9868]
ENSG00000106565.19	1387.73	1.22759	0.262605	1.21298e-07	3.97009e-06	TRUE	28959	ENSG00000106565	protein_coding	7	150791285	150801360	-1	TMEM176B	transmembrane protein 176B [Source:HGNC Symbol;Acc:HGNC:29596]
ENSG00000106571.15	3.79346	6.78062	2.77801	2.71875e-05	0.00047002	TRUE	2737	ENSG00000106571	protein_coding	7	41960949	42264100	-1	GLI3	GLI family zinc finger 3 [Source:HGNC Symbol;Acc:HGNC:4319]
ENSG00000106624.11	26.7729	8.28933	0.871306	7.08178e-19	1.32751e-16	TRUE	165	ENSG00000106624	protein_coding	7	44104345	44114562	1	AEBP1	AE binding protein 1 [Source:HGNC Symbol;Acc:HGNC:303]
ENSG00000106772.19	70.241	-1.42146	0.281487	1.6738e-08	6.73142e-07	TRUE	158471	ENSG00000106772	protein_coding	9	76611376	76906114	-1	PRUNE2	prune homolog 2 with BCH domain [Source:HGNC Symbol;Acc:HGNC:25209]
ENSG00000106991.15	69.3601	3.24467	0.516448	1.22621e-11	9.08915e-10	TRUE	2022	ENSG00000106991	protein_coding	9	127811130	127854773	-1	ENG	endoglin [Source:HGNC Symbol;Acc:HGNC:3349]
ENSG00000107099.18	12.0733	3.63677	0.884102	5.03481e-07	1.44e-05	TRUE	81704	ENSG00000107099	protein_coding	9	214854	465259	1	DOCK8	dedicator of cytokinesis 8 [Source:HGNC Symbol;Acc:HGNC:19191]
ENSG00000107130.10	25.0177	3.64276	0.480878	1.06677e-15	1.34425e-13	TRUE	23413	ENSG00000107130	protein_coding	9	130172404	130237303	1	NCS1	neuronal calcium sensor 1 [Source:HGNC Symbol;Acc:HGNC:3953]
ENSG00000107186.17	11.5209	9.25477	2.93237	7.55205e-10	4.03999e-08	TRUE	8777	ENSG00000107186	protein_coding	9	13105706	13279692	-1	MPDZ	multiple PDZ domain crumbs cell polarity complex component [Source:HGNC Symbol;Acc:HGNC:7208]
ENSG00000107372.13	1589.85	1.02029	0.148641	3.0932e-13	2.9112e-11	TRUE	7763	ENSG00000107372	protein_coding	9	72351413	72365235	-1	ZFAND5	zinc finger AN1-type containing 5 [Source:HGNC Symbol;Acc:HGNC:13008]
ENSG00000107742.14	13.1923	2.00056	0.685803	7.64746e-05	0.00112126	TRUE	9806	ENSG00000107742	protein_coding	10	72059034	72089032	-1	SPOCK2	SPARC (osteonectin)	cwcv and kazal like domains proteoglycan 2 [Source:HGNC Symbol;Acc:HGNC:13564]
ENSG00000107796.14	72.4127	3.48564	0.73291	8.45684e-08	2.86724e-06	TRUE	59	ENSG00000107796	protein_coding	10	88934822	88991339	-1	ACTA2	actin alpha 2	smooth muscle [Source:HGNC Symbol;Acc:HGNC:130]
ENSG00000107984.10	92.0176	2.95787	0.412029	0.00259246	0.0194503	TRUE	22943	ENSG00000107984	protein_coding	10	52314281	52318042	1	DKK1	dickkopf WNT signaling pathway inhibitor 1 [Source:HGNC Symbol;Acc:HGNC:2891]
ENSG00000108106.14	120.834	1.45192	0.461085	5.33335e-05	0.000827435	TRUE	27338	ENSG00000108106	protein_coding	19	55399745	55407788	-1	UBE2S	ubiquitin conjugating enzyme E2 S [Source:HGNC Symbol;Acc:HGNC:17895]
ENSG00000108187.16	506.003	-1.01195	0.247699	1.58491e-06	3.96712e-05	TRUE	64081	ENSG00000108187	protein_coding	10	68282660	68333049	-1	PBLD	phenazine biosynthesis like protein domain containing [Source:HGNC Symbol;Acc:HGNC:23301]
ENSG00000108511.10	2.69406	6.27005	2.53436	1.99551e-06	4.8985e-05	TRUE	3216	ENSG00000108511	protein_coding	17	48595751	48604992	-1	HOXB6	homeobox B6 [Source:HGNC Symbol;Acc:HGNC:5117]
ENSG00000108576.10	68.778	-1.43471	0.45273	5.06728e-05	0.000792117	TRUE	6532	ENSG00000108576	protein_coding	17	30194319	30236002	-1	SLC6A4	solute carrier family 6 member 4 [Source:HGNC Symbol;Acc:HGNC:11050]
ENSG00000108688.11	7.89705	8.49794	2.71823	8.86015e-13	8.07092e-11	TRUE	6354	ENSG00000108688	protein_coding	17	34270221	34272242	1	CCL7	C-C motif chemokine ligand 7 [Source:HGNC Symbol;Acc:HGNC:10634]
ENSG00000108691.10	186.024	4.06423	0.444973	3.39882e-21	8.20129e-19	TRUE	6347	ENSG00000108691	protein_coding	17	34255274	34257208	1	CCL2	C-C motif chemokine ligand 2 [Source:HGNC Symbol;Acc:HGNC:10618]
ENSG00000108700.5	2.11316	5.84691	2.69612	0.000227097	0.00275036	TRUE	6355	ENSG00000108700	protein_coding	17	34319435	34321402	1	CCL8	C-C motif chemokine ligand 8 [Source:HGNC Symbol;Acc:HGNC:10635]
ENSG00000108798.9	5.77462	7.8019	2.64132	5.44255e-11	3.69057e-09	TRUE	51225	ENSG00000108798	protein_coding	17	49210411	49223225	1	ABI3	ABI family member 3 [Source:HGNC Symbol;Acc:HGNC:29859]
ENSG00000108821.14	1221.24	2.41868	0.355433	0.000137204	0.00182633	TRUE	1277	ENSG00000108821	protein_coding	17	50184101	50201632	-1	COL1A1	collagen type I alpha 1 chain [Source:HGNC Symbol;Acc:HGNC:2197]
ENSG00000108852.16	1.62775	4.91396	2.44516	0.000277337	0.00324758	TRUE	4355	ENSG00000108852	protein_coding	17	43875357	43909711	-1	MPP2	MAGUK p55 scaffold protein 2 [Source:HGNC Symbol;Acc:HGNC:7220]
ENSG00000108854.16	255.089	1.27554	0.250683	1.5448e-08	6.29129e-07	TRUE	64750	ENSG00000108854	protein_coding	17	64542282	64662307	-1	SMURF2	SMAD specific E3 ubiquitin protein ligase 2 [Source:HGNC Symbol;Acc:HGNC:16809]
ENSG00000108932.13	6.03688	1.8995	0.9829	0.00159393	0.0132917	TRUE	9120	ENSG00000108932	protein_coding	17	68267026	68291267	-1	SLC16A6	solute carrier family 16 member 6 [Source:HGNC Symbol;Acc:HGNC:10927]
ENSG00000109181.12	14.1945	-1.36215	0.757284	0.00138901	0.0119541	TRUE	7365	ENSG00000109181	protein_coding	4	68815994	68832023	1	UGT2B10	UDP glucuronosyltransferase family 2 member B10 [Source:HGNC Symbol;Acc:HGNC:12544]
ENSG00000109625.19	5.16244	2.1205	0.751554	0.000130771	0.0017572	TRUE	8532	ENSG00000109625	protein_coding	4	8592660	8619759	1	CPZ	carboxypeptidase Z [Source:HGNC Symbol;Acc:HGNC:2333]
ENSG00000109790.18	180.291	1.37414	0.255876	3.27921e-09	1.54956e-07	TRUE	51088	ENSG00000109790	protein_coding	4	39045039	39126857	1	KLHL5	kelch like family member 5 [Source:HGNC Symbol;Acc:HGNC:6356]
ENSG00000109805.10	20.7236	2.04568	0.726555	0.000162212	0.00208458	TRUE	64151	ENSG00000109805	protein_coding	4	17810979	17844865	1	NCAPG	non-SMC condensin I complex subunit G [Source:HGNC Symbol;Acc:HGNC:24304]
ENSG00000109846.9	6.56512	2.30648	0.543471	0.00836603	0.0484696	TRUE	1410	ENSG00000109846	protein_coding	11	111908564	111923722	-1	CRYAB	crystallin alpha B [Source:HGNC Symbol;Acc:HGNC:2389]
ENSG00000110077.15	7.20112	8.58965	2.69932	1.27559e-14	1.41828e-12	TRUE	64231	ENSG00000110077	protein_coding	11	60172015	60184666	-1	MS4A6A	membrane spanning 4-domains A6A [Source:HGNC Symbol;Acc:HGNC:13375]
ENSG00000110079.19	8.23344	8.73253	2.70353	4.92677e-16	6.53502e-14	TRUE	51338	ENSG00000110079	protein_coding	11	60185657	60318080	1	MS4A4A	membrane spanning 4-domains A4A [Source:HGNC Symbol;Acc:HGNC:13371]
ENSG00000110324.12	53.0387	3.20477	0.491523	1.22674e-12	1.0998e-10	TRUE	3587	ENSG00000110324	protein_coding	11	117986370	118003037	1	IL10RA	interleukin 10 receptor subunit alpha [Source:HGNC Symbol;Acc:HGNC:5964]
ENSG00000110446.12	52.0047	1.91728	0.317321	6.14023e-11	4.10834e-09	TRUE	51296	ENSG00000110446	protein_coding	11	60937060	60952653	-1	SLC15A3	solute carrier family 15 member 3 [Source:HGNC Symbol;Acc:HGNC:18068]
ENSG00000110852.5	19.7724	7.66938	1.30454	6.33171e-21	1.48058e-18	TRUE	9976	ENSG00000110852	protein_coding	12	9852369	9869386	-1	CLEC2B	C-type lectin domain family 2 member B [Source:HGNC Symbol;Acc:HGNC:2053]
ENSG00000110876.10	17.6354	4.82176	0.562818	2.09753e-18	3.57716e-16	TRUE	6404	ENSG00000110876	protein_coding	12	108621895	108633894	-1	SELPLG	selectin P ligand [Source:HGNC Symbol;Acc:HGNC:10722]
ENSG00000111052.8	3.27306	6.42094	2.81024	0.000131359	0.00176092	TRUE	8825	ENSG00000111052	protein_coding	12	80792520	80937934	-1	LIN7A	lin-7 homolog A	crumbs cell polarity complex component [Source:HGNC Symbol;Acc:HGNC:17787]
ENSG00000111145.8	149.761	1.23524	0.362271	2.36545e-05	0.000415916	TRUE	2004	ENSG00000111145	protein_coding	12	96194375	96269824	1	ELK3	ETS transcription factor ELK3 [Source:HGNC Symbol;Acc:HGNC:3325]
ENSG00000111186.13	26.4885	6.40715	0.88111	1.34989e-15	1.67916e-13	TRUE	81029	ENSG00000111186	protein_coding	12	1529891	1647212	1	WNT5B	Wnt family member 5B [Source:HGNC Symbol;Acc:HGNC:16265]
ENSG00000111199.12	3.0057	6.57941	2.62923	4.10629e-06	9.22705e-05	TRUE	59341	ENSG00000111199	protein_coding	12	109783087	109833406	-1	TRPV4	transient receptor potential cation channel subfamily V member 4 [Source:HGNC Symbol;Acc:HGNC:18083]
ENSG00000111206.13	44.6684	1.3319	0.451993	0.000105672	0.00146507	TRUE	2305	ENSG00000111206	protein_coding	12	2857680	2877174	-1	FOXM1	forkhead box M1 [Source:HGNC Symbol;Acc:HGNC:3818]
ENSG00000111291.9	39.8639	1.58683	0.585149	0.000186799	0.00234157	TRUE	55507	ENSG00000111291	protein_coding	12	12940575	12952170	-1	GPRC5D	G protein-coupled receptor class C group 5 member D [Source:HGNC Symbol;Acc:HGNC:13310]
ENSG00000111335.14	16.7595	1.03198	0.58657	0.00156781	0.0131124	TRUE	4939	ENSG00000111335	protein_coding	12	112978395	113011723	1	OAS2	2'-5'-oligoadenylate synthetase 2 [Source:HGNC Symbol;Acc:HGNC:8087]
ENSG00000111344.12	79.2631	1.0256	0.438314	0.000523108	0.00550841	TRUE	8437	ENSG00000111344	protein_coding	12	113098819	113136239	-1	RASAL1	RAS protein activator like 1 [Source:HGNC Symbol;Acc:HGNC:9873]
ENSG00000111348.9	157.976	2.41241	0.273605	4.61237e-20	1.01571e-17	TRUE	397	ENSG00000111348	protein_coding	12	14942031	14961728	-1	ARHGDIB	Rho GDP dissociation inhibitor beta [Source:HGNC Symbol;Acc:HGNC:679]
ENSG00000111641.13	65.9599	1.78626	0.465963	4.78919e-06	0.00010435	TRUE	4839	ENSG00000111641	protein_coding	12	6556863	6568691	-1	NOP2	NOP2 nucleolar protein [Source:HGNC Symbol;Acc:HGNC:7867]
ENSG00000111799.22	293.313	12.0154	1.35867	3.5141e-48	1.59413e-44	TRUE	1303	ENSG00000111799	protein_coding	6	75084326	75206267	-1	COL12A1	collagen type XII alpha 1 chain [Source:HGNC Symbol;Acc:HGNC:2188]
ENSG00000111860.14	3.78227	3.43624	1.0528	1.66352e-05	0.000308772	TRUE	387119	ENSG00000111860	protein_coding	6	118460772	118710075	-1	CEP85L	centrosomal protein 85 like [Source:HGNC Symbol;Acc:HGNC:21638]
ENSG00000111912.20	503.59	1.53627	0.328991	1.31913e-07	4.24404e-06	TRUE	135112	ENSG00000111912	protein_coding	6	125781161	125932034	1	NCOA7	nuclear receptor coactivator 7 [Source:HGNC Symbol;Acc:HGNC:21081]
ENSG00000112029.10	13.5313	1.58781	0.497656	4.79483e-05	0.000756302	TRUE	26271	ENSG00000112029	protein_coding	6	152970519	152983579	-1	FBXO5	F-box protein 5 [Source:HGNC Symbol;Acc:HGNC:13584]
ENSG00000112208.11	28.6382	1.44847	1.03735	0.00249768	0.018903	TRUE	9532	ENSG00000112208	protein_coding	6	57172326	57189833	1	BAG2	BAG cochaperone 2 [Source:HGNC Symbol;Acc:HGNC:938]
ENSG00000112210.12	54.6509	1.82322	0.595688	7.23113e-05	0.00106991	TRUE	51715	ENSG00000112210	protein_coding	6	57186992	57222307	-1	RAB23	RAB23	member RAS oncogene family [Source:HGNC Symbol;Acc:HGNC:14263]
ENSG00000112276.14	10.66	2.19303	0.490872	3.64746e-07	1.08005e-05	TRUE	11149	ENSG00000112276	protein_coding	6	105096822	105137157	-1	BVES	blood vessel epicardial substance [Source:HGNC Symbol;Acc:HGNC:1152]
ENSG00000112365.6	54.6967	1.4391	0.27626	8.62401e-09	3.74015e-07	TRUE	9841	ENSG00000112365	protein_coding	6	109460632	109483239	-1	ZBTB24	zinc finger and BTB domain containing 24 [Source:HGNC Symbol;Acc:HGNC:21143]
ENSG00000112494.10	248.53	-1.49003	0.264692	7.8349e-10	4.17163e-08	TRUE	54346	ENSG00000112494	protein_coding	6	167271169	167316014	1	UNC93A	unc-93 homolog A [Source:HGNC Symbol;Acc:HGNC:12570]
ENSG00000112531.17	79.8077	2.34031	0.717923	3.16602e-05	0.000531901	TRUE	9444	ENSG00000112531	protein_coding	6	163414000	163578592	1	QKI	QKI	KH domain containing RNA binding [Source:HGNC Symbol;Acc:HGNC:21100]
ENSG00000112559.15	192.345	2.00004	0.502742	2.55246e-06	6.05596e-05	TRUE	4188	ENSG00000112559	protein_coding	6	41636882	41654244	1	MDFI	MyoD family inhibitor [Source:HGNC Symbol;Acc:HGNC:6967]
ENSG00000112799.9	6.47339	8.35374	2.69559	1.23691e-12	1.10022e-10	TRUE	9450	ENSG00000112799	protein_coding	6	6588108	6654983	1	LY86	lymphocyte antigen 86 [Source:HGNC Symbol;Acc:HGNC:16837]
ENSG00000112984.12	24.0367	1.62132	0.962176	0.00179329	0.0145999	TRUE	10112	ENSG00000112984	protein_coding	5	138178719	138187723	1	KIF20A	kinesin family member 20A [Source:HGNC Symbol;Acc:HGNC:9787]
ENSG00000113083.15	131.338	7.53914	0.637489	3.36932e-31	2.46525e-28	TRUE	4015	ENSG00000113083	protein_coding	5	122063195	122078413	-1	LOX	lysyl oxidase [Source:HGNC Symbol;Acc:HGNC:6664]
ENSG00000113140.11	531.953	10.0464	1.26352	1.06091e-21	2.73449e-19	TRUE	6678	ENSG00000113140	protein_coding	5	151661096	151686975	-1	SPARC	secreted protein acidic and cysteine rich [Source:HGNC Symbol;Acc:HGNC:11219]
ENSG00000113269.14	129.479	1.05239	0.173382	5.50818e-11	3.71835e-09	TRUE	55819	ENSG00000113269	protein_coding	5	179911651	180072113	-1	RNF130	ring finger protein 130 [Source:HGNC Symbol;Acc:HGNC:18280]
ENSG00000113356.13	10.5293	1.34096	0.435618	7.15749e-05	0.00106248	TRUE	10622	ENSG00000113356	protein_coding	5	90471748	90514557	1	POLR3G	RNA polymerase III subunit G [Source:HGNC Symbol;Acc:HGNC:30075]
ENSG00000113361.13	5.82314	7.50963	2.80191	1.4594e-06	3.70684e-05	TRUE	1004	ENSG00000113361	protein_coding	5	31193686	31329146	1	CDH6	cadherin 6 [Source:HGNC Symbol;Acc:HGNC:1765]
ENSG00000113532.13	2.1633	5.08106	2.62817	0.000842093	0.00808994	TRUE	7903	ENSG00000113532	protein_coding	5	100806933	100903282	-1	ST8SIA4	ST8 alpha-N-acetyl-neuraminide alpha-2	8-sialyltransferase 4 [Source:HGNC Symbol;Acc:HGNC:10871]
ENSG00000113578.18	12.6128	6.72769	1.61346	4.32203e-09	2.00066e-07	TRUE	2246	ENSG00000113578	protein_coding	5	142592178	142698070	-1	FGF1	fibroblast growth factor 1 [Source:HGNC Symbol;Acc:HGNC:3665]
ENSG00000113657.13	72.708	2.86887	0.403765	4.50801e-14	4.68899e-12	TRUE	1809	ENSG00000113657	protein_coding	5	147390808	147510068	-1	DPYSL3	dihydropyrimidinase like 3 [Source:HGNC Symbol;Acc:HGNC:3015]
ENSG00000113721.14	35.4854	5.15373	0.468047	2.89939e-18	4.87141e-16	TRUE	5159	ENSG00000113721	protein_coding	5	150113839	150155872	-1	PDGFRB	platelet derived growth factor receptor beta [Source:HGNC Symbol;Acc:HGNC:8804]
ENSG00000113739.11	220.836	1.65018	0.373258	4.02239e-07	1.18028e-05	TRUE	8614	ENSG00000113739	protein_coding	5	173314723	173328447	-1	STC2	stanniocalcin 2 [Source:HGNC Symbol;Acc:HGNC:11374]
ENSG00000113758.14	165.997	1.17137	0.468865	0.00036029	0.00402765	TRUE	1627	ENSG00000113758	protein_coding	5	177456608	177474401	-1	DBN1	drebrin 1 [Source:HGNC Symbol;Acc:HGNC:2695]
ENSG00000113916.18	467.763	1.28803	0.22089	2.47538e-10	1.45835e-08	TRUE	604	ENSG00000113916	protein_coding	3	187721377	187745725	-1	BCL6	BCL6 transcription repressor [Source:HGNC Symbol;Acc:HGNC:1001]
ENSG00000114013.16	7.13471	7.9563	2.65324	1.10793e-11	8.32118e-10	TRUE	942	ENSG00000114013	protein_coding	3	122055362	122121139	1	CD86	CD86 molecule [Source:HGNC Symbol;Acc:HGNC:1705]
ENSG00000114019.15	816.121	1.16431	0.277094	1.03676e-06	2.72488e-05	TRUE	51421	ENSG00000114019	protein_coding	3	134355347	134375479	-1	AMOTL2	angiomotin like 2 [Source:HGNC Symbol;Acc:HGNC:17812]
ENSG00000114113.6	291.254	-2.60231	0.542977	6.36461e-08	2.21075e-06	TRUE	5948	ENSG00000114113	protein_coding	3	139452884	139480747	-1	RBP2	retinol binding protein 2 [Source:HGNC Symbol;Acc:HGNC:9920]
ENSG00000114251.15	46.7161	10.9339	2.94447	3.50854e-25	1.37208e-22	TRUE	7474	ENSG00000114251	protein_coding	3	55465715	55490539	-1	WNT5A	Wnt family member 5A [Source:HGNC Symbol;Acc:HGNC:12784]
ENSG00000114450.11	20.8732	2.73082	0.559155	3.9696e-08	1.45149e-06	TRUE	59345	ENSG00000114450	protein_coding	3	179396088	179451476	-1	GNB4	G protein subunit beta 4 [Source:HGNC Symbol;Acc:HGNC:20731]
ENSG00000114541.15	189.685	1.10874	0.254095	5.04716e-07	1.44e-05	TRUE	23150	ENSG00000114541	protein_coding	3	69168782	69542583	-1	FRMD4B	FERM domain containing 4B [Source:HGNC Symbol;Acc:HGNC:24886]
ENSG00000114771.14	402.61	-1.32737	0.223382	1.24121e-10	7.79733e-09	TRUE	13	ENSG00000114771	protein_coding	3	151814073	151828488	1	AADAC	arylacetamide deacetylase [Source:HGNC Symbol;Acc:HGNC:17]
ENSG00000115107.20	71.1149	1.45314	0.425006	2.32666e-05	0.000410369	TRUE	55240	ENSG00000115107	protein_coding	2	119223831	119265652	1	STEAP3	STEAP3 metalloreductase [Source:HGNC Symbol;Acc:HGNC:24592]
ENSG00000115163.15	6.50923	2.4994	0.868784	0.000156404	0.0020237	TRUE	1058	ENSG00000115163	protein_coding	2	26764289	26801067	1	CENPA	centromere protein A [Source:HGNC Symbol;Acc:HGNC:1851]
ENSG00000115232.14	9.60507	5.078	1.09283	4.66524e-08	1.66641e-06	TRUE	3676	ENSG00000115232	protein_coding	2	181457202	181538940	1	ITGA4	integrin subunit alpha 4 [Source:HGNC Symbol;Acc:HGNC:6140]
ENSG00000115318.12	6.06439	3.21334	0.574281	0.00537868	0.0345509	TRUE	84695	ENSG00000115318	protein_coding	2	74532258	74555690	-1	LOXL3	lysyl oxidase like 3 [Source:HGNC Symbol;Acc:HGNC:13869]
ENSG00000115414.21	417.375	10.6418	0.978133	1.20956e-18	2.17739e-16	TRUE	2335	ENSG00000115414	protein_coding	2	215360440	215436073	-1	FN1	fibronectin 1 [Source:HGNC Symbol;Acc:HGNC:3778]
ENSG00000115461.5	116.753	9.49934	1.15677	1.92301e-25	8.07735e-23	TRUE	3488	ENSG00000115461	protein_coding	2	216672105	216695549	-1	IGFBP5	insulin like growth factor binding protein 5 [Source:HGNC Symbol;Acc:HGNC:5474]
ENSG00000115525.18	20.2441	2.53982	0.459577	8.61749e-10	4.55622e-08	TRUE	8869	ENSG00000115525	protein_coding	2	85837120	85905199	-1	ST3GAL5	ST3 beta-galactoside alpha-2	3-sialyltransferase 5 [Source:HGNC Symbol;Acc:HGNC:10872]
ENSG00000115594.12	46.2928	3.14127	0.377121	3.78258e-18	6.21714e-16	TRUE	3554	ENSG00000115594	protein_coding	2	102064544	102179874	1	IL1R1	interleukin 1 receptor type 1 [Source:HGNC Symbol;Acc:HGNC:5993]
ENSG00000115602.17	8.71025	5.47992	1.14785	1.10928e-09	5.74443e-08	TRUE	9173	ENSG00000115602	protein_coding	2	102311502	102352037	1	IL1RL1	interleukin 1 receptor like 1 [Source:HGNC Symbol;Acc:HGNC:5998]
ENSG00000115758.14	146.242	1.48243	0.369377	2.30219e-06	5.55513e-05	TRUE	4953	ENSG00000115758	protein_coding	2	10439968	10448327	-1	ODC1	ornithine decarboxylase 1 [Source:HGNC Symbol;Acc:HGNC:8109]
ENSG00000115919.15	9.57901	2.88061	0.698209	7.41609e-07	2.01451e-05	TRUE	8942	ENSG00000115919	protein_coding	2	142877657	143055833	1	KYNU	kynureninase [Source:HGNC Symbol;Acc:HGNC:6469]
ENSG00000115956.10	15.2738	9.32841	2.78058	1.47721e-17	2.27933e-15	TRUE	5341	ENSG00000115956	protein_coding	2	68365282	68397453	1	PLEK	pleckstrin [Source:HGNC Symbol;Acc:HGNC:9070]
ENSG00000116106.12	5.49679	5.75157	1.58662	1.09446e-06	2.85667e-05	TRUE	2043	ENSG00000116106	protein_coding	2	221418027	221574202	-1	EPHA4	EPH receptor A4 [Source:HGNC Symbol;Acc:HGNC:3388]
ENSG00000116132.12	5.8523	7.71213	1.15034	1.41913e-08	5.84188e-07	TRUE	5396	ENSG00000116132	protein_coding	1	170662728	170739421	1	PRRX1	paired related homeobox 1 [Source:HGNC Symbol;Acc:HGNC:9142]
ENSG00000116649.10	33.0122	2.4469	0.603699	2.25506e-06	5.44722e-05	TRUE	6723	ENSG00000116649	protein_coding	1	11054584	11060020	-1	SRM	spermidine synthase [Source:HGNC Symbol;Acc:HGNC:11296]
ENSG00000116741.8	831.843	-1.09383	0.530268	0.000899683	0.00848861	TRUE	5997	ENSG00000116741	protein_coding	1	192809039	192812275	1	RGS2	regulator of G protein signaling 2 [Source:HGNC Symbol;Acc:HGNC:9998]
ENSG00000116774.12	2.39038	6.11336	1.0293	0.00325033	0.0233748	TRUE	56944	ENSG00000116774	protein_coding	1	113979391	114035572	1	OLFML3	olfactomedin like 3 [Source:HGNC Symbol;Acc:HGNC:24956]
ENSG00000116962.15	73.6219	3.15685	0.652305	5.84565e-08	2.03986e-06	TRUE	4811	ENSG00000116962	protein_coding	1	235975830	236065109	-1	NID1	nidogen 1 [Source:HGNC Symbol;Acc:HGNC:7821]
ENSG00000117013.17	7.39778	1.6199	0.636478	0.0003829	0.00424899	TRUE	9132	ENSG00000117013	protein_coding	1	40783787	40840452	1	KCNQ4	potassium voltage-gated channel subfamily Q member 4 [Source:HGNC Symbol;Acc:HGNC:6298]
ENSG00000117016.10	107.938	1.62692	0.449297	1.01875e-05	0.000199717	TRUE	9783	ENSG00000117016	protein_coding	1	40620680	40665682	-1	RIMS3	regulating synaptic membrane exocytosis 3 [Source:HGNC Symbol;Acc:HGNC:21292]
ENSG00000117020.19	23.0932	8.13067	1.43399	5.63119e-16	7.34061e-14	TRUE	10000	ENSG00000117020	protein_coding	1	243488233	243851079	-1	AKT3	AKT serine/threonine kinase 3 [Source:HGNC Symbol;Acc:HGNC:393]
ENSG00000117091.10	20.7777	10.472	2.87175	5.40067e-25	2.07624e-22	TRUE	962	ENSG00000117091	protein_coding	1	160678746	160711831	-1	CD48	CD48 molecule [Source:HGNC Symbol;Acc:HGNC:1683]
ENSG00000117114.21	5.78172	2.82549	1.09366	8.51275e-05	0.0012267	TRUE	23266	ENSG00000117114	protein_coding	1	81306147	81993932	1	ADGRL2	adhesion G protein-coupled receptor L2 [Source:HGNC Symbol;Acc:HGNC:18582]
ENSG00000117122.14	20.0549	1.56307	0.8622	0.00143553	0.0122685	TRUE	4237	ENSG00000117122	protein_coding	1	16974502	16980632	-1	MFAP2	microfibril associated protein 2 [Source:HGNC Symbol;Acc:HGNC:7033]
ENSG00000117592.9	7545.38	-1.19389	0.256697	1.28399e-07	4.14863e-06	TRUE	9588	ENSG00000117592	protein_coding	1	173477330	173488815	1	PRDX6	peroxiredoxin 6 [Source:HGNC Symbol;Acc:HGNC:16753]
ENSG00000117616.18	1082.02	-1.06479	0.226018	9.82255e-08	3.28606e-06	TRUE	57035	ENSG00000117616	protein_coding	1	25242249	25338213	-1	RSRP1	arginine and serine rich protein 1 [Source:HGNC Symbol;Acc:HGNC:25234]
ENSG00000117632.23	108.689	1.85463	1.03717	0.00138045	0.0118964	TRUE	3925	ENSG00000117632	protein_coding	1	25884181	25906991	-1	STMN1	stathmin 1 [Source:HGNC Symbol;Acc:HGNC:6510]
ENSG00000117643.16	48.2102	-1.52359	0.451519	2.53769e-05	0.000443108	TRUE	57134	ENSG00000117643	protein_coding	1	25616791	25784450	1	MAN1C1	mannosidase alpha class 1C member 1 [Source:HGNC Symbol;Acc:HGNC:19080]
ENSG00000118094.12	450.139	-1.22896	0.63955	0.00114913	0.0103144	TRUE	11181	ENSG00000118094	protein_coding	11	118657316	118679690	-1	TREH	trehalase [Source:HGNC Symbol;Acc:HGNC:12266]
ENSG00000118308.16	2.88045	6.75351	2.72182	1.23152e-05	0.000236515	TRUE	4033	ENSG00000118308	protein_coding	12	25004342	25108335	1	IRAG2	inositol 1	4	5-triphosphate receptor associated 2 [Source:HGNC Symbol;Acc:HGNC:6690]
ENSG00000118322.14	4275.09	1.03034	0.274824	8.0412e-06	0.00016314	TRUE	23120	ENSG00000118322	protein_coding	5	160563120	160852214	-1	ATP10B	ATPase phospholipid transporting 10B (putative) [Source:HGNC Symbol;Acc:HGNC:13543]
ENSG00000118402.6	2.17741	5.96059	2.65467	0.000100876	0.00140804	TRUE	6785	ENSG00000118402	protein_coding	6	79914814	79947553	-1	ELOVL4	ELOVL fatty acid elongase 4 [Source:HGNC Symbol;Acc:HGNC:14415]
ENSG00000118473.23	20.614	10.9663	2.97432	1.07671e-19	2.28241e-17	TRUE	84251	ENSG00000118473	protein_coding	1	66533267	66751139	1	SGIP1	SH3GL interacting endocytic adaptor 1 [Source:HGNC Symbol;Acc:HGNC:25412]
ENSG00000118495.21	141.244	1.27304	0.308342	1.4696e-06	3.72488e-05	TRUE	5325	ENSG00000118495	protein_coding	6	143940300	144064599	-1	PLAGL1	PLAG1 like zinc finger 1 [Source:HGNC Symbol;Acc:HGNC:9046]
ENSG00000118515.12	1276.29	2.50869	0.191158	1.21066e-40	2.28834e-37	TRUE	6446	ENSG00000118515	protein_coding	6	134169248	134318112	-1	SGK1	serum/glucocorticoid regulated kinase 1 [Source:HGNC Symbol;Acc:HGNC:10810]
ENSG00000118523.6	382.662	3.7317	0.179866	2.31531e-26	1.05032e-23	TRUE	1490	ENSG00000118523	protein_coding	6	131948176	131951372	-1	CCN2	cellular communication network factor 2 [Source:HGNC Symbol;Acc:HGNC:2500]
ENSG00000118526.7	7.07208	8.60309	2.71394	8.44232e-14	8.47296e-12	TRUE	6943	ENSG00000118526	protein_coding	6	133889113	133895553	1	TCF21	transcription factor 21 [Source:HGNC Symbol;Acc:HGNC:11632]
ENSG00000118777.12	1930.32	-1.76166	0.349731	1.87506e-08	7.46143e-07	TRUE	9429	ENSG00000118777	protein_coding	4	88090150	88231628	-1	ABCG2	ATP binding cassette subfamily G member 2 (Junior blood group) [Source:HGNC Symbol;Acc:HGNC:74]
ENSG00000118785.15	471.335	15.4128	3.28388	2.76733e-60	6.27685e-56	TRUE	6696	ENSG00000118785	protein_coding	4	87975667	87983532	1	SPP1	secreted phosphoprotein 1 [Source:HGNC Symbol;Acc:HGNC:11255]
ENSG00000119125.17	3278.92	-1.09989	0.157645	1.32912e-13	1.31646e-11	TRUE	9615	ENSG00000119125	protein_coding	9	72114595	72257193	1	GDA	guanine deaminase [Source:HGNC Symbol;Acc:HGNC:4212]
ENSG00000119535.20	5.50525	7.95203	2.62502	1.61925e-12	1.4176e-10	TRUE	1441	ENSG00000119535	protein_coding	1	36466043	36483278	-1	CSF3R	colony stimulating factor 3 receptor [Source:HGNC Symbol;Acc:HGNC:2439]
ENSG00000119681.12	27.4574	3.96896	0.435403	8.43363e-10	4.4799e-08	TRUE	4053	ENSG00000119681	protein_coding	14	74498183	74612378	-1	LTBP2	latent transforming growth factor beta binding protein 2 [Source:HGNC Symbol;Acc:HGNC:6715]
ENSG00000119737.6	1.92363	3.24642	1.24165	0.000174189	0.00221095	TRUE	10936	ENSG00000119737	protein_coding	2	53852912	53859967	-1	GPR75	G protein-coupled receptor 75 [Source:HGNC Symbol;Acc:HGNC:4526]
ENSG00000119865.9	6.23958	9.32016	2.75884	4.05373e-14	4.23931e-12	TRUE	25927	ENSG00000119865	protein_coding	2	68284171	68320051	-1	CNRIP1	cannabinoid receptor interacting protein 1 [Source:HGNC Symbol;Acc:HGNC:24546]
ENSG00000119900.9	74.1394	1.29917	0.43338	9.08935e-05	0.00128933	TRUE	79627	ENSG00000119900	protein_coding	6	71288811	71309059	1	OGFRL1	opioid growth factor receptor like 1 [Source:HGNC Symbol;Acc:HGNC:21378]
ENSG00000120057.5	18.0161	-3.51728	0.750333	1.19763e-07	3.92552e-06	TRUE	6425	ENSG00000120057	protein_coding	10	97766751	97771999	-1	SFRP5	secreted frizzled related protein 5 [Source:HGNC Symbol;Acc:HGNC:10779]
ENSG00000120075.6	3.24127	6.8643	2.61495	4.27018e-07	1.24654e-05	TRUE	3215	ENSG00000120075	protein_coding	17	48591257	48593779	-1	HOXB5	homeobox B5 [Source:HGNC Symbol;Acc:HGNC:5116]
ENSG00000120093.12	4.58941	5.34839	1.39413	4.35313e-08	1.57062e-06	TRUE	3213	ENSG00000120093	protein_coding	17	48548870	48604912	-1	HOXB3	homeobox B3 [Source:HGNC Symbol;Acc:HGNC:5114]
ENSG00000120129.6	2255.4	1.7039	0.511135	3.04313e-05	0.000514723	TRUE	1843	ENSG00000120129	protein_coding	5	172768096	172771195	-1	DUSP1	dual specificity phosphatase 1 [Source:HGNC Symbol;Acc:HGNC:3064]
ENSG00000120156.22	8.35561	5.46148	1.04138	7.37048e-12	5.76473e-10	TRUE	7010	ENSG00000120156	protein_coding	9	27109141	27230174	1	TEK	TEK receptor tyrosine kinase [Source:HGNC Symbol;Acc:HGNC:11724]
ENSG00000120217.14	20.0133	2.44486	0.601771	1.94169e-06	4.77155e-05	TRUE	29126	ENSG00000120217	protein_coding	9	5450503	5470566	1	CD274	CD274 molecule [Source:HGNC Symbol;Acc:HGNC:17635]
ENSG00000120256.11	317.871	1.85461	0.594642	5.96275e-05	0.000908309	TRUE	84918	ENSG00000120256	protein_coding	6	149818757	149864359	-1	LRP11	LDL receptor related protein 11 [Source:HGNC Symbol;Acc:HGNC:16936]
ENSG00000120318.16	21.8698	1.87917	0.398495	1.34322e-07	4.30931e-06	TRUE	64411	ENSG00000120318	protein_coding	5	141653401	141682230	-1	ARAP3	ArfGAP with RhoGAP domain	ankyrin repeat and PH domain 3 [Source:HGNC Symbol;Acc:HGNC:24097]
ENSG00000120693.16	13.1819	1.90644	0.835133	0.000640902	0.00648027	TRUE	4093	ENSG00000120693	protein_coding	13	36844831	36920887	-1	SMAD9	SMAD family member 9 [Source:HGNC Symbol;Acc:HGNC:6774]
ENSG00000120708.17	895.261	3.50153	0.346418	2.73012e-25	1.1058e-22	TRUE	7045	ENSG00000120708	protein_coding	5	136028988	136063818	1	TGFBI	transforming growth factor beta induced [Source:HGNC Symbol;Acc:HGNC:11771]
ENSG00000120729.10	12.0962	-1.12416	0.823697	0.00213846	0.0166912	TRUE	9499	ENSG00000120729	protein_coding	5	137867858	137887851	1	MYOT	myotilin [Source:HGNC Symbol;Acc:HGNC:12399]
ENSG00000120738.8	329.813	4.73263	0.390322	2.41312e-16	3.29726e-14	TRUE	1958	ENSG00000120738	protein_coding	5	138465479	138469303	1	EGR1	early growth response 1 [Source:HGNC Symbol;Acc:HGNC:3238]
ENSG00000120820.13	9.10044	3.14639	0.690698	2.69286e-07	8.16569e-06	TRUE	83468	ENSG00000120820	protein_coding	12	103988987	104064183	-1	GLT8D2	glycosyltransferase 8 domain containing 2 [Source:HGNC Symbol;Acc:HGNC:24890]
ENSG00000120833.14	218.463	2.09013	0.334486	1.56928e-11	1.13999e-09	TRUE	8835	ENSG00000120833	protein_coding	12	93569814	93583487	1	SOCS2	suppressor of cytokine signaling 2 [Source:HGNC Symbol;Acc:HGNC:19382]
ENSG00000121068.14	19.9687	10.2845	2.85009	1.08012e-24	3.76914e-22	TRUE	6909	ENSG00000121068	protein_coding	17	61399843	61409466	1	TBX2	T-box transcription factor 2 [Source:HGNC Symbol;Acc:HGNC:11597]
ENSG00000121297.8	6.6154	7.5923	2.61467	9.62107e-11	6.19958e-09	TRUE	57616	ENSG00000121297	protein_coding	19	31149979	31349436	-1	TSHZ3	teashirt zinc finger homeobox 3 [Source:HGNC Symbol;Acc:HGNC:30700]
ENSG00000121410.12	6.44523	3.75053	0.84068	1.36167e-07	4.35618e-06	TRUE	1	ENSG00000121410	protein_coding	19	58345178	58353492	-1	A1BG	alpha-1-B glycoprotein [Source:HGNC Symbol;Acc:HGNC:5]
ENSG00000121440.15	5.69778	5.93324	1.46924	2.38047e-08	9.2297e-07	TRUE	23024	ENSG00000121440	protein_coding	3	73382431	73624941	-1	PDZRN3	PDZ domain containing ring finger 3 [Source:HGNC Symbol;Acc:HGNC:17704]
ENSG00000121552.4	5.56403	2.44267	0.635679	5.31651e-06	0.000113656	TRUE	1475	ENSG00000121552	protein_coding	3	122325248	122341969	1	CSTA	cystatin A [Source:HGNC Symbol;Acc:HGNC:2481]
ENSG00000121621.7	16.2712	2.84443	0.683943	1.91834e-06	4.71928e-05	TRUE	81930	ENSG00000121621	protein_coding	11	28020619	28108156	-1	KIF18A	kinesin family member 18A [Source:HGNC Symbol;Acc:HGNC:29441]
ENSG00000121895.8	15.5481	1.53416	0.691374	0.000559175	0.00580202	TRUE	80008	ENSG00000121895	protein_coding	4	38966744	39032922	-1	TMEM156	transmembrane protein 156 [Source:HGNC Symbol;Acc:HGNC:26260]
ENSG00000121898.13	128.595	-2.00314	0.341561	1.94416e-10	1.16969e-08	TRUE	119587	ENSG00000121898	protein_coding	10	123706207	123940267	-1	CPXM2	carboxypeptidase X	M14 family member 2 [Source:HGNC Symbol;Acc:HGNC:26977]
ENSG00000121966.8	1445.62	-1.05876	0.166145	8.05815e-12	6.21684e-10	TRUE	7852	ENSG00000121966	protein_coding	2	136114349	136119177	-1	CXCR4	C-X-C motif chemokine receptor 4 [Source:HGNC Symbol;Acc:HGNC:2561]
ENSG00000122122.10	6.4457	5.91952	1.3695	4.03778e-10	2.26136e-08	TRUE	54440	ENSG00000122122	protein_coding	X	129779949	129795201	1	SASH3	SAM and SH3 domain containing 3 [Source:HGNC Symbol;Acc:HGNC:15975]
ENSG00000122133.17	8.85325	2.8756	1.13946	0.000298521	0.00343534	TRUE	5047	ENSG00000122133	protein_coding	9	135561756	135566955	1	PAEP	progestagen associated endometrial protein [Source:HGNC Symbol;Acc:HGNC:8573]
ENSG00000122420.10	2.70594	6.34621	2.57882	4.569e-06	0.000100226	TRUE	5737	ENSG00000122420	protein_coding	1	78303884	78540701	1	PTGFR	prostaglandin F receptor [Source:HGNC Symbol;Acc:HGNC:9600]
ENSG00000122641.11	5.8287	7.86735	1.40981	7.07353e-08	2.44204e-06	TRUE	3624	ENSG00000122641	protein_coding	7	41667168	41705834	-1	INHBA	inhibin subunit beta A [Source:HGNC Symbol;Acc:HGNC:6066]
ENSG00000122694.16	18.0371	3.80079	0.516385	1.0244e-14	1.16102e-12	TRUE	152007	ENSG00000122694	protein_coding	9	36136536	36163913	1	GLIPR2	GLI pathogenesis related 2 [Source:HGNC Symbol;Acc:HGNC:18007]
ENSG00000122707.12	19.2767	1.22078	0.713252	0.0017327	0.0141932	TRUE	8434	ENSG00000122707	protein_coding	9	36036913	36124455	1	RECK	reversion inducing cysteine rich protein with kazal motifs [Source:HGNC Symbol;Acc:HGNC:11345]
ENSG00000122756.15	79.3026	-1.46532	0.444133	3.26088e-05	0.000545854	TRUE	1271	ENSG00000122756	protein_coding	9	34551432	34590140	-1	CNTFR	ciliary neurotrophic factor receptor [Source:HGNC Symbol;Acc:HGNC:2170]
ENSG00000122861.16	483.938	2.16249	0.302487	4.02443e-14	4.23931e-12	TRUE	5328	ENSG00000122861	protein_coding	10	73909177	73917496	1	PLAU	plasminogen activator	urokinase [Source:HGNC Symbol;Acc:HGNC:9052]
ENSG00000122862.5	65.1069	8.71177	1.04549	4.93294e-27	2.33102e-24	TRUE	5552	ENSG00000122862	protein_coding	10	69088103	69104805	1	SRGN	serglycin [Source:HGNC Symbol;Acc:HGNC:9361]
ENSG00000122863.6	9.82027	2.47891	1.07574	0.000520698	0.00548559	TRUE	9469	ENSG00000122863	protein_coding	10	71964395	72013558	1	CHST3	carbohydrate sulfotransferase 3 [Source:HGNC Symbol;Acc:HGNC:1971]
ENSG00000122873.12	220.397	-1.09655	0.239764	1.97329e-07	6.14811e-06	TRUE	55847	ENSG00000122873	protein_coding	10	58269162	58289586	1	CISD1	CDGSH iron sulfur domain 1 [Source:HGNC Symbol;Acc:HGNC:30880]
ENSG00000122877.18	8.39189	7.65401	0.749937	1.96824e-08	7.79119e-07	TRUE	1959	ENSG00000122877	protein_coding	10	62811996	62819167	-1	EGR2	early growth response 2 [Source:HGNC Symbol;Acc:HGNC:3239]
ENSG00000122986.14	4.42079	1.23738	1.8616	0.00392731	0.0270056	TRUE	84329	ENSG00000122986	protein_coding	12	110627841	110704950	-1	HVCN1	hydrogen voltage gated channel 1 [Source:HGNC Symbol;Acc:HGNC:28240]
ENSG00000123094.16	2.49848	5.49479	1.08714	0.00018792	0.00235102	TRUE	11228	ENSG00000123094	protein_coding	12	25958232	26079892	1	RASSF8	Ras association domain family member 8 [Source:HGNC Symbol;Acc:HGNC:13232]
ENSG00000123219.13	40.0344	1.03038	0.290078	1.42675e-05	0.000269285	TRUE	64105	ENSG00000123219	protein_coding	5	65517766	65563168	-1	CENPK	centromere protein K [Source:HGNC Symbol;Acc:HGNC:29479]
ENSG00000123329.20	7.73194	2.89018	0.753234	2.70988e-06	6.40509e-05	TRUE	64333	ENSG00000123329	protein_coding	12	57472264	57488814	-1	ARHGAP9	Rho GTPase activating protein 9 [Source:HGNC Symbol;Acc:HGNC:14130]
ENSG00000123338.13	13.0608	8.93092	2.73902	5.104e-16	6.73075e-14	TRUE	3071	ENSG00000123338	protein_coding	12	54497752	54548243	1	NCKAP1L	NCK associated protein 1 like [Source:HGNC Symbol;Acc:HGNC:4862]
ENSG00000123358.20	329.573	1.34115	0.474158	0.000147418	0.00192686	TRUE	3164	ENSG00000123358	protein_coding	12	52022832	52059507	1	NR4A1	nuclear receptor subfamily 4 group A member 1 [Source:HGNC Symbol;Acc:HGNC:7980]
ENSG00000123496.8	8.2309	8.45652	2.73614	1.05767e-11	7.99668e-10	TRUE	3598	ENSG00000123496	protein_coding	X	115003975	115019977	-1	IL13RA2	interleukin 13 receptor subunit alpha 2 [Source:HGNC Symbol;Acc:HGNC:5975]
ENSG00000123610.5	3.99691	4.29485	1.22981	6.24373e-06	0.000130405	TRUE	7130	ENSG00000123610	protein_coding	2	151357592	151380046	1	TNFAIP6	TNF alpha induced protein 6 [Source:HGNC Symbol;Acc:HGNC:11898]
ENSG00000123643.14	711.789	-1.18225	0.197256	8.73727e-11	5.69744e-09	TRUE	206358	ENSG00000123643	protein_coding	5	151437046	151492379	1	SLC36A1	solute carrier family 36 member 1 [Source:HGNC Symbol;Acc:HGNC:18761]
ENSG00000123689.6	45.5025	1.32536	0.386032	2.04734e-05	0.000368553	TRUE	50486	ENSG00000123689	protein_coding	1	209675412	209676390	1	G0S2	G0/G1 switch 2 [Source:HGNC Symbol;Acc:HGNC:30229]
ENSG00000123700.5	80.4919	1.85069	0.391807	9.99561e-08	3.32923e-06	TRUE	3759	ENSG00000123700	protein_coding	17	70168673	70180044	1	KCNJ2	potassium inwardly rectifying channel subfamily J member 2 [Source:HGNC Symbol;Acc:HGNC:6263]
ENSG00000124116.19	3.73408	1.04324	0.988036	0.00402692	0.0275947	TRUE	140686	ENSG00000124116	protein_coding	20	45747944	45791932	-1	WFDC3	WAP four-disulfide core domain 3 [Source:HGNC Symbol;Acc:HGNC:15957]
ENSG00000124126.14	12.543	4.63997	0.679746	4.1464e-12	3.37092e-10	TRUE	57580	ENSG00000124126	protein_coding	20	48624252	48827999	-1	PREX1	phosphatidylinositol-3	4	5-trisphosphate dependent Rac exchange factor 1 [Source:HGNC Symbol;Acc:HGNC:32594]
ENSG00000124140.15	2.4711	3.15985	1.34856	6.21432e-05	0.000943461	TRUE	57468	ENSG00000124140	protein_coding	20	46021690	46060150	1	SLC12A5	solute carrier family 12 member 5 [Source:HGNC Symbol;Acc:HGNC:13818]
ENSG00000124212.6	13.8971	1.55529	0.717066	0.000585538	0.00602321	TRUE	5740	ENSG00000124212	protein_coding	20	49503874	49568137	-1	PTGIS	prostaglandin I2 synthase [Source:HGNC Symbol;Acc:HGNC:9603]
ENSG00000124216.4	9.70815	1.37481	0.707495	0.00117274	0.0104983	TRUE	6615	ENSG00000124216	protein_coding	20	49982980	49988886	1	SNAI1	snail family transcriptional repressor 1 [Source:HGNC Symbol;Acc:HGNC:11128]
ENSG00000124256.15	32.5085	1.53478	0.633674	0.000391449	0.0043185	TRUE	81030	ENSG00000124256	protein_coding	20	57603846	57620576	-1	ZBP1	Z-DNA binding protein 1 [Source:HGNC Symbol;Acc:HGNC:16176]
ENSG00000124469.12	52.3726	1.55071	0.496954	5.76371e-05	0.000882731	TRUE	1088	ENSG00000124469	protein_coding	19	42580243	42595055	-1	CEACAM8	CEA cell adhesion molecule 8 [Source:HGNC Symbol;Acc:HGNC:1820]
ENSG00000124557.14	135.599	-1.93585	0.579853	2.72432e-05	0.000470625	TRUE	696	ENSG00000124557	protein_coding	6	26500303	26510425	1	BTN1A1	butyrophilin subfamily 1 member A1 [Source:HGNC Symbol;Acc:HGNC:1135]
ENSG00000124602.11	751.684	1.00787	0.161324	1.87548e-11	1.32936e-09	TRUE	222643	ENSG00000124602	protein_coding	6	41026895	41039221	-1	UNC5CL	unc-5 family C-terminal like [Source:HGNC Symbol;Acc:HGNC:21203]
ENSG00000124721.18	10.513	-2.06232	0.397297	1.46063e-08	6.00182e-07	TRUE	1769	ENSG00000124721	protein_coding	6	38715311	39030792	1	DNAH8	dynein axonemal heavy chain 8 [Source:HGNC Symbol;Acc:HGNC:2952]
ENSG00000124731.13	13.6375	9.89002	2.81127	9.43795e-22	2.4892e-19	TRUE	54210	ENSG00000124731	protein_coding	6	41267926	41286682	-1	TREM1	triggering receptor expressed on myeloid cells 1 [Source:HGNC Symbol;Acc:HGNC:17760]
ENSG00000124813.23	19.3812	1.54096	0.620924	0.000439942	0.00475988	TRUE	860	ENSG00000124813	protein_coding	6	45328157	45664349	1	RUNX2	RUNX family transcription factor 2 [Source:HGNC Symbol;Acc:HGNC:10472]
ENSG00000125046.16	336.152	-2.23335	0.395377	6.69729e-10	3.60826e-08	TRUE	51066	ENSG00000125046	protein_coding	3	8619386	8745040	-1	SSUH2	ssu-2 homolog [Source:HGNC Symbol;Acc:HGNC:24809]
ENSG00000125084.13	5.01703	2.59938	1.39344	0.00121239	0.0107588	TRUE	7471	ENSG00000125084	protein_coding	12	48978322	48982620	1	WNT1	Wnt family member 1 [Source:HGNC Symbol;Acc:HGNC:12774]
ENSG00000125148.7	220.881	5.0019	0.363014	2.97812e-44	6.14088e-41	TRUE	4502	ENSG00000125148	protein_coding	16	56608584	56609497	1	MT2A	metallothionein 2A [Source:HGNC Symbol;Acc:HGNC:7406]
ENSG00000125398.8	1518.71	1.23117	0.285769	7.8563e-07	2.12899e-05	TRUE	6662	ENSG00000125398	protein_coding	17	72121020	72126416	1	SOX9	SRY-box transcription factor 9 [Source:HGNC Symbol;Acc:HGNC:11204]
ENSG00000125430.9	6.82276	4.61343	0.885979	2.97925e-09	1.42865e-07	TRUE	9953	ENSG00000125430	protein_coding	17	14301081	14349404	1	HS3ST3B1	heparan sulfate-glucosamine 3-sulfotransferase 3B1 [Source:HGNC Symbol;Acc:HGNC:5198]
ENSG00000125740.15	26.4838	3.11533	0.567062	0.00393818	0.0270602	TRUE	2354	ENSG00000125740	protein_coding	19	45467995	45475179	1	FOSB	FosB proto-oncogene	AP-1 transcription factor subunit [Source:HGNC Symbol;Acc:HGNC:3797]
ENSG00000125810.10	4.24197	7.34817	2.68207	1.23763e-07	4.03103e-06	TRUE	22918	ENSG00000125810	protein_coding	20	23079360	23086324	-1	CD93	CD93 molecule [Source:HGNC Symbol;Acc:HGNC:15855]
ENSG00000125931.11	14.8146	1.19172	1.09738	0.00316009	0.0228708	TRUE	4435	ENSG00000125931	protein_coding	X	72301638	72307187	-1	CITED1	Cbp/p300 interacting transactivator with Glu/Asp rich carboxy-terminal domain 1 [Source:HGNC Symbol;Acc:HGNC:1986]
ENSG00000126218.12	272.275	-1.38391	0.267615	9.59879e-09	4.12348e-07	TRUE	2159	ENSG00000126218	protein_coding	13	113122799	113149529	1	F10	coagulation factor X [Source:HGNC Symbol;Acc:HGNC:3528]
ENSG00000126264.10	11.2808	2.13558	0.394085	3.09752e-09	1.47912e-07	TRUE	10870	ENSG00000126264	protein_coding	19	35902529	35904377	1	HCST	hematopoietic cell signal transducer [Source:HGNC Symbol;Acc:HGNC:16977]
ENSG00000126759.14	8.74158	3.36251	0.775608	9.05628e-08	3.04318e-06	TRUE	5199	ENSG00000126759	protein_coding	X	47623172	47630305	-1	CFP	complement factor properdin [Source:HGNC Symbol;Acc:HGNC:8864]
ENSG00000126778.12	3.63111	5.05023	1.45887	9.47647e-07	2.52283e-05	TRUE	6495	ENSG00000126778	protein_coding	14	60643421	60658259	-1	SIX1	SIX homeobox 1 [Source:HGNC Symbol;Acc:HGNC:10887]
ENSG00000126787.13	28.8896	1.97174	0.727823	0.000212838	0.0026081	TRUE	9787	ENSG00000126787	protein_coding	14	55148112	55191608	-1	DLGAP5	DLG associated protein 5 [Source:HGNC Symbol;Acc:HGNC:16864]
ENSG00000126860.12	8.78073	4.02006	0.679859	3.54072e-10	2.00776e-08	TRUE	2123	ENSG00000126860	protein_coding	17	31316410	31321749	-1	EVI2A	ecotropic viral integration site 2A [Source:HGNC Symbol;Acc:HGNC:3499]
ENSG00000126882.14	7.76921	1.1401	0.96285	0.00349972	0.0248184	TRUE	286336	ENSG00000126882	protein_coding	9	131258076	131277365	-1	FAM78A	family with sequence similarity 78 member A [Source:HGNC Symbol;Acc:HGNC:25465]
ENSG00000127084.19	8.57355	1.9959	0.777441	0.000289591	0.00335813	TRUE	89846	ENSG00000127084	protein_coding	9	92947523	93036236	1	FGD3	FYVE	RhoGEF and PH domain containing 3 [Source:HGNC Symbol;Acc:HGNC:16027]
ENSG00000127311.10	15.8237	1.26951	0.440001	0.000143365	0.00189168	TRUE	92797	ENSG00000127311	protein_coding	12	66302493	66343643	1	HELB	DNA helicase B [Source:HGNC Symbol;Acc:HGNC:17196]
ENSG00000127528.6	621.773	2.75932	0.522115	5.13299e-09	2.3332e-07	TRUE	10365	ENSG00000127528	protein_coding	19	16324826	16328685	1	KLF2	KLF transcription factor 2 [Source:HGNC Symbol;Acc:HGNC:6347]
ENSG00000127920.6	32.8241	10.9773	2.92857	4.43913e-27	2.14231e-24	TRUE	2791	ENSG00000127920	protein_coding	7	93921735	93928610	1	GNG11	G protein subunit gamma 11 [Source:HGNC Symbol;Acc:HGNC:4403]
ENSG00000127946.17	20.3508	2.1011	0.41627	9.93215e-09	4.24258e-07	TRUE	3092	ENSG00000127946	protein_coding	7	75533298	75738962	-1	HIP1	huntingtin interacting protein 1 [Source:HGNC Symbol;Acc:HGNC:4913]
ENSG00000127954.13	13.0374	2.8738	0.953033	6.85246e-05	0.00102592	TRUE	79689	ENSG00000127954	protein_coding	7	88270892	88306894	-1	STEAP4	STEAP4 metalloreductase [Source:HGNC Symbol;Acc:HGNC:21923]
ENSG00000127990.19	15.7484	1.73443	0.898646	0.000843125	0.008093	TRUE	8910	ENSG00000127990	protein_coding	7	94524204	94656572	-1	SGCE	sarcoglycan epsilon [Source:HGNC Symbol;Acc:HGNC:10808]
ENSG00000128578.10	661.52	1.42429	0.282449	2.04024e-08	8.06216e-07	TRUE	57464	ENSG00000128578	protein_coding	7	129434432	129488399	1	STRIP2	striatin interacting protein 2 [Source:HGNC Symbol;Acc:HGNC:22209]
ENSG00000128591.17	161.788	3.77833	0.345159	2.44337e-15	2.9479e-13	TRUE	2318	ENSG00000128591	protein_coding	7	128830406	128859274	1	FLNC	filamin C [Source:HGNC Symbol;Acc:HGNC:3756]
ENSG00000128595.17	1385.03	1.25096	0.283612	4.16036e-07	1.21762e-05	TRUE	813	ENSG00000128595	protein_coding	7	128739292	128773400	1	CALU	calumenin [Source:HGNC Symbol;Acc:HGNC:1458]
ENSG00000128606.13	9.60789	3.45718	0.57565	2.86168e-10	1.65583e-08	TRUE	10234	ENSG00000128606	protein_coding	7	102913000	102945111	1	LRRC17	leucine rich repeat containing 17 [Source:HGNC Symbol;Acc:HGNC:16895]
ENSG00000128656.15	10.1748	4.6491	0.839123	2.13423e-09	1.04554e-07	TRUE	1123	ENSG00000128656	protein_coding	2	174798809	175005381	-1	CHN1	chimerin 1 [Source:HGNC Symbol;Acc:HGNC:1943]
ENSG00000128805.15	14.3614	5.17716	0.767624	6.69253e-13	6.19592e-11	TRUE	58504	ENSG00000128805	protein_coding	10	48446036	48656265	-1	ARHGAP22	Rho GTPase activating protein 22 [Source:HGNC Symbol;Acc:HGNC:30320]
ENSG00000128815.20	6.24608	5.29273	1.12562	4.9939e-08	1.77159e-06	TRUE	57705	ENSG00000128815	protein_coding	10	48684873	48982956	1	WDFY4	WDFY family member 4 [Source:HGNC Symbol;Acc:HGNC:29323]
ENSG00000128872.10	6.92298	1.84004	0.623284	9.28599e-05	0.00131149	TRUE	29767	ENSG00000128872	protein_coding	15	51751597	51816363	1	TMOD2	tropomodulin 2 [Source:HGNC Symbol;Acc:HGNC:11872]
ENSG00000128917.8	23.6659	2.78297	0.549392	1.51589e-08	6.2176e-07	TRUE	54567	ENSG00000128917	protein_coding	15	40929340	40939073	1	DLL4	delta like canonical Notch ligand 4 [Source:HGNC Symbol;Acc:HGNC:2910]
ENSG00000128965.13	119.003	2.19237	0.349978	1.56793e-11	1.13999e-09	TRUE	79094	ENSG00000128965	protein_coding	15	40952962	40956512	1	CHAC1	ChaC glutathione specific gamma-glutamylcyclotransferase 1 [Source:HGNC Symbol;Acc:HGNC:28680]
ENSG00000129009.13	2.29807	5.72074	2.67377	0.000251157	0.00299585	TRUE	3671	ENSG00000129009	protein_coding	15	74173710	74176872	1	ISLR	immunoglobulin superfamily containing leucine rich repeat [Source:HGNC Symbol;Acc:HGNC:6133]
ENSG00000129450.9	2.61196	6.33495	2.60751	9.55469e-06	0.000188945	TRUE	27180	ENSG00000129450	protein_coding	19	51124906	51136651	1	SIGLEC9	sialic acid binding Ig like lectin 9 [Source:HGNC Symbol;Acc:HGNC:10878]
ENSG00000129667.13	72.8422	1.05415	0.284842	7.86173e-06	0.000159928	TRUE	79651	ENSG00000129667	protein_coding	17	76470891	76501790	-1	RHBDF2	rhomboid 5 homolog 2 [Source:HGNC Symbol;Acc:HGNC:20788]
ENSG00000129675.16	8.70257	1.68974	0.956629	0.00148442	0.012568	TRUE	9459	ENSG00000129675	protein_coding	X	136665547	136780932	-1	ARHGEF6	Rac/Cdc42 guanine nucleotide exchange factor 6 [Source:HGNC Symbol;Acc:HGNC:685]
ENSG00000130176.8	2.29472	7.72579	1.80711	0.00332279	0.0237752	TRUE	1264	ENSG00000130176	protein_coding	19	11538767	11550323	1	CNN1	calponin 1 [Source:HGNC Symbol;Acc:HGNC:2155]
ENSG00000130203.10	55.3	2.05949	0.21696	9.55041e-23	2.74206e-20	TRUE	348	ENSG00000130203	protein_coding	19	44905791	44909393	1	APOE	apolipoprotein E [Source:HGNC Symbol;Acc:HGNC:613]
ENSG00000130224.15	3.26657	6.53247	2.86932	0.000169801	0.00216738	TRUE	57631	ENSG00000130224	protein_coding	X	115110616	115234096	-1	LRCH2	leucine rich repeats and calponin homology domain containing 2 [Source:HGNC Symbol;Acc:HGNC:29292]
ENSG00000130508.11	140.875	9.23635	1.06269	2.29708e-29	1.37112e-26	TRUE	7837	ENSG00000130508	protein_coding	2	1631887	1744852	-1	PXDN	peroxidasin [Source:HGNC Symbol;Acc:HGNC:14966]
ENSG00000130592.17	34.382	4.33644	0.855006	1.03264e-10	6.59786e-09	TRUE	4046	ENSG00000130592	protein_coding	11	1850904	1892267	1	LSP1	lymphocyte specific protein 1 [Source:HGNC Symbol;Acc:HGNC:6707]
ENSG00000130635.17	66.5436	10.7841	1.3218	2.04521e-32	1.78421e-29	TRUE	1289	ENSG00000130635	protein_coding	9	134641803	134844843	1	COL5A1	collagen type V alpha 1 chain [Source:HGNC Symbol;Acc:HGNC:2209]
ENSG00000130755.13	7.83243	5.23596	0.897002	1.12319e-11	8.40795e-10	TRUE	9535	ENSG00000130755	protein_coding	19	39328353	39342372	-1	GMFG	glia maturation factor gamma [Source:HGNC Symbol;Acc:HGNC:4374]
ENSG00000130775.16	38.781	1.69938	0.383467	2.98835e-07	8.98962e-06	TRUE	9473	ENSG00000130775	protein_coding	1	27872543	27886685	1	THEMIS2	thymocyte selection associated family member 2 [Source:HGNC Symbol;Acc:HGNC:16839]
ENSG00000130816.17	82.8044	1.029	0.417745	0.00037815	0.00420657	TRUE	1786	ENSG00000130816	protein_coding	19	10133342	10231286	-1	DNMT1	DNA methyltransferase 1 [Source:HGNC Symbol;Acc:HGNC:2976]
ENSG00000131015.5	7.45488	2.0326	0.707375	0.000146898	0.00192154	TRUE	80328	ENSG00000131015	protein_coding	6	149942014	149949235	1	ULBP2	UL16 binding protein 2 [Source:HGNC Symbol;Acc:HGNC:14894]
ENSG00000131016.17	713.602	1.25224	0.552914	0.000602123	0.00616853	TRUE	9590	ENSG00000131016	protein_coding	6	151239967	151358559	1	AKAP12	A-kinase anchoring protein 12 [Source:HGNC Symbol;Acc:HGNC:370]
ENSG00000131018.25	12.6586	8.23733	0.938684	5.83363e-17	8.48195e-15	TRUE	23345	ENSG00000131018	protein_coding	6	152121687	152637801	-1	SYNE1	spectrin repeat containing nuclear envelope protein 1 [Source:HGNC Symbol;Acc:HGNC:17089]
ENSG00000131042.15	28.0852	10.7095	2.91398	9.40492e-24	2.96281e-21	TRUE	10288	ENSG00000131042	protein_coding	19	54273812	54281184	-1	LILRB2	leukocyte immunoglobulin like receptor B2 [Source:HGNC Symbol;Acc:HGNC:6606]
ENSG00000131080.15	10.301	2.26099	1.0682	0.000994453	0.00913946	TRUE	60401	ENSG00000131080	protein_coding	X	66595637	66639298	-1	EDA2R	ectodysplasin A2 receptor [Source:HGNC Symbol;Acc:HGNC:17756]
ENSG00000131238.18	137.064	1.27063	0.275626	1.78286e-07	5.59319e-06	TRUE	5538	ENSG00000131238	protein_coding	1	40072710	40097260	-1	PPT1	palmitoyl-protein thioesterase 1 [Source:HGNC Symbol;Acc:HGNC:9325]
ENSG00000131355.15	2.77204	6.52031	2.55196	6.27407e-07	1.73336e-05	TRUE	84658	ENSG00000131355	protein_coding	19	14619117	14690027	-1	ADGRE3	adhesion G protein-coupled receptor E3 [Source:HGNC Symbol;Acc:HGNC:23647]
ENSG00000131373.15	201.314	-1.08736	0.223286	4.6052e-08	1.64756e-06	TRUE	26061	ENSG00000131373	protein_coding	3	15560699	15601852	-1	HACL1	2-hydroxyacyl-CoA lyase 1 [Source:HGNC Symbol;Acc:HGNC:17856]
ENSG00000131378.14	17.7563	4.97633	0.670929	1.46336e-14	1.59577e-12	TRUE	23180	ENSG00000131378	protein_coding	3	16313574	16514026	-1	RFTN1	raftlin	lipid raft linker 1 [Source:HGNC Symbol;Acc:HGNC:30278]
ENSG00000131386.20	2.039	5.65814	2.5714	8.73738e-05	0.00125114	TRUE	117248	ENSG00000131386	protein_coding	3	16174680	16231992	1	GALNT15	polypeptide N-acetylgalactosaminyltransferase 15 [Source:HGNC Symbol;Acc:HGNC:21531]
ENSG00000131470.15	10.508	1.42074	0.525031	0.000234452	0.00282563	TRUE	29893	ENSG00000131470	protein_coding	17	42572310	42577831	-1	PSMC3IP	PSMC3 interacting protein [Source:HGNC Symbol;Acc:HGNC:17928]
ENSG00000131711.15	66.4683	2.79518	0.432216	5.17073e-12	4.14841e-10	TRUE	4131	ENSG00000131711	protein_coding	5	72107234	72209565	1	MAP1B	microtubule associated protein 1B [Source:HGNC Symbol;Acc:HGNC:6836]
ENSG00000131747.15	92.3923	1.21137	0.866521	0.00257442	0.0193804	TRUE	7153	ENSG00000131747	protein_coding	17	40388525	40417896	-1	TOP2A	DNA topoisomerase II alpha [Source:HGNC Symbol;Acc:HGNC:11989]
ENSG00000131773.15	38.0665	1.17841	0.522694	0.000664049	0.00667929	TRUE	10656	ENSG00000131773	protein_coding	8	135457456	135656722	1	KHDRBS3	KH RNA binding domain containing	signal transduction associated 3 [Source:HGNC Symbol;Acc:HGNC:18117]
ENSG00000131781.13	2148.74	-1.14938	0.203131	6.4145e-10	3.46581e-08	TRUE	2330	ENSG00000131781	protein_coding	1	147175351	147243050	-1	FMO5	flavin containing dimethylaniline monoxygenase 5 [Source:HGNC Symbol;Acc:HGNC:3773]
ENSG00000132205.11	61.7239	1.09272	0.286447	5.17317e-06	0.000111115	TRUE	84034	ENSG00000132205	protein_coding	18	2847006	2916003	1	EMILIN2	elastin microfibril interfacer 2 [Source:HGNC Symbol;Acc:HGNC:19881]
ENSG00000132386.11	40.1318	1.28845	0.406194	4.68042e-05	0.000740833	TRUE	5176	ENSG00000132386	protein_coding	17	1762029	1777565	1	SERPINF1	serpin family F member 1 [Source:HGNC Symbol;Acc:HGNC:8824]
ENSG00000132429.10	5.24642	3.45789	0.905018	4.08495e-06	9.20108e-05	TRUE	64208	ENSG00000132429	protein_coding	6	105157900	105180014	-1	POPDC3	popeye domain containing 3 [Source:HGNC Symbol;Acc:HGNC:17649]
ENSG00000132437.18	218.771	-1.34503	0.414507	3.92427e-05	0.000641746	TRUE	1644	ENSG00000132437	protein_coding	7	50458436	50565405	-1	DDC	dopa decarboxylase [Source:HGNC Symbol;Acc:HGNC:2719]
ENSG00000132563.17	6.05585	3.99393	0.789073	3.41736e-08	1.26655e-06	TRUE	51308	ENSG00000132563	protein_coding	5	138439057	138446969	1	REEP2	receptor accessory protein 2 [Source:HGNC Symbol;Acc:HGNC:17975]
ENSG00000132613.16	117.761	1.13356	0.441786	0.00030153	0.0034682	TRUE	92154	ENSG00000132613	protein_coding	16	70661204	70686053	-1	MTSS2	MTSS I-BAR domain containing 2 [Source:HGNC Symbol;Acc:HGNC:25094]
ENSG00000132688.11	86.5228	6.20255	0.723162	8.68183e-19	1.58807e-16	TRUE	10763	ENSG00000132688	protein_coding	1	156668763	156677407	-1	NES	nestin [Source:HGNC Symbol;Acc:HGNC:7756]
ENSG00000132718.9	27.1074	4.88971	0.58818	1.99363e-17	3.05537e-15	TRUE	23208	ENSG00000132718	protein_coding	1	155859567	155885199	1	SYT11	synaptotagmin 11 [Source:HGNC Symbol;Acc:HGNC:19239]
ENSG00000132744.8	730.91	-1.04691	0.211779	3.12138e-08	1.17412e-06	TRUE	91703	ENSG00000132744	protein_coding	11	67642555	67650730	-1	ACY3	aminoacylase 3 [Source:HGNC Symbol;Acc:HGNC:24104]
ENSG00000132746.16	2.56319	2.81711	0.90337	6.67854e-05	0.00100519	TRUE	222	ENSG00000132746	protein_coding	11	67662155	67681224	-1	ALDH3B2	aldehyde dehydrogenase 3 family member B2 [Source:HGNC Symbol;Acc:HGNC:411]
ENSG00000132821.12	32.1136	1.40647	0.482729	0.00012014	0.00163468	TRUE	128434	ENSG00000132821	protein_coding	20	37903111	37945350	1	VSTM2L	V-set and transmembrane domain containing 2 like [Source:HGNC Symbol;Acc:HGNC:16096]
ENSG00000132840.10	1.85233	5.02735	2.47826	0.000267096	0.00314552	TRUE	23743	ENSG00000132840	protein_coding	5	79069767	79090069	1	BHMT2	betaine--homocysteine S-methyltransferase 2 [Source:HGNC Symbol;Acc:HGNC:1048]
ENSG00000133048.13	285.865	6.50818	0.466519	1.70626e-45	5.52877e-42	TRUE	1116	ENSG00000133048	protein_coding	1	203178931	203186704	-1	CHI3L1	chitinase 3 like 1 [Source:HGNC Symbol;Acc:HGNC:1932]
ENSG00000133063.16	60.8335	11.8937	3.01842	1.96293e-32	1.78093e-29	TRUE	1118	ENSG00000133063	protein_coding	1	203212827	203273641	-1	CHIT1	chitinase 1 [Source:HGNC Symbol;Acc:HGNC:1936]
ENSG00000133110.15	77.1072	12.1441	3.22959	5.05946e-15	5.97701e-13	TRUE	10631	ENSG00000133110	protein_coding	13	37562583	37598844	-1	POSTN	periostin [Source:HGNC Symbol;Acc:HGNC:16953]
ENSG00000133119.13	17.962	1.1474	0.592306	0.00131749	0.0115024	TRUE	5983	ENSG00000133119	protein_coding	13	33818069	33966558	1	RFC3	replication factor C subunit 3 [Source:HGNC Symbol;Acc:HGNC:9971]
ENSG00000133121.21	78.3654	1.58196	0.363435	5.14241e-07	1.4635e-05	TRUE	90627	ENSG00000133121	protein_coding	13	33103137	33350630	-1	STARD13	StAR related lipid transfer domain containing 13 [Source:HGNC Symbol;Acc:HGNC:19164]
ENSG00000133216.17	97.7056	1.2973	0.70804	0.00141404	0.0121278	TRUE	2048	ENSG00000133216	protein_coding	1	22710839	22921500	1	EPHB2	EPH receptor B2 [Source:HGNC Symbol;Acc:HGNC:3393]
ENSG00000133246.12	9.38619	3.17506	0.653492	5.70332e-08	1.99634e-06	TRUE	84106	ENSG00000133246	protein_coding	19	8490056	8502640	-1	PRAM1	PML-RARA regulated adaptor molecule 1 [Source:HGNC Symbol;Acc:HGNC:30091]
ENSG00000133561.15	2.22556	5.85118	2.66154	0.00015846	0.0020461	TRUE	474344	ENSG00000133561	protein_coding	7	150625375	150632648	-1	GIMAP6	GTPase	IMAP family member 6 [Source:HGNC Symbol;Acc:HGNC:21918]
ENSG00000133574.10	3.35196	6.61082	2.67111	8.64691e-06	0.000173412	TRUE	55303	ENSG00000133574	protein_coding	7	150567369	150573953	1	GIMAP4	GTPase	IMAP family member 4 [Source:HGNC Symbol;Acc:HGNC:21872]
ENSG00000133619.18	20.0215	1.1905	0.34097	1.41479e-05	0.000267642	TRUE	84626	ENSG00000133619	protein_coding	7	149714781	149734575	1	KRBA1	KRAB-A domain containing 1 [Source:HGNC Symbol;Acc:HGNC:22228]
ENSG00000134013.16	274.141	5.03604	0.594296	1.23393e-19	2.56771e-17	TRUE	4017	ENSG00000134013	protein_coding	8	23296897	23425328	-1	LOXL2	lysyl oxidase like 2 [Source:HGNC Symbol;Acc:HGNC:6666]
ENSG00000134028.14	26.3678	10.924	2.9189	8.51928e-27	3.94356e-24	TRUE	27299	ENSG00000134028	protein_coding	8	24384285	24406013	1	ADAMDEC1	ADAM like decysin 1 [Source:HGNC Symbol;Acc:HGNC:16299]
ENSG00000134072.11	35.4598	1.17151	0.354546	3.2873e-05	0.000549871	TRUE	8536	ENSG00000134072	protein_coding	3	9757347	9769992	-1	CAMK1	calcium/calmodulin dependent protein kinase I [Source:HGNC Symbol;Acc:HGNC:1459]
ENSG00000134121.10	3.4315	6.24751	2.64771	2.75458e-05	0.000474047	TRUE	10752	ENSG00000134121	protein_coding	3	196763	409417	1	CHL1	cell adhesion molecule L1 like [Source:HGNC Symbol;Acc:HGNC:1939]
ENSG00000134201.12	2.21839	3.88715	1.70002	0.000252634	0.00300642	TRUE	2949	ENSG00000134201	protein_coding	1	109711780	109775428	1	GSTM5	glutathione S-transferase mu 5 [Source:HGNC Symbol;Acc:HGNC:4637]
ENSG00000134250.21	352.914	1.75014	0.208015	2.01147e-18	3.45637e-16	TRUE	4853	ENSG00000134250	protein_coding	1	119911553	120100779	-1	NOTCH2	notch receptor 2 [Source:HGNC Symbol;Acc:HGNC:7882]
ENSG00000134256.13	9.08425	4.24678	0.628525	1.23257e-12	1.10022e-10	TRUE	9398	ENSG00000134256	protein_coding	1	117001750	117036552	1	CD101	CD101 molecule [Source:HGNC Symbol;Acc:HGNC:5949]
ENSG00000134258.18	49.2722	1.7161	0.453221	5.76673e-06	0.000121902	TRUE	79679	ENSG00000134258	protein_coding	1	117143587	117210960	-1	VTCN1	V-set domain containing T cell activation inhibitor 1 [Source:HGNC Symbol;Acc:HGNC:28873]
ENSG00000134470.21	125.083	1.38083	0.285693	5.1899e-08	1.83075e-06	TRUE	3601	ENSG00000134470	protein_coding	10	5943639	5978187	-1	IL15RA	interleukin 15 receptor subunit alpha [Source:HGNC Symbol;Acc:HGNC:5978]
ENSG00000134516.20	8.035	8.27121	2.65348	1.28551e-14	1.42234e-12	TRUE	1794	ENSG00000134516	protein_coding	5	169637268	170083382	1	DOCK2	dedicator of cytokinesis 2 [Source:HGNC Symbol;Acc:HGNC:2988]
ENSG00000134668.13	45.9276	1.98646	0.309301	0.005434	0.0348176	TRUE	90853	ENSG00000134668	protein_coding	1	31790422	31816022	-1	SPOCD1	SPOC domain containing 1 [Source:HGNC Symbol;Acc:HGNC:26338]
ENSG00000134802.18	14.0184	5.00298	0.803325	8.95558e-11	5.81812e-09	TRUE	29015	ENSG00000134802	protein_coding	11	57406954	57427580	-1	SLC43A3	solute carrier family 43 member 3 [Source:HGNC Symbol;Acc:HGNC:17466]
ENSG00000134827.8	3850.41	1.46832	0.4185	1.70068e-05	0.000313873	TRUE	6947	ENSG00000134827	protein_coding	11	59852800	59866489	-1	TCN1	transcobalamin 1 [Source:HGNC Symbol;Acc:HGNC:11652]
ENSG00000134853.12	23.9047	9.47146	2.79187	2.64679e-19	5.22039e-17	TRUE	5156	ENSG00000134853	protein_coding	4	54229280	54298245	1	PDGFRA	platelet derived growth factor receptor alpha [Source:HGNC Symbol;Acc:HGNC:8803]
ENSG00000134874.18	10.1146	7.18645	1.39211	2.6647e-14	2.86449e-12	TRUE	22873	ENSG00000134874	protein_coding	13	95578202	95644706	-1	DZIP1	DAZ interacting zinc finger protein 1 [Source:HGNC Symbol;Acc:HGNC:20908]
ENSG00000134954.14	533.178	1.09174	0.37596	0.000118234	0.00161424	TRUE	2113	ENSG00000134954	protein_coding	11	128458761	128587558	-1	ETS1	ETS proto-oncogene 1	transcription factor [Source:HGNC Symbol;Acc:HGNC:3488]
ENSG00000134986.14	85.8707	1.68188	1.05774	0.00185139	0.0149442	TRUE	9315	ENSG00000134986	protein_coding	5	111662621	111997464	-1	NREP	neuronal regeneration related protein [Source:HGNC Symbol;Acc:HGNC:16834]
ENSG00000135052.16	13621	1.31166	0.246549	6.63883e-09	2.94105e-07	TRUE	51280	ENSG00000135052	protein_coding	9	86026146	86100173	-1	GOLM1	golgi membrane protein 1 [Source:HGNC Symbol;Acc:HGNC:15451]
ENSG00000135069.14	65.1456	1.78075	0.394677	2.6442e-07	8.03964e-06	TRUE	29968	ENSG00000135069	protein_coding	9	78297125	78330093	1	PSAT1	phosphoserine aminotransferase 1 [Source:HGNC Symbol;Acc:HGNC:19129]
ENSG00000135074.16	170.864	1.57719	0.433309	1.00768e-05	0.00019806	TRUE	8728	ENSG00000135074	protein_coding	5	157395534	157575775	-1	ADAM19	ADAM metallopeptidase domain 19 [Source:HGNC Symbol;Acc:HGNC:197]
ENSG00000135077.10	6.39555	4.06629	0.916809	1.1085e-07	3.65966e-06	TRUE	84868	ENSG00000135077	protein_coding	5	157085422	157142869	-1	HAVCR2	hepatitis A virus cellular receptor 2 [Source:HGNC Symbol;Acc:HGNC:18437]
ENSG00000135220.11	647.239	-1.81458	0.38999	1.2696e-07	4.10799e-06	TRUE	79799	ENSG00000135220	protein_coding	4	68928463	68951804	-1	UGT2A3	UDP glucuronosyltransferase family 2 member A3 [Source:HGNC Symbol;Acc:HGNC:28528]
ENSG00000135363.12	31.2362	1.2616	0.443338	0.000145064	0.00190633	TRUE	4005	ENSG00000135363	protein_coding	11	33858576	33892076	-1	LMO2	LIM domain only 2 [Source:HGNC Symbol;Acc:HGNC:6642]
ENSG00000135439.12	2.61391	1.94406	1.01761	0.00169126	0.0139191	TRUE	116986	ENSG00000135439	protein_coding	12	57723761	57742157	-1	AGAP2	ArfGAP with GTPase domain	ankyrin repeat and PH domain 2 [Source:HGNC Symbol;Acc:HGNC:16921]
ENSG00000135521.9	48.2977	1.02144	0.392103	0.000284807	0.00331451	TRUE	84946	ENSG00000135521	protein_coding	6	143843338	143863812	1	LTV1	LTV1 ribosome biogenesis factor [Source:HGNC Symbol;Acc:HGNC:21173]
ENSG00000135678.12	804.284	1.95135	0.473177	1.48943e-06	3.76625e-05	TRUE	1368	ENSG00000135678	protein_coding	12	68842197	68971570	-1	CPM	carboxypeptidase M [Source:HGNC Symbol;Acc:HGNC:2311]
ENSG00000135697.10	421.141	-1.04697	0.19607	3.96612e-09	1.84343e-07	TRUE	53630	ENSG00000135697	protein_coding	16	81238689	81291142	1	BCO1	beta-carotene oxygenase 1 [Source:HGNC Symbol;Acc:HGNC:13815]
ENSG00000135835.13	19.6921	1.06733	0.741916	0.00217509	0.0169288	TRUE	57710	ENSG00000135835	protein_coding	1	180912897	180951614	1	KIAA1614	KIAA1614 [Source:HGNC Symbol;Acc:HGNC:29327]
ENSG00000135842.17	58.155	1.54142	0.308201	2.27812e-08	8.86316e-07	TRUE	116496	ENSG00000135842	protein_coding	1	184790724	184974508	-1	NIBAN1	niban apoptosis regulator 1 [Source:HGNC Symbol;Acc:HGNC:16784]
ENSG00000135862.6	1127.54	1.02047	0.277053	8.53032e-06	0.000171529	TRUE	3915	ENSG00000135862	protein_coding	1	183023420	183145592	1	LAMC1	laminin subunit gamma 1 [Source:HGNC Symbol;Acc:HGNC:6492]
ENSG00000135905.21	20.0374	10.3963	2.97305	1.05918e-14	1.18932e-12	TRUE	55619	ENSG00000135905	protein_coding	2	224765090	225042468	-1	DOCK10	dedicator of cytokinesis 10 [Source:HGNC Symbol;Acc:HGNC:23479]
ENSG00000136010.14	7.42898	5.9958	0.861374	4.93318e-09	2.25594e-07	TRUE	160428	ENSG00000136010	protein_coding	12	105019784	105107643	-1	ALDH1L2	aldehyde dehydrogenase 1 family member L2 [Source:HGNC Symbol;Acc:HGNC:26777]
ENSG00000136014.12	3.24993	2.20382	0.954341	0.000859294	0.00821344	TRUE	84101	ENSG00000136014	protein_coding	12	95516560	95551476	-1	USP44	ubiquitin specific peptidase 44 [Source:HGNC Symbol;Acc:HGNC:20064]
ENSG00000136048.14	62.8495	1.46544	0.387328	4.79406e-06	0.000104356	TRUE	55332	ENSG00000136048	protein_coding	12	101877580	102012130	1	DRAM1	DNA damage regulated autophagy modulator 1 [Source:HGNC Symbol;Acc:HGNC:25645]
ENSG00000136158.12	656.777	1.10982	0.250814	3.90818e-07	1.14826e-05	TRUE	10253	ENSG00000136158	protein_coding	13	80335976	80341126	-1	SPRY2	sprouty RTK signaling antagonist 2 [Source:HGNC Symbol;Acc:HGNC:11270]
ENSG00000136160.17	2.22688	6.16587	2.6174	2.62339e-05	0.000455618	TRUE	1910	ENSG00000136160	protein_coding	13	77895481	77975529	-1	EDNRB	endothelin receptor type B [Source:HGNC Symbol;Acc:HGNC:3180]
ENSG00000136167.15	58.2365	11.5935	2.98964	2.45115e-31	1.85324e-28	TRUE	3936	ENSG00000136167	protein_coding	13	46125920	46211871	-1	LCP1	lymphocyte cytosolic protein 1 [Source:HGNC Symbol;Acc:HGNC:6528]
ENSG00000136235.17	92.5919	7.1155	0.661219	1.87815e-31	1.46897e-28	TRUE	10457	ENSG00000136235	protein_coding	7	23235967	23275108	1	GPNMB	glycoprotein nmb [Source:HGNC Symbol;Acc:HGNC:4462]
ENSG00000136244.12	13.7139	13.4794	3.17401	5.05803e-18	8.19473e-16	TRUE	3569	ENSG00000136244	protein_coding	7	22725884	22732002	1	IL6	interleukin 6 [Source:HGNC Symbol;Acc:HGNC:6018]
ENSG00000136274.9	7.18521	1.79388	1.06208	0.0010462	0.00953011	TRUE	23148	ENSG00000136274	protein_coding	7	45080437	45088969	-1	NACAD	NAC alpha domain containing [Source:HGNC Symbol;Acc:HGNC:22196]
ENSG00000136286.16	20.327	3.31149	0.464029	6.57323e-14	6.65598e-12	TRUE	64005	ENSG00000136286	protein_coding	7	44962662	44979088	-1	MYO1G	myosin IG [Source:HGNC Symbol;Acc:HGNC:13880]
ENSG00000136378.15	3.77901	1.92083	1.02049	0.00194821	0.0155159	TRUE	11173	ENSG00000136378	protein_coding	15	78759206	78811464	-1	ADAMTS7	ADAM metallopeptidase with thrombospondin type 1 motif 7 [Source:HGNC Symbol;Acc:HGNC:223]
ENSG00000136425.14	211.932	-1.10546	0.184622	8.97778e-11	5.81812e-09	TRUE	10518	ENSG00000136425	protein_coding	15	78104606	78131535	-1	CIB2	calcium and integrin binding family member 2 [Source:HGNC Symbol;Acc:HGNC:24579]
ENSG00000136490.9	14.2423	3.75384	0.536628	2.78713e-13	2.65621e-11	TRUE	80774	ENSG00000136490	protein_coding	17	63695888	63701172	-1	LIMD2	LIM domain containing 2 [Source:HGNC Symbol;Acc:HGNC:28142]
ENSG00000136630.13	9.38736	2.61533	1.3622	0.000124955	0.00169006	TRUE	3142	ENSG00000136630	protein_coding	1	220879431	220885059	1	HLX	H2.0 like homeobox [Source:HGNC Symbol;Acc:HGNC:4978]
ENSG00000136732.16	12.6642	9.55945	2.77416	3.13297e-21	7.72413e-19	TRUE	2995	ENSG00000136732	protein_coding	2	126656133	126696667	1	GYPC	glycophorin C (Gerbich blood group) [Source:HGNC Symbol;Acc:HGNC:4704]
ENSG00000136859.10	9.3326	3.05066	0.738419	1.87141e-06	4.61384e-05	TRUE	23452	ENSG00000136859	protein_coding	9	127087348	127122635	-1	ANGPTL2	angiopoietin like 2 [Source:HGNC Symbol;Acc:HGNC:490]
ENSG00000136872.21	7473.08	-1.35888	0.394993	1.96078e-05	0.00035665	TRUE	229	ENSG00000136872	protein_coding	9	101420560	101449664	-1	ALDOB	aldolase	fructose-bisphosphate B [Source:HGNC Symbol;Acc:HGNC:417]
ENSG00000136997.22	566.307	1.26852	0.520054	0.000424577	0.00462993	TRUE	4609	ENSG00000136997	protein_coding	8	127735434	127742951	1	MYC	MYC proto-oncogene	bHLH transcription factor [Source:HGNC Symbol;Acc:HGNC:7553]
ENSG00000137168.8	36.9577	1.00329	0.443707	0.000665102	0.00668107	TRUE	51645	ENSG00000137168	protein_coding	6	36854827	36874803	-1	PPIL1	peptidylprolyl isomerase like 1 [Source:HGNC Symbol;Acc:HGNC:9260]
ENSG00000137273.6	7.19958	8.33875	2.72912	3.96639e-11	2.74285e-09	TRUE	2295	ENSG00000137273	protein_coding	6	1389576	1395603	1	FOXF2	forkhead box F2 [Source:HGNC Symbol;Acc:HGNC:3810]
ENSG00000137274.13	483.834	-1.06515	0.161401	1.78899e-12	1.53704e-10	TRUE	670	ENSG00000137274	protein_coding	6	3118374	3153578	1	BPHL	biphenyl hydrolase like [Source:HGNC Symbol;Acc:HGNC:1094]
ENSG00000137331.12	889.903	1.71413	0.312839	1.99056e-09	9.85804e-08	TRUE	8870	ENSG00000137331	protein_coding	6	30743199	30744548	-1	IER3	immediate early response 3 [Source:HGNC Symbol;Acc:HGNC:5392]
ENSG00000137393.10	33.8139	1.76955	0.33438	6.26974e-09	2.79391e-07	TRUE	255488	ENSG00000137393	protein_coding	6	18387350	18468870	1	RNF144B	ring finger protein 144B [Source:HGNC Symbol;Acc:HGNC:21578]
ENSG00000137462.10	17.4615	3.57142	0.687907	5.04894e-09	2.2996e-07	TRUE	7097	ENSG00000137462	protein_coding	4	153684050	153706260	1	TLR2	toll like receptor 2 [Source:HGNC Symbol;Acc:HGNC:11848]
ENSG00000137573.14	1.67318	11.3519	3.30883	0.00821193	0.0478579	TRUE	23213	ENSG00000137573	protein_coding	8	69466624	69660915	1	SULF1	sulfatase 1 [Source:HGNC Symbol;Acc:HGNC:20391]
ENSG00000137710.17	31.4916	2.29214	0.513982	3.26874e-07	9.74264e-06	TRUE	5962	ENSG00000137710	protein_coding	11	109864295	110296712	-1	RDX	radixin [Source:HGNC Symbol;Acc:HGNC:9944]
ENSG00000137726.17	2.90267	3.41515	0.993803	1.54302e-05	0.00028853	TRUE	53826	ENSG00000137726	protein_coding	11	117836976	117877486	-1	FXYD6	FXYD domain containing ion transport regulator 6 [Source:HGNC Symbol;Acc:HGNC:4030]
ENSG00000137752.25	128.644	1.11608	0.375094	9.55338e-05	0.00134423	TRUE	834	ENSG00000137752	protein_coding	11	105025397	105035250	-1	CASP1	caspase 1 [Source:HGNC Symbol;Acc:HGNC:1499]
ENSG00000137757.11	263.512	1.94147	0.446501	5.33695e-07	1.51316e-05	TRUE	838	ENSG00000137757	protein_coding	11	104994235	105023168	-1	CASP5	caspase 5 [Source:HGNC Symbol;Acc:HGNC:1506]
ENSG00000137807.16	31.5832	1.6181	1.02469	0.00195371	0.0155474	TRUE	9493	ENSG00000137807	protein_coding	15	69414246	69448427	1	KIF23	kinesin family member 23 [Source:HGNC Symbol;Acc:HGNC:6392]
ENSG00000137809.17	8.05047	4.70958	0.622979	2.70319e-05	0.000467955	TRUE	22801	ENSG00000137809	protein_coding	15	68296532	68432163	-1	ITGA11	integrin subunit alpha 11 [Source:HGNC Symbol;Acc:HGNC:6136]
ENSG00000137841.12	15.3262	3.04174	0.818842	4.11593e-06	9.22705e-05	TRUE	5330	ENSG00000137841	protein_coding	15	40278176	40307935	-1	PLCB2	phospholipase C beta 2 [Source:HGNC Symbol;Acc:HGNC:9055]
ENSG00000137860.12	18.7422	-3.00064	0.504554	2.70667e-10	1.57417e-08	TRUE	9153	ENSG00000137860	protein_coding	15	45252234	45277846	1	SLC28A2	solute carrier family 28 member 2 [Source:HGNC Symbol;Acc:HGNC:11002]
ENSG00000137868.19	8.98452	2.98849	0.638207	2.68701e-07	8.15886e-06	TRUE	64220	ENSG00000137868	protein_coding	15	74179466	74212267	-1	STRA6	signaling receptor and transporter of retinol STRA6 [Source:HGNC Symbol;Acc:HGNC:30650]
ENSG00000137941.17	5.03242	7.88868	2.85387	6.6743e-07	1.83499e-05	TRUE	79739	ENSG00000137941	protein_coding	1	83865024	83999150	-1	TTLL7	tubulin tyrosine ligase like 7 [Source:HGNC Symbol;Acc:HGNC:26242]
ENSG00000138030.14	117.799	-1.63482	0.392052	1.16338e-06	3.01231e-05	TRUE	3795	ENSG00000138030	protein_coding	2	27086772	27100762	1	KHK	ketohexokinase [Source:HGNC Symbol;Acc:HGNC:6315]
ENSG00000138061.13	37.255	7.72199	1.08793	4.63876e-19	8.99286e-17	TRUE	1545	ENSG00000138061	protein_coding	2	38066973	38109902	-1	CYP1B1	cytochrome P450 family 1 subfamily B member 1 [Source:HGNC Symbol;Acc:HGNC:2597]
ENSG00000138075.14	55.7117	-1.57818	0.441377	1.28505e-05	0.000245467	TRUE	64240	ENSG00000138075	protein_coding	2	43812472	43838865	-1	ABCG5	ATP binding cassette subfamily G member 5 [Source:HGNC Symbol;Acc:HGNC:13886]
ENSG00000138079.14	1756.69	-1.09069	0.225277	5.20917e-08	1.8347e-06	TRUE	6519	ENSG00000138079	protein_coding	2	44275458	44321494	1	SLC3A1	solute carrier family 3 member 1 [Source:HGNC Symbol;Acc:HGNC:11025]
ENSG00000138080.14	61.6722	6.7788	0.663397	1.02222e-24	3.62281e-22	TRUE	11117	ENSG00000138080	protein_coding	2	27078615	27086403	1	EMILIN1	elastin microfibril interfacer 1 [Source:HGNC Symbol;Acc:HGNC:19880]
ENSG00000138109.11	1634.88	-1.18887	0.231241	1.1209e-08	4.73448e-07	TRUE	1559	ENSG00000138109	protein_coding	10	94938658	94990091	1	CYP2C9	cytochrome P450 family 2 subfamily C member 9 [Source:HGNC Symbol;Acc:HGNC:2623]
ENSG00000138135.7	2.50167	6.33966	2.60954	1.00642e-05	0.000197984	TRUE	9023	ENSG00000138135	protein_coding	10	89205629	89207317	-1	CH25H	cholesterol 25-hydroxylase [Source:HGNC Symbol;Acc:HGNC:1907]
ENSG00000138160.7	50.1374	1.98442	0.540226	9.16395e-06	0.000182171	TRUE	3832	ENSG00000138160	protein_coding	10	92574105	92655395	1	KIF11	kinesin family member 11 [Source:HGNC Symbol;Acc:HGNC:6388]
ENSG00000138172.11	3.56618	6.17379	1.32729	3.26667e-08	1.21666e-06	TRUE	51063	ENSG00000138172	protein_coding	10	103446786	103452402	-1	CALHM2	calcium homeostasis modulator family member 2 [Source:HGNC Symbol;Acc:HGNC:23493]
ENSG00000138308.6	360.096	-1.0446	0.236532	3.89307e-07	1.14674e-05	TRUE	84647	ENSG00000138308	protein_coding	10	72934762	72954806	-1	PLA2G12B	phospholipase A2 group XIIB [Source:HGNC Symbol;Acc:HGNC:18555]
ENSG00000138315.13	71.2788	-1.15255	0.400248	0.000121039	0.00164473	TRUE	170392	ENSG00000138315	protein_coding	10	72893584	72933036	1	OIT3	oncoprotein induced transcript 3 [Source:HGNC Symbol;Acc:HGNC:29953]
ENSG00000138639.18	9.834	3.15498	0.775906	5.19685e-06	0.000111518	TRUE	83478	ENSG00000138639	protein_coding	4	85475150	86002668	1	ARHGAP24	Rho GTPase activating protein 24 [Source:HGNC Symbol;Acc:HGNC:25361]
ENSG00000138675.17	4.723	11.1845	3.07323	5.8141e-07	1.62408e-05	TRUE	2250	ENSG00000138675	protein_coding	4	80266639	80336680	1	FGF5	fibroblast growth factor 5 [Source:HGNC Symbol;Acc:HGNC:3683]
ENSG00000138685.18	8.31683	5.41876	0.528797	3.19557e-09	1.51636e-07	TRUE	2247	ENSG00000138685	protein_coding	4	122826682	122898236	1	FGF2	fibroblast growth factor 2 [Source:HGNC Symbol;Acc:HGNC:3676]
ENSG00000138823.14	2676.8	-1.20042	0.224468	3.70175e-09	1.72763e-07	TRUE	4547	ENSG00000138823	protein_coding	4	99564081	99623997	1	MTTP	microsomal triglyceride transfer protein [Source:HGNC Symbol;Acc:HGNC:7467]
ENSG00000138829.14	4.23393	9.25001	2.83688	9.64414e-07	2.56005e-05	TRUE	2201	ENSG00000138829	protein_coding	5	128257909	128659185	-1	FBN2	fibrillin 2 [Source:HGNC Symbol;Acc:HGNC:3604]
ENSG00000138964.18	7.76954	8.46978	2.6639	5.531e-16	7.25168e-14	TRUE	64098	ENSG00000138964	protein_coding	22	44172956	44219533	1	PARVG	parvin gamma [Source:HGNC Symbol;Acc:HGNC:14654]
ENSG00000139174.12	15.0312	1.4581	1.05221	0.00202158	0.0159768	TRUE	144165	ENSG00000139174	protein_coding	12	42456757	42590355	-1	PRICKLE1	prickle planar cell polarity protein 1 [Source:HGNC Symbol;Acc:HGNC:17019]
ENSG00000139278.10	35.3352	5.11009	0.469581	2.29065e-12	1.92432e-10	TRUE	11010	ENSG00000139278	protein_coding	12	75480753	75503863	1	GLIPR1	GLI pathogenesis related 1 [Source:HGNC Symbol;Acc:HGNC:17001]
ENSG00000139508.15	433.981	-1.11234	0.217091	1.24305e-08	5.18287e-07	TRUE	283537	ENSG00000139508	protein_coding	13	28700064	28718970	-1	SLC46A3	solute carrier family 46 member 3 [Source:HGNC Symbol;Acc:HGNC:27501]
ENSG00000139572.4	6.79294	8.22903	2.78768	6.2869e-09	2.79607e-07	TRUE	53831	ENSG00000139572	protein_coding	12	54362445	54364487	-1	GPR84	G protein-coupled receptor 84 [Source:HGNC Symbol;Acc:HGNC:4535]
ENSG00000139626.16	18.0115	1.43102	0.327675	6.06577e-07	1.68401e-05	TRUE	3695	ENSG00000139626	protein_coding	12	53191323	53207282	-1	ITGB7	integrin subunit beta 7 [Source:HGNC Symbol;Acc:HGNC:6162]
ENSG00000139890.10	9.05339	1.7197	0.536033	5.07773e-05	0.000793203	TRUE	161253	ENSG00000139890	protein_coding	14	22883222	22887678	1	REM2	RRAD and GEM like GTPase 2 [Source:HGNC Symbol;Acc:HGNC:20248]
ENSG00000139926.16	27.2892	5.64823	0.49607	1.92105e-09	9.53461e-08	TRUE	122786	ENSG00000139926	protein_coding	14	51489100	51730727	1	FRMD6	FERM domain containing 6 [Source:HGNC Symbol;Acc:HGNC:19839]
ENSG00000139970.18	2.9576	3.80344	1.22531	7.04576e-05	0.00104932	TRUE	6252	ENSG00000139970	protein_coding	14	59595976	59870776	-1	RTN1	reticulon 1 [Source:HGNC Symbol;Acc:HGNC:10467]
ENSG00000140092.16	6.73069	6.21599	0.663394	5.90057e-09	2.64808e-07	TRUE	10516	ENSG00000140092	protein_coding	14	91869411	91947987	-1	FBLN5	fibulin 5 [Source:HGNC Symbol;Acc:HGNC:3602]
ENSG00000140105.18	328.41	1.02734	0.19837	9.5219e-09	4.09821e-07	TRUE	7453	ENSG00000140105	protein_coding	14	100333790	100376805	-1	WARS1	tryptophanyl-tRNA synthetase 1 [Source:HGNC Symbol;Acc:HGNC:12729]
ENSG00000140274.14	12234	1.81104	0.748039	0.000425422	0.00463469	TRUE	405753	ENSG00000140274	protein_coding	15	45114326	45118421	1	DUOXA2	dual oxidase maturation factor 2 [Source:HGNC Symbol;Acc:HGNC:32698]
ENSG00000140279.13	36616.3	1.97362	0.513219	4.38573e-06	9.68618e-05	TRUE	50506	ENSG00000140279	protein_coding	15	45092650	45114172	-1	DUOX2	dual oxidase 2 [Source:HGNC Symbol;Acc:HGNC:13273]
ENSG00000140285.12	7.25248	6.64199	1.39683	6.50257e-12	5.12123e-10	TRUE	2252	ENSG00000140285	protein_coding	15	49423237	49488775	1	FGF7	fibroblast growth factor 7 [Source:HGNC Symbol;Acc:HGNC:3685]
ENSG00000140379.9	12.5192	9.34209	2.76827	1.38235e-18	2.43059e-16	TRUE	597	ENSG00000140379	protein_coding	15	79960892	79971196	-1	BCL2A1	BCL2 related protein A1 [Source:HGNC Symbol;Acc:HGNC:991]
ENSG00000140386.13	176.499	-1.16532	0.17656	1.906e-12	1.63139e-10	TRUE	49855	ENSG00000140386	protein_coding	15	76347904	76905444	-1	SCAPER	S-phase cyclin A associated protein in the ER [Source:HGNC Symbol;Acc:HGNC:13081]
ENSG00000140481.15	17.885	2.80499	0.693856	1.62656e-06	4.0498e-05	TRUE	80125	ENSG00000140481	protein_coding	15	74202705	74336472	1	CCDC33	coiled-coil domain containing 33 [Source:HGNC Symbol;Acc:HGNC:26552]
ENSG00000140678.17	23.471	3.76757	0.453208	3.17907e-18	5.30203e-16	TRUE	3687	ENSG00000140678	protein_coding	16	31355134	31382999	1	ITGAX	integrin subunit alpha X [Source:HGNC Symbol;Acc:HGNC:6152]
ENSG00000140682.19	64.2898	2.82074	0.505094	1.02205e-09	5.32025e-08	TRUE	7041	ENSG00000140682	protein_coding	16	31471585	31477960	1	TGFB1I1	transforming growth factor beta 1 induced transcript 1 [Source:HGNC Symbol;Acc:HGNC:11767]
ENSG00000140749.9	14.9798	4.07264	0.590101	2.17677e-13	2.101e-11	TRUE	10261	ENSG00000140749	protein_coding	16	21639550	21652608	-1	IGSF6	immunoglobulin superfamily member 6 [Source:HGNC Symbol;Acc:HGNC:5953]
ENSG00000140931.20	30.9611	2.27375	0.346288	2.43306e-12	2.02892e-10	TRUE	123920	ENSG00000140931	protein_coding	16	66603874	66613892	1	CMTM3	CKLF like MARVEL transmembrane domain containing 3 [Source:HGNC Symbol;Acc:HGNC:19174]
ENSG00000140937.14	27.2636	9.799	3.06663	2.77769e-09	1.34623e-07	TRUE	1009	ENSG00000140937	protein_coding	16	64943753	65126112	-1	CDH11	cadherin 11 [Source:HGNC Symbol;Acc:HGNC:1750]
ENSG00000140945.17	15.1236	3.0822	0.697946	3.03387e-07	9.09039e-06	TRUE	1012	ENSG00000140945	protein_coding	16	82626965	83800640	1	CDH13	cadherin 13 [Source:HGNC Symbol;Acc:HGNC:1753]
ENSG00000141434.12	524.085	-1.95301	0.322106	5.74568e-11	3.86717e-09	TRUE	4225	ENSG00000141434	protein_coding	18	32185069	32220404	1	MEP1B	meprin A subunit beta [Source:HGNC Symbol;Acc:HGNC:7020]
ENSG00000141506.15	4.82723	7.24565	2.61528	1.20015e-08	5.03177e-07	TRUE	23533	ENSG00000141506	protein_coding	17	8878911	8965712	-1	PIK3R5	phosphoinositide-3-kinase regulatory subunit 5 [Source:HGNC Symbol;Acc:HGNC:30035]
ENSG00000141519.15	3.72279	2.24883	1.49106	0.00133699	0.0116235	TRUE	55036	ENSG00000141519	protein_coding	17	80036632	80100613	1	CCDC40	coiled-coil domain containing 40 [Source:HGNC Symbol;Acc:HGNC:26090]
ENSG00000141527.19	23.5676	1.23792	0.724495	0.00152603	0.0128103	TRUE	79092	ENSG00000141527	protein_coding	17	80169992	80216073	1	CARD14	caspase recruitment domain family member 14 [Source:HGNC Symbol;Acc:HGNC:16446]
ENSG00000141668.10	1.86193	5.17902	2.49007	0.000191823	0.00239062	TRUE	147381	ENSG00000141668	protein_coding	18	72536680	72638521	-1	CBLN2	cerebellin 2 precursor [Source:HGNC Symbol;Acc:HGNC:1544]
ENSG00000141682.12	88.2376	1.44465	0.460838	5.58304e-05	0.00086029	TRUE	5366	ENSG00000141682	protein_coding	18	59899996	59904305	1	PMAIP1	phorbol-12-myristate-13-acetate-induced protein 1 [Source:HGNC Symbol;Acc:HGNC:9108]
ENSG00000141756.20	108.17	8.16419	0.82295	5.69326e-24	1.84478e-21	TRUE	60681	ENSG00000141756	protein_coding	17	41812680	41823213	1	FKBP10	FKBP prolyl isomerase 10 [Source:HGNC Symbol;Acc:HGNC:18169]
ENSG00000141968.8	10.3572	1.882	0.400087	1.64458e-07	5.19531e-06	TRUE	7409	ENSG00000141968	protein_coding	19	6772708	6857366	1	VAV1	vav guanine nucleotide exchange factor 1 [Source:HGNC Symbol;Acc:HGNC:12657]
ENSG00000142089.17	426.669	2.20113	0.364217	6.96204e-11	4.60388e-09	TRUE	10410	ENSG00000142089	protein_coding	11	319676	329475	-1	IFITM3	interferon induced transmembrane protein 3 [Source:HGNC Symbol;Acc:HGNC:5414]
ENSG00000142173.17	1030.77	2.35991	0.726947	3.79955e-05	0.000624504	TRUE	1292	ENSG00000142173	protein_coding	21	46098112	46132848	1	COL6A2	collagen type VI alpha 2 chain [Source:HGNC Symbol;Acc:HGNC:2212]
ENSG00000142178.9	33.9352	2.2535	0.570957	3.07327e-06	7.17159e-05	TRUE	150094	ENSG00000142178	protein_coding	21	43414483	43427131	-1	SIK1	salt inducible kinase 1 [Source:HGNC Symbol;Acc:HGNC:11142]
ENSG00000142185.18	5.13774	2.18318	0.749642	9.50256e-05	0.0013404	TRUE	7226	ENSG00000142185	protein_coding	21	44350163	44443081	1	TRPM2	transient receptor potential cation channel subfamily M member 2 [Source:HGNC Symbol;Acc:HGNC:12339]
ENSG00000142227.11	73.0854	2.88513	0.417971	2.93514e-13	2.77396e-11	TRUE	2014	ENSG00000142227	protein_coding	19	48321509	48330553	1	EMP3	epithelial membrane protein 3 [Source:HGNC Symbol;Acc:HGNC:3335]
ENSG00000142303.14	3.0965	6.72242	2.73357	1.72574e-05	0.000317464	TRUE	81794	ENSG00000142303	protein_coding	19	8580240	8610735	-1	ADAMTS10	ADAM metallopeptidase with thrombospondin type 1 motif 10 [Source:HGNC Symbol;Acc:HGNC:13201]
ENSG00000142347.20	29.8336	2.23118	0.405701	1.34579e-09	6.89057e-08	TRUE	4542	ENSG00000142347	protein_coding	19	8520778	8577442	-1	MYO1F	myosin IF [Source:HGNC Symbol;Acc:HGNC:7600]
ENSG00000142512.15	5.24625	7.6545	2.66754	2.888e-09	1.39374e-07	TRUE	89790	ENSG00000142512	protein_coding	19	51410020	51417803	-1	SIGLEC10	sialic acid binding Ig like lectin 10 [Source:HGNC Symbol;Acc:HGNC:15620]
ENSG00000142583.18	31.354	3.01784	0.478639	1.4282e-11	1.04498e-09	TRUE	6518	ENSG00000142583	protein_coding	1	9035106	9088478	-1	SLC2A5	solute carrier family 2 member 5 [Source:HGNC Symbol;Acc:HGNC:11010]
ENSG00000142621.21	37.9364	1.17561	0.614614	0.00117804	0.0105194	TRUE	114827	ENSG00000142621	protein_coding	1	15236521	15400283	1	FHAD1	forkhead associated phosphopeptide binding domain 1 [Source:HGNC Symbol;Acc:HGNC:29408]
ENSG00000142871.18	156.21	4.18145	0.281875	8.05609e-19	1.4856e-16	TRUE	3491	ENSG00000142871	protein_coding	1	85580761	85584589	1	CCN1	cellular communication network factor 1 [Source:HGNC Symbol;Acc:HGNC:2654]
ENSG00000143110.12	20.6313	1.56717	0.326881	6.26525e-08	2.17958e-06	TRUE	128346	ENSG00000143110	protein_coding	1	111473792	111478512	1	C1orf162	chromosome 1 open reading frame 162 [Source:HGNC Symbol;Acc:HGNC:28344]
ENSG00000143119.14	24.2191	5.79742	0.66441	3.60305e-19	7.04521e-17	TRUE	963	ENSG00000143119	protein_coding	1	110871188	110899922	1	CD53	CD53 molecule [Source:HGNC Symbol;Acc:HGNC:1686]
ENSG00000143147.15	15.5481	1.55201	0.704867	0.000641108	0.00648027	TRUE	23432	ENSG00000143147	protein_coding	1	168079542	168137667	-1	GPR161	G protein-coupled receptor 161 [Source:HGNC Symbol;Acc:HGNC:23694]
ENSG00000143226.16	17.6477	6.88673	1.04412	1.22083e-17	1.92298e-15	TRUE	2212	ENSG00000143226	protein_coding	1	161505430	161524013	1	FCGR2A	Fc gamma receptor IIa [Source:HGNC Symbol;Acc:HGNC:3616]
ENSG00000143248.13	12.6218	2.42817	0.754527	3.16763e-05	0.000531901	TRUE	8490	ENSG00000143248	protein_coding	1	163111121	163321791	-1	RGS5	regulator of G protein signaling 5 [Source:HGNC Symbol;Acc:HGNC:10001]
ENSG00000143257.12	99.8682	-1.63815	0.434094	5.62383e-06	0.000119326	TRUE	9970	ENSG00000143257	protein_coding	1	161229666	161238244	-1	NR1I3	nuclear receptor subfamily 1 group I member 3 [Source:HGNC Symbol;Acc:HGNC:7969]
ENSG00000143333.7	266.754	1.0696	0.324985	3.41977e-05	0.000567426	TRUE	6004	ENSG00000143333	protein_coding	1	182598623	182604389	-1	RGS16	regulator of G protein signaling 16 [Source:HGNC Symbol;Acc:HGNC:9997]
ENSG00000143382.16	361.316	2.70142	0.270456	7.43046e-25	2.71835e-22	TRUE	54507	ENSG00000143382	protein_coding	1	150549369	150560937	1	ADAMTSL4	ADAMTS like 4 [Source:HGNC Symbol;Acc:HGNC:19706]
ENSG00000143387.14	165.217	1.56325	0.3728	1.01508e-06	2.68346e-05	TRUE	1513	ENSG00000143387	protein_coding	1	150794880	150809577	-1	CTSK	cathepsin K [Source:HGNC Symbol;Acc:HGNC:2536]
ENSG00000143434.17	111.292	-1.78135	0.433843	1.45142e-06	3.6907e-05	TRUE	10500	ENSG00000143434	protein_coding	1	151131685	151146631	-1	SEMA6C	semaphorin 6C [Source:HGNC Symbol;Acc:HGNC:10740]
ENSG00000143476.18	16.2504	1.54797	1.7625	0.00354086	0.0250432	TRUE	51514	ENSG00000143476	protein_coding	1	212035553	212107400	1	DTL	denticleless E3 ubiquitin protein ligase homolog [Source:HGNC Symbol;Acc:HGNC:30288]
ENSG00000143515.20	505.796	-1.87007	0.858361	0.000641969	0.00648314	TRUE	57198	ENSG00000143515	protein_coding	1	154325525	154351304	1	ATP8B2	ATPase phospholipid transporting 8B2 [Source:HGNC Symbol;Acc:HGNC:13534]
ENSG00000143546.10	131.994	13.5227	3.15696	1.32881e-44	3.01402e-41	TRUE	6279	ENSG00000143546	protein_coding	1	153390032	153391073	-1	S100A8	S100 calcium binding protein A8 [Source:HGNC Symbol;Acc:HGNC:10498]
ENSG00000143627.19	163.121	-1.0909	0.212243	1.14307e-08	4.81918e-07	TRUE	5313	ENSG00000143627	protein_coding	1	155289293	155301438	-1	PKLR	pyruvate kinase L/R [Source:HGNC Symbol;Acc:HGNC:9020]
ENSG00000143702.17	46.8346	1.22394	0.558943	0.000734093	0.00723865	TRUE	9859	ENSG00000143702	protein_coding	1	243124428	243255793	-1	CEP170	centrosomal protein 170 [Source:HGNC Symbol;Acc:HGNC:28920]
ENSG00000143702.17	46.8346	1.22394	0.558943	0.000734093	0.00723865	TRUE	645455	ENSG00000143702	protein_coding	1	243124428	243255793	-1	CEP170	centrosomal protein 170 [Source:HGNC Symbol;Acc:HGNC:28920]
ENSG00000143845.15	11.2056	1.11832	0.582416	0.00123259	0.0108875	TRUE	55224	ENSG00000143845	protein_coding	1	204131062	204152044	-1	ETNK2	ethanolamine kinase 2 [Source:HGNC Symbol;Acc:HGNC:25575]
ENSG00000143851.16	3.82326	6.5642	2.56435	5.83254e-07	1.62723e-05	TRUE	5778	ENSG00000143851	protein_coding	1	202147013	202161588	-1	PTPN7	protein tyrosine phosphatase non-receptor type 7 [Source:HGNC Symbol;Acc:HGNC:9659]
ENSG00000143878.10	1739.7	1.05939	0.386749	0.000209366	0.00257111	TRUE	388	ENSG00000143878	protein_coding	2	20447074	20449440	1	RHOB	ras homolog family member B [Source:HGNC Symbol;Acc:HGNC:668]
ENSG00000144369.14	2.38276	3.54545	1.23631	5.92415e-05	0.000903035	TRUE	165215	ENSG00000144369	protein_coding	2	186694060	186765959	1	FAM171B	family with sequence similarity 171 member B [Source:HGNC Symbol;Acc:HGNC:29412]
ENSG00000144407.10	26.6109	-2.13334	0.371399	3.95705e-10	2.22163e-08	TRUE	5746	ENSG00000144407	protein_coding	2	208359714	208854503	1	PTH2R	parathyroid hormone 2 receptor [Source:HGNC Symbol;Acc:HGNC:9609]
ENSG00000144476.6	7.09069	8.14108	2.67345	3.9657e-12	3.25906e-10	TRUE	57007	ENSG00000144476	protein_coding	2	236567787	236582354	1	ACKR3	atypical chemokine receptor 3 [Source:HGNC Symbol;Acc:HGNC:23692]
ENSG00000144583.5	1.1924	9.61958	3.04121	0.00590396	0.0371466	TRUE	57574	ENSG00000144583	protein_coding	2	216257865	216372483	-1	MARCHF4	membrane associated ring-CH-type finger 4 [Source:HGNC Symbol;Acc:HGNC:29269]
ENSG00000144642.22	3.24397	6.20482	1.64527	0.000460247	0.00493352	TRUE	27303	ENSG00000144642	protein_coding	3	28574791	30010391	1	RBMS3	RNA binding motif single stranded interacting protein 3 [Source:HGNC Symbol;Acc:HGNC:13427]
ENSG00000144681.11	2.14414	5.67432	2.48598	2.09298e-05	0.000376172	TRUE	6769	ENSG00000144681	protein_coding	3	36380503	36548007	1	STAC	SH3 and cysteine rich domain [Source:HGNC Symbol;Acc:HGNC:11353]
ENSG00000144802.11	1108.57	1.41952	0.278797	1.69561e-08	6.79502e-07	TRUE	64332	ENSG00000144802	protein_coding	3	101827991	101861022	1	NFKBIZ	NFKB inhibitor zeta [Source:HGNC Symbol;Acc:HGNC:29805]
ENSG00000144810.16	5.98467	7.15359	2.99697	0.000107936	0.00149008	TRUE	1295	ENSG00000144810	protein_coding	3	99638475	99799226	1	COL8A1	collagen type VIII alpha 1 chain [Source:HGNC Symbol;Acc:HGNC:2215]
ENSG00000144815.18	11.6695	1.29122	0.593133	0.000764822	0.00748713	TRUE	91775	ENSG00000144815	protein_coding	3	101779177	101843743	1	NXPE3	neurexophilin and PC-esterase domain family member 3 [Source:HGNC Symbol;Acc:HGNC:28238]
ENSG00000144857.15	6.24271	5.2631	1.01727	4.47169e-10	2.48595e-08	TRUE	91653	ENSG00000144857	protein_coding	3	113211003	113287459	1	BOC	BOC cell adhesion associated	oncogene regulated [Source:HGNC Symbol;Acc:HGNC:17173]
ENSG00000145040.4	7.68105	2.16853	0.721133	0.000107121	0.00148063	TRUE	90226	ENSG00000145040	protein_coding	3	48561718	48563781	-1	UCN2	urocortin 2 [Source:HGNC Symbol;Acc:HGNC:18414]
ENSG00000145113.22	52.1106	2.5765	0.665365	4.07682e-06	9.19189e-05	TRUE	4585	ENSG00000145113	protein_coding	3	195746765	195811973	-1	MUC4	mucin 4	cell surface associated [Source:HGNC Symbol;Acc:HGNC:7514]
ENSG00000145384.4	900.2	-1.40414	0.201491	1.42301e-13	1.39726e-11	TRUE	2169	ENSG00000145384	protein_coding	4	119317250	119322138	-1	FABP2	fatty acid binding protein 2 [Source:HGNC Symbol;Acc:HGNC:3556]
ENSG00000145506.14	12.1652	1.35858	0.471892	0.000143572	0.00189332	TRUE	85409	ENSG00000145506	protein_coding	5	1008802	1038943	1	NKD2	NKD inhibitor of WNT signaling pathway 2 [Source:HGNC Symbol;Acc:HGNC:17046]
ENSG00000145623.13	361.62	1.80276	0.833848	0.000710157	0.00704319	TRUE	9180	ENSG00000145623	protein_coding	5	38845858	38945596	1	OSMR	oncostatin M receptor [Source:HGNC Symbol;Acc:HGNC:8507]
ENSG00000145632.15	293.208	2.27746	0.274417	4.0233e-18	6.56521e-16	TRUE	10769	ENSG00000145632	protein_coding	5	58453982	58460139	-1	PLK2	polo like kinase 2 [Source:HGNC Symbol;Acc:HGNC:19699]
ENSG00000145779.8	344.412	1.23123	0.336029	9.29244e-06	0.000184388	TRUE	25816	ENSG00000145779	protein_coding	5	119268692	119399688	1	TNFAIP8	TNF alpha induced protein 8 [Source:HGNC Symbol;Acc:HGNC:17260]
ENSG00000145824.13	1.75171	3.05747	1.22444	0.000198355	0.00245316	TRUE	9547	ENSG00000145824	protein_coding	5	135570679	135579279	-1	CXCL14	C-X-C motif chemokine ligand 14 [Source:HGNC Symbol;Acc:HGNC:10640]
ENSG00000146039.11	1111.46	-1.31268	0.381781	1.99312e-05	0.000360405	TRUE	10050	ENSG00000146039	protein_coding	6	25754699	25781199	1	SLC17A4	solute carrier family 17 member 4 [Source:HGNC Symbol;Acc:HGNC:10932]
ENSG00000146521.12	7.10202	-1.35954	0.590148	0.000535071	0.00561614	TRUE	26238	ENSG00000146521	lncRNA	6	167784537	167796872	-1	LINC01558	long intergenic non-protein coding RNA 1558 [Source:HGNC Symbol;Acc:HGNC:21235]
ENSG00000146555.20	12.917	1.35498	0.886785	0.00172948	0.0141772	TRUE	221935	ENSG00000146555	protein_coding	7	3301252	4269000	1	SDK1	sidekick cell adhesion molecule 1 [Source:HGNC Symbol;Acc:HGNC:19307]
ENSG00000146678.10	93.3869	1.91041	0.599722	4.55466e-05	0.00072244	TRUE	3484	ENSG00000146678	protein_coding	7	45888360	45893660	1	IGFBP1	insulin like growth factor binding protein 1 [Source:HGNC Symbol;Acc:HGNC:5469]
ENSG00000146966.13	17.2583	4.35816	0.504341	1.49384e-18	2.60641e-16	TRUE	27147	ENSG00000146966	protein_coding	7	140518420	140673993	-1	DENND2A	DENN domain containing 2A [Source:HGNC Symbol;Acc:HGNC:22212]
ENSG00000147027.4	31.3201	10.8408	2.97622	5.43717e-19	1.03635e-16	TRUE	83604	ENSG00000147027	protein_coding	X	34627075	34657285	-1	TMEM47	transmembrane protein 47 [Source:HGNC Symbol;Acc:HGNC:18515]
ENSG00000147065.18	214.91	8.12196	0.686681	1.56657e-32	1.48053e-29	TRUE	4478	ENSG00000147065	protein_coding	X	65588377	65741931	1	MSN	moesin [Source:HGNC Symbol;Acc:HGNC:7373]
ENSG00000147394.20	398.38	1.46238	0.394779	7.81945e-06	0.000159211	TRUE	7739	ENSG00000147394	protein_coding	X	152898067	152973481	1	ZNF185	zinc finger protein 185 with LIM domain [Source:HGNC Symbol;Acc:HGNC:12976]
ENSG00000147443.13	6.69662	7.81114	2.58832	4.65771e-14	4.8021e-12	TRUE	9046	ENSG00000147443	protein_coding	8	21908873	21913690	-1	DOK2	docking protein 2 [Source:HGNC Symbol;Acc:HGNC:2991]
ENSG00000147509.14	4.21643	4.54692	1.16646	3.89795e-07	1.14674e-05	TRUE	8601	ENSG00000147509	protein_coding	8	53851795	53959303	1	RGS20	regulator of G protein signaling 20 [Source:HGNC Symbol;Acc:HGNC:14600]
ENSG00000147536.12	8.68329	1.48731	0.692205	0.000716048	0.00708303	TRUE	84296	ENSG00000147536	protein_coding	8	41529218	41545030	1	GINS4	GINS complex subunit 4 [Source:HGNC Symbol;Acc:HGNC:28226]
ENSG00000147650.12	7.67407	8.40479	2.77578	5.28026e-10	2.89992e-08	TRUE	29967	ENSG00000147650	protein_coding	8	104489231	104589258	-1	LRP12	LDL receptor related protein 12 [Source:HGNC Symbol;Acc:HGNC:31708]
ENSG00000147689.17	59.006	3.15305	0.532196	1.33166e-10	8.25266e-09	TRUE	84985	ENSG00000147689	protein_coding	8	123178960	123210079	1	FAM83A	family with sequence similarity 83 member A [Source:HGNC Symbol;Acc:HGNC:28210]
ENSG00000148082.10	5.39945	4.5268	1.13705	1.63203e-06	4.05897e-05	TRUE	53358	ENSG00000148082	protein_coding	9	89005771	89178818	-1	SHC3	SHC adaptor protein 3 [Source:HGNC Symbol;Acc:HGNC:18181]
ENSG00000148344.11	19.226	1.28968	0.348477	8.34976e-06	0.000168346	TRUE	9536	ENSG00000148344	protein_coding	9	129738331	129753042	-1	PTGES	prostaglandin E synthase [Source:HGNC Symbol;Acc:HGNC:9599]
ENSG00000148346.12	1145.22	1.54065	0.293109	6.89669e-09	3.03161e-07	TRUE	3934	ENSG00000148346	protein_coding	9	128149071	128153453	1	LCN2	lipocalin 2 [Source:HGNC Symbol;Acc:HGNC:6526]
ENSG00000148400.13	117.941	1.24574	0.302772	1.57354e-06	3.94377e-05	TRUE	4851	ENSG00000148400	protein_coding	9	136494433	136546048	-1	NOTCH1	notch receptor 1 [Source:HGNC Symbol;Acc:HGNC:7881]
ENSG00000148516.23	17.6893	6.58495	1.0943	5.11537e-14	5.22643e-12	TRUE	6935	ENSG00000148516	protein_coding	10	31318495	31529814	1	ZEB1	zinc finger E-box binding homeobox 1 [Source:HGNC Symbol;Acc:HGNC:11642]
ENSG00000148795.7	90.2224	-1.60594	0.559438	0.000120105	0.00163468	TRUE	1586	ENSG00000148795	protein_coding	10	102830531	102837472	-1	CYP17A1	cytochrome P450 family 17 subfamily A member 1 [Source:HGNC Symbol;Acc:HGNC:2593]
ENSG00000148798.11	6.81975	1.99983	0.722222	0.000225197	0.00273297	TRUE	9118	ENSG00000148798	protein_coding	10	103277138	103290346	1	INA	internexin neuronal intermediate filament protein alpha [Source:HGNC Symbol;Acc:HGNC:6057]
ENSG00000148841.17	67.6678	1.72801	0.249366	0.000391154	0.00431735	TRUE	85450	ENSG00000148841	protein_coding	10	104309698	104338465	-1	ITPRIP	inositol 1	4	5-trisphosphate receptor interacting protein [Source:HGNC Symbol;Acc:HGNC:29370]
ENSG00000148848.15	1.76896	6.90207	2.76576	0.00282884	0.0208963	TRUE	8038	ENSG00000148848	protein_coding	10	126012381	126388477	-1	ADAM12	ADAM metallopeptidase domain 12 [Source:HGNC Symbol;Acc:HGNC:190]
ENSG00000149090.13	27.376	4.75313	0.731238	6.41754e-13	5.99024e-11	TRUE	25891	ENSG00000149090	protein_coding	11	35431823	35530300	-1	PAMR1	peptidase domain containing associated with muscle regeneration 1 [Source:HGNC Symbol;Acc:HGNC:24554]
ENSG00000149131.17	25.3918	6.86837	0.785127	7.78279e-22	2.07682e-19	TRUE	710	ENSG00000149131	protein_coding	11	57597387	57619171	1	SERPING1	serpin family G member 1 [Source:HGNC Symbol;Acc:HGNC:1228]
ENSG00000149289.11	6.08508	5.81179	1.59726	8.19168e-07	2.20442e-05	TRUE	85463	ENSG00000149289	protein_coding	11	110093392	110171841	1	ZC3H12C	zinc finger CCCH-type containing 12C [Source:HGNC Symbol;Acc:HGNC:29362]
ENSG00000149451.19	1.5099	8.61316	2.8697	0.000678973	0.00678524	TRUE	80332	ENSG00000149451	protein_coding	20	3667965	3682246	-1	ADAM33	ADAM metallopeptidase domain 33 [Source:HGNC Symbol;Acc:HGNC:15478]
ENSG00000149476.16	1246.98	-1.31409	0.389863	2.51757e-05	0.000440275	TRUE	26007	ENSG00000149476	protein_coding	11	61333220	61353295	1	TKFC	triokinase and FMN cyclase [Source:HGNC Symbol;Acc:HGNC:24552]
ENSG00000149557.14	8.32227	5.4336	0.948659	1.60233e-11	1.15378e-09	TRUE	9638	ENSG00000149557	protein_coding	11	125442881	125592568	-1	FEZ1	fasciculation and elongation protein zeta 1 [Source:HGNC Symbol;Acc:HGNC:3659]
ENSG00000149557.14	8.32227	5.4336	0.948659	1.60233e-11	1.15378e-09	TRUE	105369550	ENSG00000149557	protein_coding	11	125442881	125592568	-1	FEZ1	fasciculation and elongation protein zeta 1 [Source:HGNC Symbol;Acc:HGNC:3659]
ENSG00000149633.12	7.64634	8.44722	2.76237	1.2096e-10	7.6424e-09	TRUE	85449	ENSG00000149633	protein_coding	20	38210503	38260772	-1	KIAA1755	KIAA1755 [Source:HGNC Symbol;Acc:HGNC:29372]
ENSG00000149781.14	58.5599	1.09827	0.433544	0.000316335	0.0036074	TRUE	83706	ENSG00000149781	protein_coding	11	64205926	64223896	1	FERMT3	FERM domain containing kindlin 3 [Source:HGNC Symbol;Acc:HGNC:23151]
ENSG00000149948.14	42.7535	2.23821	0.742796	8.12642e-05	0.00118156	TRUE	8091	ENSG00000149948	protein_coding	12	65824460	65966291	1	HMGA2	high mobility group AT-hook 2 [Source:HGNC Symbol;Acc:HGNC:5009]
ENSG00000149968.12	44.581	10.9969	2.92985	1.20232e-28	6.81775e-26	TRUE	4314	ENSG00000149968	protein_coding	11	102835801	102843609	-1	MMP3	matrix metallopeptidase 3 [Source:HGNC Symbol;Acc:HGNC:7173]
ENSG00000150281.7	5.60247	1.86362	1.02079	0.00149422	0.0126321	TRUE	1489	ENSG00000150281	protein_coding	16	30896614	30903547	1	CTF1	cardiotrophin 1 [Source:HGNC Symbol;Acc:HGNC:2499]
ENSG00000150337.14	7.04748	8.50864	2.68043	4.05286e-15	4.86387e-13	TRUE	2209	ENSG00000150337	protein_coding	1	149782671	149791675	1	FCGR1A	Fc gamma receptor Ia [Source:HGNC Symbol;Acc:HGNC:3613]
ENSG00000150510.17	4.842	1.48182	0.991024	0.00300728	0.0220107	TRUE	220108	ENSG00000150510	protein_coding	13	51222334	51284239	1	FAM124A	family with sequence similarity 124 member A [Source:HGNC Symbol;Acc:HGNC:26413]
ENSG00000150630.4	34.2198	10.7188	2.92318	2.42149e-23	7.22687e-21	TRUE	7424	ENSG00000150630	protein_coding	4	176683538	176792922	-1	VEGFC	vascular endothelial growth factor C [Source:HGNC Symbol;Acc:HGNC:12682]
ENSG00000150636.17	4.22802	2.65113	0.804552	4.18906e-05	0.000675791	TRUE	79839	ENSG00000150636	protein_coding	18	68715209	69055189	1	CCDC102B	coiled-coil domain containing 102B [Source:HGNC Symbol;Acc:HGNC:26295]
ENSG00000151023.17	103.787	2.44229	0.514363	8.06273e-08	2.75835e-06	TRUE	219670	ENSG00000151023	protein_coding	10	24981979	25062279	-1	ENKUR	enkurin	TRPC channel interacting protein [Source:HGNC Symbol;Acc:HGNC:28388]
ENSG00000151067.23	51.6749	1.35741	0.51446	0.000230783	0.00278734	TRUE	775	ENSG00000151067	protein_coding	12	1970772	2697950	1	CACNA1C	calcium voltage-gated channel subunit alpha1 C [Source:HGNC Symbol;Acc:HGNC:1390]
ENSG00000151067.23	51.6749	1.35741	0.51446	0.000230783	0.00278734	TRUE	100874369	ENSG00000151067	protein_coding	12	1970772	2697950	1	CACNA1C	calcium voltage-gated channel subunit alpha1 C [Source:HGNC Symbol;Acc:HGNC:1390]
ENSG00000151388.11	7.5596	4.114	1.3622	4.30902e-06	9.58209e-05	TRUE	81792	ENSG00000151388	protein_coding	5	33523535	33892019	-1	ADAMTS12	ADAM metallopeptidase with thrombospondin type 1 motif 12 [Source:HGNC Symbol;Acc:HGNC:14605]
ENSG00000151490.15	4.5634	3.28051	0.805264	4.69423e-06	0.000102874	TRUE	5800	ENSG00000151490	protein_coding	12	15322257	15602175	1	PTPRO	protein tyrosine phosphatase receptor type O [Source:HGNC Symbol;Acc:HGNC:9678]
ENSG00000151572.18	6.22224	-2.00753	0.701557	9.79194e-05	0.00137354	TRUE	121601	ENSG00000151572	protein_coding	12	100717526	101128641	1	ANO4	anoctamin 4 [Source:HGNC Symbol;Acc:HGNC:23837]
ENSG00000151617.17	4.52041	7.62946	2.64937	1.35084e-09	6.90082e-08	TRUE	1909	ENSG00000151617	protein_coding	4	147480917	147544954	1	EDNRA	endothelin receptor type A [Source:HGNC Symbol;Acc:HGNC:3179]
ENSG00000151640.13	4.12229	2.00903	0.708315	0.000224237	0.00272278	TRUE	10570	ENSG00000151640	protein_coding	10	132186948	132205759	1	DPYSL4	dihydropyrimidinase like 4 [Source:HGNC Symbol;Acc:HGNC:3016]
ENSG00000151702.18	7.44648	8.66087	2.74775	1.59937e-12	1.40608e-10	TRUE	2313	ENSG00000151702	protein_coding	11	128686535	128813267	1	FLI1	Fli-1 proto-oncogene	ETS transcription factor [Source:HGNC Symbol;Acc:HGNC:3749]
ENSG00000151892.16	3.7326	6.8478	2.65444	1.61552e-06	4.02673e-05	TRUE	2674	ENSG00000151892	protein_coding	10	116056925	116276803	-1	GFRA1	GDNF family receptor alpha 1 [Source:HGNC Symbol;Acc:HGNC:4243]
ENSG00000152049.7	1.88317	5.82571	1.43404	0.00019794	0.00245061	TRUE	23704	ENSG00000152049	protein_coding	2	223052190	223198399	1	KCNE4	potassium voltage-gated channel subfamily E regulatory subunit 4 [Source:HGNC Symbol;Acc:HGNC:6244]
ENSG00000152208.13	11.0905	-1.5418	0.582119	0.000251556	0.00299674	TRUE	2895	ENSG00000152208	protein_coding	4	92303966	93810157	1	GRID2	glutamate ionotropic receptor delta type subunit 2 [Source:HGNC Symbol;Acc:HGNC:4576]
ENSG00000152377.15	2.59966	6.77221	1.69837	0.000777059	0.00758802	TRUE	6695	ENSG00000152377	protein_coding	5	136975298	137598379	-1	SPOCK1	SPARC (osteonectin)	cwcv and kazal like domains proteoglycan 1 [Source:HGNC Symbol;Acc:HGNC:11251]
ENSG00000152661.9	81.7378	8.68334	0.85054	2.1549e-32	1.81028e-29	TRUE	2697	ENSG00000152661	protein_coding	6	121435595	121449727	1	GJA1	gap junction protein alpha 1 [Source:HGNC Symbol;Acc:HGNC:4274]
ENSG00000152689.18	3.38894	2.83102	0.855362	2.97247e-05	0.000504652	TRUE	25780	ENSG00000152689	protein_coding	2	33436324	33564750	1	RASGRP3	RAS guanyl releasing protein 3 [Source:HGNC Symbol;Acc:HGNC:14545]
ENSG00000152766.6	278.36	1.07863	0.433361	0.000357391	0.00400313	TRUE	118932	ENSG00000152766	protein_coding	10	88819896	88851844	-1	ANKRD22	ankyrin repeat domain 22 [Source:HGNC Symbol;Acc:HGNC:28321]
ENSG00000152767.17	347.549	1.50086	0.249354	7.68959e-11	5.07021e-09	TRUE	10160	ENSG00000152767	protein_coding	13	98142562	98455176	1	FARP1	FERM	ARH/RhoGEF and pleckstrin domain protein 1 [Source:HGNC Symbol;Acc:HGNC:3591]
ENSG00000152804.11	15.0387	1.32812	0.789212	0.00189485	0.0151972	TRUE	3087	ENSG00000152804	protein_coding	10	92689955	92695647	1	HHEX	hematopoietically expressed homeobox [Source:HGNC Symbol;Acc:HGNC:4901]
ENSG00000153234.16	90.8376	1.7747	0.460194	4.11381e-06	9.22705e-05	TRUE	4929	ENSG00000153234	protein_coding	2	156324437	156342348	-1	NR4A2	nuclear receptor subfamily 4 group A member 2 [Source:HGNC Symbol;Acc:HGNC:7981]
ENSG00000153303.18	101.341	-1.50487	0.453647	2.95133e-05	0.000501438	TRUE	79981	ENSG00000153303	protein_coding	6	168053095	168101511	-1	FRMD1	FERM domain containing 1 [Source:HGNC Symbol;Acc:HGNC:21240]
ENSG00000153721.19	645.017	-1.12715	0.210015	3.3498e-09	1.57599e-07	TRUE	154043	ENSG00000153721	protein_coding	6	154387515	154510685	-1	CNKSR3	CNKSR family member 3 [Source:HGNC Symbol;Acc:HGNC:23034]
ENSG00000153885.15	12.1945	3.33079	0.648039	2.99516e-08	1.13039e-06	TRUE	79047	ENSG00000153885	protein_coding	19	33795933	33815763	1	KCTD15	potassium channel tetramerization domain containing 15 [Source:HGNC Symbol;Acc:HGNC:23297]
ENSG00000153930.13	129.158	1.04021	0.259182	2.25308e-06	5.44722e-05	TRUE	162282	ENSG00000153930	protein_coding	17	55882301	56517016	1	ANKFN1	ankyrin repeat and fibronectin type III domain containing 1 [Source:HGNC Symbol;Acc:HGNC:26766]
ENSG00000153976.3	4.64614	4.85754	1.6733	1.38945e-05	0.000263508	TRUE	9955	ENSG00000153976	protein_coding	17	13494032	13601929	-1	HS3ST3A1	heparan sulfate-glucosamine 3-sulfotransferase 3A1 [Source:HGNC Symbol;Acc:HGNC:5196]
ENSG00000154027.19	11.8739	9.25527	2.79145	1.52077e-15	1.85452e-13	TRUE	26289	ENSG00000154027	protein_coding	1	77282019	77559966	1	AK5	adenylate kinase 5 [Source:HGNC Symbol;Acc:HGNC:365]
ENSG00000154096.14	32.2269	12.6058	3.13074	5.40253e-19	1.03635e-16	TRUE	7070	ENSG00000154096	protein_coding	11	119415476	119424985	-1	THY1	Thy-1 cell surface antigen [Source:HGNC Symbol;Acc:HGNC:11801]
ENSG00000154188.10	2.01512	5.38239	2.59794	0.000308897	0.00353566	TRUE	284	ENSG00000154188	protein_coding	8	107249482	107498055	-1	ANGPT1	angiopoietin 1 [Source:HGNC Symbol;Acc:HGNC:484]
ENSG00000154240.18	12.6696	1.62608	0.93697	0.00118131	0.0105244	TRUE	201134	ENSG00000154240	protein_coding	17	65635537	66192133	-1	CEP112	centrosomal protein 112 [Source:HGNC Symbol;Acc:HGNC:28514]
ENSG00000154277.13	15.3216	6.08205	0.669514	2.8542e-11	1.99812e-09	TRUE	7345	ENSG00000154277	protein_coding	4	41256413	41268455	1	UCHL1	ubiquitin C-terminal hydrolase L1 [Source:HGNC Symbol;Acc:HGNC:12513]
ENSG00000154319.16	2.44175	5.29798	2.58691	0.000360082	0.00402731	TRUE	83648	ENSG00000154319	protein_coding	8	11421476	11475908	-1	FAM167A	family with sequence similarity 167 member A [Source:HGNC Symbol;Acc:HGNC:15549]
ENSG00000154589.7	3.81754	7.13718	2.61403	3.82368e-08	1.40338e-06	TRUE	23643	ENSG00000154589	protein_coding	8	73991392	74029079	1	LY96	lymphocyte antigen 96 [Source:HGNC Symbol;Acc:HGNC:17156]
ENSG00000154642.11	24.9267	1.14567	0.542612	0.000826579	0.00799168	TRUE	54149	ENSG00000154642	protein_coding	21	17788974	17819386	-1	C21orf91	chromosome 21 open reading frame 91 [Source:HGNC Symbol;Acc:HGNC:16459]
ENSG00000154678.18	11.9969	8.79755	2.78984	5.65715e-12	4.51815e-10	TRUE	5137	ENSG00000154678	protein_coding	7	31751179	32428131	-1	PDE1C	phosphodiesterase 1C [Source:HGNC Symbol;Acc:HGNC:8776]
ENSG00000154734.16	65.8892	12.1119	3.08006	2.67713e-25	1.10405e-22	TRUE	9510	ENSG00000154734	protein_coding	21	26835755	26845409	-1	ADAMTS1	ADAM metallopeptidase with thrombospondin type 1 motif 1 [Source:HGNC Symbol;Acc:HGNC:217]
ENSG00000154736.6	4.22195	7.22433	2.5586	4.19619e-10	2.33852e-08	TRUE	11096	ENSG00000154736	protein_coding	21	26917922	26967088	-1	ADAMTS5	ADAM metallopeptidase with thrombospondin type 1 motif 5 [Source:HGNC Symbol;Acc:HGNC:221]
ENSG00000154743.19	1120.3	-1.16811	0.251554	1.26582e-07	4.10163e-06	TRUE	80746	ENSG00000154743	protein_coding	3	12484421	12541549	1	TSEN2	tRNA splicing endonuclease subunit 2 [Source:HGNC Symbol;Acc:HGNC:28422]
ENSG00000154839.10	7.0633	1.75064	0.928881	0.00192685	0.0153944	TRUE	220134	ENSG00000154839	protein_coding	18	50375040	50394168	1	SKA1	spindle and kinetochore associated complex subunit 1 [Source:HGNC Symbol;Acc:HGNC:28109]
ENSG00000154864.14	21.5051	7.13643	1.12566	6.72475e-16	8.66652e-14	TRUE	63895	ENSG00000154864	protein_coding	18	10666483	11149569	-1	PIEZO2	piezo type mechanosensitive ion channel component 2 [Source:HGNC Symbol;Acc:HGNC:26270]
ENSG00000155090.15	2413.7	1.07482	0.223297	6.81251e-08	2.3591e-06	TRUE	7071	ENSG00000155090	protein_coding	8	102648784	102655725	-1	KLF10	KLF transcription factor 10 [Source:HGNC Symbol;Acc:HGNC:11810]
ENSG00000155307.19	12.1417	9.05287	2.76876	4.13705e-15	4.93877e-13	TRUE	64092	ENSG00000155307	protein_coding	21	14485228	14658821	-1	SAMSN1	SAM domain	SH3 domain and nuclear localization signals 1 [Source:HGNC Symbol;Acc:HGNC:10528]
ENSG00000155659.15	37.2638	11.351	2.95664	1.60522e-30	1.1378e-27	TRUE	11326	ENSG00000155659	protein_coding	X	66021738	66040125	-1	VSIG4	V-set and immunoglobulin domain containing 4 [Source:HGNC Symbol;Acc:HGNC:17032]
ENSG00000155755.20	19.3798	1.20873	0.525285	0.000606433	0.00620718	TRUE	65062	ENSG00000155755	protein_coding	2	201620184	201643570	-1	TMEM237	transmembrane protein 237 [Source:HGNC Symbol;Acc:HGNC:14432]
ENSG00000155816.21	2.5336	9.99878	3.04651	7.49257e-05	0.00110212	TRUE	56776	ENSG00000155816	protein_coding	1	240014348	240475187	1	FMN2	formin 2 [Source:HGNC Symbol;Acc:HGNC:14074]
ENSG00000155849.16	2.63924	1.85781	1.19639	0.00180418	0.0146675	TRUE	9844	ENSG00000155849	protein_coding	7	36852906	37449223	-1	ELMO1	engulfment and cell motility 1 [Source:HGNC Symbol;Acc:HGNC:16286]
ENSG00000155926.14	7.89076	7.70656	2.60076	2.13028e-12	1.8097e-10	TRUE	6503	ENSG00000155926	protein_coding	8	133036728	133102912	-1	SLA	Src like adaptor [Source:HGNC Symbol;Acc:HGNC:10902]
ENSG00000155970.12	2.74379	6.12056	2.74826	0.000160967	0.00206976	TRUE	286097	ENSG00000155970	protein_coding	8	17027238	17122642	1	MICU3	mitochondrial calcium uptake family member 3 [Source:HGNC Symbol;Acc:HGNC:27820]
ENSG00000156222.12	352.341	-2.3195	0.481528	5.57876e-08	1.95576e-06	TRUE	9154	ENSG00000156222	protein_coding	15	84884654	84945798	1	SLC28A1	solute carrier family 28 member 1 [Source:HGNC Symbol;Acc:HGNC:11001]
ENSG00000156515.25	514.642	1.61178	0.285116	7.64427e-10	4.0797e-08	TRUE	3098	ENSG00000156515	protein_coding	10	69269984	69401884	1	HK1	hexokinase 1 [Source:HGNC Symbol;Acc:HGNC:4922]
ENSG00000156535.15	190.463	1.5608	0.599545	0.000266009	0.00314119	TRUE	135228	ENSG00000156535	protein_coding	6	73695785	73828316	1	CD109	CD109 molecule [Source:HGNC Symbol;Acc:HGNC:21685]
ENSG00000156966.8	1019.7	1.36158	0.275373	3.19136e-08	1.19253e-06	TRUE	93010	ENSG00000156966	protein_coding	2	231395671	231408799	1	B3GNT7	UDP-GlcNAc:betaGal beta-1	3-N-acetylglucosaminyltransferase 7 [Source:HGNC Symbol;Acc:HGNC:18811]
ENSG00000157168.22	25.0744	7.7971	1.0609	4.72833e-22	1.29214e-19	TRUE	3084	ENSG00000157168	protein_coding	8	31639222	32855666	1	NRG1	neuregulin 1 [Source:HGNC Symbol;Acc:HGNC:7997]
ENSG00000157404.17	4.11901	3.70274	1.39515	0.000183085	0.00231351	TRUE	3815	ENSG00000157404	protein_coding	4	54657267	54740783	1	KIT	KIT proto-oncogene	receptor tyrosine kinase [Source:HGNC Symbol;Acc:HGNC:6342]
ENSG00000157456.8	46.4632	1.05703	0.695187	0.00222989	0.0172505	TRUE	9133	ENSG00000157456	protein_coding	15	59105126	59125045	1	CCNB2	cyclin B2 [Source:HGNC Symbol;Acc:HGNC:1580]
ENSG00000157510.14	12.3794	1.51261	0.566178	0.000183265	0.00231449	TRUE	134265	ENSG00000157510	protein_coding	5	149271859	149343637	1	AFAP1L1	actin filament associated protein 1 like 1 [Source:HGNC Symbol;Acc:HGNC:26714]
ENSG00000158050.5	3.43373	3.72878	1.39085	0.000113682	0.00155897	TRUE	1844	ENSG00000158050	protein_coding	2	96143169	96145440	-1	DUSP2	dual specificity phosphatase 2 [Source:HGNC Symbol;Acc:HGNC:3068]
ENSG00000158186.13	12.961	8.90092	2.7729	1.3718e-13	1.35284e-11	TRUE	22808	ENSG00000158186	protein_coding	3	138347648	138405534	1	MRAS	muscle RAS oncogene homolog [Source:HGNC Symbol;Acc:HGNC:7227]
ENSG00000158246.8	6.86528	2.44521	0.451231	4.88183e-05	0.00076789	TRUE	115572	ENSG00000158246	protein_coding	1	27005020	27012850	-1	TENT5B	terminal nucleotidyltransferase 5B [Source:HGNC Symbol;Acc:HGNC:28273]
ENSG00000158270.12	12.8358	9.03204	2.77164	7.97367e-15	9.27481e-13	TRUE	81035	ENSG00000158270	protein_coding	18	316737	500722	-1	COLEC12	collectin subfamily member 12 [Source:HGNC Symbol;Acc:HGNC:16016]
ENSG00000158406.6	77.8016	-1.32979	0.442982	8.35431e-05	0.00120818	TRUE	8365	ENSG00000158406	protein_coding	6	26277609	26285638	-1	H4C8	H4 clustered histone 8 [Source:HGNC Symbol;Acc:HGNC:4788]
ENSG00000158517.16	21.9559	4.79966	0.569654	3.33085e-18	5.51463e-16	TRUE	653361	ENSG00000158517	protein_coding	7	74774011	74789315	1	NCF1	neutrophil cytosolic factor 1 [Source:HGNC Symbol;Acc:HGNC:7660]
ENSG00000158714.11	24.5685	5.38097	0.625443	1.25059e-18	2.23354e-16	TRUE	56833	ENSG00000158714	protein_coding	1	159826811	159837492	1	SLAMF8	SLAM family member 8 [Source:HGNC Symbol;Acc:HGNC:21391]
ENSG00000158859.10	4.57386	7.43717	2.80321	2.21907e-06	5.38319e-05	TRUE	9507	ENSG00000158859	protein_coding	1	161184302	161199054	-1	ADAMTS4	ADAM metallopeptidase with thrombospondin type 1 motif 4 [Source:HGNC Symbol;Acc:HGNC:220]
ENSG00000158869.11	62.1793	7.13762	0.626143	4.09326e-30	2.73068e-27	TRUE	2207	ENSG00000158869	protein_coding	1	161215234	161220699	1	FCER1G	Fc epsilon receptor Ig [Source:HGNC Symbol;Acc:HGNC:3611]
ENSG00000159164.10	4.39806	3.54908	1.37645	0.000169324	0.0021625	TRUE	9900	ENSG00000159164	protein_coding	1	149903318	149917844	-1	SV2A	synaptic vesicle glycoprotein 2A [Source:HGNC Symbol;Acc:HGNC:20566]
ENSG00000159167.12	146.251	4.81823	0.33581	7.10104e-48	2.68443e-44	TRUE	6781	ENSG00000159167	protein_coding	8	23841929	23854806	-1	STC1	stanniocalcin 1 [Source:HGNC Symbol;Acc:HGNC:11373]
ENSG00000159189.13	30.9366	10.9158	2.93201	6.61777e-25	2.46072e-22	TRUE	714	ENSG00000159189	protein_coding	1	22643014	22648110	1	C1QC	complement C1q C chain [Source:HGNC Symbol;Acc:HGNC:1245]
ENSG00000159228.13	1617.43	-1.55638	0.221818	1.09347e-13	1.08782e-11	TRUE	873	ENSG00000159228	protein_coding	21	36069941	36073166	1	CBR1	carbonyl reductase 1 [Source:HGNC Symbol;Acc:HGNC:1548]
ENSG00000159307.20	12.6559	1.79088	0.703567	0.000227631	0.00275312	TRUE	80274	ENSG00000159307	protein_coding	22	43197280	43343372	-1	SCUBE1	signal peptide	CUB domain and EGF like domain containing 1 [Source:HGNC Symbol;Acc:HGNC:13441]
ENSG00000159403.18	54.5352	1.95106	0.441812	3.21892e-07	9.60679e-06	TRUE	715	ENSG00000159403	protein_coding	12	7080214	7092540	-1	C1R	complement C1r [Source:HGNC Symbol;Acc:HGNC:1246]
ENSG00000159640.17	773.451	-1.07439	0.219501	4.00638e-08	1.45863e-06	TRUE	1636	ENSG00000159640	protein_coding	17	63477061	63498380	1	ACE	angiotensin I converting enzyme [Source:HGNC Symbol;Acc:HGNC:2707]
ENSG00000159674.12	240.076	1.16054	0.195904	1.32927e-10	8.25266e-09	TRUE	10417	ENSG00000159674	protein_coding	4	1166932	1208962	-1	SPON2	spondin 2 [Source:HGNC Symbol;Acc:HGNC:11253]
ENSG00000159753.15	4.25165	2.29383	0.94056	0.000269569	0.00316795	TRUE	146206	ENSG00000159753	protein_coding	16	67644988	67657569	1	CARMIL2	capping protein regulator and myosin 1 linker 2 [Source:HGNC Symbol;Acc:HGNC:27089]
ENSG00000159958.7	19.4097	1.88606	0.582529	3.98216e-05	0.000648874	TRUE	115650	ENSG00000159958	protein_coding	22	41922032	41926806	-1	TNFRSF13C	TNF receptor superfamily member 13C [Source:HGNC Symbol;Acc:HGNC:17755]
ENSG00000160013.9	2.79598	4.57118	1.53053	3.05879e-05	0.000516601	TRUE	5739	ENSG00000160013	protein_coding	19	46620468	46625089	-1	PTGIR	prostaglandin I2 receptor [Source:HGNC Symbol;Acc:HGNC:9602]
ENSG00000160255.19	372.531	1.7437	0.216082	3.36683e-17	4.99127e-15	TRUE	3689	ENSG00000160255	protein_coding	21	44885953	44931989	-1	ITGB2	integrin subunit beta 2 [Source:HGNC Symbol;Acc:HGNC:6155]
ENSG00000160307.10	21.2085	10.1186	2.86718	6.45114e-20	1.40697e-17	TRUE	6285	ENSG00000160307	protein_coding	21	46598604	46605208	-1	S100B	S100 calcium binding protein B [Source:HGNC Symbol;Acc:HGNC:10500]
ENSG00000160360.13	47.9275	2.05105	0.397502	1.01182e-08	4.31393e-07	TRUE	26086	ENSG00000160360	protein_coding	9	136327476	136359605	1	GPSM1	G protein signaling modulator 1 [Source:HGNC Symbol;Acc:HGNC:17858]
ENSG00000160791.14	5.21132	7.47667	2.60238	2.62622e-10	1.53922e-08	TRUE	1234	ENSG00000160791	protein_coding	3	46370946	46376206	1	CCR5	C-C motif chemokine receptor 5 [Source:HGNC Symbol;Acc:HGNC:1606]
ENSG00000160818.17	27.1939	1.25762	0.487794	0.000306946	0.00351949	TRUE	54865	ENSG00000160818	protein_coding	1	156594301	156601496	-1	GPATCH4	G-patch domain containing 4 (gene/pseudogene) [Source:HGNC Symbol;Acc:HGNC:25982]
ENSG00000160883.11	18.5262	6.95978	1.01573	1.67826e-19	3.4294e-17	TRUE	3101	ENSG00000160883	protein_coding	5	176880869	176899346	-1	HK3	hexokinase 3 [Source:HGNC Symbol;Acc:HGNC:4925]
ENSG00000161281.11	9.7065	4.86285	0.758562	1.69446e-11	1.21626e-09	TRUE	1346	ENSG00000161281	protein_coding	19	36150922	36152449	-1	COX7A1	cytochrome c oxidase subunit 7A1 [Source:HGNC Symbol;Acc:HGNC:2287]
ENSG00000161544.10	44.1297	8.59731	1.34266	7.94382e-24	2.53777e-21	TRUE	114757	ENSG00000161544	protein_coding	17	76527356	76551175	-1	CYGB	cytoglobin [Source:HGNC Symbol;Acc:HGNC:16505]
ENSG00000161638.11	342.093	2.29926	0.387044	1.24444e-10	7.79733e-09	TRUE	3678	ENSG00000161638	protein_coding	12	54395261	54419266	-1	ITGA5	integrin subunit alpha 5 [Source:HGNC Symbol;Acc:HGNC:6141]
ENSG00000161640.15	2.97822	6.53577	2.62782	4.87626e-06	0.000105638	TRUE	114132	ENSG00000161640	protein_coding	19	49948985	49961172	-1	SIGLEC11	sialic acid binding Ig like lectin 11 [Source:HGNC Symbol;Acc:HGNC:15622]
ENSG00000161642.18	93.3897	1.73372	0.221412	2.16564e-16	2.99518e-14	TRUE	25946	ENSG00000161642	protein_coding	12	54369133	54391298	-1	ZNF385A	zinc finger protein 385A [Source:HGNC Symbol;Acc:HGNC:17521]
ENSG00000161653.11	441.503	-1.12468	0.190871	1.62239e-10	9.93164e-09	TRUE	162417	ENSG00000161653	protein_coding	17	44004622	44009068	1	NAGS	N-acetylglutamate synthase [Source:HGNC Symbol;Acc:HGNC:17996]
ENSG00000161798.7	6.59078	2.6129	0.905674	0.00017109	0.0021826	TRUE	362	ENSG00000161798	protein_coding	12	49961872	49965682	1	AQP5	aquaporin 5 [Source:HGNC Symbol;Acc:HGNC:638]
ENSG00000161835.11	2.77998	2.44812	1.18332	0.000826334	0.00799168	TRUE	160622	ENSG00000161835	protein_coding	12	52006946	52015889	1	TAMALIN	trafficking regulator and scaffold protein tamalin [Source:HGNC Symbol;Acc:HGNC:18707]
ENSG00000161929.15	3.70361	4.03664	1.16027	3.08919e-06	7.20134e-05	TRUE	388325	ENSG00000161929	protein_coding	17	5208920	5234860	-1	SCIMP	SLP adaptor and CSK interacting membrane protein [Source:HGNC Symbol;Acc:HGNC:33504]
ENSG00000162366.8	1938.46	2.74532	0.49987	1.81162e-09	9.03105e-08	TRUE	10158	ENSG00000162366	protein_coding	1	47183582	47191044	-1	PDZK1IP1	PDZK1 interacting protein 1 [Source:HGNC Symbol;Acc:HGNC:16887]
ENSG00000162493.17	13.3512	9.24057	2.80412	1.02885e-14	1.16102e-12	TRUE	10630	ENSG00000162493	protein_coding	1	13583465	13617957	1	PDPN	podoplanin [Source:HGNC Symbol;Acc:HGNC:29602]
ENSG00000162511.8	95.0277	8.39896	0.761162	6.06528e-33	6.25331e-30	TRUE	7805	ENSG00000162511	protein_coding	1	30732469	30757774	-1	LAPTM5	lysosomal protein transmembrane 5 [Source:HGNC Symbol;Acc:HGNC:29612]
ENSG00000162520.15	12.0881	2.1241	0.842638	0.00034068	0.00384114	TRUE	81493	ENSG00000162520	protein_coding	1	32679906	32703596	-1	SYNC	syncoilin	intermediate filament protein [Source:HGNC Symbol;Acc:HGNC:28897]
ENSG00000162543.6	124.389	1.07062	0.329989	4.09878e-05	0.000665012	TRUE	127733	ENSG00000162543	protein_coding	1	20186096	20196050	1	UBXN10	UBX domain protein 10 [Source:HGNC Symbol;Acc:HGNC:26354]
ENSG00000162614.19	10.0756	4.06546	0.498402	9.25821e-06	0.000183883	TRUE	91624	ENSG00000162614	protein_coding	1	77888513	77943895	1	NEXN	nexilin F-actin binding protein [Source:HGNC Symbol;Acc:HGNC:29557]
ENSG00000162654.9	2.82767	2.17979	1.22205	0.00207568	0.016336	TRUE	115361	ENSG00000162654	protein_coding	1	89181144	89198942	-1	GBP4	guanylate binding protein 4 [Source:HGNC Symbol;Acc:HGNC:20480]
ENSG00000162692.12	3.07865	6.84789	2.66606	2.41655e-06	5.78188e-05	TRUE	7412	ENSG00000162692	protein_coding	1	100719742	100739045	1	VCAM1	vascular cell adhesion molecule 1 [Source:HGNC Symbol;Acc:HGNC:12663]
ENSG00000162711.19	4.86276	3.72754	0.977619	1.60188e-06	3.99711e-05	TRUE	114548	ENSG00000162711	protein_coding	1	247332331	247449108	1	NLRP3	NLR family pyrin domain containing 3 [Source:HGNC Symbol;Acc:HGNC:16400]
ENSG00000162733.19	53.6811	4.04423	0.69832	1.37783e-10	8.5155e-09	TRUE	4921	ENSG00000162733	protein_coding	1	162631373	162787405	1	DDR2	discoidin domain receptor tyrosine kinase 2 [Source:HGNC Symbol;Acc:HGNC:2731]
ENSG00000162745.11	4.53936	7.64348	2.79367	7.06671e-07	1.9335e-05	TRUE	25903	ENSG00000162745	protein_coding	1	161983192	162023869	-1	OLFML2B	olfactomedin like 2B [Source:HGNC Symbol;Acc:HGNC:24558]
ENSG00000162769.13	697.864	-1.33507	0.249783	3.77819e-09	1.75969e-07	TRUE	28982	ENSG00000162769	protein_coding	1	212858275	212899363	1	FLVCR1	FLVCR choline and heme transporter 1 [Source:HGNC Symbol;Acc:HGNC:24682]
ENSG00000162881.7	54.9626	-1.49043	0.402731	7.63433e-06	0.000156002	TRUE	165140	ENSG00000162881	protein_coding	2	42762499	42764135	-1	OXER1	oxoeicosanoid receptor 1 [Source:HGNC Symbol;Acc:HGNC:24884]
ENSG00000162882.15	130.388	-1.44389	0.445701	3.98678e-05	0.000649161	TRUE	23498	ENSG00000162882	protein_coding	2	42767089	42792593	-1	HAAO	3-hydroxyanthranilate 3	4-dioxygenase [Source:HGNC Symbol;Acc:HGNC:4796]
ENSG00000162894.12	5.44853	3.94522	0.848785	4.99874e-08	1.77159e-06	TRUE	9214	ENSG00000162894	protein_coding	1	206903317	206923247	-1	FCMR	Fc mu receptor [Source:HGNC Symbol;Acc:HGNC:14315]
ENSG00000163017.14	4.85953	7.59976	2.60351	4.77455e-11	3.27179e-09	TRUE	72	ENSG00000163017	protein_coding	2	73892314	73919865	1	ACTG2	actin gamma 2	smooth muscle [Source:HGNC Symbol;Acc:HGNC:145]
ENSG00000163040.15	8.12299	2.17407	0.57448	6.72823e-06	0.000139752	TRUE	90557	ENSG00000163040	protein_coding	2	131527675	131533666	1	CCDC74A	coiled-coil domain containing 74A [Source:HGNC Symbol;Acc:HGNC:25197]
ENSG00000163083.6	8.38513	2.01006	0.792071	0.000343756	0.0038676	TRUE	3625	ENSG00000163083	protein_coding	2	120346136	120351803	1	INHBB	inhibin subunit beta B [Source:HGNC Symbol;Acc:HGNC:6067]
ENSG00000163106.11	1.81402	3.5864	1.68993	0.000797294	0.00774816	TRUE	27306	ENSG00000163106	protein_coding	4	94298535	94342876	-1	HPGDS	hematopoietic prostaglandin D synthase [Source:HGNC Symbol;Acc:HGNC:17890]
ENSG00000163121.10	32.9275	-1.28049	0.4636	0.000165255	0.00211769	TRUE	93082	ENSG00000163121	protein_coding	2	96497646	96508109	-1	NEURL3	neuralized E3 ubiquitin protein ligase 3 [Source:HGNC Symbol;Acc:HGNC:25162]
ENSG00000163154.6	5.99906	1.40037	0.801072	0.0018324	0.0148226	TRUE	79626	ENSG00000163154	protein_coding	1	151156649	151159749	1	TNFAIP8L2	TNF alpha induced protein 8 like 2 [Source:HGNC Symbol;Acc:HGNC:26277]
ENSG00000163171.8	40.2452	2.42099	0.268176	0.000214568	0.00262647	TRUE	10602	ENSG00000163171	protein_coding	2	37641882	37738468	-1	CDC42EP3	CDC42 effector protein 3 [Source:HGNC Symbol;Acc:HGNC:16943]
ENSG00000163219.12	5.83292	1.80714	0.741768	0.000448485	0.00482568	TRUE	9938	ENSG00000163219	protein_coding	2	68679601	68826833	1	ARHGAP25	Rho GTPase activating protein 25 [Source:HGNC Symbol;Acc:HGNC:28951]
ENSG00000163220.11	197.229	10.0046	0.880717	6.59603e-39	9.97408e-36	TRUE	6280	ENSG00000163220	protein_coding	1	153357854	153361023	1	S100A9	S100 calcium binding protein A9 [Source:HGNC Symbol;Acc:HGNC:10499]
ENSG00000163283.7	24.4111	2.41233	0.75136	4.14816e-05	0.000670624	TRUE	250	ENSG00000163283	protein_coding	2	232378724	232382889	1	ALPP	alkaline phosphatase	placental [Source:HGNC Symbol;Acc:HGNC:439]
ENSG00000163286.9	235.664	2.34446	0.643847	9.29987e-06	0.000184388	TRUE	251	ENSG00000163286	protein_coding	2	232406844	232410714	1	ALPG	alkaline phosphatase	germ cell [Source:HGNC Symbol;Acc:HGNC:441]
ENSG00000163359.17	903.348	5.8367	0.448704	2.82084e-40	4.92172e-37	TRUE	1293	ENSG00000163359	protein_coding	2	237324003	237414328	-1	COL6A3	collagen type VI alpha 3 chain [Source:HGNC Symbol;Acc:HGNC:2213]
ENSG00000163430.13	119.134	4.9881	0.445617	2.63629e-16	3.58062e-14	TRUE	11167	ENSG00000163430	protein_coding	3	120392293	120451016	-1	FSTL1	follistatin like 1 [Source:HGNC Symbol;Acc:HGNC:3972]
ENSG00000163453.11	253.23	2.28698	0.424061	2.87739e-09	1.39157e-07	TRUE	3490	ENSG00000163453	protein_coding	4	57030773	57110385	-1	IGFBP7	insulin like growth factor binding protein 7 [Source:HGNC Symbol;Acc:HGNC:5476]
ENSG00000163462.19	4.45759	1.32076	0.778793	0.00200967	0.0159049	TRUE	80128	ENSG00000163462	protein_coding	1	155173787	155184971	1	TRIM46	tripartite motif containing 46 [Source:HGNC Symbol;Acc:HGNC:19019]
ENSG00000163507.15	9.1952	2.18854	0.948663	0.000641113	0.00648027	TRUE	57650	ENSG00000163507	protein_coding	3	108549864	108589644	-1	CIP2A	cellular inhibitor of PP2A [Source:HGNC Symbol;Acc:HGNC:29302]
ENSG00000163520.14	2.56768	10.1984	2.94934	7.15057e-06	0.000147177	TRUE	2199	ENSG00000163520	protein_coding	3	13549125	13638422	1	FBLN2	fibulin 2 [Source:HGNC Symbol;Acc:HGNC:3601]
ENSG00000163545.11	451.332	1.34074	0.221236	6.0153e-11	4.03666e-09	TRUE	81788	ENSG00000163545	protein_coding	1	205302063	205321745	-1	NUAK2	NUAK family kinase 2 [Source:HGNC Symbol;Acc:HGNC:29558]
ENSG00000163563.8	4.53935	7.15598	2.61136	2.47141e-08	9.53342e-07	TRUE	4332	ENSG00000163563	protein_coding	1	158831351	158849506	1	MNDA	myeloid cell nuclear differentiation antigen [Source:HGNC Symbol;Acc:HGNC:7183]
ENSG00000163565.20	76.9402	1.54894	0.417884	8.00558e-06	0.000162563	TRUE	3428	ENSG00000163565	protein_coding	1	158999968	159055155	1	IFI16	interferon gamma inducible protein 16 [Source:HGNC Symbol;Acc:HGNC:5395]
ENSG00000163629.13	25.612	2.09512	1.01624	0.000842876	0.008093	TRUE	5783	ENSG00000163629	protein_coding	4	86594315	86815171	1	PTPN13	protein tyrosine phosphatase non-receptor type 13 [Source:HGNC Symbol;Acc:HGNC:9646]
ENSG00000163637.13	24.6237	2.05241	0.405497	1.55858e-08	6.33545e-07	TRUE	166336	ENSG00000163637	protein_coding	3	64092236	64445476	-1	PRICKLE2	prickle planar cell polarity protein 2 [Source:HGNC Symbol;Acc:HGNC:20340]
ENSG00000163661.4	32.7391	10.9568	2.94536	3.09186e-24	1.04671e-21	TRUE	5806	ENSG00000163661	protein_coding	3	157436850	157443633	1	PTX3	pentraxin 3 [Source:HGNC Symbol;Acc:HGNC:9692]
ENSG00000163734.4	372.916	1.53604	0.524628	0.000106477	0.00147443	TRUE	2921	ENSG00000163734	protein_coding	4	74036589	74038807	-1	CXCL3	C-X-C motif chemokine ligand 3 [Source:HGNC Symbol;Acc:HGNC:4604]
ENSG00000163823.4	29.6648	2.8076	0.872541	4.53351e-05	0.000720091	TRUE	1230	ENSG00000163823	protein_coding	3	46201711	46208313	-1	CCR1	C-C motif chemokine receptor 1 [Source:HGNC Symbol;Acc:HGNC:1602]
ENSG00000163879.11	10.2292	1.01435	0.72373	0.00218446	0.0169801	TRUE	7802	ENSG00000163879	protein_coding	1	37556919	37566857	1	DNALI1	dynein axonemal light intermediate chain 1 [Source:HGNC Symbol;Acc:HGNC:14353]
ENSG00000163959.10	3063.3	-1.0086	0.260816	4.46008e-06	9.82149e-05	TRUE	200931	ENSG00000163959	protein_coding	3	196211487	196243178	1	SLC51A	solute carrier family 51 member A [Source:HGNC Symbol;Acc:HGNC:29955]
ENSG00000164038.16	126.355	1.14733	0.427516	0.000198041	0.00245061	TRUE	133308	ENSG00000164038	protein_coding	4	103019868	103085829	-1	SLC9B2	solute carrier family 9 member B2 [Source:HGNC Symbol;Acc:HGNC:25143]
ENSG00000164176.13	33.3983	10.5997	2.92855	7.08462e-21	1.63973e-18	TRUE	10085	ENSG00000164176	protein_coding	5	83940554	84384880	-1	EDIL3	EGF like repeats and discoidin domains 3 [Source:HGNC Symbol;Acc:HGNC:3173]
ENSG00000164220.7	4.90746	4.80454	0.586667	3.05055e-07	9.11629e-06	TRUE	2151	ENSG00000164220	protein_coding	5	76615482	76623413	-1	F2RL2	coagulation factor II thrombin receptor like 2 [Source:HGNC Symbol;Acc:HGNC:3539]
ENSG00000164294.14	57.3036	2.01194	0.709072	0.000143314	0.00189168	TRUE	493869	ENSG00000164294	protein_coding	5	55160167	55167297	1	GPX8	glutathione peroxidase 8 (putative) [Source:HGNC Symbol;Acc:HGNC:33100]
ENSG00000164338.10	35.872	1.14485	0.542505	0.000829703	0.00801163	TRUE	84135	ENSG00000164338	protein_coding	5	73565443	73583380	1	UTP15	UTP15 small subunit processome component [Source:HGNC Symbol;Acc:HGNC:25758]
ENSG00000164406.8	169.519	-1.42482	0.223483	7.72587e-12	6.02193e-10	TRUE	116842	ENSG00000164406	protein_coding	5	132873444	132875046	1	LEAP2	liver enriched antimicrobial peptide 2 [Source:HGNC Symbol;Acc:HGNC:29571]
ENSG00000164484.12	4.45385	4.51124	1.39688	1.37228e-05	0.000260686	TRUE	114801	ENSG00000164484	protein_coding	6	130366017	130443067	1	TMEM200A	transmembrane protein 200A [Source:HGNC Symbol;Acc:HGNC:21075]
ENSG00000164687.11	49.8513	1.39276	0.626412	0.000671036	0.00672875	TRUE	2171	ENSG00000164687	protein_coding	8	81280536	81284777	1	FABP5	fatty acid binding protein 5 [Source:HGNC Symbol;Acc:HGNC:3560]
ENSG00000164692.19	333.846	12.9756	1.33857	9.54855e-50	7.21934e-46	TRUE	1278	ENSG00000164692	protein_coding	7	94394895	94431227	1	COL1A2	collagen type I alpha 2 chain [Source:HGNC Symbol;Acc:HGNC:2198]
ENSG00000164741.15	198.748	1.4492	0.449458	4.27281e-05	0.00068686	TRUE	10395	ENSG00000164741	protein_coding	8	13083361	13604610	-1	DLC1	DLC1 Rho GTPase activating protein [Source:HGNC Symbol;Acc:HGNC:2897]
ENSG00000164932.13	35.0481	8.4807	1.40069	2.45058e-19	4.87579e-17	TRUE	115908	ENSG00000164932	protein_coding	8	103371538	103382989	1	CTHRC1	collagen triple helix repeat containing 1 [Source:HGNC Symbol;Acc:HGNC:18831]
ENSG00000164935.6	3.88205	7.16703	2.66183	2.16579e-07	6.6836e-06	TRUE	81501	ENSG00000164935	protein_coding	8	104339087	104356689	1	DCSTAMP	dendrocyte expressed seven transmembrane protein [Source:HGNC Symbol;Acc:HGNC:18549]
ENSG00000165023.7	278.665	-1.12163	0.199921	8.70877e-10	4.59378e-08	TRUE	54769	ENSG00000165023	protein_coding	9	90609832	90642862	-1	DIRAS2	DIRAS family GTPase 2 [Source:HGNC Symbol;Acc:HGNC:19323]
ENSG00000165029.17	16.4394	2.98792	0.384369	6.44042e-16	8.34752e-14	TRUE	19	ENSG00000165029	protein_coding	9	104781006	104928155	-1	ABCA1	ATP binding cassette subfamily A member 1 [Source:HGNC Symbol;Acc:HGNC:29]
ENSG00000165071.15	2.71116	6.15217	2.62154	2.75431e-05	0.000474047	TRUE	137835	ENSG00000165071	protein_coding	8	132685007	132760712	-1	TMEM71	transmembrane protein 71 [Source:HGNC Symbol;Acc:HGNC:26572]
ENSG00000165091.18	4.27571	2.15366	1.24892	0.000737691	0.00725856	TRUE	117531	ENSG00000165091	protein_coding	9	72521608	72838297	1	TMC1	transmembrane channel like 1 [Source:HGNC Symbol;Acc:HGNC:16513]
ENSG00000165124.19	5.10496	5.38858	1.41497	8.52035e-08	2.88446e-06	TRUE	79987	ENSG00000165124	protein_coding	9	110365248	110579880	-1	SVEP1	sushi	von Willebrand factor type A	EGF and pentraxin domain containing 1 [Source:HGNC Symbol;Acc:HGNC:15985]
ENSG00000165168.9	120.07	2.60237	0.381589	2.76268e-13	2.64498e-11	TRUE	1536	ENSG00000165168	protein_coding	X	37780018	37813461	1	CYBB	cytochrome b-245 beta chain [Source:HGNC Symbol;Acc:HGNC:2578]
ENSG00000165178.9	17.8239	9.98249	2.80323	3.35697e-25	1.33584e-22	TRUE	654817	ENSG00000165178	unprocessed_pseudogene	7	75156639	75172044	-1	NCF1C	neutrophil cytosolic factor 1C (pseudogene) [Source:HGNC Symbol;Acc:HGNC:32523]
ENSG00000165188.14	171.46	1.02503	0.337506	7.90267e-05	0.001152	TRUE	138065	ENSG00000165188	protein_coding	9	113297093	113303376	-1	RNF183	ring finger protein 183 [Source:HGNC Symbol;Acc:HGNC:28721]
ENSG00000165244.7	10.0942	1.65481	0.641193	0.000331548	0.00375633	TRUE	195828	ENSG00000165244	protein_coding	9	96385941	96418370	-1	ZNF367	zinc finger protein 367 [Source:HGNC Symbol;Acc:HGNC:18320]
ENSG00000165269.13	94.0569	-1.09894	0.306921	1.26582e-05	0.000242086	TRUE	364	ENSG00000165269	protein_coding	9	33383179	33402682	-1	AQP7	aquaporin 7 [Source:HGNC Symbol;Acc:HGNC:640]
ENSG00000165271.17	51.4661	1.05566	0.464953	0.000623689	0.00634657	TRUE	65083	ENSG00000165271	protein_coding	9	33461353	33473930	-1	NOL6	nucleolar protein 6 [Source:HGNC Symbol;Acc:HGNC:19910]
ENSG00000165272.16	53.5202	1.42575	0.453101	5.40492e-05	0.000836823	TRUE	360	ENSG00000165272	protein_coding	9	33441156	33447596	-1	AQP3	aquaporin 3 (Gill blood group) [Source:HGNC Symbol;Acc:HGNC:636]
ENSG00000165300.8	4.61693	8.00897	2.76984	2.23599e-08	8.71422e-07	TRUE	26050	ENSG00000165300	protein_coding	13	87671371	87696272	1	SLITRK5	SLIT and NTRK like family member 5 [Source:HGNC Symbol;Acc:HGNC:20295]
ENSG00000165410.15	58.3631	4.23596	0.744704	4.49982e-10	2.49547e-08	TRUE	1073	ENSG00000165410	protein_coding	14	34709113	34714823	-1	CFL2	cofilin 2 [Source:HGNC Symbol;Acc:HGNC:1875]
ENSG00000165424.7	23.6428	1.65488	0.418829	3.13205e-06	7.28627e-05	TRUE	219654	ENSG00000165424	protein_coding	10	79382325	79445624	-1	ZCCHC24	zinc finger CCHC-type containing 24 [Source:HGNC Symbol;Acc:HGNC:26911]
ENSG00000165480.16	11.4601	1.62852	1.57367	0.00366919	0.0257104	TRUE	221150	ENSG00000165480	protein_coding	13	21153595	21176552	-1	SKA3	spindle and kinetochore associated complex subunit 3 [Source:HGNC Symbol;Acc:HGNC:20262]
ENSG00000165507.9	720.815	2.72224	0.411336	1.64237e-12	1.42729e-10	TRUE	11067	ENSG00000165507	protein_coding	10	44970981	44978809	-1	DEPP1	DEPP autophagy regulator 1 [Source:HGNC Symbol;Acc:HGNC:23355]
ENSG00000165841.11	1588.76	-1.98146	0.285786	1.80253e-13	1.75472e-11	TRUE	1557	ENSG00000165841	protein_coding	10	94762681	94855547	1	CYP2C19	cytochrome P450 family 2 subfamily C member 19 [Source:HGNC Symbol;Acc:HGNC:2621]
ENSG00000165891.16	13.4912	1.48053	0.460881	5.22645e-05	0.000812883	TRUE	144455	ENSG00000165891	protein_coding	12	77021248	77065569	-1	E2F7	E2F transcription factor 7 [Source:HGNC Symbol;Acc:HGNC:23820]
ENSG00000166033.13	464.302	1.30716	0.568212	0.000571217	0.0059053	TRUE	5654	ENSG00000166033	protein_coding	10	122458551	122514907	1	HTRA1	HtrA serine peptidase 1 [Source:HGNC Symbol;Acc:HGNC:9476]
ENSG00000166073.12	12.6952	7.46769	0.790297	2.76369e-13	2.64498e-11	TRUE	11245	ENSG00000166073	protein_coding	15	39799008	39920936	-1	GPR176	G protein-coupled receptor 176 [Source:HGNC Symbol;Acc:HGNC:32370]
ENSG00000166086.13	23.2244	1.50666	0.571213	0.000252104	0.00300169	TRUE	83700	ENSG00000166086	protein_coding	11	134069071	134152001	1	JAM3	junctional adhesion molecule 3 [Source:HGNC Symbol;Acc:HGNC:15532]
ENSG00000166147.16	44.8466	8.59741	0.674532	1.65938e-28	9.18001e-26	TRUE	2200	ENSG00000166147	protein_coding	15	48408313	48645721	-1	FBN1	fibrillin 1 [Source:HGNC Symbol;Acc:HGNC:3603]
ENSG00000166173.11	33.0633	3.42027	0.568674	3.76919e-11	2.61446e-09	TRUE	55323	ENSG00000166173	protein_coding	15	70829130	70854157	-1	LARP6	La ribonucleoprotein 6	translational regulator [Source:HGNC Symbol;Acc:HGNC:24012]
ENSG00000166250.12	32.7448	4.21422	0.976973	2.39467e-08	9.26894e-07	TRUE	79827	ENSG00000166250	protein_coding	11	123069872	123195248	-1	CLMP	CXADR like membrane protein [Source:HGNC Symbol;Acc:HGNC:24039]
ENSG00000166289.6	22.3476	1.80935	0.416292	5.14245e-07	1.4635e-05	TRUE	79156	ENSG00000166289	protein_coding	19	29665459	29675477	1	PLEKHF1	pleckstrin homology and FYVE domain containing 1 [Source:HGNC Symbol;Acc:HGNC:20764]
ENSG00000166292.12	6.33739	7.76684	2.7048	7.0984e-09	3.10822e-07	TRUE	55273	ENSG00000166292	protein_coding	17	55719627	55732121	-1	TMEM100	transmembrane protein 100 [Source:HGNC Symbol;Acc:HGNC:25607]
ENSG00000166341.9	14.3801	2.18273	0.55948	4.72242e-06	0.000103392	TRUE	8642	ENSG00000166341	protein_coding	11	6621330	6655809	-1	DCHS1	dachsous cadherin-related 1 [Source:HGNC Symbol;Acc:HGNC:13681]
ENSG00000166482.12	6.37532	3.05686	0.517766	0.00106887	0.00971319	TRUE	4239	ENSG00000166482	protein_coding	17	19383442	19387190	-1	MFAP4	microfibril associated protein 4 [Source:HGNC Symbol;Acc:HGNC:7035]
ENSG00000166501.14	3.80682	3.34583	1.1289	0.0001077	0.00148773	TRUE	5579	ENSG00000166501	protein_coding	16	23835983	24220611	1	PRKCB	protein kinase C beta [Source:HGNC Symbol;Acc:HGNC:9395]
ENSG00000166503.10	17.4524	10.0411	2.98409	4.34003e-12	3.51574e-10	TRUE	50810	ENSG00000166503	protein_coding	15	83112738	83207875	-1	HDGFL3	HDGF like 3 [Source:HGNC Symbol;Acc:HGNC:24937]
ENSG00000166523.8	4.28899	7.67562	2.61324	4.30719e-11	2.96947e-09	TRUE	26253	ENSG00000166523	protein_coding	12	8533305	8540905	-1	CLEC4E	C-type lectin domain family 4 member E [Source:HGNC Symbol;Acc:HGNC:14555]
ENSG00000166592.13	121.581	-1.79044	0.299397	9.05051e-11	5.84853e-09	TRUE	6236	ENSG00000166592	protein_coding	16	66921685	66925535	-1	RRAD	RRAD	Ras related glycolysis inhibitor and calcium channel regulator [Source:HGNC Symbol;Acc:HGNC:10446]
ENSG00000166669.14	253.305	1.15058	0.259997	3.7855e-07	1.118e-05	TRUE	80063	ENSG00000166669	protein_coding	16	10326434	10483638	1	ATF7IP2	activating transcription factor 7 interacting protein 2 [Source:HGNC Symbol;Acc:HGNC:20397]
ENSG00000166736.12	18.6519	4.15125	0.882021	8.28266e-08	2.82507e-06	TRUE	3359	ENSG00000166736	protein_coding	11	113975075	113990313	1	HTR3A	5-hydroxytryptamine receptor 3A [Source:HGNC Symbol;Acc:HGNC:5297]
ENSG00000166741.9	10.6781	11.0079	2.91593	3.50331e-21	8.36444e-19	TRUE	4837	ENSG00000166741	protein_coding	11	114257787	114313536	1	NNMT	nicotinamide N-methyltransferase [Source:HGNC Symbol;Acc:HGNC:7861]
ENSG00000166770.12	3.41651	7.44902	2.60015	5.57762e-10	3.04847e-08	TRUE	100128252	ENSG00000166770	lncRNA	19	56477250	56504362	1	ZNF667-AS1	ZNF667 antisense RNA 1 (head to head) [Source:HGNC Symbol;Acc:HGNC:44321]
ENSG00000166793.13	2.49018	1.18976	1.7137	0.00469648	0.0312045	TRUE	219539	ENSG00000166793	protein_coding	11	57645087	57649944	-1	YPEL4	yippee like 4 [Source:HGNC Symbol;Acc:HGNC:18328]
ENSG00000166825.15	79876.9	-1.32936	0.369746	1.1192e-05	0.000216787	TRUE	290	ENSG00000166825	protein_coding	15	89784895	89815401	-1	ANPEP	alanyl aminopeptidase	membrane [Source:HGNC Symbol;Acc:HGNC:500]
ENSG00000166833.23	61.5234	1.12968	0.473218	0.000429741	0.00467289	TRUE	89797	ENSG00000166833	protein_coding	11	19350724	20121601	1	NAV2	neuron navigator 2 [Source:HGNC Symbol;Acc:HGNC:15997]
ENSG00000166839.18	10.1559	1.48928	0.538147	0.000194404	0.00241615	TRUE	348094	ENSG00000166839	protein_coding	15	64911902	64958691	1	ANKDD1A	ankyrin repeat and death domain containing 1A [Source:HGNC Symbol;Acc:HGNC:28002]
ENSG00000166866.13	3650.06	-1.20306	0.23426	1.14675e-08	4.82569e-07	TRUE	4640	ENSG00000166866	protein_coding	12	57028517	57051198	-1	MYO1A	myosin IA [Source:HGNC Symbol;Acc:HGNC:7595]
ENSG00000166869.3	265.514	-1.4438	0.413641	1.6752e-05	0.000310178	TRUE	63928	ENSG00000166869	protein_coding	16	23755026	23758935	1	CHP2	calcineurin like EF-hand protein 2 [Source:HGNC Symbol;Acc:HGNC:24927]
ENSG00000166923.12	14.8171	11.8141	0.814663	8.11554e-14	8.18119e-12	TRUE	26585	ENSG00000166923	protein_coding	15	32718004	32745106	1	GREM1	gremlin 1	DAN family BMP antagonist [Source:HGNC Symbol;Acc:HGNC:2001]
ENSG00000166927.13	7.71504	7.96152	2.65433	9.15102e-12	6.98867e-10	TRUE	58475	ENSG00000166927	protein_coding	11	60378485	60395951	1	MS4A7	membrane spanning 4-domains A7 [Source:HGNC Symbol;Acc:HGNC:13378]
ENSG00000166961.15	3.16631	-2.40714	0.883728	0.000266256	0.00314119	TRUE	219995	ENSG00000166961	protein_coding	11	60756867	60776733	1	MS4A15	membrane spanning 4-domains A15 [Source:HGNC Symbol;Acc:HGNC:28573]
ENSG00000166963.13	47.8439	4.43517	0.694086	8.43961e-12	6.46714e-10	TRUE	4130	ENSG00000166963	protein_coding	15	43510958	43531620	1	MAP1A	microtubule associated protein 1A [Source:HGNC Symbol;Acc:HGNC:6835]
ENSG00000167077.13	8.54899	1.29417	0.776035	0.00168858	0.0139038	TRUE	150365	ENSG00000167077	protein_coding	22	41699503	41799456	1	MEI1	meiotic double-stranded break formation protein 1 [Source:HGNC Symbol;Acc:HGNC:28613]
ENSG00000167123.20	55.2695	3.279	0.500735	1.28017e-12	1.13425e-10	TRUE	51148	ENSG00000167123	protein_coding	9	128411751	128437351	1	CERCAM	cerebral endothelial cell adhesion molecule [Source:HGNC Symbol;Acc:HGNC:23723]
ENSG00000167157.11	3.24712	5.0757	0.877215	2.243e-05	0.000399339	TRUE	51450	ENSG00000167157	protein_coding	9	129665647	129722674	1	PRRX2	paired related homeobox 2 [Source:HGNC Symbol;Acc:HGNC:21338]
ENSG00000167208.16	4.27607	4.57238	1.06222	1.56143e-08	6.33565e-07	TRUE	124460	ENSG00000167208	protein_coding	16	50666300	50681353	-1	SNX20	sorting nexin 20 [Source:HGNC Symbol;Acc:HGNC:30390]
ENSG00000167244.22	57.5975	8.47824	1.06108	1.96661e-24	6.7586e-22	TRUE	3481	ENSG00000167244	protein_coding	11	2129112	2158391	-1	IGF2	insulin like growth factor 2 [Source:HGNC Symbol;Acc:HGNC:5466]
ENSG00000167261.14	3.0247	3.11029	1.02439	9.19921e-05	0.00130166	TRUE	64174	ENSG00000167261	protein_coding	16	67987394	68000586	-1	DPEP2	dipeptidase 2 [Source:HGNC Symbol;Acc:HGNC:23028]
ENSG00000167468.20	4685.25	-1.04466	0.184432	6.26935e-10	3.40426e-08	TRUE	2879	ENSG00000167468	protein_coding	19	1103982	1106791	1	GPX4	glutathione peroxidase 4 [Source:HGNC Symbol;Acc:HGNC:4556]
ENSG00000167524.17	201.072	-1.01739	0.296027	2.01861e-05	0.000364539	TRUE	124923	ENSG00000167524	protein_coding	17	28455752	28614197	-1	RSKR	ribosomal protein S6 kinase related [Source:HGNC Symbol;Acc:HGNC:26314]
ENSG00000167552.16	216.244	4.52369	0.309132	1.5983e-49	9.06315e-46	TRUE	7846	ENSG00000167552	protein_coding	12	49184686	49189324	-1	TUBA1A	tubulin alpha 1a [Source:HGNC Symbol;Acc:HGNC:20766]
ENSG00000167613.16	17.6187	4.08594	0.627062	1.74903e-12	1.51418e-10	TRUE	3903	ENSG00000167613	protein_coding	19	54351384	54370558	-1	LAIR1	leukocyte associated immunoglobulin like receptor 1 [Source:HGNC Symbol;Acc:HGNC:6477]
ENSG00000167656.5	4.0009	1.70011	1.01794	0.00186011	0.0149933	TRUE	8581	ENSG00000167656	protein_coding	8	142784882	142786539	-1	LY6D	lymphocyte antigen 6 family member D [Source:HGNC Symbol;Acc:HGNC:13348]
ENSG00000167680.17	15.7595	4.85775	0.762447	2.78273e-12	2.30357e-10	TRUE	10501	ENSG00000167680	protein_coding	19	4542593	4581776	-1	SEMA6B	semaphorin 6B [Source:HGNC Symbol;Acc:HGNC:10739]
ENSG00000167711.14	20.7741	1.10555	0.505091	0.000711545	0.00705079	TRUE	5345	ENSG00000167711	protein_coding	17	1742836	1755265	1	SERPINF2	serpin family F member 2 [Source:HGNC Symbol;Acc:HGNC:9075]
ENSG00000167748.11	1804.26	-1.13407	0.261867	5.68262e-07	1.59917e-05	TRUE	3816	ENSG00000167748	protein_coding	19	50819146	50823787	-1	KLK1	kallikrein 1 [Source:HGNC Symbol;Acc:HGNC:6357]
ENSG00000167779.9	128.733	1.74348	0.277432	1.37596e-11	1.0133e-09	TRUE	3489	ENSG00000167779	protein_coding	12	53097436	53102345	1	IGFBP6	insulin like growth factor binding protein 6 [Source:HGNC Symbol;Acc:HGNC:5475]
ENSG00000167800.10	86.9702	-1.49745	0.549776	0.000185845	0.00233795	TRUE	347853	ENSG00000167800	protein_coding	11	67631303	67639763	-1	TBX10	T-box transcription factor 10 [Source:HGNC Symbol;Acc:HGNC:11593]
ENSG00000167851.15	14.052	3.91249	0.468316	1.44579e-17	2.24612e-15	TRUE	11314	ENSG00000167851	protein_coding	17	74466399	74484794	1	CD300A	CD300a molecule [Source:HGNC Symbol;Acc:HGNC:19319]
ENSG00000167895.16	22.6716	1.18018	0.352372	2.59446e-05	0.000451284	TRUE	147138	ENSG00000167895	protein_coding	17	78130770	78142968	1	TMC8	transmembrane channel like 8 [Source:HGNC Symbol;Acc:HGNC:20474]
ENSG00000167996.16	50654.7	-1.15	0.267811	6.51723e-07	1.79398e-05	TRUE	2495	ENSG00000167996	protein_coding	11	61959718	61967634	-1	FTH1	ferritin heavy chain 1 [Source:HGNC Symbol;Acc:HGNC:3976]
ENSG00000168032.10	7.63553	1.77088	0.59795	0.000123645	0.00167334	TRUE	956	ENSG00000168032	protein_coding	3	40387184	40428744	1	ENTPD3	ectonucleoside triphosphate diphosphohydrolase 3 [Source:HGNC Symbol;Acc:HGNC:3365]
ENSG00000168077.14	12.9342	3.1033	1.15798	0.000254365	0.00302068	TRUE	51435	ENSG00000168077	protein_coding	8	27633868	27676776	1	SCARA3	scavenger receptor class A member 3 [Source:HGNC Symbol;Acc:HGNC:19000]
ENSG00000168140.5	20.1898	3.17232	0.321449	0.000100478	0.00140421	TRUE	114990	ENSG00000168140	protein_coding	16	4371848	4383538	1	VASN	vasorin [Source:HGNC Symbol;Acc:HGNC:18517]
ENSG00000168209.6	3757.57	-1.50842	0.162439	7.32664e-22	1.97837e-19	TRUE	54541	ENSG00000168209	protein_coding	10	72273919	72276036	1	DDIT4	DNA damage inducible transcript 4 [Source:HGNC Symbol;Acc:HGNC:24944]
ENSG00000168268.11	95.251	1.34594	0.41264	3.86432e-05	0.00063391	TRUE	64943	ENSG00000168268	protein_coding	3	52524385	52535054	-1	NT5DC2	5'-nucleotidase domain containing 2 [Source:HGNC Symbol;Acc:HGNC:25717]
ENSG00000168386.19	204.788	1.19062	0.149492	1.72189e-05	0.000317235	TRUE	11259	ENSG00000168386	protein_coding	3	99828811	100114513	-1	FILIP1L	filamin A interacting protein 1 like [Source:HGNC Symbol;Acc:HGNC:24589]
ENSG00000168497.5	6.16475	5.22414	1.11974	2.37889e-09	1.16038e-07	TRUE	8436	ENSG00000168497	protein_coding	2	191834310	191847088	-1	CAVIN2	caveolae associated protein 2 [Source:HGNC Symbol;Acc:HGNC:10690]
ENSG00000168542.18	314.724	14.3233	3.2487	2.99309e-45	8.48616e-42	TRUE	1281	ENSG00000168542	protein_coding	2	188974373	189012746	1	COL3A1	collagen type III alpha 1 chain [Source:HGNC Symbol;Acc:HGNC:2201]
ENSG00000168685.15	10.9293	8.01634	2.76731	1.09121e-08	4.62632e-07	TRUE	3575	ENSG00000168685	protein_coding	5	35852695	35879603	1	IL7R	interleukin 7 receptor [Source:HGNC Symbol;Acc:HGNC:6024]
ENSG00000168779.21	1.91794	5.69321	2.70287	0.000365497	0.00408184	TRUE	6474	ENSG00000168779	protein_coding	3	158095905	158106420	-1	SHOX2	SHOX homeobox 2 [Source:HGNC Symbol;Acc:HGNC:10854]
ENSG00000168824.15	13.9136	3.74876	0.687567	1.78972e-09	8.96126e-08	TRUE	27065	ENSG00000168824	protein_coding	4	4348140	4419058	1	NSG1	neuronal vesicle trafficking associated 1 [Source:HGNC Symbol;Acc:HGNC:18790]
ENSG00000168874.13	11.8367	4.25613	1.24393	2.03809e-05	0.000367472	TRUE	84913	ENSG00000168874	protein_coding	2	85751344	85791383	1	ATOH8	atonal bHLH transcription factor 8 [Source:HGNC Symbol;Acc:HGNC:24126]
ENSG00000168995.13	3.50266	6.86271	2.56091	4.0906e-08	1.48453e-06	TRUE	27036	ENSG00000168995	protein_coding	19	51142299	51153526	1	SIGLEC7	sialic acid binding Ig like lectin 7 [Source:HGNC Symbol;Acc:HGNC:10876]
ENSG00000169184.7	6.06477	3.36936	0.879617	5.47501e-06	0.000116386	TRUE	4330	ENSG00000169184	protein_coding	22	27748277	27801756	-1	MN1	MN1 proto-oncogene	transcriptional regulator [Source:HGNC Symbol;Acc:HGNC:7180]
ENSG00000169248.13	4.25062	-1.45878	0.720625	0.0011767	0.010512	TRUE	6373	ENSG00000169248	protein_coding	4	76033682	76041415	-1	CXCL11	C-X-C motif chemokine ligand 11 [Source:HGNC Symbol;Acc:HGNC:10638]
ENSG00000169252.6	10.867	2.25264	0.609568	7.56243e-06	0.000154811	TRUE	154	ENSG00000169252	protein_coding	5	148826611	148828623	1	ADRB2	adrenoceptor beta 2 [Source:HGNC Symbol;Acc:HGNC:286]
ENSG00000169330.9	3.94942	1.57532	0.695803	0.000862622	0.00823832	TRUE	23251	ENSG00000169330	protein_coding	15	79432336	79472304	1	MINAR1	membrane integral NOTCH2 associated receptor 1 [Source:HGNC Symbol;Acc:HGNC:29172]
ENSG00000169385.3	1.99549	5.79642	2.63574	0.00013895	0.00184632	TRUE	6036	ENSG00000169385	protein_coding	14	20955487	20956436	1	RNASE2	ribonuclease A family member 2 [Source:HGNC Symbol;Acc:HGNC:10045]
ENSG00000169429.12	574.33	1.13386	0.436717	0.000286745	0.00333194	TRUE	3576	ENSG00000169429	protein_coding	4	73740519	73743716	1	CXCL8	C-X-C motif chemokine ligand 8 [Source:HGNC Symbol;Acc:HGNC:6025]
ENSG00000169432.19	6.82802	8.02209	2.83198	1.74287e-07	5.48292e-06	TRUE	6335	ENSG00000169432	protein_coding	2	166195185	166376001	-1	SCN9A	sodium voltage-gated channel alpha subunit 9 [Source:HGNC Symbol;Acc:HGNC:10597]
ENSG00000169439.12	38.3907	10.6234	2.97607	2.92011e-17	4.35749e-15	TRUE	6383	ENSG00000169439	protein_coding	8	96493813	96611790	1	SDC2	syndecan 2 [Source:HGNC Symbol;Acc:HGNC:10659]
ENSG00000169442.9	10.6204	3.4382	0.608097	7.53596e-10	4.03999e-08	TRUE	1043	ENSG00000169442	protein_coding	1	26317958	26320523	1	CD52	CD52 molecule [Source:HGNC Symbol;Acc:HGNC:1804]
ENSG00000169508.7	4.69411	4.267	0.967532	9.84645e-08	3.28921e-06	TRUE	1880	ENSG00000169508	protein_coding	13	99294539	99307399	-1	GPR183	G protein-coupled receptor 183 [Source:HGNC Symbol;Acc:HGNC:3128]
ENSG00000169515.9	2.90359	6.68188	2.57806	4.5907e-07	1.32308e-05	TRUE	83987	ENSG00000169515	protein_coding	19	46410329	46413564	-1	CCDC8	coiled-coil domain containing 8 [Source:HGNC Symbol;Acc:HGNC:25367]
ENSG00000169554.23	33.5632	11.0733	2.96426	2.25702e-23	6.82584e-21	TRUE	9839	ENSG00000169554	protein_coding	2	144364364	144521057	-1	ZEB2	zinc finger E-box binding homeobox 2 [Source:HGNC Symbol;Acc:HGNC:14881]
ENSG00000169594.14	3.39408	4.72992	1.62065	2.40012e-05	0.000421685	TRUE	646	ENSG00000169594	protein_coding	15	83255884	83284664	-1	BNC1	basonuclin zinc finger protein 1 [Source:HGNC Symbol;Acc:HGNC:1081]
ENSG00000169604.21	46.0594	7.2704	0.854083	1.02497e-19	2.19324e-17	TRUE	84168	ENSG00000169604	protein_coding	2	69013176	69249327	1	ANTXR1	ANTXR cell adhesion molecule 1 [Source:HGNC Symbol;Acc:HGNC:21014]
ENSG00000169715.15	24.9865	1.85763	0.522789	1.55901e-05	0.000291281	TRUE	4493	ENSG00000169715	protein_coding	16	56625475	56627112	1	MT1E	metallothionein 1E [Source:HGNC Symbol;Acc:HGNC:7397]
ENSG00000169851.16	135.278	1.41252	0.3742	6.01264e-06	0.000126394	TRUE	5099	ENSG00000169851	protein_coding	4	30720369	31146805	1	PCDH7	protocadherin 7 [Source:HGNC Symbol;Acc:HGNC:8659]
ENSG00000169902.15	25.0167	1.09208	0.451316	0.000408529	0.00447429	TRUE	8460	ENSG00000169902	protein_coding	7	66205317	66420543	1	TPST1	tyrosylprotein sulfotransferase 1 [Source:HGNC Symbol;Acc:HGNC:12020]
ENSG00000169981.11	27.8948	1.23683	0.262851	1.18927e-07	3.90375e-06	TRUE	7584	ENSG00000169981	protein_coding	3	44648732	44660791	1	ZNF35	zinc finger protein 35 [Source:HGNC Symbol;Acc:HGNC:13099]
ENSG00000169992.10	356.679	1.23157	0.228252	2.96527e-09	1.42496e-07	TRUE	57555	ENSG00000169992	protein_coding	17	7404874	7419860	1	NLGN2	neuroligin 2 [Source:HGNC Symbol;Acc:HGNC:14290]
ENSG00000170236.16	11.5318	1.01832	0.586255	0.00156086	0.013064	TRUE	373509	ENSG00000170236	protein_coding	15	50494018	50546708	-1	USP50	ubiquitin specific peptidase 50 [Source:HGNC Symbol;Acc:HGNC:20079]
ENSG00000170373.9	130.516	13.0291	3.27826	1.28605e-18	2.27892e-16	TRUE	1469	ENSG00000170373	protein_coding	20	23747562	23751268	-1	CST1	cystatin SN [Source:HGNC Symbol;Acc:HGNC:2473]
ENSG00000170396.9	3.55239	6.97075	2.67891	1.52565e-06	3.83646e-05	TRUE	91752	ENSG00000170396	protein_coding	2	184598529	184939492	1	ZNF804A	zinc finger protein 804A [Source:HGNC Symbol;Acc:HGNC:21711]
ENSG00000170439.8	553.096	-1.04938	0.285967	8.73156e-06	0.000174955	TRUE	196410	ENSG00000170439	protein_coding	12	55681736	55684611	1	TMT1B	thiol methyltransferase 1B [Source:HGNC Symbol;Acc:HGNC:28276]
ENSG00000170458.15	174.045	3.53033	0.334692	2.57527e-27	1.26983e-24	TRUE	929	ENSG00000170458	protein_coding	5	140631728	140633700	-1	CD14	CD14 molecule [Source:HGNC Symbol;Acc:HGNC:1628]
ENSG00000170558.10	1.03414	11.282	3.13385	0.00712441	0.0430692	TRUE	1000	ENSG00000170558	protein_coding	18	27932879	28177946	-1	CDH2	cadherin 2 [Source:HGNC Symbol;Acc:HGNC:1759]
ENSG00000170775.3	2.09883	3.98152	1.53898	8.59537e-05	0.00123471	TRUE	2861	ENSG00000170775	protein_coding	7	124743885	124765792	-1	GPR37	G protein-coupled receptor 37 [Source:HGNC Symbol;Acc:HGNC:4494]
ENSG00000170801.10	7.134	6.34911	1.29039	1.84497e-14	2.00228e-12	TRUE	94031	ENSG00000170801	protein_coding	4	8269754	8307098	1	HTRA3	HtrA serine peptidase 3 [Source:HGNC Symbol;Acc:HGNC:30406]
ENSG00000170909.14	17.6847	2.41034	0.434814	1.48173e-09	7.55248e-08	TRUE	126014	ENSG00000170909	protein_coding	19	54094668	54102692	-1	OSCAR	osteoclast associated Ig-like receptor [Source:HGNC Symbol;Acc:HGNC:29960]
ENSG00000170955.10	90.7168	1.22252	0.380653	4.42657e-05	0.000707067	TRUE	112464	ENSG00000170955	protein_coding	11	6318946	6320532	-1	CAVIN3	caveolae associated protein 3 [Source:HGNC Symbol;Acc:HGNC:9400]
ENSG00000170961.7	15.5912	4.50961	0.764869	3.23077e-10	1.85051e-08	TRUE	3037	ENSG00000170961	protein_coding	8	121612116	121641440	-1	HAS2	hyaluronan synthase 2 [Source:HGNC Symbol;Acc:HGNC:4819]
ENSG00000171049.9	1.80487	5.32964	2.61989	0.000463511	0.00495913	TRUE	2358	ENSG00000171049	protein_coding	19	51752026	51770531	1	FPR2	formyl peptide receptor 2 [Source:HGNC Symbol;Acc:HGNC:3827]
ENSG00000171051.10	3.31914	7.04197	2.62274	1.48353e-07	4.70621e-06	TRUE	2357	ENSG00000171051	protein_coding	19	51745172	51804115	-1	FPR1	formyl peptide receptor 1 [Source:HGNC Symbol;Acc:HGNC:3826]
ENSG00000171234.14	644.042	-1.80697	0.604576	8.30592e-05	0.00120278	TRUE	7364	ENSG00000171234	protein_coding	4	69051363	69112987	1	UGT2B7	UDP glucuronosyltransferase family 2 member B7 [Source:HGNC Symbol;Acc:HGNC:12554]
ENSG00000171451.15	8.44167	3.77435	0.615669	0.00423346	0.028698	TRUE	92126	ENSG00000171451	protein_coding	18	67506587	67516720	-1	DSEL	dermatan sulfate epimerase like [Source:HGNC Symbol;Acc:HGNC:18144]
ENSG00000171462.15	17.3103	-1.71953	0.474983	1.04953e-05	0.000205043	TRUE	65989	ENSG00000171462	protein_coding	6	43450352	43456632	-1	DLK2	delta like non-canonical Notch ligand 2 [Source:HGNC Symbol;Acc:HGNC:21113]
ENSG00000171488.15	64.6873	1.18153	0.189125	1.85222e-11	1.31699e-09	TRUE	84230	ENSG00000171488	protein_coding	1	89633072	89769903	1	LRRC8C	leucine rich repeat containing 8 VRAC subunit C [Source:HGNC Symbol;Acc:HGNC:25075]
ENSG00000171649.12	3.22809	2.16687	0.9674	0.00112331	0.0101267	TRUE	284307	ENSG00000171649	protein_coding	19	57578456	57593890	1	ZIK1	zinc finger protein interacting with K protein 1 [Source:HGNC Symbol;Acc:HGNC:33104]
ENSG00000171659.16	4.22354	3.41642	0.837804	3.34998e-06	7.71414e-05	TRUE	2857	ENSG00000171659	protein_coding	X	41688973	41697275	1	GPR34	G protein-coupled receptor 34 [Source:HGNC Symbol;Acc:HGNC:4490]
ENSG00000171700.14	35.0613	1.94354	0.318998	6.7269e-11	4.47448e-09	TRUE	10287	ENSG00000171700	protein_coding	20	64073181	64079988	-1	RGS19	regulator of G protein signaling 19 [Source:HGNC Symbol;Acc:HGNC:13735]
ENSG00000171724.3	14.3765	9.16342	2.75622	1.25415e-17	1.96183e-15	TRUE	57687	ENSG00000171724	protein_coding	16	77788564	77980107	1	VAT1L	vesicle amine transport 1 like [Source:HGNC Symbol;Acc:HGNC:29315]
ENSG00000171777.17	4.5263	3.11359	0.840047	9.8861e-06	0.000194988	TRUE	115727	ENSG00000171777	protein_coding	19	38409051	38426305	-1	RASGRP4	RAS guanyl releasing protein 4 [Source:HGNC Symbol;Acc:HGNC:18958]
ENSG00000171793.17	21.8072	2.71266	0.486331	0.00296425	0.0217238	TRUE	1503	ENSG00000171793	protein_coding	1	40979300	41012565	1	CTPS1	CTP synthase 1 [Source:HGNC Symbol;Acc:HGNC:2519]
ENSG00000171812.13	2.76889	3.76385	1.14096	6.74378e-06	0.000139947	TRUE	1296	ENSG00000171812	protein_coding	1	36095239	36125222	-1	COL8A2	collagen type VIII alpha 2 chain [Source:HGNC Symbol;Acc:HGNC:2216]
ENSG00000171860.5	9.93584	5.45441	0.998116	2.25366e-10	1.33816e-08	TRUE	719	ENSG00000171860	protein_coding	12	8056844	8066359	-1	C3AR1	complement C3a receptor 1 [Source:HGNC Symbol;Acc:HGNC:1319]
ENSG00000172059.11	108.418	1.19547	0.162264	9.55459e-15	1.09453e-12	TRUE	8462	ENSG00000172059	protein_coding	2	10042849	10054836	1	KLF11	KLF transcription factor 11 [Source:HGNC Symbol;Acc:HGNC:11811]
ENSG00000172123.14	15.1145	1.19379	0.581771	0.00095481	0.00886855	TRUE	55106	ENSG00000172123	protein_coding	17	35409465	35433475	-1	SLFN12	schlafen family member 12 [Source:HGNC Symbol;Acc:HGNC:25500]
ENSG00000172167.8	12.0513	1.76837	0.506868	1.53002e-05	0.000286335	TRUE	27085	ENSG00000172167	protein_coding	8	120445400	120542133	1	MTBP	MDM2 binding protein [Source:HGNC Symbol;Acc:HGNC:7417]
ENSG00000172201.12	35.5809	3.08387	0.816792	5.07092e-06	0.00010923	TRUE	3400	ENSG00000172201	protein_coding	6	19837370	19842197	1	ID4	inhibitor of DNA binding 4 [Source:HGNC Symbol;Acc:HGNC:5363]
ENSG00000172243.18	8.63037	8.44212	2.71209	9.52033e-13	8.6032e-11	TRUE	64581	ENSG00000172243	protein_coding	12	10116777	10130258	-1	CLEC7A	C-type lectin domain containing 7A [Source:HGNC Symbol;Acc:HGNC:14558]
ENSG00000172260.15	4.82302	7.35153	2.74172	8.52767e-07	2.2812e-05	TRUE	257194	ENSG00000172260	protein_coding	1	71395943	72282539	-1	NEGR1	neuronal growth regulator 1 [Source:HGNC Symbol;Acc:HGNC:17302]
ENSG00000172349.19	10.6049	1.49493	0.687721	0.000630285	0.00640008	TRUE	3603	ENSG00000172349	protein_coding	15	81159575	81314058	1	IL16	interleukin 16 [Source:HGNC Symbol;Acc:HGNC:5980]
ENSG00000172382.10	7.97151	2.06977	0.600948	2.26354e-05	0.000401734	TRUE	83886	ENSG00000172382	protein_coding	16	2712419	2720551	-1	PRSS27	serine protease 27 [Source:HGNC Symbol;Acc:HGNC:15475]
ENSG00000172508.11	49.9277	2.152	0.507429	8.34987e-07	2.24132e-05	TRUE	57571	ENSG00000172508	protein_coding	11	67414968	67425607	1	CARNS1	carnosine synthase 1 [Source:HGNC Symbol;Acc:HGNC:29268]
ENSG00000172578.12	2.33721	2.34224	1.33099	0.00223829	0.0172981	TRUE	89857	ENSG00000172578	protein_coding	3	183487551	183555706	-1	KLHL6	kelch like family member 6 [Source:HGNC Symbol;Acc:HGNC:18653]
ENSG00000172689.2	274.735	-2.7904	0.514234	2.33591e-09	1.14188e-07	TRUE	341116	ENSG00000172689	protein_coding	11	60785333	60801305	1	MS4A10	membrane spanning 4-domains A10 [Source:HGNC Symbol;Acc:HGNC:13368]
ENSG00000172782.13	738.014	-1.30633	0.375055	1.69485e-05	0.00031305	TRUE	283985	ENSG00000172782	protein_coding	17	74877302	74893781	-1	FADS6	fatty acid desaturase 6 [Source:HGNC Symbol;Acc:HGNC:30459]
ENSG00000172935.10	7.43089	2.30362	0.708988	4.27095e-05	0.00068686	TRUE	116535	ENSG00000172935	protein_coding	11	69004398	69013246	-1	MRGPRF	MAS related GPR family member F [Source:HGNC Symbol;Acc:HGNC:24828]
ENSG00000173068.19	6.38142	5.94045	1.84328	5.75597e-05	0.000882142	TRUE	54796	ENSG00000173068	protein_coding	9	16409503	16870843	-1	BNC2	basonuclin zinc finger protein 2 [Source:HGNC Symbol;Acc:HGNC:30988]
ENSG00000173114.13	5.82994	4.68061	1.64468	0.000108896	0.0015006	TRUE	54674	ENSG00000173114	protein_coding	7	111091006	111125454	1	LRRN3	leucine rich repeat neuronal 3 [Source:HGNC Symbol;Acc:HGNC:17200]
ENSG00000173369.18	19.8815	10.1614	2.86728	2.47382e-20	5.5011e-18	TRUE	713	ENSG00000173369	protein_coding	1	22652762	22661637	1	C1QB	complement C1q B chain [Source:HGNC Symbol;Acc:HGNC:1242]
ENSG00000173372.18	83.4935	12.8047	3.09794	1.63372e-37	2.316e-34	TRUE	712	ENSG00000173372	protein_coding	1	22635077	22639678	1	C1QA	complement C1q A chain [Source:HGNC Symbol;Acc:HGNC:1241]
ENSG00000173546.7	93.7879	2.80386	0.504028	1.03009e-09	5.34656e-08	TRUE	1464	ENSG00000173546	protein_coding	15	75674322	75712848	-1	CSPG4	chondroitin sulfate proteoglycan 4 [Source:HGNC Symbol;Acc:HGNC:2466]
ENSG00000173706.15	70.6036	1.90751	0.522353	8.89249e-06	0.000177792	TRUE	57493	ENSG00000173706	protein_coding	3	124965710	125055997	-1	HEG1	heart development protein with EGF like domains 1 [Source:HGNC Symbol;Acc:HGNC:29227]
ENSG00000173917.11	6.45645	7.76998	2.65588	2.45619e-10	1.45081e-08	TRUE	3212	ENSG00000173917	protein_coding	17	48540894	48545109	-1	HOXB2	homeobox B2 [Source:HGNC Symbol;Acc:HGNC:5113]
ENSG00000174004.6	2.4802	6.0345	2.47814	1.86922e-06	4.61345e-05	TRUE	375387	ENSG00000174004	protein_coding	3	196639694	196662004	1	NRROS	negative regulator of reactive oxygen species [Source:HGNC Symbol;Acc:HGNC:24613]
ENSG00000174099.12	4.82512	7.64042	1.36183	3.00017e-09	1.43565e-07	TRUE	253827	ENSG00000174099	protein_coding	12	65278643	65491430	1	MSRB3	methionine sulfoxide reductase B3 [Source:HGNC Symbol;Acc:HGNC:27375]
ENSG00000174125.8	18.57	1.03872	0.422305	0.000424292	0.00462905	TRUE	7096	ENSG00000174125	protein_coding	4	38790677	38856817	-1	TLR1	toll like receptor 1 [Source:HGNC Symbol;Acc:HGNC:11847]
ENSG00000174136.13	232.344	1.14016	0.42705	0.000226935	0.00275036	TRUE	285704	ENSG00000174136	protein_coding	5	98768650	98798643	1	RGMB	repulsive guidance molecule BMP co-receptor b [Source:HGNC Symbol;Acc:HGNC:26896]
ENSG00000174358.16	332.362	-2.18961	0.473342	1.42191e-07	4.52339e-06	TRUE	340024	ENSG00000174358	protein_coding	5	1201595	1225111	1	SLC6A19	solute carrier family 6 member 19 [Source:HGNC Symbol;Acc:HGNC:27960]
ENSG00000174501.15	69.525	1.84013	0.310395	1.17419e-10	7.43938e-09	TRUE	400986	ENSG00000174501	protein_coding	2	95836919	95991831	-1	ANKRD36C	ankyrin repeat domain 36C [Source:HGNC Symbol;Acc:HGNC:32946]
ENSG00000174600.14	11.2624	8.79892	2.73879	1.36439e-14	1.49503e-12	TRUE	1240	ENSG00000174600	protein_coding	12	108288044	108339317	-1	CMKLR1	chemerin chemokine-like receptor 1 [Source:HGNC Symbol;Acc:HGNC:2121]
ENSG00000174705.13	182.031	1.27722	0.39439	4.05383e-05	0.000659133	TRUE	285590	ENSG00000174705	protein_coding	5	172325000	172454525	-1	SH3PXD2B	SH3 and PX domains 2B [Source:HGNC Symbol;Acc:HGNC:29242]
ENSG00000174807.4	16.4574	9.64056	1.31576	1.49258e-21	3.76162e-19	TRUE	57124	ENSG00000174807	protein_coding	11	66314494	66317044	-1	CD248	CD248 molecule [Source:HGNC Symbol;Acc:HGNC:18219]
ENSG00000174827.14	953.093	-1.76197	0.295831	1.09489e-10	6.97592e-09	TRUE	5174	ENSG00000174827	protein_coding	1	145670852	145708148	-1	PDZK1	PDZ domain containing 1 [Source:HGNC Symbol;Acc:HGNC:8821]
ENSG00000174837.15	3.20024	6.59772	2.58751	1.10579e-06	2.87964e-05	TRUE	2015	ENSG00000174837	protein_coding	19	6887566	6940459	1	ADGRE1	adhesion G protein-coupled receptor E1 [Source:HGNC Symbol;Acc:HGNC:3336]
ENSG00000174871.11	4.69035	1.55321	0.681316	0.000707156	0.00702264	TRUE	254263	ENSG00000174871	protein_coding	11	66278175	66285301	1	CNIH2	cornichon family AMPA receptor auxiliary protein 2 [Source:HGNC Symbol;Acc:HGNC:28744]
ENSG00000175063.17	28.1448	1.71	0.872343	0.00114611	0.0102995	TRUE	11065	ENSG00000175063	protein_coding	20	45812576	45816957	1	UBE2C	ubiquitin conjugating enzyme E2 C [Source:HGNC Symbol;Acc:HGNC:15937]
ENSG00000175183.10	11.1057	2.16727	0.607115	0.00159612	0.0133002	TRUE	1466	ENSG00000175183	protein_coding	12	76858709	76879023	-1	CSRP2	cysteine and glycine rich protein 2 [Source:HGNC Symbol;Acc:HGNC:2470]
ENSG00000175318.12	305.055	1.75294	0.26175	9.00986e-13	8.17447e-11	TRUE	196996	ENSG00000175318	protein_coding	15	72159806	72197787	-1	GRAMD2A	GRAM domain containing 2A [Source:HGNC Symbol;Acc:HGNC:27287]
ENSG00000175352.12	13.2549	2.12787	0.521568	1.36597e-06	3.49694e-05	TRUE	56675	ENSG00000175352	protein_coding	11	8965682	9005288	-1	NRIP3	nuclear receptor interacting protein 3 [Source:HGNC Symbol;Acc:HGNC:1167]
ENSG00000175445.17	4.85941	4.40702	1.12191	3.76979e-07	1.11482e-05	TRUE	4023	ENSG00000175445	protein_coding	8	19901717	19967259	1	LPL	lipoprotein lipase [Source:HGNC Symbol;Acc:HGNC:6677]
ENSG00000175463.12	3.55201	2.70227	1.13318	0.000152655	0.00198312	TRUE	374403	ENSG00000175463	protein_coding	11	67403915	67410089	1	TBC1D10C	TBC1 domain family member 10C [Source:HGNC Symbol;Acc:HGNC:24702]
ENSG00000175471.20	5.12656	2.54643	1.03887	0.000436428	0.00472961	TRUE	79772	ENSG00000175471	protein_coding	5	94703690	95285094	-1	MCTP1	multiple C2 and transmembrane domain containing 1 [Source:HGNC Symbol;Acc:HGNC:26183]
ENSG00000175489.10	14.0574	9.60589	2.77878	9.92184e-22	2.58675e-19	TRUE	126364	ENSG00000175489	protein_coding	19	18391137	18397622	-1	LRRC25	leucine rich repeat containing 25 [Source:HGNC Symbol;Acc:HGNC:29806]
ENSG00000175592.9	283.065	2.01963	0.593231	2.23934e-05	0.000398999	TRUE	8061	ENSG00000175592	protein_coding	11	65892049	65900573	-1	FOSL1	FOS like 1	AP-1 transcription factor subunit [Source:HGNC Symbol;Acc:HGNC:13718]
ENSG00000175745.15	6.75275	6.34385	1.33444	1.46482e-12	1.2928e-10	TRUE	7025	ENSG00000175745	protein_coding	5	93583222	93594611	1	NR2F1	nuclear receptor subfamily 2 group F member 1 [Source:HGNC Symbol;Acc:HGNC:7975]
ENSG00000175899.15	29.3787	10.1657	2.83439	2.38057e-26	1.05874e-23	TRUE	2	ENSG00000175899	protein_coding	12	9067664	9116229	-1	A2M	alpha-2-macroglobulin [Source:HGNC Symbol;Acc:HGNC:7]
ENSG00000175906.5	20.1106	1.72237	0.382389	3.04635e-07	9.11573e-06	TRUE	379	ENSG00000175906	protein_coding	17	43398993	43401137	1	ARL4D	ADP ribosylation factor like GTPase 4D [Source:HGNC Symbol;Acc:HGNC:656]
ENSG00000176046.9	16.9808	10.1622	3.16223	1.30806e-08	5.43395e-07	TRUE	26471	ENSG00000176046	protein_coding	16	28532708	28539008	-1	NUPR1	nuclear protein 1	transcriptional regulator [Source:HGNC Symbol;Acc:HGNC:29990]
ENSG00000176049.16	3.54371	3.90048	1.22581	3.91258e-05	0.000640487	TRUE	9832	ENSG00000176049	protein_coding	5	147585438	147782775	-1	JAKMIP2	janus kinase and microtubule interacting protein 2 [Source:HGNC Symbol;Acc:HGNC:29067]
ENSG00000176125.7	11.3856	2.62385	0.852518	5.55304e-05	0.00085683	TRUE	402682	ENSG00000176125	protein_coding	7	100888721	100889715	-1	UFSP1	UFM1 specific peptidase 1 (inactive) [Source:HGNC Symbol;Acc:HGNC:33821]
ENSG00000176153.13	2080.74	1.00562	0.344287	0.0001291	0.00173783	TRUE	2877	ENSG00000176153	protein_coding	14	64939152	64942746	-1	GPX2	glutathione peroxidase 2 [Source:HGNC Symbol;Acc:HGNC:4554]
ENSG00000176697.20	7.09649	7.13295	0.767352	4.4609e-08	1.60098e-06	TRUE	627	ENSG00000176697	protein_coding	11	27654893	27722058	-1	BDNF	brain derived neurotrophic factor [Source:HGNC Symbol;Acc:HGNC:1033]
ENSG00000176788.9	37.2583	10.8856	2.94883	7.79155e-23	2.26574e-20	TRUE	10409	ENSG00000176788	protein_coding	5	17065598	17276843	1	BASP1	brain abundant membrane attached signal protein 1 [Source:HGNC Symbol;Acc:HGNC:957]
ENSG00000176971.4	9.91976	8.97304	2.72966	6.278e-17	9.06991e-15	TRUE	387758	ENSG00000176971	protein_coding	11	26994112	26997087	1	FIBIN	fin bud initiation factor homolog [Source:HGNC Symbol;Acc:HGNC:33747]
ENSG00000177096.9	75.8206	1.11765	0.237507	9.9557e-08	3.32081e-06	TRUE	150368	ENSG00000177096	protein_coding	22	42074248	42079438	1	PHETA2	PH domain containing endocytic trafficking adaptor 2 [Source:HGNC Symbol;Acc:HGNC:27161]
ENSG00000177283.8	12.4895	4.58479	0.620311	4.52733e-14	4.68899e-12	TRUE	8325	ENSG00000177283	protein_coding	10	35638247	35642296	-1	FZD8	frizzled class receptor 8 [Source:HGNC Symbol;Acc:HGNC:4046]
ENSG00000177575.13	38.8717	7.63201	1.09195	2.29678e-18	3.88772e-16	TRUE	9332	ENSG00000177575	protein_coding	12	7470811	7503893	-1	CD163	CD163 molecule [Source:HGNC Symbol;Acc:HGNC:1631]
ENSG00000177675.9	4.46782	3.49964	1.53499	5.04385e-05	0.000788997	TRUE	283316	ENSG00000177675	protein_coding	12	7346685	7479897	-1	CD163L1	CD163 molecule like 1 [Source:HGNC Symbol;Acc:HGNC:30375]
ENSG00000177706.9	133.54	2.1148	0.180569	3.60729e-33	3.89621e-30	TRUE	56975	ENSG00000177706	protein_coding	7	192571	260772	1	FAM20C	FAM20C golgi associated secretory pathway kinase [Source:HGNC Symbol;Acc:HGNC:22140]
ENSG00000178033.6	1.03458	6.65461	2.75589	0.00605302	0.0379162	TRUE	254228	ENSG00000178033	protein_coding	6	116511639	116524788	1	CALHM5	calcium homeostasis modulator family member 5 [Source:HGNC Symbol;Acc:HGNC:21568]
ENSG00000178202.14	42.1893	2.12151	0.574917	8.93048e-06	0.000178154	TRUE	143888	ENSG00000178202	protein_coding	11	108472112	108498405	-1	POGLUT3	protein O-glucosyltransferase 3 [Source:HGNC Symbol;Acc:HGNC:28496]
ENSG00000178301.4	203.27	-1.3906	0.262406	4.84951e-09	2.22215e-07	TRUE	282679	ENSG00000178301	protein_coding	11	77589391	77610356	1	AQP11	aquaporin 11 [Source:HGNC Symbol;Acc:HGNC:19940]
ENSG00000178498.16	11.2772	1.51069	0.672945	0.000714471	0.0070736	TRUE	196403	ENSG00000178498	protein_coding	12	57604622	57609804	1	DTX3	deltex E3 ubiquitin ligase 3 [Source:HGNC Symbol;Acc:HGNC:24457]
ENSG00000178531.6	13.8178	1.90852	0.392343	5.52236e-08	1.93898e-06	TRUE	404217	ENSG00000178531	protein_coding	19	7924491	7926135	-1	CTXN1	cortexin 1 [Source:HGNC Symbol;Acc:HGNC:31108]
ENSG00000178573.7	609.994	-1.27223	0.438087	0.000111759	0.00153632	TRUE	4094	ENSG00000178573	protein_coding	16	79585843	79600737	-1	MAF	MAF bZIP transcription factor [Source:HGNC Symbol;Acc:HGNC:6776]
ENSG00000178695.6	53.5712	4.22443	0.880473	7.73431e-08	2.66206e-06	TRUE	115207	ENSG00000178695	protein_coding	13	76880175	76886405	-1	KCTD12	potassium channel tetramerization domain containing 12 [Source:HGNC Symbol;Acc:HGNC:14678]
ENSG00000178726.7	297.893	1.10037	0.358237	6.98805e-05	0.00104141	TRUE	7056	ENSG00000178726	protein_coding	20	23045633	23049672	-1	THBD	thrombomodulin [Source:HGNC Symbol;Acc:HGNC:11784]
ENSG00000178752.16	6.90891	2.13985	0.74539	9.58298e-05	0.00134756	TRUE	151176	ENSG00000178752	protein_coding	2	238158970	238168900	1	ERFE	erythroferrone [Source:HGNC Symbol;Acc:HGNC:26727]
ENSG00000178789.9	3.07623	6.55206	2.49972	4.12339e-08	1.49404e-06	TRUE	124599	ENSG00000178789	protein_coding	17	74521174	74531475	-1	CD300LB	CD300 molecule like family member b [Source:HGNC Symbol;Acc:HGNC:30811]
ENSG00000178860.9	7.46163	8.05451	2.71792	5.99047e-10	3.26625e-08	TRUE	9242	ENSG00000178860	protein_coding	8	71841560	71844412	-1	MSC	musculin [Source:HGNC Symbol;Acc:HGNC:7321]
ENSG00000178999.13	18.9386	1.35797	1.38569	0.00359121	0.0252969	TRUE	9212	ENSG00000178999	protein_coding	17	8204733	8210600	-1	AURKB	aurora kinase B [Source:HGNC Symbol;Acc:HGNC:11390]
ENSG00000179041.4	25.4603	1.45255	0.607962	0.00048434	0.00515497	TRUE	23212	ENSG00000179041	protein_coding	8	66429014	66430733	1	RRS1	ribosome biogenesis regulator 1 homolog [Source:HGNC Symbol;Acc:HGNC:17083]
ENSG00000179314.17	342.544	-1.07841	0.255868	9.74531e-07	2.58228e-05	TRUE	23302	ENSG00000179314	protein_coding	17	6057807	6124427	1	WSCD1	WSC domain containing 1 [Source:HGNC Symbol;Acc:HGNC:29060]
ENSG00000179403.12	2170.66	1.31002	0.389666	2.74672e-05	0.000473412	TRUE	64856	ENSG00000179403	protein_coding	1	1434861	1442882	1	VWA1	von Willebrand factor A domain containing 1 [Source:HGNC Symbol;Acc:HGNC:30910]
ENSG00000179431.7	6.8987	4.05637	1.17274	2.15178e-05	0.000384607	TRUE	24147	ENSG00000179431	protein_coding	11	35618460	35620865	1	FJX1	four-jointed box kinase 1 [Source:HGNC Symbol;Acc:HGNC:17166]
ENSG00000179546.5	325.253	-1.14157	0.192178	1.22268e-10	7.70358e-09	TRUE	3352	ENSG00000179546	protein_coding	1	23191895	23217502	-1	HTR1D	5-hydroxytryptamine receptor 1D [Source:HGNC Symbol;Acc:HGNC:5289]
ENSG00000179583.21	125.446	-1.22531	0.521268	0.000490569	0.00520931	TRUE	4261	ENSG00000179583	protein_coding	16	10866222	10943021	1	CIITA	class II major histocompatibility complex transactivator [Source:HGNC Symbol;Acc:HGNC:7067]
ENSG00000179818.17	1021.36	-1.1232	0.53891	0.000856194	0.0081875	TRUE	400960	ENSG00000179818	lncRNA	2	69960104	70103220	-1	PCBP1-AS1	PCBP1 antisense RNA 1 [Source:HGNC Symbol;Acc:HGNC:42948]
ENSG00000179855.9	2.07379	3.99878	1.63884	0.000292191	0.0033831	TRUE	126326	ENSG00000179855	protein_coding	19	3585478	3593541	1	GIPC3	GIPC PDZ domain containing family member 3 [Source:HGNC Symbol;Acc:HGNC:18183]
ENSG00000179862.7	82.2988	1.26379	0.377469	2.8642e-05	0.000490307	TRUE	163732	ENSG00000179862	protein_coding	1	40861054	40862363	-1	CITED4	Cbp/p300 interacting transactivator with Glu/Asp rich carboxy-terminal domain 4 [Source:HGNC Symbol;Acc:HGNC:18696]
ENSG00000179954.16	9.27662	5.71761	0.786143	2.63766e-10	1.54194e-08	TRUE	284297	ENSG00000179954	protein_coding	19	55488404	55519099	1	SSC5D	scavenger receptor cysteine rich family member with 5 domains [Source:HGNC Symbol;Acc:HGNC:26641]
ENSG00000180316.13	62.023	-1.00838	0.341293	9.65287e-05	0.00135654	TRUE	285848	ENSG00000180316	protein_coding	6	36243203	36313955	1	PNPLA1	patatin like phospholipase domain containing 1 [Source:HGNC Symbol;Acc:HGNC:21246]
ENSG00000180340.7	1.8073	10.1046	3.03644	0.000570009	0.00589555	TRUE	2535	ENSG00000180340	protein_coding	17	44557484	44561262	1	FZD2	frizzled class receptor 2 [Source:HGNC Symbol;Acc:HGNC:4040]
ENSG00000180353.11	19.1238	3.24316	0.478997	6.91996e-13	6.38043e-11	TRUE	3059	ENSG00000180353	protein_coding	3	121631399	121660927	-1	HCLS1	hematopoietic cell-specific Lyn substrate 1 [Source:HGNC Symbol;Acc:HGNC:4844]
ENSG00000180543.5	7.9717	8.49107	2.77378	1.5593e-10	9.61088e-09	TRUE	85453	ENSG00000180543	protein_coding	8	97273488	97277928	-1	TSPYL5	TSPY like 5 [Source:HGNC Symbol;Acc:HGNC:29367]
ENSG00000180667.11	426.905	1.16342	0.28275	1.50534e-06	3.798e-05	TRUE	55432	ENSG00000180667	protein_coding	1	207043849	207052980	-1	YOD1	YOD1 deubiquitinase [Source:HGNC Symbol;Acc:HGNC:25035]
ENSG00000180801.14	8.00718	4.12038	0.500283	3.45509e-05	0.000572749	TRUE	79642	ENSG00000180801	protein_coding	4	113900284	113979727	-1	ARSJ	arylsulfatase family member J [Source:HGNC Symbol;Acc:HGNC:26286]
ENSG00000180875.5	6.49997	8.18367	2.70096	3.43458e-11	2.38966e-09	TRUE	64388	ENSG00000180875	protein_coding	1	240489573	240612155	-1	GREM2	gremlin 2	DAN family BMP antagonist [Source:HGNC Symbol;Acc:HGNC:17655]
ENSG00000181016.9	39.7054	-1.1773	0.603706	0.00111518	0.0100655	TRUE	286006	ENSG00000181016	protein_coding	7	112480853	112491062	1	LSMEM1	leucine rich single-pass membrane protein 1 [Source:HGNC Symbol;Acc:HGNC:22036]
ENSG00000181026.15	89.5789	1.32224	0.381527	1.94245e-05	0.000353615	TRUE	64782	ENSG00000181026	protein_coding	15	88621337	88632281	1	AEN	apoptosis enhancing nuclease [Source:HGNC Symbol;Acc:HGNC:25722]
ENSG00000181072.12	3.5195	8.20819	2.64802	1.22292e-09	6.30417e-08	TRUE	1129	ENSG00000181072	protein_coding	7	136868652	137020255	1	CHRM2	cholinergic receptor muscarinic 2 [Source:HGNC Symbol;Acc:HGNC:1951]
ENSG00000181378.14	14.8279	1.38873	0.554824	0.000351007	0.00393807	TRUE	255101	ENSG00000181378	protein_coding	2	219002846	219041527	-1	CFAP65	cilia and flagella associated protein 65 [Source:HGNC Symbol;Acc:HGNC:25325]
ENSG00000181541.6	3.3314	4.17116	1.34322	4.18633e-05	0.000675791	TRUE	10586	ENSG00000181541	protein_coding	4	150582151	150584693	1	MAB21L2	mab-21 like 2 [Source:HGNC Symbol;Acc:HGNC:6758]
ENSG00000181631.7	2.46981	4.10237	1.75273	0.000367974	0.00410344	TRUE	53829	ENSG00000181631	protein_coding	3	151326312	151329549	-1	P2RY13	purinergic receptor P2Y13 [Source:HGNC Symbol;Acc:HGNC:4537]
ENSG00000181773.7	5.34399	2.53885	1.08684	0.000569456	0.00589252	TRUE	2827	ENSG00000181773	protein_coding	1	27392622	27395814	1	GPR3	G protein-coupled receptor 3 [Source:HGNC Symbol;Acc:HGNC:4484]
ENSG00000182013.18	2.82511	2.57862	1.22635	0.000932493	0.00870762	TRUE	55228	ENSG00000182013	protein_coding	19	46466491	46471563	-1	PNMA8A	PNMA family member 8A [Source:HGNC Symbol;Acc:HGNC:25578]
ENSG00000182195.9	12.2092	9.51157	2.84143	1.09734e-14	1.22611e-12	TRUE	23641	ENSG00000182195	protein_coding	X	141111605	141177129	-1	LDOC1	LDOC1 regulator of NFKB signaling [Source:HGNC Symbol;Acc:HGNC:6548]
ENSG00000182326.17	30.3044	5.01827	0.694132	1.50326e-15	1.84308e-13	TRUE	716	ENSG00000182326	protein_coding	12	6988259	7071032	1	C1S	complement C1s [Source:HGNC Symbol;Acc:HGNC:1247]
ENSG00000182481.10	183.226	1.01306	0.453575	0.000664336	0.00667929	TRUE	3838	ENSG00000182481	protein_coding	17	68035636	68047364	1	KPNA2	karyopherin subunit alpha 2 [Source:HGNC Symbol;Acc:HGNC:6395]
ENSG00000182492.16	1.81235	12.8013	3.25131	0.00102085	0.00934046	TRUE	633	ENSG00000182492	protein_coding	X	153494980	153509546	1	BGN	biglycan [Source:HGNC Symbol;Acc:HGNC:1044]
ENSG00000182511.12	11.2696	1.33777	0.750849	0.00129274	0.0113387	TRUE	2242	ENSG00000182511	protein_coding	15	90883695	90895776	1	FES	FES proto-oncogene	tyrosine kinase [Source:HGNC Symbol;Acc:HGNC:3657]
ENSG00000182580.3	25.9747	2.18435	0.911429	0.000452362	0.00486509	TRUE	2049	ENSG00000182580	protein_coding	3	184561785	184582408	1	EPHB3	EPH receptor B3 [Source:HGNC Symbol;Acc:HGNC:3394]
ENSG00000182667.15	11.8163	8.91314	2.72892	1.19348e-16	1.70255e-14	TRUE	50863	ENSG00000182667	protein_coding	11	131370478	132336822	1	NTM	neurotrimin [Source:HGNC Symbol;Acc:HGNC:17941]
ENSG00000182700.5	165.288	-1.04196	0.157277	1.62497e-12	1.4176e-10	TRUE	492311	ENSG00000182700	protein_coding	5	140125937	140129392	1	IGIP	IgA inducing protein [Source:HGNC Symbol;Acc:HGNC:33847]
ENSG00000182742.6	2.22505	6.10596	2.58764	2.02345e-05	0.000365122	TRUE	3214	ENSG00000182742	protein_coding	17	48575507	48578350	-1	HOXB4	homeobox B4 [Source:HGNC Symbol;Acc:HGNC:5115]
ENSG00000182752.10	11.0336	6.49109	1.50071	3.4839e-09	1.63268e-07	TRUE	5069	ENSG00000182752	protein_coding	9	116153791	116402321	1	PAPPA	pappalysin 1 [Source:HGNC Symbol;Acc:HGNC:8602]
ENSG00000182809.11	24.8661	3.3964	0.331106	1.39555e-25	5.97241e-23	TRUE	1397	ENSG00000182809	protein_coding	14	105472962	105480162	1	CRIP2	cysteine rich protein 2 [Source:HGNC Symbol;Acc:HGNC:2361]
ENSG00000182810.7	33.4986	1.43574	0.373843	5.2185e-06	0.000111877	TRUE	55794	ENSG00000182810	protein_coding	16	68020916	68023232	-1	DDX28	DEAD-box helicase 28 [Source:HGNC Symbol;Acc:HGNC:17330]
ENSG00000182873.5	88.2396	-1.19067	0.346097	1.94253e-05	0.000353615	TRUE	100506504	ENSG00000182873	lncRNA	1	2181794	2184389	-1	PRKCZ-AS1	PRKCZ antisense RNA 1 [Source:HGNC Symbol;Acc:HGNC:40477]
ENSG00000182916.8	4.80575	7.54448	2.66016	6.74399e-09	2.98182e-07	TRUE	56849	ENSG00000182916	protein_coding	X	103330229	103332326	1	TCEAL7	transcription elongation factor A like 7 [Source:HGNC Symbol;Acc:HGNC:28336]
ENSG00000183023.19	11.9644	5.2048	0.898447	1.62448e-10	9.93164e-09	TRUE	6546	ENSG00000183023	protein_coding	2	40097270	40611053	-1	SLC8A1	solute carrier family 8 member A1 [Source:HGNC Symbol;Acc:HGNC:11068]
ENSG00000183049.14	11.3036	2.15793	0.784679	0.00022057	0.00268255	TRUE	57118	ENSG00000183049	protein_coding	10	12349547	12835545	1	CAMK1D	calcium/calmodulin dependent protein kinase ID [Source:HGNC Symbol;Acc:HGNC:19341]
ENSG00000183160.9	11.4448	8.40379	2.76984	2.09274e-10	1.25244e-08	TRUE	338773	ENSG00000183160	protein_coding	12	108589851	108598320	-1	TMEM119	transmembrane protein 119 [Source:HGNC Symbol;Acc:HGNC:27884]
ENSG00000183287.15	12.1801	3.90389	0.779559	1.38003e-08	5.70163e-07	TRUE	147372	ENSG00000183287	protein_coding	18	59430939	59697662	-1	CCBE1	collagen and calcium binding EGF domains 1 [Source:HGNC Symbol;Acc:HGNC:29426]
ENSG00000183386.10	70.7361	1.25027	0.310118	2.04568e-06	5.00002e-05	TRUE	2275	ENSG00000183386	protein_coding	1	37996770	38005606	-1	FHL3	four and a half LIM domains 3 [Source:HGNC Symbol;Acc:HGNC:3704]
ENSG00000183580.10	5.15739	7.58418	2.71612	6.93694e-08	2.39853e-06	TRUE	23194	ENSG00000183580	protein_coding	5	15500180	15939795	1	FBXL7	F-box and leucine rich repeat protein 7 [Source:HGNC Symbol;Acc:HGNC:13604]
ENSG00000183647.11	26.8002	1.33921	0.298223	2.74504e-07	8.3128e-06	TRUE	348327	ENSG00000183647	protein_coding	19	57599885	57612722	1	ZNF530	zinc finger protein 530 [Source:HGNC Symbol;Acc:HGNC:29297]
ENSG00000183688.4	56.05	2.7253	0.701039	3.2874e-06	7.59316e-05	TRUE	359845	ENSG00000183688	protein_coding	17	439978	445939	-1	RFLNB	refilin B [Source:HGNC Symbol;Acc:HGNC:28705]
ENSG00000183691.6	2.4807	6.43482	2.53493	6.8846e-07	1.88823e-05	TRUE	9241	ENSG00000183691	protein_coding	17	56593699	56595611	1	NOG	noggin [Source:HGNC Symbol;Acc:HGNC:7866]
ENSG00000183722.9	18.464	6.44634	0.922809	9.37327e-16	1.19441e-13	TRUE	10186	ENSG00000183722	protein_coding	13	39209116	39603528	-1	LHFPL6	LHFPL tetraspan subfamily member 6 [Source:HGNC Symbol;Acc:HGNC:6586]
ENSG00000183876.9	2.37176	5.69032	2.75781	0.000514382	0.00542914	TRUE	340075	ENSG00000183876	protein_coding	5	150296343	150339307	-1	ARSI	arylsulfatase family member I [Source:HGNC Symbol;Acc:HGNC:32521]
ENSG00000183963.19	140.737	1.2038	0.354275	2.29317e-05	0.000406039	TRUE	6525	ENSG00000183963	protein_coding	22	31064105	31104757	1	SMTN	smoothelin [Source:HGNC Symbol;Acc:HGNC:11126]
ENSG00000183977.14	5.52282	1.20467	0.58868	0.00117441	0.0105027	TRUE	151649	ENSG00000183977	protein_coding	3	19979961	20012267	-1	PP2D1	protein phosphatase 2C like domain containing 1 [Source:HGNC Symbol;Acc:HGNC:28406]
ENSG00000184083.12	4.14834	2.94232	0.811509	1.28567e-05	0.000245467	TRUE	54954	ENSG00000184083	protein_coding	X	54068324	54183281	-1	FAM120C	family with sequence similarity 120 member C [Source:HGNC Symbol;Acc:HGNC:16949]
ENSG00000184163.3	289.485	-1.05275	0.399157	0.000238364	0.00286062	TRUE	388581	ENSG00000184163	protein_coding	1	1242446	1246722	-1	C1QTNF12	C1q and TNF related 12 [Source:HGNC Symbol;Acc:HGNC:32308]
ENSG00000184226.15	1.77461	2.85912	1.11545	0.000189587	0.00236796	TRUE	5101	ENSG00000184226	protein_coding	13	66302834	67230445	-1	PCDH9	protocadherin 9 [Source:HGNC Symbol;Acc:HGNC:8661]
ENSG00000184304.17	8.07012	8.80317	2.91599	1.81921e-08	7.27747e-07	TRUE	5587	ENSG00000184304	protein_coding	14	29576479	30191898	-1	PRKD1	protein kinase D1 [Source:HGNC Symbol;Acc:HGNC:9407]
ENSG00000184374.3	4.09265	3.20096	0.750326	1.63505e-06	4.06203e-05	TRUE	10584	ENSG00000184374	protein_coding	8	118995452	119108455	1	COLEC10	collectin subfamily member 10 [Source:HGNC Symbol;Acc:HGNC:2220]
ENSG00000184378.3	8.80503	1.92794	0.489422	4.35504e-06	9.62778e-05	TRUE	84517	ENSG00000184378	protein_coding	3	169766921	169769561	-1	ACTRT3	actin related protein T3 [Source:HGNC Symbol;Acc:HGNC:24022]
ENSG00000184384.15	172.653	1.24946	0.21402	2.51332e-10	1.47687e-08	TRUE	84441	ENSG00000184384	protein_coding	11	95976598	96343195	-1	MAML2	mastermind like transcriptional coactivator 2 [Source:HGNC Symbol;Acc:HGNC:16259]
ENSG00000184557.4	751.915	5.22986	0.448283	9.58483e-33	9.45231e-30	TRUE	9021	ENSG00000184557	protein_coding	17	78356778	78360077	-1	SOCS3	suppressor of cytokine signaling 3 [Source:HGNC Symbol;Acc:HGNC:19391]
ENSG00000184564.11	2.46285	5.87728	2.57734	4.54436e-05	0.00072131	TRUE	84189	ENSG00000184564	protein_coding	13	85792790	85806683	-1	SLITRK6	SLIT and NTRK like family member 6 [Source:HGNC Symbol;Acc:HGNC:23503]
ENSG00000184584.14	132.151	2.16614	0.255377	1.13557e-18	2.06056e-16	TRUE	340061	ENSG00000184584	protein_coding	5	139475533	139482935	-1	STING1	stimulator of interferon response cGAMP interactor 1 [Source:HGNC Symbol;Acc:HGNC:27962]
ENSG00000184588.18	5.56348	7.08711	2.6492	2.13616e-07	6.60113e-06	TRUE	5142	ENSG00000184588	protein_coding	1	65792514	66374579	1	PDE4B	phosphodiesterase 4B [Source:HGNC Symbol;Acc:HGNC:8781]
ENSG00000184702.20	7.76886	3.34463	0.840853	1.13097e-06	2.94181e-05	TRUE	5413	ENSG00000184702	protein_coding	22	19714503	19724224	1	SEPTIN5	septin 5 [Source:HGNC Symbol;Acc:HGNC:9164]
ENSG00000184838.15	9.53331	8.85084	2.78249	1.77235e-12	1.52853e-10	TRUE	51334	ENSG00000184838	protein_coding	5	120464300	120687332	1	PRR16	proline rich 16 [Source:HGNC Symbol;Acc:HGNC:29654]
ENSG00000184867.14	35.6656	1.08061	0.510196	0.000830447	0.0080154	TRUE	9823	ENSG00000184867	protein_coding	X	101655281	101659850	-1	ARMCX2	armadillo repeat containing X-linked 2 [Source:HGNC Symbol;Acc:HGNC:16869]
ENSG00000184922.15	23.3745	2.07114	0.55171	5.75774e-06	0.000121826	TRUE	752	ENSG00000184922	protein_coding	17	45221444	45247319	1	FMNL1	formin like 1 [Source:HGNC Symbol;Acc:HGNC:1212]
ENSG00000184988.8	41.0256	1.10956	0.500394	0.00067027	0.00672405	TRUE	113277	ENSG00000184988	protein_coding	17	43211835	43220041	1	TMEM106A	transmembrane protein 106A [Source:HGNC Symbol;Acc:HGNC:28288]
ENSG00000185000.12	3548.7	-1.12099	0.24117	1.31174e-07	4.22626e-06	TRUE	8694	ENSG00000185000	protein_coding	8	144314584	144326910	-1	DGAT1	diacylglycerol O-acyltransferase 1 [Source:HGNC Symbol;Acc:HGNC:2843]
ENSG00000185008.19	3.80249	5.24667	1.91294	0.000157481	0.00203532	TRUE	6092	ENSG00000185008	protein_coding	3	75906695	77649964	1	ROBO2	roundabout guidance receptor 2 [Source:HGNC Symbol;Acc:HGNC:10250]
ENSG00000185112.6	58.0632	1.29282	0.467086	0.000171745	0.0021885	TRUE	131583	ENSG00000185112	protein_coding	3	194685883	194689037	1	FAM43A	family with sequence similarity 43 member A [Source:HGNC Symbol;Acc:HGNC:26888]
ENSG00000185133.15	513.822	-1.32113	0.208635	1.04562e-11	7.93203e-10	TRUE	27124	ENSG00000185133	protein_coding	22	31122731	31134697	1	INPP5J	inositol polyphosphate-5-phosphatase J [Source:HGNC Symbol;Acc:HGNC:8956]
ENSG00000185168.7	96.7642	-1.47277	0.232055	8.37349e-12	6.43822e-10	TRUE	NA	ENSG00000185168	lncRNA	17	81303771	81309278	-1	LINC00482	long intergenic non-protein coding RNA 482 [Source:HGNC Symbol;Acc:HGNC:26816]
ENSG00000185201.18	98.0911	2.82506	0.601973	1.22884e-07	4.01042e-06	TRUE	10581	ENSG00000185201	protein_coding	11	303655	309397	1	IFITM2	interferon induced transmembrane protein 2 [Source:HGNC Symbol;Acc:HGNC:5413]
ENSG00000185220.12	128.217	-1.06999	0.181949	1.70085e-10	1.03151e-08	TRUE	267002	ENSG00000185220	protein_coding	1	248906196	248919946	1	PGBD2	piggyBac transposable element derived 2 [Source:HGNC Symbol;Acc:HGNC:19399]
ENSG00000185338.7	9.70935	1.48717	0.624001	0.000438893	0.00475178	TRUE	8651	ENSG00000185338	protein_coding	16	11254417	11256204	-1	SOCS1	suppressor of cytokine signaling 1 [Source:HGNC Symbol;Acc:HGNC:19383]
ENSG00000185386.15	18.2115	1.54748	0.419459	7.9333e-06	0.000161239	TRUE	5600	ENSG00000185386	protein_coding	22	50263713	50270767	-1	MAPK11	mitogen-activated protein kinase 11 [Source:HGNC Symbol;Acc:HGNC:6873]
ENSG00000185479.6	82.3823	2.27477	0.42304	3.35599e-09	1.57599e-07	TRUE	3854	ENSG00000185479	protein_coding	12	52446651	52452146	-1	KRT6B	keratin 6B [Source:HGNC Symbol;Acc:HGNC:6444]
ENSG00000185499.17	12932.3	1.46422	0.344344	1.02651e-06	2.70422e-05	TRUE	4582	ENSG00000185499	protein_coding	1	155185824	155192916	-1	MUC1	mucin 1	cell surface associated [Source:HGNC Symbol;Acc:HGNC:7508]
ENSG00000185532.20	5.70757	5.36313	1.5335	5.89582e-07	1.64286e-05	TRUE	5592	ENSG00000185532	protein_coding	10	50990888	52298423	1	PRKG1	protein kinase cGMP-dependent 1 [Source:HGNC Symbol;Acc:HGNC:9414]
ENSG00000185697.17	6.65816	1.55987	1.50704	0.00343413	0.0244178	TRUE	4603	ENSG00000185697	protein_coding	8	66562175	66614247	-1	MYBL1	MYB proto-oncogene like 1 [Source:HGNC Symbol;Acc:HGNC:7547]
ENSG00000185811.21	4.08717	6.74889	2.53737	3.13561e-08	1.17557e-06	TRUE	10320	ENSG00000185811	protein_coding	7	50304068	50405101	1	IKZF1	IKAROS family zinc finger 1 [Source:HGNC Symbol;Acc:HGNC:13176]
ENSG00000185885.17	76.895	2.0724	0.956844	0.000711239	0.00705079	TRUE	8519	ENSG00000185885	protein_coding	11	310041	315272	1	IFITM1	interferon induced transmembrane protein 1 [Source:HGNC Symbol;Acc:HGNC:5412]
ENSG00000185942.13	7.87188	2.17416	0.753662	7.73464e-05	0.00113258	TRUE	286183	ENSG00000185942	protein_coding	8	62248591	63014000	1	NKAIN3	sodium/potassium transporting ATPase interacting 3 [Source:HGNC Symbol;Acc:HGNC:26829]
ENSG00000186073.14	230.171	-1.0658	0.224753	8.69272e-08	2.92969e-06	TRUE	84529	ENSG00000186073	protein_coding	15	36579626	36810248	1	CDIN1	CDAN1 interacting nuclease 1 [Source:HGNC Symbol;Acc:HGNC:26929]
ENSG00000186074.19	5.59524	5.77686	1.35915	5.01388e-10	2.76031e-08	TRUE	146722	ENSG00000186074	protein_coding	17	74694311	74712978	-1	CD300LF	CD300 molecule like family member f [Source:HGNC Symbol;Acc:HGNC:29883]
ENSG00000186198.4	101.635	-1.099	0.269772	1.72457e-06	4.26573e-05	TRUE	123264	ENSG00000186198	protein_coding	15	65045387	65053397	1	SLC51B	SLC51 subunit beta [Source:HGNC Symbol;Acc:HGNC:29956]
ENSG00000186205.14	47.0044	-1.3172	0.280635	1.14765e-07	3.77807e-06	TRUE	64757	ENSG00000186205	protein_coding	1	220786352	220819659	1	MTARC1	mitochondrial amidoxime reducing component 1 [Source:HGNC Symbol;Acc:HGNC:26189]
ENSG00000186407.7	6.27014	7.61791	2.65052	1.34036e-09	6.87831e-08	TRUE	342510	ENSG00000186407	protein_coding	17	74609885	74623738	-1	CD300E	CD300e molecule [Source:HGNC Symbol;Acc:HGNC:28874]
ENSG00000186431.19	3.79159	4.82846	1.39349	4.43165e-07	1.2887e-05	TRUE	2204	ENSG00000186431	protein_coding	19	54874235	54891420	1	FCAR	Fc alpha receptor [Source:HGNC Symbol;Acc:HGNC:3608]
ENSG00000186469.9	15.3151	9.12014	2.7478	5.2519e-18	8.44849e-16	TRUE	54331	ENSG00000186469	protein_coding	14	51826195	51979342	1	GNG2	G protein subunit gamma 2 [Source:HGNC Symbol;Acc:HGNC:4404]
ENSG00000186517.14	52.455	1.69356	0.365776	1.35172e-07	4.33048e-06	TRUE	257106	ENSG00000186517	protein_coding	1	161046946	161069970	-1	ARHGAP30	Rho GTPase activating protein 30 [Source:HGNC Symbol;Acc:HGNC:27414]
ENSG00000186603.7	28.546	1.07949	0.662178	0.00199432	0.0158032	TRUE	84842	ENSG00000186603	protein_coding	1	45326895	45328710	1	HPDL	4-hydroxyphenylpyruvate dioxygenase like [Source:HGNC Symbol;Acc:HGNC:28242]
ENSG00000186818.13	20.5038	10.0796	2.84955	2.24497e-21	5.59565e-19	TRUE	11006	ENSG00000186818	protein_coding	19	54643889	54670359	1	LILRB4	leukocyte immunoglobulin like receptor B4 [Source:HGNC Symbol;Acc:HGNC:6608]
ENSG00000186832.9	21.9182	3.30751	0.710805	1.24359e-07	4.04114e-06	TRUE	3868	ENSG00000186832	protein_coding	17	41609778	41615899	-1	KRT16	keratin 16 [Source:HGNC Symbol;Acc:HGNC:6423]
ENSG00000186998.16	1.98499	5.43681	2.68638	0.000590183	0.00606576	TRUE	129080	ENSG00000186998	protein_coding	22	29205896	29259597	1	EMID1	EMI domain containing 1 [Source:HGNC Symbol;Acc:HGNC:18036]
ENSG00000187068.3	24.9701	1.31957	0.379993	1.97188e-05	0.000358383	TRUE	285382	ENSG00000187068	protein_coding	3	185076838	185153060	-1	C3orf70	chromosome 3 open reading frame 70 [Source:HGNC Symbol;Acc:HGNC:33731]
ENSG00000187094.12	80.2801	1.26468	0.465546	0.000197038	0.00244487	TRUE	885	ENSG00000187094	protein_coding	3	42257825	42266185	-1	CCK	cholecystokinin [Source:HGNC Symbol;Acc:HGNC:1569]
ENSG00000187098.18	9.10702	3.47653	0.698286	2.59286e-08	9.968e-07	TRUE	4286	ENSG00000187098	protein_coding	3	69739456	69968336	1	MITF	melanocyte inducing transcription factor [Source:HGNC Symbol;Acc:HGNC:7105]
ENSG00000187116.14	13.3381	9.18165	2.76035	2.22025e-17	3.37985e-15	TRUE	353514	ENSG00000187116	protein_coding	19	54307070	54313166	-1	LILRA5	leukocyte immunoglobulin like receptor A5 [Source:HGNC Symbol;Acc:HGNC:16309]
ENSG00000187193.9	522.238	1.01052	0.230083	4.46415e-07	1.29483e-05	TRUE	4501	ENSG00000187193	protein_coding	16	56682470	56684196	1	MT1X	metallothionein 1X [Source:HGNC Symbol;Acc:HGNC:7405]
ENSG00000187474.5	4.7173	4.8586	1.03554	1.17839e-09	6.08844e-08	TRUE	2359	ENSG00000187474	protein_coding	19	51795157	51826190	1	FPR3	formyl peptide receptor 3 [Source:HGNC Symbol;Acc:HGNC:3828]
ENSG00000187479.9	11.0246	2.90652	0.967977	7.14201e-05	0.00106087	TRUE	387763	ENSG00000187479	protein_coding	11	43942637	43943878	1	C11orf96	chromosome 11 open reading frame 96 [Source:HGNC Symbol;Acc:HGNC:38675]
ENSG00000187566.6	14.9112	1.75793	0.331655	5.97042e-09	2.67103e-07	TRUE	378884	ENSG00000187566	protein_coding	6	18120440	18122677	-1	NHLRC1	NHL repeat containing E3 ubiquitin protein ligase 1 [Source:HGNC Symbol;Acc:HGNC:21576]
ENSG00000187601.5	4.38089	3.47511	0.94284	1.58378e-05	0.000295178	TRUE	28986	ENSG00000187601	protein_coding	X	55452127	55453566	1	MAGEH1	MAGE family member H1 [Source:HGNC Symbol;Acc:HGNC:24092]
ENSG00000187634.13	3.40325	4.01951	0.815174	0.000879564	0.00835438	TRUE	148398	ENSG00000187634	protein_coding	1	923923	944575	1	SAMD11	sterile alpha motif domain containing 11 [Source:HGNC Symbol;Acc:HGNC:28706]
ENSG00000187688.15	28.8861	5.67194	0.491244	1.20501e-31	9.7614e-29	TRUE	51393	ENSG00000187688	protein_coding	17	16415571	16437003	1	TRPV2	transient receptor potential cation channel subfamily V member 2 [Source:HGNC Symbol;Acc:HGNC:18082]
ENSG00000187720.15	36.1283	1.37672	0.263234	6.86384e-09	3.02353e-07	TRUE	79875	ENSG00000187720	protein_coding	15	71096952	71783383	1	THSD4	thrombospondin type 1 domain containing 4 [Source:HGNC Symbol;Acc:HGNC:25835]
ENSG00000187741.16	25.1998	1.2978	0.378385	2.25911e-05	0.000401262	TRUE	2175	ENSG00000187741	protein_coding	16	89726683	89816977	-1	FANCA	FA complementation group A [Source:HGNC Symbol;Acc:HGNC:3582]
ENSG00000187796.16	5.71691	3.84042	0.97843	1.8777e-06	4.62432e-05	TRUE	64170	ENSG00000187796	protein_coding	9	136363956	136373681	-1	CARD9	caspase recruitment domain family member 9 [Source:HGNC Symbol;Acc:HGNC:16391]
ENSG00000187808.5	81.6592	-1.27518	0.246385	9.79013e-09	4.19773e-07	TRUE	347454	ENSG00000187808	protein_coding	X	119758588	119760202	1	SOWAHD	sosondowah ankyrin repeat domain family member D [Source:HGNC Symbol;Acc:HGNC:32960]
ENSG00000188039.17	10.5998	2.50789	0.76426	1.57375e-05	0.000293792	TRUE	284434	ENSG00000188039	protein_coding	19	16719847	16817963	1	NWD1	NACHT and WD repeat domain containing 1 [Source:HGNC Symbol;Acc:HGNC:27619]
ENSG00000188107.15	4.27456	1.42435	1.76685	0.00320578	0.0231645	TRUE	346007	ENSG00000188107	protein_coding	6	63719980	65707226	-1	EYS	eyes shut homolog [Source:HGNC Symbol;Acc:HGNC:21555]
ENSG00000188130.14	19.8256	1.64116	0.562455	0.000100673	0.00140608	TRUE	6300	ENSG00000188130	protein_coding	22	50245450	50261716	-1	MAPK12	mitogen-activated protein kinase 12 [Source:HGNC Symbol;Acc:HGNC:6874]
ENSG00000188153.14	7.66845	8.55015	2.69088	6.9472e-15	8.1225e-13	TRUE	1287	ENSG00000188153	protein_coding	X	108439838	108697545	1	COL4A5	collagen type IV alpha 5 chain [Source:HGNC Symbol;Acc:HGNC:2207]
ENSG00000188242.4	1830.1	-1.0287	0.265788	3.95741e-06	8.94044e-05	TRUE	25845	ENSG00000188242	lncRNA	5	466124	473098	-1	SLC9A3-OT1	SLC9A3 3' UTR overlapping transcript 1 [Source:HGNC Symbol;Acc:HGNC:24524]
ENSG00000188257.12	12.0848	3.45376	0.653716	8.18233e-09	3.55539e-07	TRUE	5320	ENSG00000188257	protein_coding	1	19975431	19980416	-1	PLA2G2A	phospholipase A2 group IIA [Source:HGNC Symbol;Acc:HGNC:9031]
ENSG00000188263.11	78.3993	1.39853	0.533933	0.000251483	0.00299674	TRUE	400935	ENSG00000188263	protein_coding	22	49991811	50012765	-1	IL17REL	interleukin 17 receptor E like [Source:HGNC Symbol;Acc:HGNC:33808]
ENSG00000188313.13	672.762	1.08608	0.249911	5.30414e-07	1.50574e-05	TRUE	5359	ENSG00000188313	protein_coding	3	146515180	146544856	-1	PLSCR1	phospholipid scramblase 1 [Source:HGNC Symbol;Acc:HGNC:9092]
ENSG00000188343.14	38.7823	1.13387	0.333458	2.25874e-05	0.000401262	TRUE	137392	ENSG00000188343	protein_coding	8	93698561	93731527	1	CIBAR1	CBY1 interacting BAR domain containing 1 [Source:HGNC Symbol;Acc:HGNC:30452]
ENSG00000188488.14	6.00764	1.73411	0.857007	0.00125099	0.0110151	TRUE	5104	ENSG00000188488	protein_coding	14	94561442	94593118	1	SERPINA5	serpin family A member 5 [Source:HGNC Symbol;Acc:HGNC:8723]
ENSG00000188641.14	71.7475	2.17924	0.47571	1.76374e-07	5.54089e-06	TRUE	1806	ENSG00000188641	protein_coding	1	97077743	97995000	-1	DPYD	dihydropyrimidine dehydrogenase [Source:HGNC Symbol;Acc:HGNC:3012]
ENSG00000188677.15	22.533	1.58471	0.510059	5.99236e-05	0.000912206	TRUE	29780	ENSG00000188677	protein_coding	22	43999211	44172939	1	PARVB	parvin beta [Source:HGNC Symbol;Acc:HGNC:14653]
ENSG00000188906.17	4.96956	5.85506	1.42689	7.3629e-09	3.21164e-07	TRUE	120892	ENSG00000188906	protein_coding	12	40196744	40369285	1	LRRK2	leucine rich repeat kinase 2 [Source:HGNC Symbol;Acc:HGNC:18618]
ENSG00000188921.14	9.90015	3.58783	0.815309	3.27528e-07	9.74934e-06	TRUE	401494	ENSG00000188921	protein_coding	9	20999509	21031640	-1	HACD4	3-hydroxyacyl-CoA dehydratase 4 [Source:HGNC Symbol;Acc:HGNC:20920]
ENSG00000189157.14	108.769	-1.01793	0.236024	6.34978e-07	1.75001e-05	TRUE	100129583	ENSG00000189157	protein_coding	4	76214040	76283783	1	FAM47E	family with sequence similarity 47 member E [Source:HGNC Symbol;Acc:HGNC:34343]
ENSG00000189184.12	32.6269	10.4857	2.92153	7.19556e-20	1.55438e-17	TRUE	54510	ENSG00000189184	protein_coding	4	137518918	137532494	-1	PCDH18	protocadherin 18 [Source:HGNC Symbol;Acc:HGNC:14268]
ENSG00000189325.7	1870.16	1.79608	0.764347	0.000484543	0.00515497	TRUE	389384	ENSG00000189325	protein_coding	6	36315761	36336888	-1	BNIP5	BCL2 interacting protein 5 [Source:HGNC Symbol;Acc:HGNC:33769]
ENSG00000189337.17	39.5987	1.14016	0.379142	8.21417e-05	0.00119127	TRUE	23254	ENSG00000189337	protein_coding	1	13892792	15118043	1	KAZN	kazrin	periplakin interacting protein [Source:HGNC Symbol;Acc:HGNC:29173]
ENSG00000196136.18	528.578	2.7988	0.708486	2.79244e-06	6.57716e-05	TRUE	12	ENSG00000196136	protein_coding	14	94612384	94624055	1	SERPINA3	serpin family A member 3 [Source:HGNC Symbol;Acc:HGNC:16]
ENSG00000196159.14	5.38145	4.84382	1.25727	6.02665e-07	1.6752e-05	TRUE	79633	ENSG00000196159	protein_coding	4	125314918	125492932	1	FAT4	FAT atypical cadherin 4 [Source:HGNC Symbol;Acc:HGNC:23109]
ENSG00000196189.14	8.89119	1.49614	0.668789	0.000502758	0.00532131	TRUE	64218	ENSG00000196189	protein_coding	1	156147366	156177752	1	SEMA4A	semaphorin 4A [Source:HGNC Symbol;Acc:HGNC:10729]
ENSG00000196209.13	2.88694	1.89448	0.941957	0.00146735	0.01247	TRUE	284759	ENSG00000196209	protein_coding	20	1470741	1491587	-1	SIRPB2	signal regulatory protein beta 2 [Source:HGNC Symbol;Acc:HGNC:16247]
ENSG00000196338.15	53.6375	-1.31645	0.2729	5.25438e-08	1.84775e-06	TRUE	54413	ENSG00000196338	protein_coding	X	71144821	71175255	1	NLGN3	neuroligin 3 [Source:HGNC Symbol;Acc:HGNC:14289]
ENSG00000196352.18	13128.3	1.35948	0.484201	0.000163902	0.00210273	TRUE	1604	ENSG00000196352	protein_coding	1	207321519	207386804	1	CD55	CD55 molecule (Cromer blood group) [Source:HGNC Symbol;Acc:HGNC:2665]
ENSG00000196420.8	165.144	-1.51743	0.311174	4.40029e-08	1.58424e-06	TRUE	6276	ENSG00000196420	protein_coding	1	153537147	153541765	-1	S100A5	S100 calcium binding protein A5 [Source:HGNC Symbol;Acc:HGNC:10495]
ENSG00000196437.12	5.298	1.81244	0.807898	0.000684639	0.00683193	TRUE	148266	ENSG00000196437	protein_coding	19	37411155	37469275	-1	ZNF569	zinc finger protein 569 [Source:HGNC Symbol;Acc:HGNC:24737]
ENSG00000196507.11	32.9712	1.30831	0.404911	4.31737e-05	0.000692061	TRUE	85012	ENSG00000196507	protein_coding	X	103607451	103629690	1	TCEAL3	transcription elongation factor A like 3 [Source:HGNC Symbol;Acc:HGNC:28247]
ENSG00000196517.13	18.3389	1.1882	0.434731	0.000182947	0.00231351	TRUE	6536	ENSG00000196517	protein_coding	1	43991500	44031467	-1	SLC6A9	solute carrier family 6 member 9 [Source:HGNC Symbol;Acc:HGNC:11056]
ENSG00000196581.11	7.4098	4.91161	1.57182	2.27498e-05	0.000403449	TRUE	55966	ENSG00000196581	protein_coding	1	4654609	4792534	1	AJAP1	adherens junctions associated protein 1 [Source:HGNC Symbol;Acc:HGNC:30801]
ENSG00000196628.20	13.8181	5.93827	1.19435	5.90745e-09	2.64808e-07	TRUE	6925	ENSG00000196628	protein_coding	18	55222185	55664787	-1	TCF4	transcription factor 4 [Source:HGNC Symbol;Acc:HGNC:11634]
ENSG00000196735.13	3.61978	7.39692	2.65896	3.00249e-08	1.13127e-06	TRUE	3117	ENSG00000196735	protein_coding	6	32628179	32647062	1	HLA-DQA1	major histocompatibility complex	class II	DQ alpha 1 [Source:HGNC Symbol;Acc:HGNC:4942]
ENSG00000196924.19	875.142	2.15372	0.397435	2.52874e-09	1.2282e-07	TRUE	2316	ENSG00000196924	protein_coding	X	154348524	154374634	-1	FLNA	filamin A [Source:HGNC Symbol;Acc:HGNC:3754]
ENSG00000197043.15	160.715	2.23063	0.423461	5.48603e-09	2.47618e-07	TRUE	309	ENSG00000197043	protein_coding	5	151100706	151157815	-1	ANXA6	annexin A6 [Source:HGNC Symbol;Acc:HGNC:544]
ENSG00000197165.11	151.825	-1.23581	0.208549	1.28919e-10	8.03333e-09	TRUE	6799	ENSG00000197165	protein_coding	16	28591943	28597050	-1	SULT1A2	sulfotransferase family 1A member 2 [Source:HGNC Symbol;Acc:HGNC:11454]
ENSG00000197182.16	43.8484	1.28733	0.253176	1.35547e-08	5.6206e-07	TRUE	400931	ENSG00000197182	lncRNA	22	46053869	46113928	1	MIRLET7BHG	MIRLET7B host gene [Source:HGNC Symbol;Acc:HGNC:37189]
ENSG00000197182.16	43.8484	1.28733	0.253176	1.35547e-08	5.6206e-07	TRUE	124905135	ENSG00000197182	lncRNA	22	46053869	46113928	1	MIRLET7BHG	MIRLET7B host gene [Source:HGNC Symbol;Acc:HGNC:37189]
ENSG00000197249.14	5603.23	1.77165	0.290044	5.27267e-11	3.60225e-09	TRUE	5265	ENSG00000197249	protein_coding	14	94376747	94390693	-1	SERPINA1	serpin family A member 1 [Source:HGNC Symbol;Acc:HGNC:8941]
ENSG00000197299.13	5.64842	2.74329	0.950466	9.18436e-05	0.00130037	TRUE	641	ENSG00000197299	protein_coding	15	90717346	90816166	1	BLM	BLM RecQ like helicase [Source:HGNC Symbol;Acc:HGNC:1058]
ENSG00000197405.8	32.6082	1.78798	0.428856	1.1334e-06	2.94475e-05	TRUE	728	ENSG00000197405	protein_coding	19	47290023	47322066	1	C5AR1	complement C5a receptor 1 [Source:HGNC Symbol;Acc:HGNC:1338]
ENSG00000197408.10	94.5423	-1.68298	0.464267	1.01062e-05	0.000198466	TRUE	1555	ENSG00000197408	protein_coding	19	40991282	41018398	1	CYP2B6	cytochrome P450 family 2 subfamily B member 6 [Source:HGNC Symbol;Acc:HGNC:2615]
ENSG00000197415.12	4.75644	7.81288	2.85403	1.34215e-06	3.43984e-05	TRUE	79674	ENSG00000197415	protein_coding	3	157259742	157533619	-1	VEPH1	ventricular zone expressed PH domain containing 1 [Source:HGNC Symbol;Acc:HGNC:25735]
ENSG00000197457.10	23.0351	2.28918	0.314137	1.33824e-14	1.4735e-12	TRUE	50861	ENSG00000197457	protein_coding	20	63639705	63657682	-1	STMN3	stathmin 3 [Source:HGNC Symbol;Acc:HGNC:15926]
ENSG00000197471.12	22.3928	10.2787	2.8838	1.91766e-20	4.30657e-18	TRUE	6693	ENSG00000197471	protein_coding	16	29662979	29670876	1	SPN	sialophorin [Source:HGNC Symbol;Acc:HGNC:11249]
ENSG00000197496.6	36.2654	1.52896	0.396429	3.63101e-06	8.27725e-05	TRUE	81031	ENSG00000197496	protein_coding	20	46709649	46736347	1	SLC2A10	solute carrier family 2 member 10 [Source:HGNC Symbol;Acc:HGNC:13444]
ENSG00000197535.16	23.8099	6.01006	0.703156	7.52879e-19	1.39974e-16	TRUE	4644	ENSG00000197535	protein_coding	15	52307281	52529132	-1	MYO5A	myosin VA [Source:HGNC Symbol;Acc:HGNC:7602]
ENSG00000197565.17	2.85822	1.74147	1.00717	0.00251888	0.0190444	TRUE	1288	ENSG00000197565	protein_coding	X	108155607	108439497	-1	COL4A6	collagen type IV alpha 6 chain [Source:HGNC Symbol;Acc:HGNC:2208]
ENSG00000197629.6	33.0232	6.44955	0.697902	1.24399e-20	2.82161e-18	TRUE	219972	ENSG00000197629	protein_coding	11	59208510	59212927	-1	MPEG1	macrophage expressed 1 [Source:HGNC Symbol;Acc:HGNC:29619]
ENSG00000197646.8	4.68213	9.71585	2.81926	2.00218e-11	1.41475e-09	TRUE	80380	ENSG00000197646	protein_coding	9	5510531	5571282	1	PDCD1LG2	programmed cell death 1 ligand 2 [Source:HGNC Symbol;Acc:HGNC:18731]
ENSG00000197837.4	11.0085	1.21719	0.571308	0.000713613	0.00706819	TRUE	121504	ENSG00000197837	protein_coding	12	14767999	14771131	-1	H4C16	H4 histone 16 [Source:HGNC Symbol;Acc:HGNC:20510]
ENSG00000197872.11	2.03356	5.05293	2.53213	0.000395009	0.00435143	TRUE	81553	ENSG00000197872	protein_coding	2	16549459	16666331	-1	CYRIA	CYFIP related Rac1 interactor A [Source:HGNC Symbol;Acc:HGNC:25373]
ENSG00000197928.11	8.2909	1.29059	0.971209	0.00283102	0.0209028	TRUE	342926	ENSG00000197928	protein_coding	19	53235381	53254898	-1	ZNF677	zinc finger protein 677 [Source:HGNC Symbol;Acc:HGNC:28730]
ENSG00000198042.11	33.9025	1.01586	0.341756	9.88814e-05	0.00138532	TRUE	84549	ENSG00000198042	protein_coding	8	33485182	33501262	1	MAK16	MAK16 homolog [Source:HGNC Symbol;Acc:HGNC:13703]
ENSG00000198046.13	3.02777	4.61128	1.5446	1.48235e-05	0.000278334	TRUE	63934	ENSG00000198046	protein_coding	19	56439325	56478065	-1	ZNF667	zinc finger protein 667 [Source:HGNC Symbol;Acc:HGNC:28854]
ENSG00000198074.10	1975.72	-1.34775	0.263387	1.26379e-08	5.25967e-07	TRUE	57016	ENSG00000198074	protein_coding	7	134527567	134541412	1	AKR1B10	aldo-keto reductase family 1 member B10 [Source:HGNC Symbol;Acc:HGNC:382]
ENSG00000198125.13	5.58066	2.60786	1.01142	0.000356127	0.00399095	TRUE	4151	ENSG00000198125	protein_coding	22	35606764	35637951	-1	MB	myoglobin [Source:HGNC Symbol;Acc:HGNC:6915]
ENSG00000198142.5	1193.3	1.27398	0.317973	2.71091e-06	6.40509e-05	TRUE	65124	ENSG00000198142	protein_coding	2	109614364	109618990	1	SOWAHC	sosondowah ankyrin repeat domain family member C [Source:HGNC Symbol;Acc:HGNC:26149]
ENSG00000198223.18	2.26915	6.50405	2.48365	3.62586e-08	1.33293e-06	TRUE	1438	ENSG00000198223	protein_coding	X	1268800	1310381	1	CSF2RA	colony stimulating factor 2 receptor subunit alpha [Source:HGNC Symbol;Acc:HGNC:2435]
ENSG00000198363.18	9017.95	1.3229	0.30851	7.39944e-07	2.0124e-05	TRUE	444	ENSG00000198363	protein_coding	8	61500556	61714640	-1	ASPH	aspartate beta-hydroxylase [Source:HGNC Symbol;Acc:HGNC:757]
ENSG00000198467.16	381.203	3.09528	0.497095	2.10108e-11	1.48002e-09	TRUE	7169	ENSG00000198467	protein_coding	9	35681992	35690056	-1	TPM2	tropomyosin 2 [Source:HGNC Symbol;Acc:HGNC:12011]
ENSG00000198502.7	23.4628	1.1721	0.434108	0.000217596	0.00265779	TRUE	3127	ENSG00000198502	protein_coding	6	32517353	32530287	-1	HLA-DRB5	major histocompatibility complex	class II	DR beta 5 [Source:HGNC Symbol;Acc:HGNC:4953]
ENSG00000198542.15	2.70681	4.12682	1.06695	0.000917296	0.00861647	TRUE	9358	ENSG00000198542	protein_coding	13	101452593	101720856	1	ITGBL1	integrin subunit beta like 1 [Source:HGNC Symbol;Acc:HGNC:6164]
ENSG00000198598.7	7.59497	4.92558	1.0524	1.25087e-07	4.05899e-06	TRUE	4326	ENSG00000198598	protein_coding	12	131828393	131851783	1	MMP17	matrix metallopeptidase 17 [Source:HGNC Symbol;Acc:HGNC:7163]
ENSG00000198610.11	94.1768	-1.52741	0.273022	9.67481e-10	5.06799e-08	TRUE	1109	ENSG00000198610	protein_coding	10	5195462	5218949	1	AKR1C4	aldo-keto reductase family 1 member C4 [Source:HGNC Symbol;Acc:HGNC:387]
ENSG00000198771.11	8.98717	5.22985	0.977851	2.24212e-10	1.3348e-08	TRUE	92241	ENSG00000198771	protein_coding	1	167630093	167708696	1	RCSD1	RCSD domain containing 1 [Source:HGNC Symbol;Acc:HGNC:28310]
ENSG00000198795.11	3.0404	4.30207	1.66041	0.000218866	0.00266755	TRUE	25925	ENSG00000198795	protein_coding	18	25061924	25352190	-1	ZNF521	zinc finger protein 521 [Source:HGNC Symbol;Acc:HGNC:24605]
ENSG00000198832.11	59.0954	1.16565	0.521602	0.000671359	0.00672901	TRUE	140606	ENSG00000198832	protein_coding	22	31104772	31120069	-1	SELENOM	selenoprotein M [Source:HGNC Symbol;Acc:HGNC:30397]
ENSG00000198870.8	35.7807	-1.275	0.436355	9.68376e-05	0.0013592	TRUE	169436	ENSG00000198870	protein_coding	9	133376366	133406096	1	STKLD1	serine/threonine kinase like domain containing 1 [Source:HGNC Symbol;Acc:HGNC:28669]
ENSG00000198901.14	76.4573	1.46726	0.462024	5.12149e-05	0.000799488	TRUE	9055	ENSG00000198901	protein_coding	15	90966040	90995629	-1	PRC1	protein regulator of cytokinesis 1 [Source:HGNC Symbol;Acc:HGNC:9341]
ENSG00000198910.14	14.0267	3.57148	0.683198	4.62002e-09	2.12558e-07	TRUE	3897	ENSG00000198910	protein_coding	X	153861514	153886173	-1	L1CAM	L1 cell adhesion molecule [Source:HGNC Symbol;Acc:HGNC:6470]
ENSG00000198959.12	777.786	3.39698	0.462642	9.69097e-15	1.10458e-12	TRUE	7052	ENSG00000198959	protein_coding	20	38127385	38166578	-1	TGM2	transglutaminase 2 [Source:HGNC Symbol;Acc:HGNC:11778]
ENSG00000203709.14	103.838	-1.12458	0.313173	1.12822e-05	0.000218162	TRUE	NA	ENSG00000203709	lncRNA	1	207760650	207879115	-1	MIR29B2CHG	MIR29B2 and MIR29C host gene [Source:HGNC Symbol;Acc:HGNC:32018]
ENSG00000203710.12	8.0153	6.07642	1.34496	1.3888e-11	1.01944e-09	TRUE	1378	ENSG00000203710	protein_coding	1	207496147	207641765	1	CR1	complement C3b/C4b receptor 1 (Knops blood group) [Source:HGNC Symbol;Acc:HGNC:2334]
ENSG00000203739.6	38.9546	-1.15584	0.381738	7.7637e-05	0.00113545	TRUE	101928673	ENSG00000203739	lncRNA	1	173417793	173489407	-1	PRDX6-AS1	PRDX6 antisense RNA 1 [Source:HGNC Symbol;Acc:HGNC:54870]
ENSG00000203747.13	45.2289	11.4155	2.9701	2.42415e-30	1.6662e-27	TRUE	2214	ENSG00000203747	protein_coding	1	161541759	161550968	-1	FCGR3A	Fc gamma receptor IIIa [Source:HGNC Symbol;Acc:HGNC:3619]
ENSG00000204044.6	7.11603	7.92553	2.64254	8.05382e-12	6.21684e-10	TRUE	109729184	ENSG00000204044	lncRNA	20	46013500	46022073	-1	SLC12A5-AS1	SLC12A5 and MMP9 antisense RNA 1 [Source:HGNC Symbol;Acc:HGNC:53143]
ENSG00000204052.5	23.2596	-1.08075	0.302223	1.31859e-05	0.000251118	TRUE	221424	ENSG00000204052	protein_coding	6	43506968	43510346	-1	LRRC73	leucine rich repeat containing 73 [Source:HGNC Symbol;Acc:HGNC:21375]
ENSG00000204103.4	74.8173	1.90357	0.300358	1.09148e-11	8.22488e-10	TRUE	9935	ENSG00000204103	protein_coding	20	40685848	40689236	-1	MAFB	MAF bZIP transcription factor B [Source:HGNC Symbol;Acc:HGNC:6408]
ENSG00000204161.15	4.57001	5.63953	1.39068	5.61468e-09	2.52683e-07	TRUE	170371	ENSG00000204161	protein_coding	10	49154725	49188585	-1	TMEM273	transmembrane protein 273 [Source:HGNC Symbol;Acc:HGNC:27274]
ENSG00000204262.14	105.204	3.67448	0.250585	2.82387e-22	7.81111e-20	TRUE	1290	ENSG00000204262	protein_coding	2	189031898	189225312	-1	COL5A2	collagen type V alpha 2 chain [Source:HGNC Symbol;Acc:HGNC:2210]
ENSG00000204380.4	5.03597	-2.48038	0.645461	4.32159e-06	9.60062e-05	TRUE	100129029	ENSG00000204380	lncRNA	2	158658337	158735002	-1	PKP4-AS1	PKP4 antisense RNA 1 [Source:HGNC Symbol;Acc:HGNC:52580]
ENSG00000204381.12	6.25765	7.97462	1.38086	3.3812e-10	1.92694e-08	TRUE	143903	ENSG00000204381	protein_coding	11	111540280	111561745	1	LAYN	layilin [Source:HGNC Symbol;Acc:HGNC:29471]
ENSG00000204472.13	38.9703	4.24098	0.454974	2.63075e-22	7.36675e-20	TRUE	199	ENSG00000204472	protein_coding	6	31615217	31617021	1	AIF1	allograft inflammatory factor 1 [Source:HGNC Symbol;Acc:HGNC:352]
ENSG00000204482.11	16.3135	9.79659	2.79522	3.27349e-23	9.64275e-21	TRUE	7940	ENSG00000204482	protein_coding	6	31586124	31588909	1	LST1	leukocyte specific transcript 1 [Source:HGNC Symbol;Acc:HGNC:14189]
ENSG00000204519.11	37.0043	1.00956	0.259852	4.19885e-06	9.37386e-05	TRUE	90233	ENSG00000204519	protein_coding	19	57681969	57717301	1	ZNF551	zinc finger protein 551 [Source:HGNC Symbol;Acc:HGNC:25108]
ENSG00000204577.12	15.9688	6.94819	1.07696	2.24146e-16	3.08125e-14	TRUE	11025	ENSG00000204577	protein_coding	19	54216278	54223506	-1	LILRB3	leukocyte immunoglobulin like receptor B3 [Source:HGNC Symbol;Acc:HGNC:6607]
ENSG00000204577.12	15.9688	6.94819	1.07696	2.24146e-16	3.08125e-14	TRUE	102725035	ENSG00000204577	protein_coding	19	54216278	54223506	-1	LILRB3	leukocyte immunoglobulin like receptor B3 [Source:HGNC Symbol;Acc:HGNC:6607]
ENSG00000204577.12	15.9688	6.94819	1.07696	2.24146e-16	3.08125e-14	TRUE	107987425	ENSG00000204577	protein_coding	19	54216278	54223506	-1	LILRB3	leukocyte immunoglobulin like receptor B3 [Source:HGNC Symbol;Acc:HGNC:6607]
ENSG00000204577.12	15.9688	6.94819	1.07696	2.24146e-16	3.08125e-14	TRUE	107987462	ENSG00000204577	protein_coding	19	54216278	54223506	-1	LILRB3	leukocyte immunoglobulin like receptor B3 [Source:HGNC Symbol;Acc:HGNC:6607]
ENSG00000204740.11	1516.54	-1.0145	0.571364	0.0015098	0.0127139	TRUE	340895	ENSG00000204740	protein_coding	10	19048801	19790401	1	MALRD1	MAM and LDL receptor class A domain containing 1 [Source:HGNC Symbol;Acc:HGNC:24331]
ENSG00000204767.4	2.16588	5.9011	1.7306	0.00582442	0.0367686	TRUE	100131897	ENSG00000204767	protein_coding	5	169861303	169980495	-1	INSYN2B	inhibitory synaptic factor family member 2B [Source:HGNC Symbol;Acc:HGNC:37271]
ENSG00000204792.2	40.1862	1.39114	0.477205	0.000105487	0.0014634	TRUE	NA	ENSG00000204792	lncRNA	2	74918148	74938418	1	LINC01291	long intergenic non-protein coding RNA 1291 [Source:HGNC Symbol;Acc:HGNC:50358]
ENSG00000204876.5	1384.54	-1.03846	0.25699	2.086e-06	5.09308e-05	TRUE	NA	ENSG00000204876	lncRNA	7	155952030	155968391	1		novel transcript
ENSG00000204882.4	8.47452	3.08652	0.881135	1.92484e-05	0.000351241	TRUE	2843	ENSG00000204882	protein_coding	8	141356470	141367286	-1	GPR20	G protein-coupled receptor 20 [Source:HGNC Symbol;Acc:HGNC:4475]
ENSG00000205189.13	4.02573	2.31042	1.18567	0.000820888	0.00794576	TRUE	65986	ENSG00000205189	protein_coding	8	80485619	80526265	1	ZBTB10	zinc finger and BTB domain containing 10 [Source:HGNC Symbol;Acc:HGNC:30953]
ENSG00000205215.9	2.34435	1.92845	1.4372	0.0038059	0.0263911	TRUE	NA	ENSG00000205215	transcribed_unprocessed_pseudogene	17	20519521	20523747	-1	KRT17P7	keratin 17 pseudogene 7 [Source:HGNC Symbol;Acc:HGNC:50725]
ENSG00000205358.4	10.0703	2.20121	0.753228	0.000102267	0.0014222	TRUE	4496	ENSG00000205358	protein_coding	16	56669814	56671129	1	MT1H	metallothionein 1H [Source:HGNC Symbol;Acc:HGNC:7400]
ENSG00000205403.15	59.4993	1.78673	0.462706	4.45911e-06	9.82149e-05	TRUE	3426	ENSG00000205403	protein_coding	4	109731008	109802150	-1	CFI	complement factor I [Source:HGNC Symbol;Acc:HGNC:5394]
ENSG00000205420.11	72.2434	3.16422	0.676535	4.45734e-08	1.60098e-06	TRUE	3853	ENSG00000205420	protein_coding	12	52487176	52493257	-1	KRT6A	keratin 6A [Source:HGNC Symbol;Acc:HGNC:6443]
ENSG00000205502.4	28.1241	2.91425	0.513393	4.94262e-10	2.7277e-08	TRUE	388125	ENSG00000205502	protein_coding	15	62163535	62165285	-1	C2CD4B	C2 calcium dependent domain containing 4B [Source:HGNC Symbol;Acc:HGNC:33628]
ENSG00000205622.13	11.1497	1.47951	0.804147	0.0014703	0.0124857	TRUE	NA	ENSG00000205622	lncRNA	21	38812878	38956467	-1	ETS2-AS1	ETS2 antisense RNA 1 [Source:HGNC Symbol;Acc:HGNC:56712]
ENSG00000205683.12	4.39977	2.36993	1.03652	0.000891687	0.00843773	TRUE	8110	ENSG00000205683	protein_coding	14	72609034	72894101	-1	DPF3	double PHD fingers 3 [Source:HGNC Symbol;Acc:HGNC:17427]
ENSG00000205978.6	80.5945	1.00885	0.414953	0.00043194	0.00468769	TRUE	57523	ENSG00000205978	protein_coding	14	24399003	24419283	1	NYNRIN	NYN domain and retroviral integrase containing [Source:HGNC Symbol;Acc:HGNC:20165]
ENSG00000206073.11	7.99693	2.56096	1.3041	0.0012609	0.0110938	TRUE	6318	ENSG00000206073	protein_coding	18	63637259	63644256	-1	SERPINB4	serpin family B member 4 [Source:HGNC Symbol;Acc:HGNC:10570]
ENSG00000206538.9	3.45707	7.40512	1.35191	1.0364e-06	2.72488e-05	TRUE	389136	ENSG00000206538	protein_coding	3	86876388	86991149	-1	VGLL3	vestigial like family member 3 [Source:HGNC Symbol;Acc:HGNC:24327]
ENSG00000212719.15	10.2362	1.6843	0.397405	8.36195e-07	2.24191e-05	TRUE	339263	ENSG00000212719	lncRNA	17	21428263	21574517	-1	LINC02693	long intergenic non-protein coding RNA 2693 [Source:HGNC Symbol;Acc:HGNC:27904]
ENSG00000212724.3	3.10596	4.56139	1.71731	0.000119856	0.00163277	TRUE	730755	ENSG00000212724	protein_coding	17	41059240	41060114	-1	KRTAP2-3	keratin associated protein 2-3 [Source:HGNC Symbol;Acc:HGNC:18906]
ENSG00000212916.6	23.0577	1.25974	0.26427	8.54759e-08	2.88937e-06	TRUE	54627	ENSG00000212916	protein_coding	1	232805416	232809929	1	MAP10	microtubule associated protein 10 [Source:HGNC Symbol;Acc:HGNC:29265]
ENSG00000213654.10	36.403	2.18839	0.262527	6.47157e-18	1.03372e-15	TRUE	63940	ENSG00000213654	protein_coding	6	32190766	32195523	-1	GPSM3	G protein signaling modulator 3 [Source:HGNC Symbol;Acc:HGNC:13945]
ENSG00000213694.7	17.5696	7.76233	1.4246	5.68476e-15	6.68092e-13	TRUE	1903	ENSG00000213694	protein_coding	9	88990863	89005155	1	S1PR3	sphingosine-1-phosphate receptor 3 [Source:HGNC Symbol;Acc:HGNC:3167]
ENSG00000213901.11	307.344	-1.68648	0.331955	1.53069e-08	6.25568e-07	TRUE	151295	ENSG00000213901	protein_coding	2	219161465	219170095	-1	SLC23A3	solute carrier family 23 member 3 [Source:HGNC Symbol;Acc:HGNC:20601]
ENSG00000213906.10	7.07379	1.32514	0.5745	0.000687339	0.00684984	TRUE	56413	ENSG00000213906	protein_coding	14	24305734	24312053	1	LTB4R2	leukotriene B4 receptor 2 [Source:HGNC Symbol;Acc:HGNC:19260]
ENSG00000213949.10	304.089	1.67715	0.282296	1.28234e-10	8.01268e-09	TRUE	3672	ENSG00000213949	protein_coding	5	52787916	52959209	1	ITGA1	integrin subunit alpha 1 [Source:HGNC Symbol;Acc:HGNC:6134]
ENSG00000214063.12	45.236	2.27737	0.415563	1.72937e-09	8.70449e-08	TRUE	7106	ENSG00000214063	protein_coding	11	842812	867116	1	TSPAN4	tetraspanin 4 [Source:HGNC Symbol;Acc:HGNC:11859]
ENSG00000214357.9	85.7846	1.28411	0.484531	0.000237388	0.00285193	TRUE	54492	ENSG00000214357	protein_coding	5	172641263	172691540	1	NEURL1B	neuralized E3 ubiquitin protein ligase 1B [Source:HGNC Symbol;Acc:HGNC:35422]
ENSG00000214435.9	105.655	-1.59269	0.3019	5.49121e-09	2.47618e-07	TRUE	57412	ENSG00000214435	protein_coding	10	102869470	102901899	1	AS3MT	arsenite methyltransferase [Source:HGNC Symbol;Acc:HGNC:17452]
ENSG00000214548.18	72.4435	12.2718	3.08392	1.27013e-27	6.54751e-25	TRUE	55384	ENSG00000214548	lncRNA	14	100779410	100861031	1	MEG3	maternally expressed 3 [Source:HGNC Symbol;Acc:HGNC:14575]
ENSG00000216490.4	523.529	1.00119	0.432548	0.000575146	0.00593785	TRUE	10437	ENSG00000216490	protein_coding	19	18173162	18178117	1	IFI30	IFI30 lysosomal thiol reductase [Source:HGNC Symbol;Acc:HGNC:5398]
ENSG00000219146.1	12.4287	-1.605	0.886561	0.00138978	0.0119541	TRUE	NA	ENSG00000219146	processed_pseudogene	6	154576309	154577079	1	RPS4XP8	ribosomal protein S4X pseudogene 8 [Source:HGNC Symbol;Acc:HGNC:36683]
ENSG00000219159.4	568.046	-1.13321	0.354051	4.48884e-05	0.000715501	TRUE	NA	ENSG00000219159	lncRNA	2	240686334	240690414	1		novel transcript
ENSG00000219507.4	29.6604	-1.12052	0.542114	0.00090596	0.00854428	TRUE	NA	ENSG00000219507	processed_pseudogene	X	148052233	148052746	1	FTH1P8	ferritin heavy chain 1 pseudogene 8 [Source:HGNC Symbol;Acc:HGNC:3995]
ENSG00000220008.4	3.72861	2.88116	1.5471	0.00165716	0.0137182	TRUE	645191	ENSG00000220008	protein_coding	19	2287164	2308154	-1	LINGO3	leucine rich repeat and Ig domain containing 3 [Source:HGNC Symbol;Acc:HGNC:21206]
ENSG00000221852.5	5.62591	7.86155	2.72077	7.05198e-09	3.09387e-07	TRUE	83895	ENSG00000221852	protein_coding	17	41026026	41027208	-1	KRTAP1-5	keratin associated protein 1-5 [Source:HGNC Symbol;Acc:HGNC:16777]
ENSG00000221869.5	503.839	1.8938	0.301467	1.58877e-11	1.14766e-09	TRUE	1052	ENSG00000221869	protein_coding	8	47736913	47738164	-1	CEBPD	CCAAT enhancer binding protein delta [Source:HGNC Symbol;Acc:HGNC:1835]
ENSG00000221883.4	5.03794	1.31239	0.505949	0.000340727	0.00384114	TRUE	NA	ENSG00000221883	lncRNA	3	48917782	48918823	-1	ARIH2OS	ARIH2 opposite strand lncRNA [Source:HGNC Symbol;Acc:HGNC:34425]
ENSG00000221949.6	3.9248	2.07215	0.677814	0.000119066	0.00162299	TRUE	NA	ENSG00000221949	lncRNA	12	62601751	62603690	-1	LINC01465	long intergenic non-protein coding RNA 1465 [Source:HGNC Symbol;Acc:HGNC:26364]
ENSG00000222041.13	92.9774	1.48842	0.371337	2.34932e-06	5.65083e-05	TRUE	112597	ENSG00000222041	lncRNA	2	87454781	87636740	1	CYTOR	cytoskeleton regulator RNA [Source:HGNC Symbol;Acc:HGNC:28717]
ENSG00000223703.1	4.7903	-1.61824	0.756134	0.000917938	0.00861647	TRUE	NA	ENSG00000223703	unprocessed_pseudogene	2	91736726	91767439	1	IGSF3P2	IGSF3 pseudogene 2 [Source:HGNC Symbol;Acc:HGNC:55896]
ENSG00000223764.2	2.16939	4.12751	1.53597	9.12799e-05	0.0012932	TRUE	100130417	ENSG00000223764	lncRNA	1	916865	921016	-1	LINC02593	long intergenic non-protein coding RNA 2593 [Source:HGNC Symbol;Acc:HGNC:53933]
ENSG00000224057.2	178.523	-1.61502	0.519704	5.87957e-05	0.000897101	TRUE	100507500	ENSG00000224057	lncRNA	7	55179750	55188977	-1	EGFR-AS1	EGFR antisense RNA 1 [Source:HGNC Symbol;Acc:HGNC:40207]
ENSG00000224163.4	8.2771	2.84974	0.795457	1.65563e-05	0.000307609	TRUE	NA	ENSG00000224163	unprocessed_pseudogene	7	128912732	128914063	-1		pseudogene similar to part of filamin C	gamma (actin binding protein 280) (FLNC)
ENSG00000224397.9	8.53013	4.17698	0.698268	3.08304e-10	1.77938e-08	TRUE	100506115	ENSG00000224397	lncRNA	20	50247643	50283250	1	PELATON	plaque enriched lncRNA in atherosclerotic and inflammatory bowel macrophage regulation [Source:HGNC Symbol;Acc:HGNC:50328]
ENSG00000224511.2	62.3189	-1.01992	0.509867	0.00101799	0.00931798	TRUE	100874146	ENSG00000224511	lncRNA	13	30103178	30108895	-1	LINC00365	long intergenic non-protein coding RNA 365 [Source:HGNC Symbol;Acc:HGNC:42687]
ENSG00000224516.6	26.6075	1.68028	0.9636	0.0015445	0.0129509	TRUE	347694	ENSG00000224516	lncRNA	2	232370708	232387044	-1	ECEL1P2	endothelin converting enzyme like 1 pseudogene 2 [Source:HGNC Symbol;Acc:HGNC:14019]
ENSG00000225217.1	20.2684	7.93761	1.34833	1.60776e-19	3.3152e-17	TRUE	NA	ENSG00000225217	unprocessed_pseudogene	1	161606291	161608217	1	HSPA7	heat shock protein family A (Hsp70) member 7 (pseudogene) [Source:HGNC Symbol;Acc:HGNC:5240]
ENSG00000225431.2	2.66948	2.81183	1.41333	0.000888006	0.0084064	TRUE	101928233	ENSG00000225431	lncRNA	21	42599280	42615094	-1	LINC01671	long intergenic non-protein coding RNA 1671 [Source:HGNC Symbol;Acc:HGNC:52459]
ENSG00000225614.4	15.7533	4.35263	0.859288	1.90929e-08	7.58433e-07	TRUE	84627	ENSG00000225614	protein_coding	16	88382959	88440757	1	ZNF469	zinc finger protein 469 [Source:HGNC Symbol;Acc:HGNC:23216]
ENSG00000226519.4	25.0826	-1.05334	0.297833	1.42704e-05	0.000269285	TRUE	NA	ENSG00000226519	lncRNA	13	44094822	44147765	-1	LINC00390	long intergenic non-protein coding RNA 390 [Source:HGNC Symbol;Acc:HGNC:42718]
ENSG00000226891.9	20.4653	-1.42965	0.435138	3.10759e-05	0.000524453	TRUE	NA	ENSG00000226891	lncRNA	1	64972225	65002489	-1	LINC01359	long intergenic non-protein coding RNA 1359 [Source:HGNC Symbol;Acc:HGNC:50591]
ENSG00000227051.7	12.8492	1.81841	0.799031	0.000513726	0.00542474	TRUE	56967	ENSG00000227051	protein_coding	14	96039362	96093971	1	C14orf132	chromosome 14 open reading frame 132 [Source:HGNC Symbol;Acc:HGNC:20346]
ENSG00000227199.1	6.12664	2.88256	0.653365	7.16569e-07	1.95822e-05	TRUE	93653	ENSG00000227199	lncRNA	7	116952446	116954334	-1	ST7-AS1	ST7 antisense RNA 1 [Source:HGNC Symbol;Acc:HGNC:16000]
ENSG00000227300.13	9.20495	6.55022	1.54338	7.21883e-09	3.15486e-07	TRUE	NA	ENSG00000227300	transcribed_unprocessed_pseudogene	17	16829999	16832753	-1	KRT16P2	keratin 16 pseudogene 2 [Source:HGNC Symbol;Acc:HGNC:37807]
ENSG00000228107.1	3.78503	-1.34868	1.09712	0.00372818	0.0260283	TRUE	NA	ENSG00000228107	lncRNA	21	36360630	36362040	1		novel transcript	sense overlapping MORC3
ENSG00000228393.6	43.1247	-1.25864	0.322346	3.39948e-06	7.82019e-05	TRUE	NA	ENSG00000228393	lncRNA	7	104950315	105013068	-1	LINC01004	long intergenic non-protein coding RNA 1004 [Source:HGNC Symbol;Acc:HGNC:48961]
ENSG00000228925.1	8.43022	1.12754	0.540927	0.00109357	0.0098901	TRUE	NA	ENSG00000228925	lncRNA	2	46899275	46908678	1		novel transcript	antisense to MCFD2
ENSG00000229647.3	6.16531	1.24518	0.658276	0.0014744	0.0125159	TRUE	105373853	ENSG00000229647	lncRNA	2	207166120	207248668	1	MYOSLID	myocardin-induced smooth muscle lncRNA	inducer of differentiation [Source:HGNC Symbol;Acc:HGNC:51821]
ENSG00000229719.7	1031.66	-1.10834	0.277574	2.4254e-06	5.79693e-05	TRUE	NA	ENSG00000229719	lncRNA	11	64888458	64893455	-1	MIR194-2HG	MIR194-2 host gene [Source:HGNC Symbol;Acc:HGNC:51946]
ENSG00000230630.5	1.75317	8.985	2.80019	2.58341e-05	0.000449708	TRUE	NA	ENSG00000230630	lncRNA	1	172138397	172144840	-1	DNM3OS	DNM3 opposite strand/antisense RNA [Source:HGNC Symbol;Acc:HGNC:41228]
ENSG00000230836.1	52.6995	2.47648	0.668325	7.09117e-06	0.00014622	TRUE	NA	ENSG00000230836	lncRNA	2	74940258	74942670	1	LINC01293	long intergenic non-protein coding RNA 1293 [Source:HGNC Symbol;Acc:HGNC:50362]
ENSG00000231389.8	16.3884	2.42079	0.525887	1.66497e-07	5.25242e-06	TRUE	3113	ENSG00000231389	protein_coding	6	33064569	33080775	-1	HLA-DPA1	major histocompatibility complex	class II	DP alpha 1 [Source:HGNC Symbol;Acc:HGNC:4938]
ENSG00000231424.3	4.49495	-2.02396	0.773672	0.000325778	0.00370205	TRUE	NA	ENSG00000231424	lncRNA	1	170748573	171251857	-1		novel transcript	antisense to FMO1
ENSG00000231628.1	9.06078	1.22516	0.69327	0.0018151	0.0147404	TRUE	NA	ENSG00000231628	lncRNA	6	105279016	105281755	1		novel transcript
ENSG00000231881.2	272.202	-1.53725	0.312563	3.51968e-08	1.30022e-06	TRUE	NA	ENSG00000231881	lncRNA	6	44058792	44089288	1		novel transcript
ENSG00000232445.2	19.8785	1.63699	0.351771	1.08187e-07	3.58234e-06	TRUE	NA	ENSG00000232445	lncRNA	7	101308270	101314800	1	EMSLR	E2F1 mRNA stabilizing lncRNA [Source:HGNC Symbol;Acc:HGNC:54408]
ENSG00000232453.7	160.05	-1.34695	0.368557	8.9237e-06	0.000178154	TRUE	105378753	ENSG00000232453	lncRNA	1	58882868	58931897	-1	LINC02777	long intergenic non-protein coding RNA 2777 [Source:HGNC Symbol;Acc:HGNC:54297]
ENSG00000233006.8	75.1141	-1.06267	0.217366	4.35552e-08	1.57062e-06	TRUE	553103	ENSG00000233006	lncRNA	5	132311285	132370170	-1	MIR3936HG	MIR3936 host gene [Source:HGNC Symbol;Acc:HGNC:40538]
ENSG00000233452.9	5.68907	1.20529	0.788977	0.00205037	0.0161537	TRUE	NA	ENSG00000233452	lncRNA	6	146824539	147204614	-1	STXBP5-AS1	STXBP5 antisense RNA 1 [Source:HGNC Symbol;Acc:HGNC:44183]
ENSG00000233539.5	2.64069	2.16772	1.58057	0.00291862	0.0214288	TRUE	730338	ENSG00000233539	lncRNA	7	46673785	46759851	-1		novel transcript
ENSG00000233608.5	2.57803	7.26766	1.43757	1.34826e-05	0.000256554	TRUE	117581	ENSG00000233608	protein_coding	2	238848032	238910534	1	TWIST2	twist family bHLH transcription factor 2 [Source:HGNC Symbol;Acc:HGNC:20670]
ENSG00000233901.8	4.65859	1.8641	0.607394	8.25432e-05	0.00119632	TRUE	100506119	ENSG00000233901	lncRNA	9	129332300	129359549	1	LINC01503	long intergenic non-protein coding RNA 1503 [Source:HGNC Symbol;Acc:HGNC:51184]
ENSG00000234456.10	14.1889	9.7699	2.94144	5.17591e-12	4.14841e-10	TRUE	100505881	ENSG00000234456	lncRNA	7	79452877	79471208	1	MAGI2-AS3	MAGI2 antisense RNA 3 [Source:HGNC Symbol;Acc:HGNC:40862]
ENSG00000234618.1	27.3191	-1.06582	0.527697	0.000971609	0.00897314	TRUE	NA	ENSG00000234618	processed_pseudogene	9	76398699	76399586	1	RPSAP9	ribosomal protein SA pseudogene 9 [Source:HGNC Symbol;Acc:HGNC:31463]
ENSG00000234667.2	13.6162	2.88184	0.609505	8.29568e-08	2.82526e-06	TRUE	NA	ENSG00000234667	unitary_pseudogene	3	49873347	49877305	-1	ACTL11P	actin like 11	pseudogene [Source:HGNC Symbol;Acc:HGNC:44626]
ENSG00000234961.1	5.51101	7.78536	2.7468	4.73364e-08	1.68553e-06	TRUE	NA	ENSG00000234961	lncRNA	10	17233325	17234833	-1		novel transcript
ENSG00000234975.6	105.898	-1.23007	0.294077	1.08879e-06	2.84515e-05	TRUE	NA	ENSG00000234975	processed_pseudogene	1	228687415	228687826	1	FTH1P2	ferritin heavy chain 1 pseudogene 2 [Source:HGNC Symbol;Acc:HGNC:3989]
ENSG00000235209.1	4.95646	-1.24896	0.657044	0.00144145	0.0123098	TRUE	NA	ENSG00000235209	lncRNA	22	38921227	38924708	1		novel transcript
ENSG00000235314.1	106.478	-1.07808	0.240805	3.0029e-07	9.00951e-06	TRUE	NA	ENSG00000235314	lncRNA	7	44039171	44042306	1	LINC00957	long intergenic non-protein coding RNA 957 [Source:HGNC Symbol;Acc:HGNC:22332]
ENSG00000235531.11	2.99951	6.44819	2.59369	3.46069e-06	7.92883e-05	TRUE	100132891	ENSG00000235531	lncRNA	8	71828167	72118393	1	MSC-AS1	MSC antisense RNA 1 [Source:HGNC Symbol;Acc:HGNC:48724]
ENSG00000235568.7	18.6456	1.27896	0.383137	2.70474e-05	0.000467955	TRUE	150372	ENSG00000235568	protein_coding	22	42380407	42432403	-1	NFAM1	NFAT activating protein with ITAM motif 1 [Source:HGNC Symbol;Acc:HGNC:29872]
ENSG00000235750.10	512.973	1.09134	0.241317	2.36847e-07	7.24988e-06	TRUE	9674	ENSG00000235750	protein_coding	1	175156986	175192999	-1	KIAA0040	KIAA0040 [Source:HGNC Symbol;Acc:HGNC:28950]
ENSG00000235772.1	13.6625	2.31748	0.453684	1.4045e-08	5.79214e-07	TRUE	NA	ENSG00000235772	lncRNA	21	42560374	42561934	-1		novel transcript
ENSG00000237187.9	11.0693	6.6803	1.22378	1.84975e-11	1.31699e-09	TRUE	441094	ENSG00000237187	lncRNA	5	93360779	93585649	-1	NR2F1-AS1	NR2F1 antisense RNA 1 [Source:HGNC Symbol;Acc:HGNC:48622]
ENSG00000237781.3	2.01759	1.9339	1.39827	0.00309616	0.0225255	TRUE	100289061	ENSG00000237781	lncRNA	1	150548562	150557724	-1	ADAMTSL4-AS2	ADAMTSL4 antisense RNA 2 [Source:HGNC Symbol;Acc:HGNC:40895]
ENSG00000237836.6	249.604	-1.16682	0.382177	7.19166e-05	0.00106546	TRUE	NA	ENSG00000237836	lncRNA	X	18890296	18894974	1	PHKA2-AS1	PHKA2 antisense RNA 1 [Source:HGNC Symbol;Acc:HGNC:44110]
ENSG00000239672.8	64.7184	1.05293	0.783072	0.0027863	0.02066	TRUE	4830	ENSG00000239672	protein_coding	17	51153559	51162428	1	NME1	NME/NM23 nucleoside diphosphate kinase 1 [Source:HGNC Symbol;Acc:HGNC:7849]
ENSG00000239998.7	10.9037	9.8081	2.80264	3.2131e-21	7.83651e-19	TRUE	11027	ENSG00000239998	protein_coding	19	54572920	54590287	1	LILRA2	leukocyte immunoglobulin like receptor A2 [Source:HGNC Symbol;Acc:HGNC:6603]
ENSG00000240216.8	5.41668	1.83697	1.60963	0.00303416	0.0221645	TRUE	NA	ENSG00000240216	transcribed_unitary_pseudogene	3	149229431	149276664	-1	CPHL1P	ceruloplasmin and hephaestin like 1	pseudogene [Source:HGNC Symbol;Acc:HGNC:31714]
ENSG00000240476.2	5.81454	5.20193	1.06817	3.36898e-10	1.92481e-08	TRUE	NA	ENSG00000240476	lncRNA	3	98901046	99316255	1	LINC00973	long intergenic non-protein coding RNA 973 [Source:HGNC Symbol;Acc:HGNC:48868]
ENSG00000240694.9	69.9579	1.5544	0.414119	6.32823e-06	0.000131927	TRUE	10687	ENSG00000240694	protein_coding	8	26504701	26514092	-1	PNMA2	PNMA family member 2 [Source:HGNC Symbol;Acc:HGNC:9159]
ENSG00000240771.8	4.84966	7.46467	2.75212	5.69128e-07	1.59962e-05	TRUE	115557	ENSG00000240771	protein_coding	12	57610180	57617245	1	ARHGEF25	Rho guanine nucleotide exchange factor 25 [Source:HGNC Symbol;Acc:HGNC:30275]
ENSG00000240801.1	16.4477	7.54539	1.43164	4.02795e-14	4.23931e-12	TRUE	NA	ENSG00000240801	lncRNA	11	2129121	2129964	-1		novel transcript	3' overlapping ncRNA IGF2
ENSG00000241635.8	4916.61	-1.14433	0.240652	7.91121e-08	2.7147e-06	TRUE	54658	ENSG00000241635	protein_coding	2	233760270	233773300	1	UGT1A1	UDP glucuronosyltransferase family 1 member A1 [Source:HGNC Symbol;Acc:HGNC:12530]
ENSG00000241644.2	31.0067	1.01344	0.474256	0.000769966	0.00752775	TRUE	11185	ENSG00000241644	protein_coding	7	30697985	30757602	1	INMT	indolethylamine N-methyltransferase [Source:HGNC Symbol;Acc:HGNC:6069]
ENSG00000241839.10	144.389	1.90077	0.267488	5.28063e-14	5.37109e-12	TRUE	80301	ENSG00000241839	protein_coding	15	64841883	64868002	1	PLEKHO2	pleckstrin homology domain containing O2 [Source:HGNC Symbol;Acc:HGNC:30026]
ENSG00000242689.3	4.17498	1.09522	1.06429	0.00418605	0.0284702	TRUE	1270	ENSG00000242689	protein_coding	11	58622665	58625733	1	CNTF	ciliary neurotrophic factor [Source:HGNC Symbol;Acc:HGNC:2169]
ENSG00000243137.8	5.95732	7.65995	2.97063	1.83811e-05	0.000336227	TRUE	5672	ENSG00000243137	protein_coding	19	43192702	43207299	-1	PSG4	pregnancy specific beta-1-glycoprotein 4 [Source:HGNC Symbol;Acc:HGNC:9521]
ENSG00000243509.6	113.167	2.49548	0.509171	3.60867e-08	1.33092e-06	TRUE	8771	ENSG00000243509	protein_coding	20	63696652	63698684	1	TNFRSF6B	TNF receptor superfamily member 6b [Source:HGNC Symbol;Acc:HGNC:11921]
ENSG00000243701.8	2.89092	3.05839	1.61408	0.00182306	0.0147787	TRUE	344595	ENSG00000243701	lncRNA	3	107220744	107348464	1	DUBR	DPPA2 upstream binding RNA [Source:HGNC Symbol;Acc:HGNC:48569]
ENSG00000243710.8	70.259	-2.27253	0.51595	4.11665e-07	1.20638e-05	TRUE	149465	ENSG00000243710	protein_coding	1	43172330	43254358	1	CFAP57	cilia and flagella associated protein 57 [Source:HGNC Symbol;Acc:HGNC:26485]
ENSG00000244219.7	6.56229	1.43815	0.697015	0.00118073	0.0105244	TRUE	100289187	ENSG00000244219	protein_coding	7	99598267	99611045	1	TMEM225B	transmembrane protein 225B [Source:HGNC Symbol;Acc:HGNC:53075]
ENSG00000244257.5	24.5364	3.53185	1.74678	0.00067366	0.00674612	TRUE	NA	ENSG00000244257	unprocessed_pseudogene	16	16310341	16334190	1	PKD1P1	polycystin 1	transient receptor potential channel interacting pseudogene 1 [Source:HGNC Symbol;Acc:HGNC:30065]
ENSG00000244482.11	12.816	4.96772	0.737125	4.65157e-13	4.35979e-11	TRUE	79168	ENSG00000244482	protein_coding	19	54236590	54242790	-1	LILRA6	leukocyte immunoglobulin like receptor A6 [Source:HGNC Symbol;Acc:HGNC:15495]
ENSG00000244486.9	5.0226	4.60488	0.664189	4.93993e-06	0.000106712	TRUE	91179	ENSG00000244486	protein_coding	22	20424584	20437826	-1	SCARF2	scavenger receptor class F member 2 [Source:HGNC Symbol;Acc:HGNC:19869]
ENSG00000244682.8	5.12224	7.53646	2.63298	1.23506e-09	6.35229e-08	TRUE	NA	ENSG00000244682	protein_coding	1	161581339	161605662	1	FCGR2C	Fc gamma receptor IIc (gene/pseudogene) [Source:HGNC Symbol;Acc:HGNC:15626]
ENSG00000246695.9	2.20853	4.37922	1.65394	0.000147475	0.00192686	TRUE	NA	ENSG00000246695	lncRNA	12	25936683	25959765	-1	RASSF8-AS1	RASSF8 antisense RNA 1 [Source:HGNC Symbol;Acc:HGNC:48637]
ENSG00000246763.7	4.33207	2.16355	0.821748	0.0003728	0.00415113	TRUE	503569	ENSG00000246763	lncRNA	5	98769618	98773469	-1	RGMB-AS1	RGMB antisense RNA 1 [Source:HGNC Symbol;Acc:HGNC:48666]
ENSG00000248323.8	28.7388	1.46845	0.382559	5.05072e-06	0.000108898	TRUE	NA	ENSG00000248323	lncRNA	5	91054834	91314547	-1	LUCAT1	lung cancer associated transcript 1 [Source:HGNC Symbol;Acc:HGNC:48498]
ENSG00000248405.10	11.7475	1.38222	0.751561	0.00149332	0.0126321	TRUE	553158	ENSG00000248405	protein_coding	22	44702233	44862706	1	PRR5-ARHGAP8	PRR5-ARHGAP8 readthrough [Source:HGNC Symbol;Acc:HGNC:34512]
ENSG00000249026.2	12.4486	-1.38375	0.643928	0.000761506	0.00745976	TRUE	NA	ENSG00000249026	processed_pseudogene	5	115389643	115392370	-1	CTNNA1P1	catenin alpha 1 pseudogene 1 [Source:HGNC Symbol;Acc:HGNC:2513]
ENSG00000249279.6	14.1106	1.26531	0.717457	0.00159979	0.013321	TRUE	105378992	ENSG00000249279	lncRNA	5	61201304	61304811	-1	LINC02057	long intergenic non-protein coding RNA 2057 [Source:HGNC Symbol;Acc:HGNC:52900]
ENSG00000249464.8	23.9517	-1.12849	0.347563	3.51895e-05	0.00058218	TRUE	285419	ENSG00000249464	lncRNA	4	123539026	123962704	1	LINC01091	long intergenic non-protein coding RNA 1091 [Source:HGNC Symbol;Acc:HGNC:27721]
ENSG00000249835.2	2.55941	6.43934	2.5324	5.80306e-07	1.623e-05	TRUE	105379054	ENSG00000249835	lncRNA	5	83531352	83581320	-1	VCAN-AS1	VCAN antisense RNA 1 [Source:HGNC Symbol;Acc:HGNC:40163]
ENSG00000249948.7	256.283	-2.92257	0.490723	1.101e-10	6.99524e-09	TRUE	57733	ENSG00000249948	protein_coding	4	22692914	22819575	1	GBA3	glucosylceramidase beta 3 (gene/pseudogene) [Source:HGNC Symbol;Acc:HGNC:19069]
ENSG00000249992.2	81.4964	4.44721	0.459319	1.66215e-23	5.09471e-21	TRUE	25907	ENSG00000249992	protein_coding	3	45224466	45226287	-1	TMEM158	transmembrane protein 158 [Source:HGNC Symbol;Acc:HGNC:30293]
ENSG00000250159.7	86.6047	-1.95787	0.337724	2.77968e-10	1.6125e-08	TRUE	NA	ENSG00000250159	lncRNA	5	137809780	137889394	-1	PKD2L2-DT	PKD2L2 divergent transcript [Source:HGNC Symbol;Acc:HGNC:55557]
ENSG00000250295.6	2.42045	1.62403	1.09343	0.00291928	0.0214288	TRUE	101926926	ENSG00000250295	lncRNA	8	73297711	73356461	-1	RDH10-AS1	RDH10 antisense RNA 1 [Source:HGNC Symbol;Acc:HGNC:51658]
ENSG00000250305.9	7.33938	2.43319	0.895311	0.000206405	0.00254163	TRUE	57604	ENSG00000250305	protein_coding	8	12945642	13031503	1	TRMT9B	tRNA methyltransferase 9B (putative) [Source:HGNC Symbol;Acc:HGNC:26725]
ENSG00000250899.3	5.49511	1.12668	0.65232	0.00195916	0.0155812	TRUE	NA	ENSG00000250899	lncRNA	12	3041437	3044950	1		novel transcript
ENSG00000251380.3	2.98241	6.70154	2.61748	1.49725e-06	3.78182e-05	TRUE	140947	ENSG00000251380	protein_coding	5	135444214	135447348	-1	DCANP1	dendritic cell associated nuclear protein 1 [Source:HGNC Symbol;Acc:HGNC:24459]
ENSG00000251432.8	235.815	-1.126	0.298773	5.97116e-06	0.000125638	TRUE	100507487	ENSG00000251432	lncRNA	4	128292751	128519398	1	LINC02615	long intergenic non-protein coding RNA 2615 [Source:HGNC Symbol;Acc:HGNC:53402]
ENSG00000251637.6	56.5991	-1.65723	0.434849	4.91142e-06	0.000106197	TRUE	NA	ENSG00000251637	lncRNA	11	67886477	67906350	1	LINC02754	long intergenic non-protein coding RNA 2754 [Source:HGNC Symbol;Acc:HGNC:54274]
ENSG00000253214.3	4.22839	-2.15528	0.931884	0.000537834	0.00563471	TRUE	105375924	ENSG00000253214	lncRNA	8	81149107	81165266	1		novel transcript
ENSG00000253276.5	270.852	1.00346	0.166794	7.80296e-11	5.13005e-09	TRUE	168455	ENSG00000253276	protein_coding	7	106654360	106661158	-1	CCDC71L	coiled-coil domain containing 71 like [Source:HGNC Symbol;Acc:HGNC:26685]
ENSG00000254415.4	4.37403	5.27871	1.40388	8.60189e-08	2.90339e-06	TRUE	100049587	ENSG00000254415	protein_coding	19	51639478	51646825	-1	SIGLEC14	sialic acid binding Ig like lectin 14 [Source:HGNC Symbol;Acc:HGNC:32926]
ENSG00000255197.7	3.52341	7.01838	2.5327	9.92579e-10	5.18748e-08	TRUE	127138868	ENSG00000255197	lncRNA	11	47381509	47409369	-1	SLC39A13-AS1	SLC39A13 antisense RNA 1 [Source:HGNC Symbol;Acc:HGNC:56351]
ENSG00000255198.6	6.00437	1.73378	0.602285	0.000160077	0.00206065	TRUE	NA	ENSG00000255198	lncRNA	16	1964895	1965509	1	SNHG9	small nucleolar RNA host gene 9 [Source:HGNC Symbol;Acc:HGNC:33102]
ENSG00000255248.11	33.8266	7.45335	1.03124	3.98655e-16	5.35047e-14	TRUE	399959	ENSG00000255248	lncRNA	11	122028325	122556721	-1	MIR100HG	mir-100-let-7a-2-mir-125b-1 cluster host gene [Source:HGNC Symbol;Acc:HGNC:39522]
ENSG00000255364.1	5.16711	-1.77939	0.602894	0.000133569	0.00178633	TRUE	NA	ENSG00000255364	lncRNA	8	122414332	122428551	-1	SMILR	smooth muscle induced lncRNA	enhancer of proliferation [Source:HGNC Symbol;Acc:HGNC:51825]
ENSG00000255390.1	3.3714	2.65165	0.94688	0.00026235	0.00310252	TRUE	NA	ENSG00000255390	lncRNA	11	6621451	6622322	1	DCHS1-AS1	DCHS1 antisense RNA 1 [Source:HGNC Symbol;Acc:HGNC:40650]
ENSG00000255774.2	193.435	-1.17165	0.348334	2.57408e-05	0.000448427	TRUE	105379407	ENSG00000255774	lncRNA	11	69475567	69481545	-1	LINC02747	long intergenic non-protein coding RNA 2747 [Source:HGNC Symbol;Acc:HGNC:54266]
ENSG00000255833.2	5.40397	5.02848	1.1241	9.862e-09	4.22056e-07	TRUE	497189	ENSG00000255833	protein_coding	5	135444226	135452351	-1	TIFAB	TIFA inhibitor [Source:HGNC Symbol;Acc:HGNC:34024]
ENSG00000256040.2	3.39902	6.75653	2.77295	2.88641e-05	0.000492623	TRUE	493913	ENSG00000256040	lncRNA	9	116398157	116400606	-1	PAPPA-AS1	PAPPA antisense RNA 1 [Source:HGNC Symbol;Acc:HGNC:35152]
ENSG00000256162.2	14.7014	-1.52478	0.641601	0.000468033	0.00500279	TRUE	100507203	ENSG00000256162	protein_coding	6	130827406	130837135	1	SMLR1	small leucine rich protein 1 [Source:HGNC Symbol;Acc:HGNC:44670]
ENSG00000256802.3	15.0481	-1.14212	0.453826	0.000304584	0.00349447	TRUE	100130111	ENSG00000256802	lncRNA	15	29674932	29680957	1	LCIIAR	lung cancer immune cell infiltration associated lncRNA [Source:HGNC Symbol;Acc:HGNC:56346]
ENSG00000257354.2	21.6605	1.64124	0.41857	3.06423e-06	7.15786e-05	TRUE	120766144	ENSG00000257354	lncRNA	12	62602752	62622213	1	MIRLET7IHG	MIRLET7I host gene [Source:HGNC Symbol;Acc:HGNC:55478]
ENSG00000257698.3	3.11976	1.9296	1.28704	0.00130386	0.0114098	TRUE	NA	ENSG00000257698	lncRNA	12	57930115	57936345	-1	GIHCG	GIHCG inhibitor of miR-200b/200a/429 expression [Source:HGNC Symbol;Acc:HGNC:52649]
ENSG00000258227.7	4.49242	6.54476	2.58159	1.08823e-06	2.84515e-05	TRUE	23601	ENSG00000258227	protein_coding	7	141927357	141947007	-1	CLEC5A	C-type lectin domain containing 5A [Source:HGNC Symbol;Acc:HGNC:2054]
ENSG00000258311.5	129.946	-1.02941	0.250752	1.58636e-06	3.96712e-05	TRUE	NA	ENSG00000258311	protein_coding	12	55716036	55724703	1		novel protein
ENSG00000258667.4	146.989	-1.05366	0.192488	1.81071e-09	9.03105e-08	TRUE	NA	ENSG00000258667	lncRNA	14	61680723	61751163	-1	HIF1A-AS3	HIF1A antisense RNA 3 [Source:HGNC Symbol;Acc:HGNC:54284]
ENSG00000259207.10	26.2063	2.934	0.449112	2.23162e-12	1.88169e-10	TRUE	3690	ENSG00000259207	protein_coding	17	47253827	47313743	1	ITGB3	integrin subunit beta 3 [Source:HGNC Symbol;Acc:HGNC:6156]
ENSG00000259347.9	111.908	-1.44669	0.349383	1.27555e-06	3.284e-05	TRUE	NA	ENSG00000259347	lncRNA	15	66984103	67065268	-1	SMAD3-DT	SMAD3 divergent transcript [Source:HGNC Symbol;Acc:HGNC:56759]
ENSG00000259884.1	114.029	1.11793	0.603185	0.00133887	0.0116354	TRUE	115409980	ENSG00000259884	lncRNA	12	52058459	52059503	-1	NR4A1AS	NR4A1 antisense RNA [Source:HGNC Symbol;Acc:HGNC:54409]
ENSG00000260228.6	9.28813	4.51052	0.926708	8.07865e-08	2.75964e-06	TRUE	102724163	ENSG00000260228	lncRNA	16	83789967	83807834	-1	CDH13-AS2	CDH13 antisense RNA 2 [Source:HGNC Symbol;Acc:HGNC:56243]
ENSG00000260280.5	175.292	-1.12625	0.301832	6.98069e-06	0.000144335	TRUE	100526831	ENSG00000260280	lncRNA	16	29455105	29464963	1	SLX1B-SULT1A4	SLX1B-SULT1A4 readthrough (NMD candidate) [Source:HGNC Symbol;Acc:HGNC:48353]
ENSG00000260314.3	37.1435	11.1631	2.96515	5.78839e-25	2.1882e-22	TRUE	4360	ENSG00000260314	protein_coding	10	17809348	17911164	1	MRC1	mannose receptor C-type 1 [Source:HGNC Symbol;Acc:HGNC:7228]
ENSG00000260328.1	18.5551	2.13923	0.515991	1.43831e-06	3.66148e-05	TRUE	NA	ENSG00000260328	lncRNA	17	17011914	17014990	-1		novel transcript
ENSG00000260496.4	6.73411	2.42259	0.589394	2.48023e-06	5.89691e-05	TRUE	NA	ENSG00000260496	lncRNA	16	994556	998035	-1		novel transcript
ENSG00000260593.1	3.97043	-1.18688	1.01652	0.00355922	0.0251403	TRUE	NA	ENSG00000260593	lncRNA	16	71623708	71626816	-1		novel transcript	antisense to MARVELD3
ENSG00000260912.1	2645.92	-1.03492	0.27027	4.87303e-06	0.000105638	TRUE	NA	ENSG00000260912	lncRNA	9	19453209	19455173	1		novel transcript	overlapping ACER2
ENSG00000261087.1	119.023	-1.00637	0.208907	5.72387e-08	2.00044e-06	TRUE	NA	ENSG00000261087	lncRNA	8	101166805	101169629	-1	ZNNT1	ZNF706 neighboring transcript 1 [Source:HGNC Symbol;Acc:HGNC:54438]
ENSG00000261105.6	6.10528	2.97124	1.13604	0.000228443	0.00276055	TRUE	101927155	ENSG00000261105	lncRNA	13	75604700	75635994	-1	LMO7-AS1	LMO7 antisense RNA 1 [Source:HGNC Symbol;Acc:HGNC:50277]
ENSG00000261211.2	31.2636	-1.09773	0.36659	8.10093e-05	0.00117861	TRUE	NA	ENSG00000261211	lncRNA	6	6680309	6686948	-1		novel transcript
ENSG00000261327.5	3.0321	6.54217	2.74126	3.91374e-05	0.000640487	TRUE	105371401	ENSG00000261327	lncRNA	16	88177298	88186929	-1		novel transcript
ENSG00000261371.6	11.1982	1.84332	0.531101	1.98815e-05	0.000359899	TRUE	5175	ENSG00000261371	protein_coding	17	64319415	64413776	-1	PECAM1	platelet and endothelial cell adhesion molecule 1 [Source:HGNC Symbol;Acc:HGNC:8823]
ENSG00000261617.2	21.3963	-1.56647	0.495825	6.49806e-05	0.000982593	TRUE	101927009	ENSG00000261617	lncRNA	16	9355588	9408093	1	LINC02177	long intergenic non-protein coding RNA 2177 [Source:HGNC Symbol;Acc:HGNC:53039]
ENSG00000263873.1	19.5219	9.80285	3.1168	2.17504e-08	8.53535e-07	TRUE	NA	ENSG00000263873	lncRNA	11	119417951	119419114	1	THY1-AS1	THY1 antisense RNA 1 [Source:HGNC Symbol;Acc:HGNC:54852]
ENSG00000263874.3	45.1869	1.11136	0.351511	5.02726e-05	0.000787489	TRUE	100505576	ENSG00000263874	protein_coding	17	38925614	38929381	1	LASP1NB	LASP1 neighbor [Source:HGNC Symbol;Acc:HGNC:44353]
ENSG00000265095.1	4.17678	-1.57362	0.772139	0.000989324	0.0090997	TRUE	NA	ENSG00000265095	processed_pseudogene	17	16391434	16391882	1	FTLP12	ferritin light chain pseudogene 12 [Source:HGNC Symbol;Acc:HGNC:37961]
ENSG00000265168.1	1571.56	-1.10701	0.244563	2.3502e-07	7.20369e-06	TRUE	NA	ENSG00000265168	lncRNA	17	28573117	28574243	1		novel transcript	antisense to ALDOC
ENSG00000265206.6	3.70598	4.50233	1.09954	1.2387e-07	4.03103e-06	TRUE	123466215	ENSG00000265206	lncRNA	17	58330879	58332523	-1	MIR142HG	MIR142 host genes [Source:HGNC Symbol;Acc:HGNC:55980]
ENSG00000266010.4	164.236	-1.00042	0.252251	2.74736e-06	6.48446e-05	TRUE	100128893	ENSG00000266010	lncRNA	18	22164886	22169878	-1	GATA6-AS1	GATA6 antisense RNA 1 (head to head) [Source:HGNC Symbol;Acc:HGNC:48840]
ENSG00000266728.5	4.91045	1.26991	1.61874	0.00419037	0.0284891	TRUE	NA	ENSG00000266728	protein_coding	17	27623364	27640777	1		novel protein
ENSG00000267082.2	32.496	-1.25264	0.248748	1.82279e-08	7.27898e-07	TRUE	NA	ENSG00000267082	lncRNA	19	11197626	11221809	1	DOCK6-AS1	DOCK6 antisense RNA 1 [Source:HGNC Symbol;Acc:HGNC:56684]
ENSG00000267328.1	6.71299	5.28541	1.29387	2.94517e-07	8.90698e-06	TRUE	NA	ENSG00000267328	lncRNA	19	35754566	35755490	1		novel transcript
ENSG00000267523.1	37.0711	-1.04183	0.242019	6.97657e-07	1.91114e-05	TRUE	NA	ENSG00000267523	lncRNA	19	55661901	55674715	-1		novel transcript	antisense to U2AF2A
ENSG00000267881.2	27.9232	1.00323	1.12816	0.00383766	0.0265708	TRUE	NA	ENSG00000267881	protein_coding	19	41708657	41756737	1		novel protein	readthrough between CEACAM5-CEACAM6
ENSG00000267940.1	44.7771	-1.22262	0.383285	4.49554e-05	0.000715811	TRUE	NA	ENSG00000267940	lncRNA	11	6201901	6203253	-1		novel transcript
ENSG00000268001.1	5.28311	1.38046	1.05357	0.00348171	0.0247198	TRUE	100505812	ENSG00000268001	lncRNA	19	48255675	48258199	1	CARD8-AS1	CARD8 antisense RNA 1 [Source:HGNC Symbol;Acc:HGNC:51408]
ENSG00000268104.3	611.148	2.29329	0.609317	5.95886e-06	0.000125496	TRUE	11254	ENSG00000268104	protein_coding	X	116436606	116461458	1	SLC6A14	solute carrier family 6 member 14 [Source:HGNC Symbol;Acc:HGNC:11047]
ENSG00000268388.6	22.1199	10.1472	2.8397	3.43537e-24	1.1459e-21	TRUE	400550	ENSG00000268388	lncRNA	16	86474529	86509099	-1	FENDRR	FOXF1 adjacent non-coding developmental regulatory RNA [Source:HGNC Symbol;Acc:HGNC:43894]
ENSG00000268621.6	423.328	-1.26295	0.525601	0.000425947	0.00463715	TRUE	645553	ENSG00000268621	lncRNA	19	46189029	46203160	-1	IGFL2-AS1	IGFL2 antisense RNA 1 [Source:HGNC Symbol;Acc:HGNC:52559]
ENSG00000268886.1	1.91204	2.44407	1.20232	0.000939135	0.00875883	TRUE	NA	ENSG00000268886	lncRNA	19	52575883	52585561	-1		novel transcript	antisense to ZNF701
ENSG00000268895.6	4.54973	3.01219	0.793457	7.26216e-06	0.000149214	TRUE	503538	ENSG00000268895	lncRNA	19	58347718	58355455	1	A1BG-AS1	A1BG antisense RNA 1 [Source:HGNC Symbol;Acc:HGNC:37133]
ENSG00000269186.4	2.35199	6.36421	2.7727	0.000101918	0.00141822	TRUE	100506542	ENSG00000269186	lncRNA	16	86195954	86199937	1	LINC01082	long intergenic non-protein coding RNA 1082 [Source:HGNC Symbol;Acc:HGNC:49125]
ENSG00000269378.1	420.874	1.03118	0.368537	0.000159421	0.00205453	TRUE	NA	ENSG00000269378	processed_pseudogene	19	14621634	14622242	-1	ITGB1P1	integrin subunit beta 1 pseudogene 1 [Source:HGNC Symbol;Acc:HGNC:3781]
ENSG00000270757.1	8.82624	8.54524	2.88411	2.9287e-08	1.109e-06	TRUE	100529241	ENSG00000270757	protein_coding	2	197500413	197550726	1	HSPE1-MOB4	HSPE1-MOB4 readthrough [Source:HGNC Symbol;Acc:HGNC:49184]
ENSG00000270959.2	12.3694	1.4186	0.452394	6.26643e-05	0.000950737	TRUE	339929	ENSG00000270959	lncRNA	3	188151206	188154069	-1	LPP-AS2	LPP antisense RNA 2 [Source:HGNC Symbol;Acc:HGNC:27952]
ENSG00000271425.9	24.7331	1.45624	0.312323	1.39522e-07	4.45098e-06	TRUE	100132406	ENSG00000271425	protein_coding	1	146064711	146229000	-1	NBPF10	NBPF member 10 [Source:HGNC Symbol;Acc:HGNC:31992]
ENSG00000271533.1	21.4639	-1.02496	0.337496	8.36279e-05	0.00120818	TRUE	NA	ENSG00000271533	lncRNA	X	74209976	74213660	-1		novel transcript	sense intronic FTX
ENSG00000272077.1	3.08836	2.22078	0.827211	0.000344517	0.00387424	TRUE	NA	ENSG00000272077	lncRNA	3	44667412	44669364	1		novel transcript
ENSG00000272079.2	53.1154	-1.32183	0.302562	4.96272e-07	1.42307e-05	TRUE	NA	ENSG00000272079	lncRNA	16	3006120	3007388	1		novel transcript
ENSG00000272141.1	352.428	-1.31593	0.271765	5.18049e-08	1.83028e-06	TRUE	NA	ENSG00000272141	lncRNA	1	1169357	1170343	1		novel transcript
ENSG00000272205.2	6.29369	-1.68322	0.638635	0.000290042	0.00336165	TRUE	118568815	ENSG00000272205	lncRNA	1	167219822	167220588	-1	POU2F1-DT	POU2F1 divergent transcript [Source:HGNC Symbol;Acc:HGNC:55222]
ENSG00000272341.1	33.8629	-1.09955	0.265451	1.40003e-06	3.57608e-05	TRUE	NA	ENSG00000272341	lncRNA	6	16764346	16766883	1		novel transcript
ENSG00000272789.1	14.3974	-1.35405	0.419116	3.94439e-05	0.000643645	TRUE	NA	ENSG00000272789	lncRNA	2	127625997	127626848	-1		novel transcript	antisense to MYO7B
ENSG00000272906.1	8.64483	-1.33751	0.4386	8.75755e-05	0.00125324	TRUE	NA	ENSG00000272906	lncRNA	1	179881607	179882595	-1		novel transcript	antisense to TOR1AIP1
ENSG00000273002.1	10.0306	-1.46285	0.476919	6.89111e-05	0.00103035	TRUE	107985209	ENSG00000273002	lncRNA	1	155978799	155982986	1	ARHGEF2-AS2	ARHGEF2 antisense RNA 2 [Source:HGNC Symbol;Acc:HGNC:55175]
ENSG00000273017.1	4.47539	-2.00788	0.720722	0.00017958	0.00227427	TRUE	NA	ENSG00000273017	lncRNA	21	29359002	29359453	1		novel transcript	sense intronic BACH1
ENSG00000273132.1	5.60336	3.5963	0.8173	9.18091e-07	2.44702e-05	TRUE	NA	ENSG00000273132	lncRNA	6	149852462	149853192	1		novel transcript	antisense to LRP11
ENSG00000274204.1	4.37323	1.35491	0.821318	0.00208796	0.0164213	TRUE	NA	ENSG00000274204	lncRNA	13	106506046	106506713	-1		novel transcript	sense intronic to EFNB2
ENSG00000275302.2	14.4559	6.8034	1.08833	9.76846e-16	1.23781e-13	TRUE	6351	ENSG00000275302	protein_coding	17	36103827	36105621	1	CCL4	C-C motif chemokine ligand 4 [Source:HGNC Symbol;Acc:HGNC:10630]
ENSG00000275371.1	30.6397	-1.77045	0.464402	4.80191e-06	0.000104427	TRUE	NA	ENSG00000275371	lncRNA	16	30110895	30111955	1		novel transcript	antisense to GDPD3
ENSG00000275672.1	11.0842	-2.58782	0.464092	1.56157e-09	7.94162e-08	TRUE	NA	ENSG00000275672	lncRNA	15	45378700	45380123	1		GATM antisense RNA 1
ENSG00000275713.3	12.4509	-1.5264	0.492508	6.96762e-05	0.00104042	TRUE	8345	ENSG00000275713	protein_coding	6	26251614	26252075	1	H2BC9	H2B clustered histone 9 [Source:HGNC Symbol;Acc:HGNC:4755]
ENSG00000275832.5	85.966	1.85472	0.479551	3.92039e-06	8.87447e-05	TRUE	57636	ENSG00000275832	protein_coding	17	38419280	38512385	1	ARHGAP23	Rho GTPase activating protein 23 [Source:HGNC Symbol;Acc:HGNC:29293]
ENSG00000275993.4	498.28	2.46396	0.312768	1.47552e-16	2.06591e-14	TRUE	102724428	ENSG00000275993	artifact	21	6111131	6123778	1		novel protein	similar to salt-inducible kinase 1 SIK1
ENSG00000276043.5	25.9357	2.01237	0.515443	3.79006e-06	8.5966e-05	TRUE	29128	ENSG00000276043	protein_coding	19	4903080	4962154	1	UHRF1	ubiquitin like with PHD and ring finger domains 1 [Source:HGNC Symbol;Acc:HGNC:12556]
ENSG00000276054.1	15.1552	-4.55298	0.543644	8.37133e-18	1.32782e-15	TRUE	NA	ENSG00000276054	lncRNA	17	37386886	37387926	1		novel transcript	sense intronic to C17orf78
ENSG00000276085.1	2.56214	6.64248	2.56423	3.89544e-07	1.14674e-05	TRUE	6349	ENSG00000276085	protein_coding	17	36194869	36196758	-1	CCL3L3	C-C motif chemokine ligand 3 like 3 [Source:HGNC Symbol;Acc:HGNC:30554]
ENSG00000276085.1	2.56214	6.64248	2.56423	3.89544e-07	1.14674e-05	TRUE	414062	ENSG00000276085	protein_coding	17	36194869	36196758	-1	CCL3L3	C-C motif chemokine ligand 3 like 3 [Source:HGNC Symbol;Acc:HGNC:30554]
ENSG00000277161.2	18.6418	1.15121	0.574618	0.00112733	0.0101509	TRUE	284098	ENSG00000277161	protein_coding	17	36534987	36539310	1	PIGW	phosphatidylinositol glycan anchor biosynthesis class W [Source:HGNC Symbol;Acc:HGNC:23213]
ENSG00000277632.2	35.5533	11.4393	2.96578	4.66801e-30	2.94111e-27	TRUE	6348	ENSG00000277632	protein_coding	17	36088256	36090169	-1	CCL3	C-C motif chemokine ligand 3 [Source:HGNC Symbol;Acc:HGNC:10627]
ENSG00000278535.5	2615.27	-1.14935	0.22299	1.10572e-08	4.67908e-07	TRUE	79154	ENSG00000278535	protein_coding	17	36591879	36600804	1	DHRS11	dehydrogenase/reductase 11 [Source:HGNC Symbol;Acc:HGNC:28639]
ENSG00000279088.2	36.2422	1.12295	0.347912	4.50931e-05	0.000717252	TRUE	NA	ENSG00000279088	TEC	10	73742962	73744316	-1		TEC
ENSG00000279110.1	27.5505	-1.02258	0.456694	0.000619249	0.00630989	TRUE	NA	ENSG00000279110	lncRNA	22	25052122	25065241	-1		novel transcript
ENSG00000279838.1	14.2728	1.21775	0.473822	0.00028903	0.00335334	TRUE	NA	ENSG00000279838	TEC	1	185292384	185294372	-1		TEC
ENSG00000280287.1	29.109	-1.17034	0.275669	8.19295e-07	2.20442e-05	TRUE	NA	ENSG00000280287	TEC	12	132550729	132554947	1		novel transcript
ENSG00000280721.1	1.82284	2.1892	1.30902	0.00282192	0.0208627	TRUE	NA	ENSG00000280721	lncRNA	2	87439523	87459044	-1	LINC01943	long intergenic non-protein coding RNA 1943 [Source:HGNC Symbol;Acc:HGNC:52767]
ENSG00000282408.1	129.183	-1.18497	0.261102	2.20071e-07	6.78214e-06	TRUE	105377924	ENSG00000282408	lncRNA	6	106451496	106457248	-1		novel transcript	antisense to AIM1
ENSG00000283235.2	31.8656	-1.22598	0.308608	2.48427e-06	5.90033e-05	TRUE	NA	ENSG00000283235	lncRNA	5	176173345	176199295	-1		novel transcript
ENSG00000283674.4	22.1942	-1.15396	0.358285	4.13905e-05	0.000670408	TRUE	729732	ENSG00000283674	lncRNA	8	12467693	12665588	-1		novel transcript
ENSG00000283930.1	36.5268	-1.24845	0.389531	4.77471e-05	0.000754178	TRUE	NA	ENSG00000283930	protein_coding	10	38094368	38360098	1	PLD5P1	PLD5 pseudogene 1 [Source:HGNC Symbol;Acc:HGNC:55072]
ENSG00000283992.2	70.3966	3.70799	0.742129	1.87405e-08	7.46143e-07	TRUE	432355	ENSG00000283992	protein_coding	8	142764338	142769828	-1	SLURP2	secreted LY6/PLAUR domain containing 2 [Source:HGNC Symbol;Acc:HGNC:25549]
ENSG00000284606.1	6.15108	-1.67027	0.591061	0.000145344	0.00190891	TRUE	NA	ENSG00000284606	lncRNA	8	8059572	8199973	1		novel transcript
ENSG00000284660.1	12.7317	-1.48598	0.426726	1.92335e-05	0.000351241	TRUE	NA	ENSG00000284660	transcribed_unprocessed_pseudogene	3	125766601	125766818	1		RNA binding protein	fox-1 homolog (C. elegans) 1 (RBFOX1) pseudogene
ENSG00000284879.1	8.84149	1.52441	1.17164	0.00288735	0.0212288	TRUE	NA	ENSG00000284879	lncRNA	2	87455476	87767359	1	NCAL1	NK cell activity associated lncRNA 1 [Source:HGNC Symbol;Acc:HGNC:56663]
ENSG00000286190.2	2.46239	5.3751	1.10001	8.41985e-06	0.000169458	TRUE	728392	ENSG00000286190	protein_coding	17	5499427	5501006	-1		novel protein
ENSG00000286190.2	2.46239	5.3751	1.10001	8.41985e-06	0.000169458	TRUE	124900388	ENSG00000286190	protein_coding	17	5499427	5501006	-1		novel protein
ENSG00000286733.1	74.8963	-2.15927	0.347848	2.45243e-11	1.72217e-09	TRUE	101927505	ENSG00000286733	lncRNA	15	101602786	101614531	-1	LINC02348	long intergenic non-protein coding RNA 2348 [Source:HGNC Symbol;Acc:HGNC:53270]
ENSG00000287315.1	83.3007	-1.22304	0.217721	8.85192e-10	4.65845e-08	TRUE	NA	ENSG00000287315	lncRNA	1	228357012	228368554	-1		novel transcript	antisense to OBSCN
ENSG00000287338.1	120.694	-2.51824	0.518397	4.47216e-08	1.60249e-06	TRUE	NA	ENSG00000287338	lncRNA	1	223091872	223103335	-1		novel transcript
ENSG00000287419.1	11.5331	2.33634	0.611442	4.50193e-06	9.89464e-05	TRUE	NA	ENSG00000287419	lncRNA	10	103573157	103583687	-1		novel transcript	antisense to NEURL1
ENSG00000287527.1	14.6098	1.22075	0.687963	0.00150027	0.0126596	TRUE	NA	ENSG00000287527	lncRNA	5	141822076	141825488	-1		novel transcript
ENSG00000287562.1	28.9332	-1.47165	0.249587	1.67701e-10	1.01978e-08	TRUE	NA	ENSG00000287562	lncRNA	6	44090787	44095585	-1		novel transcript
ENSG00000287839.3	969.188	-1.27891	0.177898	2.97512e-14	3.1831e-12	TRUE	NA	ENSG00000287839	protein_coding	1	155626755	155648640	-1		novel protein
ENSG00000288771.2	8.70823	2.68337	0.949276	0.000151219	0.00196672	TRUE	NA	ENSG00000288771	lncRNA	9	68956690	68975895	-1		novel transcript	antisense to PIP5K1B
ENSG00000288796.1	3.22166	3.53306	1.4182	0.000507316	0.00536204	TRUE	NA	ENSG00000288796	protein_coding	4	73981074	73988190	-1		novel protein
ENSG00000288852.1	2.76378	1.5321	1.65816	0.00489901	0.0322154	TRUE	NA	ENSG00000288852	lncRNA	11	64183353	64184738	-1		novel transcript
ENSG00000288905.2	25.9992	1.20404	1.5023	0.00374021	0.0260872	TRUE	645166	ENSG00000288905	lncRNA	1	144716025	144758298	1	LSP1P5	LSP1 pseudogene 5 [Source:HGNC Symbol;Acc:HGNC:50697]
ENSG00000288905.2	25.9992	1.20404	1.5023	0.00374021	0.0260872	TRUE	100996732	ENSG00000288905	lncRNA	1	144716025	144758298	1	LSP1P5	LSP1 pseudogene 5 [Source:HGNC Symbol;Acc:HGNC:50697]
ENSG00000288905.2	25.9992	1.20404	1.5023	0.00374021	0.0260872	TRUE	107985200	ENSG00000288905	lncRNA	1	144716025	144758298	1	LSP1P5	LSP1 pseudogene 5 [Source:HGNC Symbol;Acc:HGNC:50697]
ENSG00000288928.1	34.6512	-1.16473	0.322361	1.09204e-05	0.000211707	TRUE	NA	ENSG00000288928	lncRNA	14	61711207	61712972	1		novel transcript	sense intronic to HIF1A
ENSG00000288931.1	74.7137	-1.29741	0.265148	4.00053e-08	1.45863e-06	TRUE	NA	ENSG00000288931	lncRNA	14	23125295	23125571	-1		novel transcript
ENSG00000289273.1	7.41456	8.46229	2.68935	4.85129e-14	4.97905e-12	TRUE	NA	ENSG00000289273	lncRNA	1	161518705	161519568	1		novel transcript
ENSG00000289390.1	5.84032	2.52734	0.958417	0.000251217	0.00299585	TRUE	NA	ENSG00000289390	lncRNA	5	178203851	178204373	-1		novel transcript
ENSG00000289497.2	13.7171	-1.44843	0.795658	0.0014117	0.0121151	TRUE	105379130	ENSG00000289497	lncRNA	5	115364197	115415268	-1		novel transcript
ENSG00000289535.2	13.3515	-1.43083	0.586098	0.000387522	0.00428978	TRUE	105379040	ENSG00000289535	lncRNA	5	74948146	74975765	1		novel transcript
ENSG00000289609.2	318.852	-1.31539	0.248137	4.70355e-09	2.15963e-07	TRUE	124901321	ENSG00000289609	lncRNA	6	43990798	43999561	1		novel transcript
ENSG00000289754.1	10.4119	6.87546	1.46519	6.77745e-11	4.49492e-09	TRUE	NA	ENSG00000289754	lncRNA	16	28537040	28620133	-1		novel transcript
ENSG00000290033.1	4.79668	1.87528	0.591173	6.97859e-05	0.00104094	TRUE	NA	ENSG00000290033	lncRNA	12	116817906	116819398	-1		novel transcript	antisense to RNFT2
ENSG00000290241.1	17.5939	-1.67755	0.519154	4.57654e-05	0.000725402	TRUE	NA	ENSG00000290241	lncRNA	3	128850540	128865938	1		novel transcript
ENSG00000290439.1	98.9458	-1.06493	0.212662	2.21271e-08	8.64505e-07	TRUE	158160	ENSG00000290439	lncRNA	10	38356380	38378505	1	HSD17B7P2	hydroxysteroid 17-beta dehydrogenase 7 pseudogene 2 [Source:HGNC Symbol;Acc:HGNC:28120]
ENSG00000290657.1	21.8806	4.27115	0.859028	3.24128e-08	1.20919e-06	TRUE	NA	ENSG00000290657	lncRNA	17	18432051	18442895	1		novel transcript
ENSG00000290838.1	5.76721	7.94756	2.76296	2.5156e-08	9.68741e-07	TRUE	654816	ENSG00000290838	lncRNA	7	73220624	73235945	1	NCF1B	neutrophil cytosolic factor 1B (pseudogene) [Source:HGNC Symbol;Acc:HGNC:32522]
ENSG00000290878.1	2.56213	2.49247	0.965216	0.000245332	0.00293493	TRUE	3128	ENSG00000290878	lncRNA	6	32552713	32560022	-1	HLA-DRB6	major histocompatibility complex	class II	DR beta 6 (pseudogene) [Source:HGNC Symbol;Acc:HGNC:4954]
ENSG00000290983.1	16.2412	-1.82629	0.764281	0.000447459	0.00481693	TRUE	NA	ENSG00000290983	lncRNA	22	21208138	21282982	-1		novel transcript
ENSG00000290995.1	19.7077	-1.56588	0.333639	1.2232e-07	3.99778e-06	TRUE	NA	ENSG00000290995	lncRNA	11	67934563	67955802	-1		novel transcript
ENSG00000291000.1	4.29845	-1.62426	0.765738	0.000909455	0.00857011	TRUE	NA	ENSG00000291000	lncRNA	20	45137706	45138976	-1		novel transcript
ENSG00000291014.1	9.85517	2.16223	1.17661	0.00140906	0.012097	TRUE	9629	ENSG00000291014	lncRNA	1	86634273	86655376	1	CLCA3P	chloride channel accessory 3	pseudogene [Source:NCBI gene (formerly Entrezgene);Acc:9629]
ENSG00000291029.1	61.118	1.34642	0.396433	2.30829e-05	0.000407763	TRUE	360132	ENSG00000291029	lncRNA	7	55681074	55689301	-1	FKBP9P1	FKBP prolyl isomerase 9 pseudogene 1 [Source:NCBI gene (formerly Entrezgene);Acc:360132]
ENSG00000291049.1	107.108	-1.178	0.337154	1.61391e-05	0.000300548	TRUE	286042	ENSG00000291049	lncRNA	8	8228595	8244865	1	FAM86B3P	family with sequence similarity 86	member A pseudogene [Source:NCBI gene (formerly Entrezgene);Acc:286042]
ENSG00000291105.1	14.1507	5.18847	0.619798	4.52683e-17	6.62435e-15	TRUE	NA	ENSG00000291105	lncRNA	16	56617423	56618832	1		novel transcript
ENSG00000291233.1	1.74961	2.23443	1.22053	0.00145343	0.0123863	TRUE	NA	ENSG00000291233	lncRNA	1	149197555	149240841	-1		novel transcript
ENSG00000292357.1	2.26915	6.50405	2.48365	3.62586e-08	1.33293e-06	TRUE	1438	ENSG00000292357	protein_coding	Y	1268800	1310381	1	CSF2RA	colony stimulating factor 2 receptor subunit alpha [Source:HGNC Symbol;Acc:HGNC:2435]
ENSG00000293176.1	3.19621	6.59747	2.73957	3.13082e-05	0.000527587	TRUE	204010	ENSG00000293176	lncRNA	12	65758020	65826997	-1	RPSAP52	ribosomal protein SA pseudogene 52 [Source:HGNC Symbol;Acc:HGNC:35752]
ENSG00000293278.1	8.52603	-1.52215	0.529218	0.000131571	0.00176273	TRUE	NA	ENSG00000293278	lncRNA	11	65174117	65176470	-1		novel transcript
ENSG00000293410.1	190.405	-1.47913	0.285475	8.93115e-09	3.8586e-07	TRUE	197350	ENSG00000293410	lncRNA	16	3144219	3149963	1	CASP16P	caspase 16	pseudogene [Source:HGNC Symbol;Acc:HGNC:27290]
ENSG00000293504.1	189.758	-2.03629	0.281157	2.06037e-14	2.22539e-12	TRUE	4888	ENSG00000293504	lncRNA	5	137801193	137810755	1	NPY6R	neuropeptide Y receptor Y6 (pseudogene) [Source:NCBI gene (formerly Entrezgene);Acc:4888]
