# Supplementary material for: A Multicellular In Vitro Model of the Human Intestine with Immunocompetent Features Highlights Host‐Pathogen Interactions During Early Salmonella Typhimurium Infection
Source: Adv Sci (Weinh). 2025 Jan 14;12(9):2411233. doi: 10.1002/advs.202411233 (PMC11884561; doi:10.1002/advs.202411233)
Supplement: Supplementary file 7 — Supplemental Table 5 [file ADVS-12-2411233-s008.xlsx]

## Sheet: DEGs_EMFvsEF
ensgene	baseMean	log2FoldChange	lfcSE	pvalue	padj	test	entrezgene_id	ensembl_gene_id	gene_biotype	chromosome_name	start_position	end_position	strand	external_gene_name	description
ENSG00000000938.13	15.4003	3.69336	0.605283	3.77156e-11	9.70174e-09	TRUE	2268	ENSG00000000938	protein_coding	1	27612064	27635185	-1	FGR	FGR proto-oncogene	Src family tyrosine kinase [Source:HGNC Symbol;Acc:HGNC:3697]
ENSG00000004468.13	3.69162	5.27376	1.69349	3.44967e-05	0.00395323	TRUE	952	ENSG00000004468	protein_coding	4	15778275	15853232	1	CD38	CD38 molecule [Source:HGNC Symbol;Acc:HGNC:1667]
ENSG00000005844.19	17.3602	2.3877	0.626599	2.48184e-06	0.000327928	TRUE	3683	ENSG00000005844	protein_coding	16	30472658	30523567	1	ITGAL	integrin subunit alpha L [Source:HGNC Symbol;Acc:HGNC:6148]
ENSG00000010327.10	57.713	5.40154	0.587507	1.62674e-23	1.22921e-20	TRUE	23166	ENSG00000010327	protein_coding	3	52495338	52524495	1	STAB1	stabilin 1 [Source:HGNC Symbol;Acc:HGNC:18628]
ENSG00000010610.10	22.3887	2.64655	0.659978	2.05248e-06	0.000278815	TRUE	920	ENSG00000010610	protein_coding	12	6786858	6820799	1	CD4	CD4 molecule [Source:HGNC Symbol;Acc:HGNC:1678]
ENSG00000010671.18	6.0443	6.23517	1.43576	2.90057e-10	6.49405e-08	TRUE	695	ENSG00000010671	protein_coding	X	101349338	101390796	-1	BTK	Bruton tyrosine kinase [Source:HGNC Symbol;Acc:HGNC:1133]
ENSG00000011600.12	54.9304	12.029	3.01322	9.04476e-39	2.43003e-35	TRUE	7305	ENSG00000011600	protein_coding	19	35904401	35908295	-1	TYROBP	transmembrane immune signaling adaptor TYROBP [Source:HGNC Symbol;Acc:HGNC:12449]
ENSG00000015285.12	7.03265	1.80672	0.594409	4.8082e-05	0.00538251	TRUE	7454	ENSG00000015285	protein_coding	X	48676596	48691431	1	WAS	WASP actin nucleation promoting factor [Source:HGNC Symbol;Acc:HGNC:12731]
ENSG00000019169.11	144.78	13.4735	3.16015	7.1204e-42	3.44342e-38	TRUE	8685	ENSG00000019169	protein_coding	2	118942194	118994660	1	MARCO	macrophage receptor with collagenous structure [Source:HGNC Symbol;Acc:HGNC:6895]
ENSG00000026751.17	10.8238	2.81983	0.670329	1.1802e-06	0.000165914	TRUE	57823	ENSG00000026751	protein_coding	1	160739057	160754821	1	SLAMF7	SLAM family member 7 [Source:HGNC Symbol;Acc:HGNC:21394]
ENSG00000038945.15	6.57883	7.75303	2.6048	1.08737e-12	3.16778e-10	TRUE	4481	ENSG00000038945	protein_coding	8	16107878	16567490	-1	MSR1	macrophage scavenger receptor 1 [Source:HGNC Symbol;Acc:HGNC:7376]
ENSG00000043462.13	2.60245	6.88714	2.52041	2.14392e-09	4.18065e-07	TRUE	3937	ENSG00000043462	protein_coding	5	170246233	170297815	-1	LCP2	lymphocyte cytosolic protein 2 [Source:HGNC Symbol;Acc:HGNC:6529]
ENSG00000044459.15	3.88222	2.81936	1.08561	0.000380983	0.0348946	TRUE	54875	ENSG00000044459	protein_coding	9	17134982	17503923	1	CNTLN	centlein [Source:HGNC Symbol;Acc:HGNC:23432]
ENSG00000065413.20	4.84552	2.52763	1.04035	0.000296308	0.0277702	TRUE	91526	ENSG00000065413	protein_coding	2	196967017	197311173	-1	ANKRD44	ankyrin repeat domain 44 [Source:HGNC Symbol;Acc:HGNC:25259]
ENSG00000066294.15	4.82694	3.99431	1.12418	8.44069e-07	0.000122213	TRUE	8832	ENSG00000066294	protein_coding	1	160541095	160579516	-1	CD84	CD84 molecule [Source:HGNC Symbol;Acc:HGNC:1704]
ENSG00000066336.13	31.502	8.92264	1.33182	4.85854e-28	5.33998e-25	TRUE	6688	ENSG00000066336	protein_coding	11	47354860	47409369	-1	SPI1	Spi-1 proto-oncogene [Source:HGNC Symbol;Acc:HGNC:11241]
ENSG00000072694.22	49.5299	12.0423	3.02094	1.29608e-35	3.13393e-32	TRUE	2213	ENSG00000072694	protein_coding	1	161663143	161678654	1	FCGR2B	Fc gamma receptor IIb [Source:HGNC Symbol;Acc:HGNC:3618]
ENSG00000075702.19	11.5933	1.55285	0.662963	0.000582309	0.0494044	TRUE	284403	ENSG00000075702	protein_coding	19	36054649	36105108	1	WDR62	WD repeat domain 62 [Source:HGNC Symbol;Acc:HGNC:24502]
ENSG00000079215.15	4.5239	5.33155	1.17026	7.07233e-08	1.14006e-05	TRUE	6507	ENSG00000079215	protein_coding	5	36596588	36688334	1	SLC1A3	solute carrier family 1 member 3 [Source:HGNC Symbol;Acc:HGNC:10941]
ENSG00000081237.21	13.3831	7.47139	1.34921	9.84866e-18	4.49322e-15	TRUE	5788	ENSG00000081237	protein_coding	1	198638457	198757476	1	PTPRC	protein tyrosine phosphatase receptor type C [Source:HGNC Symbol;Acc:HGNC:9666]
ENSG00000082074.19	5.6807	7.66752	2.63602	1.95079e-10	4.62451e-08	TRUE	2533	ENSG00000082074	protein_coding	5	39105252	39274528	-1	FYB1	FYN binding protein 1 [Source:HGNC Symbol;Acc:HGNC:4036]
ENSG00000085265.12	55.4538	8.84794	1.05948	2.90799e-28	3.34834e-25	TRUE	2219	ENSG00000085265	protein_coding	9	134903232	134917912	-1	FCN1	ficolin 1 [Source:HGNC Symbol;Acc:HGNC:3623]
ENSG00000088827.14	4.60133	7.69245	2.85311	3.20971e-06	0.000419518	TRUE	6614	ENSG00000088827	protein_coding	20	3686970	3712600	-1	SIGLEC1	sialic acid binding Ig like lectin 1 [Source:HGNC Symbol;Acc:HGNC:11127]
ENSG00000090659.18	2.25346	4.2207	1.52909	0.000100591	0.0106214	TRUE	30835	ENSG00000090659	protein_coding	19	7739993	7747564	-1	CD209	CD209 molecule [Source:HGNC Symbol;Acc:HGNC:1641]
ENSG00000095970.17	6.56553	8.44792	2.71151	9.67057e-13	2.85164e-10	TRUE	54209	ENSG00000095970	protein_coding	6	41158506	41163186	-1	TREM2	triggering receptor expressed on myeloid cells 2 [Source:HGNC Symbol;Acc:HGNC:17761]
ENSG00000100365.16	20.2474	2.1357	0.364988	2.56718e-10	5.80134e-08	TRUE	4689	ENSG00000100365	protein_coding	22	36860988	36878017	1	NCF4	neutrophil cytosolic factor 4 [Source:HGNC Symbol;Acc:HGNC:7662]
ENSG00000100368.15	5.42967	7.72937	2.64083	1.45858e-10	3.52686e-08	TRUE	1439	ENSG00000100368	protein_coding	22	36913628	36940439	1	CSF2RB	colony stimulating factor 2 receptor subunit beta [Source:HGNC Symbol;Acc:HGNC:2436]
ENSG00000100979.15	83.6197	1.05659	0.337258	6.18776e-05	0.00683197	TRUE	5360	ENSG00000100979	protein_coding	20	45898621	45912155	-1	PLTP	phospholipid transfer protein [Source:HGNC Symbol;Acc:HGNC:9093]
ENSG00000100985.7	497.017	11.157	0.802664	1.93985e-51	1.56352e-47	TRUE	4318	ENSG00000100985	protein_coding	20	46008908	46016561	1	MMP9	matrix metallopeptidase 9 [Source:HGNC Symbol;Acc:HGNC:7176]
ENSG00000101307.16	3.10113	3.54576	1.25927	4.56035e-05	0.0051288	TRUE	10326	ENSG00000101307	protein_coding	20	1561385	1620061	-1	SIRPB1	signal regulatory protein beta 1 [Source:HGNC Symbol;Acc:HGNC:15928]
ENSG00000101336.18	34.12	11.1958	2.94149	4.11504e-31	6.21886e-28	TRUE	3055	ENSG00000101336	protein_coding	20	32052197	32101856	1	HCK	HCK proto-oncogene	Src family tyrosine kinase [Source:HGNC Symbol;Acc:HGNC:4840]
ENSG00000101916.12	4.76286	7.77246	2.67918	1.91702e-09	3.76857e-07	TRUE	51311	ENSG00000101916	protein_coding	X	12906620	12923169	1	TLR8	toll like receptor 8 [Source:HGNC Symbol;Acc:HGNC:15632]
ENSG00000102879.17	48.6924	1.53636	0.378005	1.75596e-06	0.000241245	TRUE	11151	ENSG00000102879	protein_coding	16	30182827	30189076	1	CORO1A	coronin 1A [Source:HGNC Symbol;Acc:HGNC:2252]
ENSG00000103569.11	8.05001	8.32768	2.7003	1.48871e-12	4.28536e-10	TRUE	366	ENSG00000103569	protein_coding	15	58138169	58185911	1	AQP9	aquaporin 9 [Source:HGNC Symbol;Acc:HGNC:643]
ENSG00000104043.15	5.28145	1.50267	0.634353	0.0005136	0.0449958	TRUE	79895	ENSG00000104043	protein_coding	15	49858238	50182817	-1	ATP8B4	ATPase phospholipid transporting 8B4 (putative) [Source:HGNC Symbol;Acc:HGNC:13536]
ENSG00000104951.16	23.9567	5.3064	0.590828	1.57507e-21	9.28909e-19	TRUE	259307	ENSG00000104951	protein_coding	19	49889654	49929539	-1	IL4I1	interleukin 4 induced 1 [Source:HGNC Symbol;Acc:HGNC:19094]
ENSG00000104972.16	24.5137	8.25963	1.377	5.86494e-20	2.95447e-17	TRUE	10859	ENSG00000104972	protein_coding	19	54617158	54638022	1	LILRB1	leukocyte immunoglobulin like receptor B1 [Source:HGNC Symbol;Acc:HGNC:6605]
ENSG00000104974.12	6.56636	6.41947	1.36763	3.7439e-12	1.04055e-09	TRUE	11024	ENSG00000104974	protein_coding	19	54593582	54602381	1	LILRA1	leukocyte immunoglobulin like receptor A1 [Source:HGNC Symbol;Acc:HGNC:6602]
ENSG00000105122.13	2.79207	2.94489	1.0662	0.000123356	0.0125855	TRUE	64926	ENSG00000105122	protein_coding	19	15451624	15464544	-1	RASAL3	RAS protein activator like 3 [Source:HGNC Symbol;Acc:HGNC:26129]
ENSG00000105383.15	4.41602	8.10883	2.72873	1.14446e-09	2.34517e-07	TRUE	945	ENSG00000105383	protein_coding	19	51225064	51243860	1	CD33	CD33 molecule [Source:HGNC Symbol;Acc:HGNC:1659]
ENSG00000105697.9	9.36467	4.3444	0.841055	3.13818e-09	6.07049e-07	TRUE	57817	ENSG00000105697	protein_coding	19	35280716	35285143	1	HAMP	hepcidin antimicrobial peptide [Source:HGNC Symbol;Acc:HGNC:15598]
ENSG00000105851.11	2.76705	6.33166	2.47157	1.02932e-07	1.62673e-05	TRUE	5294	ENSG00000105851	protein_coding	7	106865278	106908980	1	PIK3CG	phosphatidylinositol-4	5-bisphosphate 3-kinase catalytic subunit gamma [Source:HGNC Symbol;Acc:HGNC:8978]
ENSG00000105967.16	4.94077	4.05602	1.01263	1.70695e-07	2.62892e-05	TRUE	22797	ENSG00000105967	protein_coding	7	115935148	116159896	-1	TFEC	transcription factor EC [Source:HGNC Symbol;Acc:HGNC:11754]
ENSG00000108688.11	7.3583	8.63004	2.72777	1.92471e-13	6.46381e-11	TRUE	6354	ENSG00000108688	protein_coding	17	34270221	34272242	1	CCL7	C-C motif chemokine ligand 7 [Source:HGNC Symbol;Acc:HGNC:10634]
ENSG00000108691.10	173.936	4.95394	0.473098	5.43319e-27	5.71194e-24	TRUE	6347	ENSG00000108691	protein_coding	17	34255274	34257208	1	CCL2	C-C motif chemokine ligand 2 [Source:HGNC Symbol;Acc:HGNC:10618]
ENSG00000108700.5	1.97366	6.01086	2.69524	0.000193504	0.0188667	TRUE	6355	ENSG00000108700	protein_coding	17	34319435	34321402	1	CCL8	C-C motif chemokine ligand 8 [Source:HGNC Symbol;Acc:HGNC:10635]
ENSG00000108798.9	5.48958	5.97979	1.35437	4.62075e-11	1.1761e-08	TRUE	51225	ENSG00000108798	protein_coding	17	49210411	49223225	1	ABI3	ABI family member 3 [Source:HGNC Symbol;Acc:HGNC:29859]
ENSG00000110077.15	6.75305	8.72006	2.7088	1.39373e-15	5.34926e-13	TRUE	64231	ENSG00000110077	protein_coding	11	60172015	60184666	-1	MS4A6A	membrane spanning 4-domains A6A [Source:HGNC Symbol;Acc:HGNC:13375]
ENSG00000110079.19	7.69448	8.86124	2.71271	3.57113e-17	1.54196e-14	TRUE	51338	ENSG00000110079	protein_coding	11	60185657	60318080	1	MS4A4A	membrane spanning 4-domains A4A [Source:HGNC Symbol;Acc:HGNC:13371]
ENSG00000110876.10	17.9819	2.08453	0.466354	3.35063e-07	5.06363e-05	TRUE	6404	ENSG00000110876	protein_coding	12	108621895	108633894	-1	SELPLG	selectin P ligand [Source:HGNC Symbol;Acc:HGNC:10722]
ENSG00000111199.12	3.04223	2.6019	1.05421	0.000416003	0.0373939	TRUE	59341	ENSG00000111199	protein_coding	12	109783087	109833406	-1	TRPV4	transient receptor potential cation channel subfamily V member 4 [Source:HGNC Symbol;Acc:HGNC:18083]
ENSG00000111348.9	166.991	1.3599	0.38644	1.6163e-05	0.0019541	TRUE	397	ENSG00000111348	protein_coding	12	14942031	14961728	-1	ARHGDIB	Rho GDP dissociation inhibitor beta [Source:HGNC Symbol;Acc:HGNC:679]
ENSG00000112799.9	6.07026	8.48692	2.70559	2.43611e-13	7.96015e-11	TRUE	9450	ENSG00000112799	protein_coding	6	6588108	6654983	1	LY86	lymphocyte antigen 86 [Source:HGNC Symbol;Acc:HGNC:16837]
ENSG00000114013.16	6.83632	6.34772	1.36358	5.48577e-12	1.50734e-09	TRUE	942	ENSG00000114013	protein_coding	3	122055362	122121139	1	CD86	CD86 molecule [Source:HGNC Symbol;Acc:HGNC:1705]
ENSG00000115956.10	14.0723	9.45504	2.79105	1.21507e-18	5.76085e-16	TRUE	5341	ENSG00000115956	protein_coding	2	68365282	68397453	1	PLEK	pleckstrin [Source:HGNC Symbol;Acc:HGNC:9070]
ENSG00000117091.10	19.5145	10.5944	2.88072	7.42863e-27	7.48434e-24	TRUE	962	ENSG00000117091	protein_coding	1	160678746	160711831	-1	CD48	CD48 molecule [Source:HGNC Symbol;Acc:HGNC:1683]
ENSG00000118308.16	2.68434	4.78323	1.59989	2.09446e-05	0.00248255	TRUE	4033	ENSG00000118308	protein_coding	12	25004342	25108335	1	IRAG2	inositol 1	4	5-triphosphate receptor associated 2 [Source:HGNC Symbol;Acc:HGNC:6690]
ENSG00000118785.15	442.002	15.5595	3.32773	7.54478e-65	9.12164e-61	TRUE	6696	ENSG00000118785	protein_coding	4	87975667	87983532	1	SPP1	secreted phosphoprotein 1 [Source:HGNC Symbol;Acc:HGNC:11255]
ENSG00000119535.20	5.14439	8.09302	2.64296	2.25971e-13	7.48491e-11	TRUE	1441	ENSG00000119535	protein_coding	1	36466043	36483278	-1	CSF3R	colony stimulating factor 3 receptor [Source:HGNC Symbol;Acc:HGNC:2439]
ENSG00000121552.4	5.77621	1.68866	0.54874	7.41686e-05	0.00800623	TRUE	1475	ENSG00000121552	protein_coding	3	122325248	122341969	1	CSTA	cystatin A [Source:HGNC Symbol;Acc:HGNC:2481]
ENSG00000122122.10	5.91445	6.03346	1.36582	9.3274e-11	2.34934e-08	TRUE	54440	ENSG00000122122	protein_coding	X	129779949	129795201	1	SASH3	SAM and SH3 domain containing 3 [Source:HGNC Symbol;Acc:HGNC:15975]
ENSG00000122694.16	19.0345	1.51697	0.512166	0.000106082	0.0111525	TRUE	152007	ENSG00000122694	protein_coding	9	36136536	36163913	1	GLIPR2	GLI pathogenesis related 2 [Source:HGNC Symbol;Acc:HGNC:18007]
ENSG00000122862.5	60.0872	6.57138	0.687742	4.68303e-24	3.65277e-21	TRUE	5552	ENSG00000122862	protein_coding	10	69088103	69104805	1	SRGN	serglycin [Source:HGNC Symbol;Acc:HGNC:9361]
ENSG00000123329.20	7.31174	6.75097	1.33593	5.81399e-15	2.04119e-12	TRUE	64333	ENSG00000123329	protein_coding	12	57472264	57488814	-1	ARHGAP9	Rho GTPase activating protein 9 [Source:HGNC Symbol;Acc:HGNC:14130]
ENSG00000123338.13	11.737	5.24043	0.963156	2.01713e-11	5.35979e-09	TRUE	3071	ENSG00000123338	protein_coding	12	54497752	54548243	1	NCKAP1L	NCK associated protein 1 like [Source:HGNC Symbol;Acc:HGNC:4862]
ENSG00000123610.5	3.49218	6.96212	2.61802	2.67945e-07	4.10057e-05	TRUE	7130	ENSG00000123610	protein_coding	2	151357592	151380046	1	TNFAIP6	TNF alpha induced protein 6 [Source:HGNC Symbol;Acc:HGNC:11898]
ENSG00000124126.14	14.7332	3.16475	0.459111	4.39461e-13	1.38002e-10	TRUE	57580	ENSG00000124126	protein_coding	20	48624252	48827999	-1	PREX1	phosphatidylinositol-3	4	5-trisphosphate dependent Rac exchange factor 1 [Source:HGNC Symbol;Acc:HGNC:32594]
ENSG00000124140.15	2.43024	3.41121	1.00104	8.99373e-06	0.00112678	TRUE	57468	ENSG00000124140	protein_coding	20	46021690	46060150	1	SLC12A5	solute carrier family 12 member 5 [Source:HGNC Symbol;Acc:HGNC:13818]
ENSG00000124731.13	13.6112	2.1298	0.80042	0.00012639	0.0128408	TRUE	54210	ENSG00000124731	protein_coding	6	41267926	41286682	-1	TREM1	triggering receptor expressed on myeloid cells 1 [Source:HGNC Symbol;Acc:HGNC:17760]
ENSG00000125810.10	3.95996	7.49	2.69006	6.944e-08	1.12688e-05	TRUE	22918	ENSG00000125810	protein_coding	20	23079360	23086324	-1	CD93	CD93 molecule [Source:HGNC Symbol;Acc:HGNC:15855]
ENSG00000126264.10	9.80471	2.77679	0.467607	1.81249e-10	4.3392e-08	TRUE	10870	ENSG00000126264	protein_coding	19	35902529	35904377	1	HCST	hematopoietic cell signal transducer [Source:HGNC Symbol;Acc:HGNC:16977]
ENSG00000126759.14	7.64393	2.95193	0.753443	1.0922e-06	0.00015535	TRUE	5199	ENSG00000126759	protein_coding	X	47623172	47630305	-1	CFP	complement factor properdin [Source:HGNC Symbol;Acc:HGNC:8864]
ENSG00000126860.12	8.24988	4.30457	0.635386	1.63505e-12	4.65125e-10	TRUE	2123	ENSG00000126860	protein_coding	17	31316410	31321749	-1	EVI2A	ecotropic viral integration site 2A [Source:HGNC Symbol;Acc:HGNC:3499]
ENSG00000127084.19	8.82759	1.76477	0.737234	0.000393528	0.0357726	TRUE	89846	ENSG00000127084	protein_coding	9	92947523	93036236	1	FGD3	FYVE	RhoGEF and PH domain containing 3 [Source:HGNC Symbol;Acc:HGNC:16027]
ENSG00000128815.20	5.74524	8.54968	2.77423	1.08988e-10	2.68911e-08	TRUE	57705	ENSG00000128815	protein_coding	10	48684873	48982956	1	WDFY4	WDFY family member 4 [Source:HGNC Symbol;Acc:HGNC:29323]
ENSG00000129450.9	2.43378	6.48571	2.61431	6.72941e-06	0.000860937	TRUE	27180	ENSG00000129450	protein_coding	19	51124906	51136651	1	SIGLEC9	sialic acid binding Ig like lectin 9 [Source:HGNC Symbol;Acc:HGNC:10878]
ENSG00000130203.10	52.3408	2.45319	0.273905	1.60154e-20	8.60563e-18	TRUE	348	ENSG00000130203	protein_coding	19	44905791	44909393	1	APOE	apolipoprotein E [Source:HGNC Symbol;Acc:HGNC:613]
ENSG00000130592.17	35.6879	6.34315	0.709317	3.13161e-23	2.22713e-20	TRUE	4046	ENSG00000130592	protein_coding	11	1850904	1892267	1	LSP1	lymphocyte specific protein 1 [Source:HGNC Symbol;Acc:HGNC:6707]
ENSG00000131042.15	26.2007	10.8328	2.92279	3.25669e-25	2.81239e-22	TRUE	10288	ENSG00000131042	protein_coding	19	54273812	54281184	-1	LILRB2	leukocyte immunoglobulin like receptor B2 [Source:HGNC Symbol;Acc:HGNC:6606]
ENSG00000131355.15	2.57894	6.66935	2.55896	2.99076e-07	4.54821e-05	TRUE	84658	ENSG00000131355	protein_coding	19	14619117	14690027	-1	ADGRE3	adhesion G protein-coupled receptor E3 [Source:HGNC Symbol;Acc:HGNC:23647]
ENSG00000132965.10	32.2904	2.5338	0.458583	1.78987e-09	3.54745e-07	TRUE	241	ENSG00000132965	protein_coding	13	30713478	30764426	1	ALOX5AP	arachidonate 5-lipoxygenase activating protein [Source:HGNC Symbol;Acc:HGNC:436]
ENSG00000133048.13	263.323	5.2175	0.301249	2.29189e-68	5.54178e-64	TRUE	1116	ENSG00000133048	protein_coding	1	203178931	203186704	-1	CHI3L1	chitinase 3 like 1 [Source:HGNC Symbol;Acc:HGNC:1932]
ENSG00000133063.16	64.7714	9.4228	1.03798	1.87678e-35	4.12551e-32	TRUE	1118	ENSG00000133063	protein_coding	1	203212827	203273641	-1	CHIT1	chitinase 1 [Source:HGNC Symbol;Acc:HGNC:1936]
ENSG00000133246.12	9.42969	1.78021	0.747871	0.000536608	0.0463399	TRUE	84106	ENSG00000133246	protein_coding	19	8490056	8502640	-1	PRAM1	PML-RARA regulated adaptor molecule 1 [Source:HGNC Symbol;Acc:HGNC:30091]
ENSG00000133561.15	2.22527	3.606	1.34608	0.0001794	0.0179252	TRUE	474344	ENSG00000133561	protein_coding	7	150625375	150632648	-1	GIMAP6	GTPase	IMAP family member 6 [Source:HGNC Symbol;Acc:HGNC:21918]
ENSG00000133574.10	3.11214	6.7576	2.68015	6.90633e-06	0.000878921	TRUE	55303	ENSG00000133574	protein_coding	7	150567369	150573953	1	GIMAP4	GTPase	IMAP family member 4 [Source:HGNC Symbol;Acc:HGNC:21872]
ENSG00000134028.14	24.8214	11.0465	2.92855	1.06783e-28	1.291e-25	TRUE	27299	ENSG00000134028	protein_coding	8	24384285	24406013	1	ADAMDEC1	ADAM like decysin 1 [Source:HGNC Symbol;Acc:HGNC:16299]
ENSG00000134061.5	2.02256	5.77947	2.50714	2.60538e-05	0.00302875	TRUE	4064	ENSG00000134061	protein_coding	5	67179613	67196799	-1	CD180	CD180 molecule [Source:HGNC Symbol;Acc:HGNC:6726]
ENSG00000134256.13	8.48814	2.654	0.668288	1.32505e-06	0.000184136	TRUE	9398	ENSG00000134256	protein_coding	1	117001750	117036552	1	CD101	CD101 molecule [Source:HGNC Symbol;Acc:HGNC:5949]
ENSG00000134516.20	8.28697	3.86953	0.647846	1.9946e-10	4.68248e-08	TRUE	1794	ENSG00000134516	protein_coding	5	169637268	170083382	1	DOCK2	dedicator of cytokinesis 2 [Source:HGNC Symbol;Acc:HGNC:2988]
ENSG00000134802.18	13.8549	3.02137	0.67448	3.79344e-07	5.66206e-05	TRUE	29015	ENSG00000134802	protein_coding	11	57406954	57427580	-1	SLC43A3	solute carrier family 43 member 3 [Source:HGNC Symbol;Acc:HGNC:17466]
ENSG00000135077.10	5.67361	5.10826	1.07981	4.28644e-10	9.25411e-08	TRUE	84868	ENSG00000135077	protein_coding	5	157085422	157142869	-1	HAVCR2	hepatitis A virus cellular receptor 2 [Source:HGNC Symbol;Acc:HGNC:18437]
ENSG00000136167.15	55.6357	8.64845	1.01833	1.64877e-30	2.21485e-27	TRUE	3936	ENSG00000136167	protein_coding	13	46125920	46211871	-1	LCP1	lymphocyte cytosolic protein 1 [Source:HGNC Symbol;Acc:HGNC:6528]
ENSG00000136235.17	107.04	4.61282	0.411689	6.17572e-31	8.78406e-28	TRUE	10457	ENSG00000136235	protein_coding	7	23235967	23275108	1	GPNMB	glycoprotein nmb [Source:HGNC Symbol;Acc:HGNC:4462]
ENSG00000136286.16	18.8464	3.46455	0.550975	2.25551e-11	5.86432e-09	TRUE	64005	ENSG00000136286	protein_coding	7	44962662	44979088	-1	MYO1G	myosin IG [Source:HGNC Symbol;Acc:HGNC:13880]
ENSG00000136960.13	15.2436	3.30652	0.809099	2.19358e-06	0.000293043	TRUE	5168	ENSG00000136960	protein_coding	8	119557086	119673453	-1	ENPP2	ectonucleotide pyrophosphatase/phosphodiesterase 2 [Source:HGNC Symbol;Acc:HGNC:3357]
ENSG00000137462.10	15.8439	2.55688	0.999647	0.0001192	0.0122129	TRUE	7097	ENSG00000137462	protein_coding	4	153684050	153706260	1	TLR2	toll like receptor 2 [Source:HGNC Symbol;Acc:HGNC:11848]
ENSG00000137726.17	2.81535	2.16047	1.04759	0.000487118	0.0429873	TRUE	53826	ENSG00000137726	protein_coding	11	117836976	117877486	-1	FXYD6	FXYD domain containing ion transport regulator 6 [Source:HGNC Symbol;Acc:HGNC:4030]
ENSG00000138061.13	35.6094	6.15138	0.753305	2.5804e-17	1.13444e-14	TRUE	1545	ENSG00000138061	protein_coding	2	38066973	38109902	-1	CYP1B1	cytochrome P450 family 1 subfamily B member 1 [Source:HGNC Symbol;Acc:HGNC:2597]
ENSG00000138135.7	2.37177	4.66656	1.50214	1.27376e-05	0.00156343	TRUE	9023	ENSG00000138135	protein_coding	10	89205629	89207317	-1	CH25H	cholesterol 25-hydroxylase [Source:HGNC Symbol;Acc:HGNC:1907]
ENSG00000138821.14	27.4262	1.75212	0.714918	0.000423223	0.037902	TRUE	64116	ENSG00000138821	protein_coding	4	102251080	102431258	-1	SLC39A8	solute carrier family 39 member 8 [Source:HGNC Symbol;Acc:HGNC:20862]
ENSG00000138964.18	7.56563	5.84304	1.00393	5.37011e-15	1.93805e-12	TRUE	64098	ENSG00000138964	protein_coding	22	44172956	44219533	1	PARVG	parvin gamma [Source:HGNC Symbol;Acc:HGNC:14654]
ENSG00000139572.4	6.35776	8.36405	2.79827	3.9651e-09	7.49032e-07	TRUE	53831	ENSG00000139572	protein_coding	12	54362445	54364487	-1	GPR84	G protein-coupled receptor 84 [Source:HGNC Symbol;Acc:HGNC:4535]
ENSG00000139970.18	2.60461	6.6064	2.60778	2.35285e-06	0.000312593	TRUE	6252	ENSG00000139970	protein_coding	14	59595976	59870776	-1	RTN1	reticulon 1 [Source:HGNC Symbol;Acc:HGNC:10467]
ENSG00000140379.9	12.0879	4.81103	0.693489	3.75496e-13	1.2106e-10	TRUE	597	ENSG00000140379	protein_coding	15	79960892	79971196	-1	BCL2A1	BCL2 related protein A1 [Source:HGNC Symbol;Acc:HGNC:991]
ENSG00000140678.17	21.3947	4.60491	0.488504	5.83007e-22	3.70977e-19	TRUE	3687	ENSG00000140678	protein_coding	16	31355134	31382999	1	ITGAX	integrin subunit alpha X [Source:HGNC Symbol;Acc:HGNC:6152]
ENSG00000140749.9	16.2315	2.9463	0.482243	9.4997e-11	2.36807e-08	TRUE	10261	ENSG00000140749	protein_coding	16	21639550	21652608	-1	IGSF6	immunoglobulin superfamily member 6 [Source:HGNC Symbol;Acc:HGNC:5953]
ENSG00000141506.15	4.64881	5.77496	1.41123	5.71329e-09	1.04657e-06	TRUE	23533	ENSG00000141506	protein_coding	17	8878911	8965712	-1	PIK3R5	phosphoinositide-3-kinase regulatory subunit 5 [Source:HGNC Symbol;Acc:HGNC:30035]
ENSG00000141968.8	10.7691	1.36091	0.435503	6.43814e-05	0.00704408	TRUE	7409	ENSG00000141968	protein_coding	19	6772708	6857366	1	VAV1	vav guanine nucleotide exchange factor 1 [Source:HGNC Symbol;Acc:HGNC:12657]
ENSG00000142185.18	4.84606	2.65788	0.626308	1.1602e-06	0.000164057	TRUE	7226	ENSG00000142185	protein_coding	21	44350163	44443081	1	TRPM2	transient receptor potential cation channel subfamily M member 2 [Source:HGNC Symbol;Acc:HGNC:12339]
ENSG00000142347.20	30.7137	1.63135	0.506582	3.03988e-05	0.0035002	TRUE	4542	ENSG00000142347	protein_coding	19	8520778	8577442	-1	MYO1F	myosin IF [Source:HGNC Symbol;Acc:HGNC:7600]
ENSG00000142512.15	4.84628	7.77203	2.67516	1.3571e-09	2.71195e-07	TRUE	89790	ENSG00000142512	protein_coding	19	51410020	51417803	-1	SIGLEC10	sialic acid binding Ig like lectin 10 [Source:HGNC Symbol;Acc:HGNC:15620]
ENSG00000142583.18	26.0245	3.93251	0.496031	7.1273e-17	3.02347e-14	TRUE	6518	ENSG00000142583	protein_coding	1	9035106	9088478	-1	SLC2A5	solute carrier family 2 member 5 [Source:HGNC Symbol;Acc:HGNC:11010]
ENSG00000143110.12	17.3245	2.44276	0.370027	1.75233e-12	4.92689e-10	TRUE	128346	ENSG00000143110	protein_coding	1	111473792	111478512	1	C1orf162	chromosome 1 open reading frame 162 [Source:HGNC Symbol;Acc:HGNC:28344]
ENSG00000143119.14	30.0669	2.16227	0.417493	1.174e-08	2.04225e-06	TRUE	963	ENSG00000143119	protein_coding	1	110871188	110899922	1	CD53	CD53 molecule [Source:HGNC Symbol;Acc:HGNC:1686]
ENSG00000143226.16	15.8796	9.83761	2.82322	4.83556e-21	2.70722e-18	TRUE	2212	ENSG00000143226	protein_coding	1	161505430	161524013	1	FCGR2A	Fc gamma receptor IIa [Source:HGNC Symbol;Acc:HGNC:3616]
ENSG00000143546.10	124.252	13.6409	3.16439	6.7037e-48	4.05239e-44	TRUE	6279	ENSG00000143546	protein_coding	1	153390032	153391073	-1	S100A8	S100 calcium binding protein A8 [Source:HGNC Symbol;Acc:HGNC:10498]
ENSG00000143851.16	3.68812	5.0689	1.42176	4.60375e-07	6.82937e-05	TRUE	5778	ENSG00000143851	protein_coding	1	202147013	202161588	-1	PTPN7	protein tyrosine phosphatase non-receptor type 7 [Source:HGNC Symbol;Acc:HGNC:9659]
ENSG00000144681.11	1.97387	5.83322	2.48868	1.197e-05	0.00147671	TRUE	6769	ENSG00000144681	protein_coding	3	36380503	36548007	1	STAC	SH3 and cysteine rich domain [Source:HGNC Symbol;Acc:HGNC:11353]
ENSG00000147443.13	6.14047	7.94021	2.59643	3.28543e-15	1.20366e-12	TRUE	9046	ENSG00000147443	protein_coding	8	21908873	21913690	-1	DOK2	docking protein 2 [Source:HGNC Symbol;Acc:HGNC:2991]
ENSG00000149781.14	55.6718	1.48789	0.268571	1.35285e-09	2.71195e-07	TRUE	83706	ENSG00000149781	protein_coding	11	64205926	64223896	1	FERMT3	FERM domain containing kindlin 3 [Source:HGNC Symbol;Acc:HGNC:23151]
ENSG00000150337.14	6.59797	8.63887	2.68979	3.27076e-16	1.30468e-13	TRUE	2209	ENSG00000150337	protein_coding	1	149782671	149791675	1	FCGR1A	Fc gamma receptor Ia [Source:HGNC Symbol;Acc:HGNC:3613]
ENSG00000151490.15	4.4593	2.79915	0.785262	2.18047e-05	0.0025594	TRUE	5800	ENSG00000151490	protein_coding	12	15322257	15602175	1	PTPRO	protein tyrosine phosphatase receptor type O [Source:HGNC Symbol;Acc:HGNC:9678]
ENSG00000151702.18	7.49501	4.37012	0.80622	5.66772e-09	1.04615e-06	TRUE	2313	ENSG00000151702	protein_coding	11	128686535	128813267	1	FLI1	Fli-1 proto-oncogene	ETS transcription factor [Source:HGNC Symbol;Acc:HGNC:3749]
ENSG00000155307.19	11.2492	9.18276	2.77973	6.62545e-16	2.58393e-13	TRUE	64092	ENSG00000155307	protein_coding	21	14485228	14658821	-1	SAMSN1	SAM domain	SH3 domain and nuclear localization signals 1 [Source:HGNC Symbol;Acc:HGNC:10528]
ENSG00000155659.15	34.9174	11.4722	2.96549	8.06638e-33	1.62538e-29	TRUE	11326	ENSG00000155659	protein_coding	X	66021738	66040125	-1	VSIG4	V-set and immunoglobulin domain containing 4 [Source:HGNC Symbol;Acc:HGNC:17032]
ENSG00000155926.14	8.77183	3.76875	0.675044	5.09783e-09	9.55548e-07	TRUE	6503	ENSG00000155926	protein_coding	8	133036728	133102912	-1	SLA	Src like adaptor [Source:HGNC Symbol;Acc:HGNC:10902]
ENSG00000158050.5	3.39822	4.45462	1.34508	2.17681e-05	0.0025594	TRUE	1844	ENSG00000158050	protein_coding	2	96143169	96145440	-1	DUSP2	dual specificity phosphatase 2 [Source:HGNC Symbol;Acc:HGNC:3068]
ENSG00000158517.16	20.319	5.74663	0.654026	6.22919e-20	3.07392e-17	TRUE	653361	ENSG00000158517	protein_coding	7	74774011	74789315	1	NCF1	neutrophil cytosolic factor 1 [Source:HGNC Symbol;Acc:HGNC:7660]
ENSG00000158714.11	22.5456	4.73203	0.611294	3.17971e-15	1.18285e-12	TRUE	56833	ENSG00000158714	protein_coding	1	159826811	159837492	1	SLAMF8	SLAM family member 8 [Source:HGNC Symbol;Acc:HGNC:21391]
ENSG00000158869.11	57.6904	7.97458	0.77239	1.56683e-29	1.994e-26	TRUE	2207	ENSG00000158869	protein_coding	1	161215234	161220699	1	FCER1G	Fc epsilon receptor Ig [Source:HGNC Symbol;Acc:HGNC:3611]
ENSG00000159189.13	28.9036	11.0395	2.94221	1.88507e-26	1.75312e-23	TRUE	714	ENSG00000159189	protein_coding	1	22643014	22648110	1	C1QC	complement C1q C chain [Source:HGNC Symbol;Acc:HGNC:1245]
ENSG00000160255.19	348.424	1.80783	0.349961	1.1102e-08	1.95946e-06	TRUE	3689	ENSG00000160255	protein_coding	21	44885953	44931989	-1	ITGB2	integrin subunit beta 2 [Source:HGNC Symbol;Acc:HGNC:6155]
ENSG00000160307.10	19.7149	10.2437	2.87672	4.92629e-21	2.70722e-18	TRUE	6285	ENSG00000160307	protein_coding	21	46598604	46605208	-1	S100B	S100 calcium binding protein B [Source:HGNC Symbol;Acc:HGNC:10500]
ENSG00000160791.14	4.95175	5.75841	1.349	2.49882e-10	5.70013e-08	TRUE	1234	ENSG00000160791	protein_coding	3	46370946	46376206	1	CCR5	C-C motif chemokine receptor 5 [Source:HGNC Symbol;Acc:HGNC:1606]
ENSG00000160883.11	17.5345	10.0166	2.82538	3.69451e-24	2.97778e-21	TRUE	3101	ENSG00000160883	protein_coding	5	176880869	176899346	-1	HK3	hexokinase 3 [Source:HGNC Symbol;Acc:HGNC:4925]
ENSG00000161640.15	2.77402	6.68681	2.63419	3.23702e-06	0.000420813	TRUE	114132	ENSG00000161640	protein_coding	19	49948985	49961172	-1	SIGLEC11	sialic acid binding Ig like lectin 11 [Source:HGNC Symbol;Acc:HGNC:15622]
ENSG00000161929.15	3.75448	2.15271	0.864456	0.000410207	0.0370104	TRUE	388325	ENSG00000161929	protein_coding	17	5208920	5234860	-1	SCIMP	SLP adaptor and CSK interacting membrane protein [Source:HGNC Symbol;Acc:HGNC:33504]
ENSG00000162511.8	77.4712	8.0359	0.762381	2.94982e-31	4.75511e-28	TRUE	7805	ENSG00000162511	protein_coding	1	30732469	30757774	-1	LAPTM5	lysosomal protein transmembrane 5 [Source:HGNC Symbol;Acc:HGNC:29612]
ENSG00000162692.12	3.18058	2.50087	1.02793	0.000405983	0.0367665	TRUE	7412	ENSG00000162692	protein_coding	1	100719742	100739045	1	VCAM1	vascular cell adhesion molecule 1 [Source:HGNC Symbol;Acc:HGNC:12663]
ENSG00000162711.19	5.32739	2.47554	0.942475	9.65605e-05	0.0102405	TRUE	114548	ENSG00000162711	protein_coding	1	247332331	247449108	1	NLRP3	NLR family pyrin domain containing 3 [Source:HGNC Symbol;Acc:HGNC:16400]
ENSG00000162745.11	4.71629	3.55101	1.0021	1.87588e-05	0.00224548	TRUE	25903	ENSG00000162745	protein_coding	1	161983192	162023869	-1	OLFML2B	olfactomedin like 2B [Source:HGNC Symbol;Acc:HGNC:24558]
ENSG00000163154.6	4.6487	4.20635	0.81388	5.3583e-09	9.96644e-07	TRUE	79626	ENSG00000163154	protein_coding	1	151156649	151159749	1	TNFAIP8L2	TNF alpha induced protein 8 like 2 [Source:HGNC Symbol;Acc:HGNC:26277]
ENSG00000163220.11	184.135	9.17348	0.694811	3.02177e-40	1.21778e-36	TRUE	6280	ENSG00000163220	protein_coding	1	153357854	153361023	1	S100A9	S100 calcium binding protein A9 [Source:HGNC Symbol;Acc:HGNC:10499]
ENSG00000163563.8	4.19206	7.29723	2.6207	1.0911e-08	1.93991e-06	TRUE	4332	ENSG00000163563	protein_coding	1	158831351	158849506	1	MNDA	myeloid cell nuclear differentiation antigen [Source:HGNC Symbol;Acc:HGNC:7183]
ENSG00000164935.6	3.75447	5.51082	1.46911	1.7012e-07	2.62892e-05	TRUE	81501	ENSG00000164935	protein_coding	8	104339087	104356689	1	DCSTAMP	dendrocyte expressed seven transmembrane protein [Source:HGNC Symbol;Acc:HGNC:18549]
ENSG00000165071.15	2.65233	3.5887	1.31696	8.56608e-05	0.00916494	TRUE	137835	ENSG00000165071	protein_coding	8	132685007	132760712	-1	TMEM71	transmembrane protein 71 [Source:HGNC Symbol;Acc:HGNC:26572]
ENSG00000165168.9	101.1	2.99739	0.339289	3.2857e-20	1.72714e-17	TRUE	1536	ENSG00000165168	protein_coding	X	37780018	37813461	1	CYBB	cytochrome b-245 beta chain [Source:HGNC Symbol;Acc:HGNC:2578]
ENSG00000165178.9	16.8719	6.56399	0.829612	1.22818e-21	7.58364e-19	TRUE	654817	ENSG00000165178	unprocessed_pseudogene	7	75156639	75172044	-1	NCF1C	neutrophil cytosolic factor 1C (pseudogene) [Source:HGNC Symbol;Acc:HGNC:32523]
ENSG00000166501.14	3.48191	5.11021	1.49714	1.08084e-06	0.000154643	TRUE	5579	ENSG00000166501	protein_coding	16	23835983	24220611	1	PRKCB	protein kinase C beta [Source:HGNC Symbol;Acc:HGNC:9395]
ENSG00000166523.8	4.0234	7.81153	2.6213	8.14087e-12	2.18718e-09	TRUE	26253	ENSG00000166523	protein_coding	12	8533305	8540905	-1	CLEC4E	C-type lectin domain family 4 member E [Source:HGNC Symbol;Acc:HGNC:14555]
ENSG00000166927.13	7.31076	4.49887	0.986393	1.05293e-08	1.88592e-06	TRUE	58475	ENSG00000166927	protein_coding	11	60378485	60395951	1	MS4A7	membrane spanning 4-domains A7 [Source:HGNC Symbol;Acc:HGNC:13378]
ENSG00000167208.16	3.84348	5.4685	1.32815	5.15663e-10	1.09375e-07	TRUE	124460	ENSG00000167208	protein_coding	16	50666300	50681353	-1	SNX20	sorting nexin 20 [Source:HGNC Symbol;Acc:HGNC:30390]
ENSG00000167613.16	15.8883	2.6445	0.566562	1.35973e-07	2.13496e-05	TRUE	3903	ENSG00000167613	protein_coding	19	54351384	54370558	-1	LAIR1	leukocyte associated immunoglobulin like receptor 1 [Source:HGNC Symbol;Acc:HGNC:6477]
ENSG00000167680.17	15.0863	6.26046	0.903845	1.46014e-16	5.98412e-14	TRUE	10501	ENSG00000167680	protein_coding	19	4542593	4581776	-1	SEMA6B	semaphorin 6B [Source:HGNC Symbol;Acc:HGNC:10739]
ENSG00000167851.15	16.4627	1.89748	0.550942	1.91537e-05	0.00228146	TRUE	11314	ENSG00000167851	protein_coding	17	74466399	74484794	1	CD300A	CD300a molecule [Source:HGNC Symbol;Acc:HGNC:19319]
ENSG00000168209.6	3239.86	-1.17365	0.20111	2.18978e-10	5.09123e-08	TRUE	54541	ENSG00000168209	protein_coding	10	72273919	72276036	1	DDIT4	DNA damage inducible transcript 4 [Source:HGNC Symbol;Acc:HGNC:24944]
ENSG00000168995.13	3.24556	7.00583	2.56903	1.54249e-08	2.60821e-06	TRUE	27036	ENSG00000168995	protein_coding	19	51142299	51153526	1	SIGLEC7	sialic acid binding Ig like lectin 7 [Source:HGNC Symbol;Acc:HGNC:10876]
ENSG00000169385.3	1.86326	5.95962	2.63616	0.000110633	0.0114619	TRUE	6036	ENSG00000169385	protein_coding	14	20955487	20956436	1	RNASE2	ribonuclease A family member 2 [Source:HGNC Symbol;Acc:HGNC:10045]
ENSG00000169442.9	9.26265	3.85335	0.653169	2.26672e-10	5.21993e-08	TRUE	1043	ENSG00000169442	protein_coding	1	26317958	26320523	1	CD52	CD52 molecule [Source:HGNC Symbol;Acc:HGNC:1804]
ENSG00000169508.7	4.54287	3.30223	0.77669	1.81529e-06	0.000247986	TRUE	1880	ENSG00000169508	protein_coding	13	99294539	99307399	-1	GPR183	G protein-coupled receptor 183 [Source:HGNC Symbol;Acc:HGNC:3128]
ENSG00000169896.18	18.4581	4.68267	0.684694	1.28539e-14	4.37757e-12	TRUE	3684	ENSG00000169896	protein_coding	16	31259967	31332892	1	ITGAM	integrin subunit alpha M [Source:HGNC Symbol;Acc:HGNC:6149]
ENSG00000170458.15	162.121	3.94124	0.304298	1.71249e-39	5.17599e-36	TRUE	929	ENSG00000170458	protein_coding	5	140631728	140633700	-1	CD14	CD14 molecule [Source:HGNC Symbol;Acc:HGNC:1628]
ENSG00000170909.14	16.5939	2.26897	0.403562	7.87789e-10	1.64213e-07	TRUE	126014	ENSG00000170909	protein_coding	19	54094668	54102692	-1	OSCAR	osteoclast associated Ig-like receptor [Source:HGNC Symbol;Acc:HGNC:29960]
ENSG00000171049.9	1.67276	5.50158	2.61525	0.000383556	0.0349976	TRUE	2358	ENSG00000171049	protein_coding	19	51752026	51770531	1	FPR2	formyl peptide receptor 2 [Source:HGNC Symbol;Acc:HGNC:3827]
ENSG00000171051.10	3.10468	7.1856	2.62973	7.14351e-08	1.14391e-05	TRUE	2357	ENSG00000171051	protein_coding	19	51745172	51804115	-1	FPR1	formyl peptide receptor 1 [Source:HGNC Symbol;Acc:HGNC:3826]
ENSG00000171115.4	1.5347	3.87406	1.52339	0.000181461	0.0179825	TRUE	155038	ENSG00000171115	protein_coding	7	150450630	150479393	1	GIMAP8	GTPase	IMAP family member 8 [Source:HGNC Symbol;Acc:HGNC:21792]
ENSG00000171659.16	3.95063	3.82927	0.885454	3.50359e-07	5.26191e-05	TRUE	2857	ENSG00000171659	protein_coding	X	41688973	41697275	1	GPR34	G protein-coupled receptor 34 [Source:HGNC Symbol;Acc:HGNC:4490]
ENSG00000171777.17	4.09583	2.78272	1.22932	0.000108695	0.0113287	TRUE	115727	ENSG00000171777	protein_coding	19	38409051	38426305	-1	RASGRP4	RAS guanyl releasing protein 4 [Source:HGNC Symbol;Acc:HGNC:18958]
ENSG00000171812.13	2.82341	2.38229	0.828991	0.000192335	0.0188286	TRUE	1296	ENSG00000171812	protein_coding	1	36095239	36125222	-1	COL8A2	collagen type VIII alpha 2 chain [Source:HGNC Symbol;Acc:HGNC:2216]
ENSG00000171860.5	9.85916	4.84855	0.829029	3.50953e-10	7.71458e-08	TRUE	719	ENSG00000171860	protein_coding	12	8056844	8066359	-1	C3AR1	complement C3a receptor 1 [Source:HGNC Symbol;Acc:HGNC:1319]
ENSG00000172243.18	8.29592	6.66503	1.37006	5.71028e-13	1.72593e-10	TRUE	64581	ENSG00000172243	protein_coding	12	10116777	10130258	-1	CLEC7A	C-type lectin domain containing 7A [Source:HGNC Symbol;Acc:HGNC:14558]
ENSG00000172349.19	7.00315	2.49045	0.740341	1.145e-05	0.0014198	TRUE	3603	ENSG00000172349	protein_coding	15	81159575	81314058	1	IL16	interleukin 16 [Source:HGNC Symbol;Acc:HGNC:5980]
ENSG00000172578.12	2.16118	2.78708	1.27447	0.0005647	0.048249	TRUE	89857	ENSG00000172578	protein_coding	3	183487551	183555706	-1	KLHL6	kelch like family member 6 [Source:HGNC Symbol;Acc:HGNC:18653]
ENSG00000173369.18	18.5683	10.2874	2.87794	1.67499e-21	9.64315e-19	TRUE	713	ENSG00000173369	protein_coding	1	22652762	22661637	1	C1QB	complement C1q B chain [Source:HGNC Symbol;Acc:HGNC:1242]
ENSG00000173372.18	78.6611	12.9242	3.10618	4.59493e-40	1.58722e-36	TRUE	712	ENSG00000173372	protein_coding	1	22635077	22639678	1	C1QA	complement C1q A chain [Source:HGNC Symbol;Acc:HGNC:1241]
ENSG00000174004.6	2.28386	6.18744	2.48372	8.32104e-07	0.000121206	TRUE	375387	ENSG00000174004	protein_coding	3	196639694	196662004	1	NRROS	negative regulator of reactive oxygen species [Source:HGNC Symbol;Acc:HGNC:24613]
ENSG00000174600.14	10.3922	8.92897	2.74917	2.15277e-15	8.13343e-13	TRUE	1240	ENSG00000174600	protein_coding	12	108288044	108339317	-1	CMKLR1	chemerin chemokine-like receptor 1 [Source:HGNC Symbol;Acc:HGNC:2121]
ENSG00000174837.15	2.96558	6.74584	2.59442	6.11149e-07	9.01072e-05	TRUE	2015	ENSG00000174837	protein_coding	19	6887566	6940459	1	ADGRE1	adhesion G protein-coupled receptor E1 [Source:HGNC Symbol;Acc:HGNC:3336]
ENSG00000175445.17	5.03736	4.18565	0.898837	2.0453e-08	3.4344e-06	TRUE	4023	ENSG00000175445	protein_coding	8	19901717	19967259	1	LPL	lipoprotein lipase [Source:HGNC Symbol;Acc:HGNC:6677]
ENSG00000175463.12	3.79771	3.49	0.846338	2.0998e-06	0.000283648	TRUE	374403	ENSG00000175463	protein_coding	11	67403915	67410089	1	TBC1D10C	TBC1 domain family member 10C [Source:HGNC Symbol;Acc:HGNC:24702]
ENSG00000175471.20	5.31741	2.6546	0.916339	0.000106812	0.0111806	TRUE	79772	ENSG00000175471	protein_coding	5	94703690	95285094	-1	MCTP1	multiple C2 and transmembrane domain containing 1 [Source:HGNC Symbol;Acc:HGNC:26183]
ENSG00000175489.10	13.1155	9.72977	2.78724	1.85076e-23	1.3561e-20	TRUE	126364	ENSG00000175489	protein_coding	19	18391137	18397622	-1	LRRC25	leucine rich repeat containing 25 [Source:HGNC Symbol;Acc:HGNC:29806]
ENSG00000176049.16	3.13672	7.09469	2.70036	1.63467e-06	0.000225865	TRUE	9832	ENSG00000176049	protein_coding	5	147585438	147782775	-1	JAKMIP2	janus kinase and microtubule interacting protein 2 [Source:HGNC Symbol;Acc:HGNC:29067]
ENSG00000177575.13	41.7811	8.72918	1.09887	1.9726e-24	1.64474e-21	TRUE	9332	ENSG00000177575	protein_coding	12	7470811	7503893	-1	CD163	CD163 molecule [Source:HGNC Symbol;Acc:HGNC:1631]
ENSG00000178789.9	2.84213	6.69718	2.50772	1.26687e-08	2.18806e-06	TRUE	124599	ENSG00000178789	protein_coding	17	74521174	74531475	-1	CD300LB	CD300 molecule like family member b [Source:HGNC Symbol;Acc:HGNC:30811]
ENSG00000180353.11	18.7175	3.26687	0.48107	4.59778e-13	1.42531e-10	TRUE	3059	ENSG00000180353	protein_coding	3	121631399	121660927	-1	HCLS1	hematopoietic cell-specific Lyn substrate 1 [Source:HGNC Symbol;Acc:HGNC:4844]
ENSG00000181631.7	2.25249	6.17455	2.76518	0.00023918	0.0228592	TRUE	53829	ENSG00000181631	protein_coding	3	151326312	151329549	-1	P2RY13	purinergic receptor P2Y13 [Source:HGNC Symbol;Acc:HGNC:4537]
ENSG00000182578.14	48.0125	2.69248	0.330803	2.17283e-17	9.72944e-15	TRUE	1436	ENSG00000182578	protein_coding	5	150053291	150113372	-1	CSF1R	colony stimulating factor 1 receptor [Source:HGNC Symbol;Acc:HGNC:2433]
ENSG00000183023.19	14.7517	1.89001	0.71906	0.000209695	0.0202009	TRUE	6546	ENSG00000183023	protein_coding	2	40097270	40611053	-1	SLC8A1	solute carrier family 8 member A1 [Source:HGNC Symbol;Acc:HGNC:11068]
ENSG00000184922.15	27.6834	1.3459	0.398815	2.57995e-05	0.00301369	TRUE	752	ENSG00000184922	protein_coding	17	45221444	45247319	1	FMNL1	formin like 1 [Source:HGNC Symbol;Acc:HGNC:1212]
ENSG00000185008.19	3.63703	3.96133	1.52824	0.00019035	0.01871	TRUE	6092	ENSG00000185008	protein_coding	3	75906695	77649964	1	ROBO2	roundabout guidance receptor 2 [Source:HGNC Symbol;Acc:HGNC:10250]
ENSG00000185811.21	3.74658	6.89061	2.54588	1.1348e-08	1.98837e-06	TRUE	10320	ENSG00000185811	protein_coding	7	50304068	50405101	1	IKZF1	IKAROS family zinc finger 1 [Source:HGNC Symbol;Acc:HGNC:13176]
ENSG00000186074.19	5.30899	5.03696	1.09047	1.19732e-09	2.43287e-07	TRUE	146722	ENSG00000186074	protein_coding	17	74694311	74712978	-1	CD300LF	CD300 molecule like family member f [Source:HGNC Symbol;Acc:HGNC:29883]
ENSG00000186407.7	5.762	7.75552	2.66136	5.1023e-10	1.0918e-07	TRUE	342510	ENSG00000186407	protein_coding	17	74609885	74623738	-1	CD300E	CD300e molecule [Source:HGNC Symbol;Acc:HGNC:28874]
ENSG00000186431.19	3.53745	5.37124	1.41527	5.72429e-08	9.41586e-06	TRUE	2204	ENSG00000186431	protein_coding	19	54874235	54891420	1	FCAR	Fc alpha receptor [Source:HGNC Symbol;Acc:HGNC:3608]
ENSG00000186818.13	19.0587	10.2043	2.85887	9.28586e-23	6.06844e-20	TRUE	11006	ENSG00000186818	protein_coding	19	54643889	54670359	1	LILRB4	leukocyte immunoglobulin like receptor B4 [Source:HGNC Symbol;Acc:HGNC:6608]
ENSG00000187116.14	12.3289	9.30887	2.76979	1.70301e-18	7.91898e-16	TRUE	353514	ENSG00000187116	protein_coding	19	54307070	54313166	-1	LILRA5	leukocyte immunoglobulin like receptor A5 [Source:HGNC Symbol;Acc:HGNC:16309]
ENSG00000187474.5	4.32037	7.73543	2.59237	7.42287e-13	2.21587e-10	TRUE	2359	ENSG00000187474	protein_coding	19	51795157	51826190	1	FPR3	formyl peptide receptor 3 [Source:HGNC Symbol;Acc:HGNC:3828]
ENSG00000187796.16	5.64914	3.18113	0.828188	6.38538e-06	0.000821268	TRUE	64170	ENSG00000187796	protein_coding	9	136363956	136373681	-1	CARD9	caspase recruitment domain family member 9 [Source:HGNC Symbol;Acc:HGNC:16391]
ENSG00000188906.17	5.32941	3.17661	0.848139	8.14719e-06	0.00103141	TRUE	120892	ENSG00000188906	protein_coding	12	40196744	40369285	1	LRRK2	leucine rich repeat kinase 2 [Source:HGNC Symbol;Acc:HGNC:18618]
ENSG00000188921.14	11.8954	2.19489	0.627215	1.5156e-05	0.00185087	TRUE	401494	ENSG00000188921	protein_coding	9	20999509	21031640	-1	HACD4	3-hydroxyacyl-CoA dehydratase 4 [Source:HGNC Symbol;Acc:HGNC:20920]
ENSG00000196209.13	2.03911	5.64407	2.43562	9.26887e-06	0.00115526	TRUE	284759	ENSG00000196209	protein_coding	20	1470741	1491587	-1	SIRPB2	signal regulatory protein beta 2 [Source:HGNC Symbol;Acc:HGNC:16247]
ENSG00000196735.13	3.4138	7.5391	2.667	1.3796e-08	2.36587e-06	TRUE	3117	ENSG00000196735	protein_coding	6	32628179	32647062	1	HLA-DQA1	major histocompatibility complex	class II	DQ alpha 1 [Source:HGNC Symbol;Acc:HGNC:4942]
ENSG00000197471.12	19.7576	7.97703	1.36472	1.55533e-19	7.52156e-17	TRUE	6693	ENSG00000197471	protein_coding	16	29662979	29670876	1	SPN	sialophorin [Source:HGNC Symbol;Acc:HGNC:11249]
ENSG00000197629.6	30.9453	6.14061	0.63029	6.48302e-23	4.47884e-20	TRUE	219972	ENSG00000197629	protein_coding	11	59208510	59212927	-1	MPEG1	macrophage expressed 1 [Source:HGNC Symbol;Acc:HGNC:29619]
ENSG00000198223.18	2.1218	6.65203	2.48934	8.52714e-09	1.5387e-06	TRUE	1438	ENSG00000198223	protein_coding	X	1268800	1310381	1	CSF2RA	colony stimulating factor 2 receptor subunit alpha [Source:HGNC Symbol;Acc:HGNC:2435]
ENSG00000198502.7	19.4473	2.10885	0.419782	2.80406e-08	4.67601e-06	TRUE	3127	ENSG00000198502	protein_coding	6	32517353	32530287	-1	HLA-DRB5	major histocompatibility complex	class II	DR beta 5 [Source:HGNC Symbol;Acc:HGNC:4953]
ENSG00000198771.11	8.77932	4.49984	0.797379	8.00565e-10	1.6545e-07	TRUE	92241	ENSG00000198771	protein_coding	1	167630093	167708696	1	RCSD1	RCSD domain containing 1 [Source:HGNC Symbol;Acc:HGNC:28310]
ENSG00000203710.12	7.66827	4.40866	0.874034	3.5236e-09	6.76196e-07	TRUE	1378	ENSG00000203710	protein_coding	1	207496147	207641765	1	CR1	complement C3b/C4b receptor 1 (Knops blood group) [Source:HGNC Symbol;Acc:HGNC:2334]
ENSG00000203747.13	42.0351	11.5352	2.9778	1.51522e-32	2.8183e-29	TRUE	2214	ENSG00000203747	protein_coding	1	161541759	161550968	-1	FCGR3A	Fc gamma receptor IIIa [Source:HGNC Symbol;Acc:HGNC:3619]
ENSG00000204044.6	6.7633	6.16905	1.34542	6.33828e-12	1.72202e-09	TRUE	109729184	ENSG00000204044	lncRNA	20	46013500	46022073	-1	SLC12A5-AS1	SLC12A5 and MMP9 antisense RNA 1 [Source:HGNC Symbol;Acc:HGNC:53143]
ENSG00000204161.15	4.13349	7.62407	2.636	5.69677e-10	1.19781e-07	TRUE	170371	ENSG00000204161	protein_coding	10	49154725	49188585	-1	TMEM273	transmembrane protein 273 [Source:HGNC Symbol;Acc:HGNC:27274]
ENSG00000204472.13	36.8121	6.22322	0.588658	1.02165e-26	9.88139e-24	TRUE	199	ENSG00000204472	protein_coding	6	31615217	31617021	1	AIF1	allograft inflammatory factor 1 [Source:HGNC Symbol;Acc:HGNC:352]
ENSG00000204482.11	15.3908	6.91445	0.989677	1.25453e-21	7.58364e-19	TRUE	7940	ENSG00000204482	protein_coding	6	31586124	31588909	1	LST1	leukocyte specific transcript 1 [Source:HGNC Symbol;Acc:HGNC:14189]
ENSG00000204577.12	14.3219	6.19916	0.965467	5.82475e-15	2.04119e-12	TRUE	11025	ENSG00000204577	protein_coding	19	54216278	54223506	-1	LILRB3	leukocyte immunoglobulin like receptor B3 [Source:HGNC Symbol;Acc:HGNC:6607]
ENSG00000204577.12	14.3219	6.19916	0.965467	5.82475e-15	2.04119e-12	TRUE	102725035	ENSG00000204577	protein_coding	19	54216278	54223506	-1	LILRB3	leukocyte immunoglobulin like receptor B3 [Source:HGNC Symbol;Acc:HGNC:6607]
ENSG00000204577.12	14.3219	6.19916	0.965467	5.82475e-15	2.04119e-12	TRUE	107987425	ENSG00000204577	protein_coding	19	54216278	54223506	-1	LILRB3	leukocyte immunoglobulin like receptor B3 [Source:HGNC Symbol;Acc:HGNC:6607]
ENSG00000204577.12	14.3219	6.19916	0.965467	5.82475e-15	2.04119e-12	TRUE	107987462	ENSG00000204577	protein_coding	19	54216278	54223506	-1	LILRB3	leukocyte immunoglobulin like receptor B3 [Source:HGNC Symbol;Acc:HGNC:6607]
ENSG00000205358.4	9.07596	4.00701	0.754209	3.83771e-09	7.30675e-07	TRUE	4496	ENSG00000205358	protein_coding	16	56669814	56671129	1	MT1H	metallothionein 1H [Source:HGNC Symbol;Acc:HGNC:7400]
ENSG00000223865.12	8.87394	3.50644	0.626485	2.94795e-10	6.53958e-08	TRUE	3115	ENSG00000223865	protein_coding	6	33075936	33089696	1	HLA-DPB1	major histocompatibility complex	class II	DP beta 1 [Source:HGNC Symbol;Acc:HGNC:4940]
ENSG00000224397.9	8.20659	3.99498	0.637706	2.2553e-11	5.86432e-09	TRUE	100506115	ENSG00000224397	lncRNA	20	50247643	50283250	1	PELATON	plaque enriched lncRNA in atherosclerotic and inflammatory bowel macrophage regulation [Source:HGNC Symbol;Acc:HGNC:50328]
ENSG00000225217.1	19.4084	5.05207	0.642647	3.29138e-16	1.30468e-13	TRUE	NA	ENSG00000225217	unprocessed_pseudogene	1	161606291	161608217	1	HSPA7	heat shock protein family A (Hsp70) member 7 (pseudogene) [Source:HGNC Symbol;Acc:HGNC:5240]
ENSG00000231389.8	14.9381	3.32901	0.485726	5.22549e-13	1.5994e-10	TRUE	3113	ENSG00000231389	protein_coding	6	33064569	33080775	-1	HLA-DPA1	major histocompatibility complex	class II	DP alpha 1 [Source:HGNC Symbol;Acc:HGNC:4938]
ENSG00000232445.2	21.5382	1.24615	0.394061	4.38015e-05	0.00494916	TRUE	NA	ENSG00000232445	lncRNA	7	101308270	101314800	1	EMSLR	E2F1 mRNA stabilizing lncRNA [Source:HGNC Symbol;Acc:HGNC:54408]
ENSG00000239998.7	10.3731	9.93417	2.81242	7.59953e-23	5.10435e-20	TRUE	11027	ENSG00000239998	protein_coding	19	54572920	54590287	1	LILRA2	leukocyte immunoglobulin like receptor A2 [Source:HGNC Symbol;Acc:HGNC:6603]
ENSG00000242574.9	23.2198	1.57183	0.559175	0.000143977	0.0145057	TRUE	3109	ENSG00000242574	protein_coding	6	32934629	32941028	-1	HLA-DMB	major histocompatibility complex	class II	DM beta [Source:HGNC Symbol;Acc:HGNC:4935]
ENSG00000244482.11	12.1374	5.12838	0.726748	4.21421e-13	1.34078e-10	TRUE	79168	ENSG00000244482	protein_coding	19	54236590	54242790	-1	LILRA6	leukocyte immunoglobulin like receptor A6 [Source:HGNC Symbol;Acc:HGNC:15495]
ENSG00000244682.8	4.74688	7.67415	2.64188	4.20303e-10	9.15578e-08	TRUE	NA	ENSG00000244682	protein_coding	1	161581339	161605662	1	FCGR2C	Fc gamma receptor IIc (gene/pseudogene) [Source:HGNC Symbol;Acc:HGNC:15626]
ENSG00000250510.8	2.12954	2.67997	1.00995	0.000180732	0.0179825	TRUE	27239	ENSG00000250510	protein_coding	12	6821624	6829972	1	GPR162	G protein-coupled receptor 162 [Source:HGNC Symbol;Acc:HGNC:16693]
ENSG00000251380.3	2.78399	6.84935	2.62426	8.94669e-07	0.000128768	TRUE	140947	ENSG00000251380	protein_coding	5	135444214	135447348	-1	DCANP1	dendritic cell associated nuclear protein 1 [Source:HGNC Symbol;Acc:HGNC:24459]
ENSG00000254415.4	3.87025	7.13529	2.59582	1.50898e-08	2.56951e-06	TRUE	100049587	ENSG00000254415	protein_coding	19	51639478	51646825	-1	SIGLEC14	sialic acid binding Ig like lectin 14 [Source:HGNC Symbol;Acc:HGNC:32926]
ENSG00000255197.7	3.7047	2.81432	0.799511	2.7303e-05	0.00315878	TRUE	127138868	ENSG00000255197	lncRNA	11	47381509	47409369	-1	SLC39A13-AS1	SLC39A13 antisense RNA 1 [Source:HGNC Symbol;Acc:HGNC:56351]
ENSG00000255833.2	4.93351	7.9534	2.67395	1.17471e-10	2.86914e-08	TRUE	497189	ENSG00000255833	protein_coding	5	135444226	135452351	-1	TIFAB	TIFA inhibitor [Source:HGNC Symbol;Acc:HGNC:34024]
ENSG00000258227.7	4.38699	4.58202	1.23443	2.17798e-06	0.000292575	TRUE	23601	ENSG00000258227	protein_coding	7	141927357	141947007	-1	CLEC5A	C-type lectin domain containing 5A [Source:HGNC Symbol;Acc:HGNC:2054]
ENSG00000260314.3	34.6515	11.2868	2.97555	2.20632e-26	1.97588e-23	TRUE	4360	ENSG00000260314	protein_coding	10	17809348	17911164	1	MRC1	mannose receptor C-type 1 [Source:HGNC Symbol;Acc:HGNC:7228]
ENSG00000261371.6	7.16485	2.59491	0.650451	3.05062e-06	0.000400891	TRUE	5175	ENSG00000261371	protein_coding	17	64319415	64413776	-1	PECAM1	platelet and endothelial cell adhesion molecule 1 [Source:HGNC Symbol;Acc:HGNC:8823]
ENSG00000265206.6	3.69757	3.00287	0.770823	8.84391e-06	0.00111378	TRUE	123466215	ENSG00000265206	lncRNA	17	58330879	58332523	-1	MIR142HG	MIR142 host genes [Source:HGNC Symbol;Acc:HGNC:55980]
ENSG00000275302.2	13.9992	10.1266	2.86296	4.08975e-20	2.10405e-17	TRUE	6351	ENSG00000275302	protein_coding	17	36103827	36105621	1	CCL4	C-C motif chemokine ligand 4 [Source:HGNC Symbol;Acc:HGNC:10630]
ENSG00000276085.1	2.39533	6.78729	2.56826	1.64546e-07	2.56692e-05	TRUE	6349	ENSG00000276085	protein_coding	17	36194869	36196758	-1	CCL3L3	C-C motif chemokine ligand 3 like 3 [Source:HGNC Symbol;Acc:HGNC:30554]
ENSG00000276085.1	2.39533	6.78729	2.56826	1.64546e-07	2.56692e-05	TRUE	414062	ENSG00000276085	protein_coding	17	36194869	36196758	-1	CCL3L3	C-C motif chemokine ligand 3 like 3 [Source:HGNC Symbol;Acc:HGNC:30554]
ENSG00000276231.5	1.76638	5.937	2.59512	6.60261e-05	0.00719149	TRUE	146850	ENSG00000276231	protein_coding	17	8802722	8867677	-1	PIK3R6	phosphoinositide-3-kinase regulatory subunit 6 [Source:HGNC Symbol;Acc:HGNC:27101]
ENSG00000277632.2	33.5097	11.5622	2.9762	3.18323e-32	5.49789e-29	TRUE	6348	ENSG00000277632	protein_coding	17	36088256	36090169	-1	CCL3	C-C motif chemokine ligand 3 [Source:HGNC Symbol;Acc:HGNC:10627]
ENSG00000289273.1	6.91108	8.59291	2.69938	6.14222e-15	2.1217e-12	TRUE	NA	ENSG00000289273	lncRNA	1	161518705	161519568	1		novel transcript
ENSG00000290838.1	5.53414	5.39225	1.24392	5.98745e-08	9.78219e-06	TRUE	654816	ENSG00000290838	lncRNA	7	73220624	73235945	1	NCF1B	neutrophil cytosolic factor 1B (pseudogene) [Source:HGNC Symbol;Acc:HGNC:32522]
ENSG00000290878.1	2.07981	6.35261	2.46872	8.35103e-08	1.32847e-05	TRUE	3128	ENSG00000290878	lncRNA	6	32552713	32560022	-1	HLA-DRB6	major histocompatibility complex	class II	DR beta 6 (pseudogene) [Source:HGNC Symbol;Acc:HGNC:4954]
ENSG00000292357.1	2.1218	6.65203	2.48934	8.52714e-09	1.5387e-06	TRUE	1438	ENSG00000292357	protein_coding	Y	1268800	1310381	1	CSF2RA	colony stimulating factor 2 receptor subunit alpha [Source:HGNC Symbol;Acc:HGNC:2435]
ENSG00000293440.1	3.5718	2.134	0.796842	8.46069e-05	0.00909242	TRUE	NA	ENSG00000293440	lncRNA	17	752660	755336	1		novel transcript
