# Supplementary material for: A Multicellular In Vitro Model of the Human Intestine with Immunocompetent Features Highlights Host‐Pathogen Interactions During Early Salmonella Typhimurium Infection
Source: Adv Sci (Weinh). 2025 Jan 14;12(9):2411233. doi: 10.1002/advs.202411233 (PMC11884561; doi:10.1002/advs.202411233)
Supplement: Supplementary file 8 — Supplemental Table 6 [file ADVS-12-2411233-s006.xlsx]

## Sheet: DEGs_EMFvsEM
ensgene	baseMean	log2FoldChange	lfcSE	pvalue	padj	test	entrezgene_id	ensembl_gene_id	gene_biotype	chromosome_name	start_position	end_position	strand	external_gene_name	description
ENSG00000000971.17	24.7213	4.90324	0.483033	4.40657e-25	3.89905e-22	TRUE	3075	ENSG00000000971	protein_coding	1	196651754	196752476	1	CFH	complement factor H [Source:HGNC Symbol;Acc:HGNC:4883]
ENSG00000003137.9	3.49451	2.90523	1.00634	0.000155429	0.00429339	TRUE	56603	ENSG00000003137	protein_coding	2	72129238	72147862	-1	CYP26B1	cytochrome P450 family 26 subfamily B member 1 [Source:HGNC Symbol;Acc:HGNC:20581]
ENSG00000004776.13	9.35155	3.68171	0.928275	4.66002e-06	0.000238152	TRUE	126393	ENSG00000004776	protein_coding	19	35754566	35758079	-1	HSPB6	heat shock protein family B (small) member 6 [Source:HGNC Symbol;Acc:HGNC:26511]
ENSG00000005243.10	13.2393	3.08591	0.749498	1.55804e-06	9.60437e-05	TRUE	51226	ENSG00000005243	protein_coding	17	48026167	48038030	-1	COPZ2	COPI coat complex subunit zeta 2 [Source:HGNC Symbol;Acc:HGNC:19356]
ENSG00000005249.14	7.50428	2.83246	0.6317	5.04718e-07	3.57596e-05	TRUE	5577	ENSG00000005249	protein_coding	7	107044705	107161811	1	PRKAR2B	protein kinase cAMP-dependent type II regulatory subunit beta [Source:HGNC Symbol;Acc:HGNC:9392]
ENSG00000005513.11	10.028	1.94272	0.708642	0.000206255	0.00538386	TRUE	30812	ENSG00000005513	protein_coding	16	981444	986979	1	SOX8	SRY-box transcription factor 8 [Source:HGNC Symbol;Acc:HGNC:11203]
ENSG00000006118.15	125.228	1.5583	0.239908	4.01663e-12	7.68867e-10	TRUE	54972	ENSG00000006118	protein_coding	11	60924460	60937159	1	TMEM132A	transmembrane protein 132A [Source:HGNC Symbol;Acc:HGNC:31092]
ENSG00000006468.15	17.917	2.04416	0.486438	6.28836e-07	4.32885e-05	TRUE	2115	ENSG00000006468	protein_coding	7	13891229	13991425	-1	ETV1	ETS variant transcription factor 1 [Source:HGNC Symbol;Acc:HGNC:3490]
ENSG00000007171.19	178.093	1.58186	0.361162	4.53371e-07	3.27598e-05	TRUE	4843	ENSG00000007171	protein_coding	17	27756766	27800529	-1	NOS2	nitric oxide synthase 2 [Source:HGNC Symbol;Acc:HGNC:7873]
ENSG00000011028.14	110.51	5.67687	0.667764	3.55601e-19	1.49229e-16	TRUE	9902	ENSG00000011028	protein_coding	17	62627670	62693597	1	MRC2	mannose receptor C type 2 [Source:HGNC Symbol;Acc:HGNC:16875]
ENSG00000011465.18	82.275	8.35152	0.870578	5.88273e-25	4.93742e-22	TRUE	1634	ENSG00000011465	protein_coding	12	91140484	91183217	-1	DCN	decorin [Source:HGNC Symbol;Acc:HGNC:2705]
ENSG00000013297.12	6.01453	5.06213	1.26987	8.11383e-07	5.42589e-05	TRUE	5010	ENSG00000013297	protein_coding	3	170418868	170454733	1	CLDN11	claudin 11 [Source:HGNC Symbol;Acc:HGNC:8514]
ENSG00000014257.17	36.0881	2.01514	0.499842	1.95117e-06	0.000115389	TRUE	55	ENSG00000014257	protein_coding	3	132317369	132368302	1	ACP3	acid phosphatase 3 [Source:HGNC Symbol;Acc:HGNC:125]
ENSG00000016602.9	226.306	1.73913	0.647574	0.000206001	0.00538366	TRUE	22802	ENSG00000016602	protein_coding	1	86547078	86580754	1	CLCA4	chloride channel accessory 4 [Source:HGNC Symbol;Acc:HGNC:2018]
ENSG00000019549.13	8.79693	4.8259	0.75067	0.000106532	0.00318786	TRUE	6591	ENSG00000019549	protein_coding	8	48917598	48921740	-1	SNAI2	snail family transcriptional repressor 2 [Source:HGNC Symbol;Acc:HGNC:11094]
ENSG00000019991.18	23.2332	6.85716	1.01693	1.53237e-18	5.97132e-16	TRUE	3082	ENSG00000019991	protein_coding	7	81699010	81770438	-1	HGF	hepatocyte growth factor [Source:HGNC Symbol;Acc:HGNC:4893]
ENSG00000020181.18	4.1151	7.5196	1.12371	2.37744e-07	1.82678e-05	TRUE	25960	ENSG00000020181	protein_coding	8	37784191	37844896	1	ADGRA2	adhesion G protein-coupled receptor A2 [Source:HGNC Symbol;Acc:HGNC:17849]
ENSG00000022267.19	17.641	5.04614	0.419881	9.62894e-11	1.49023e-08	TRUE	2273	ENSG00000022267	protein_coding	X	136146702	136211359	1	FHL1	four and a half LIM domains 1 [Source:HGNC Symbol;Acc:HGNC:3702]
ENSG00000024422.12	354.624	1.28198	0.321523	2.59119e-06	0.000145735	TRUE	30846	ENSG00000024422	protein_coding	19	47713422	47743134	1	EHD2	EH domain containing 2 [Source:HGNC Symbol;Acc:HGNC:3243]
ENSG00000026025.16	2679	1.50453	0.505742	9.81295e-05	0.00300147	TRUE	7431	ENSG00000026025	protein_coding	10	17228241	17237593	1	VIM	vimentin [Source:HGNC Symbol;Acc:HGNC:12692]
ENSG00000029153.15	210.386	1.08929	0.25687	8.59525e-07	5.70108e-05	TRUE	56938	ENSG00000029153	protein_coding	12	27332836	27425289	1	BMAL2	basic helix-loop-helix ARNT like 2 [Source:HGNC Symbol;Acc:HGNC:18984]
ENSG00000030419.17	37.7205	1.05628	0.467122	0.000559149	0.0117803	TRUE	22807	ENSG00000030419	protein_coding	2	212999691	213152427	-1	IKZF2	IKAROS family zinc finger 2 [Source:HGNC Symbol;Acc:HGNC:13177]
ENSG00000034053.15	6.76593	7.98487	2.71307	1.00102e-09	1.24239e-07	TRUE	321	ENSG00000034053	protein_coding	15	28884483	29118315	1	APBA2	amyloid beta precursor protein binding family A member 2 [Source:HGNC Symbol;Acc:HGNC:579]
ENSG00000036473.9	320.331	-1.82669	0.426618	7.06171e-07	4.80065e-05	TRUE	5009	ENSG00000036473	protein_coding	X	38327598	38422908	1	OTC	ornithine transcarbamylase [Source:HGNC Symbol;Acc:HGNC:8512]
ENSG00000038210.14	1114.38	-1.11039	0.214708	9.56956e-09	9.57922e-07	TRUE	55300	ENSG00000038210	protein_coding	4	25160663	25279204	1	PI4K2B	phosphatidylinositol 4-kinase type 2 beta [Source:HGNC Symbol;Acc:HGNC:18215]
ENSG00000041982.17	73.6406	6.75025	0.593507	1.73167e-16	5.55715e-14	TRUE	3371	ENSG00000041982	protein_coding	9	115019575	115118207	-1	TNC	tenascin C [Source:HGNC Symbol;Acc:HGNC:5318]
ENSG00000042062.13	8.87653	2.54623	0.65246	2.28721e-06	0.000132017	TRUE	140876	ENSG00000042062	protein_coding	20	50586108	50691542	-1	RIPOR3	RIPOR family member 3 [Source:HGNC Symbol;Acc:HGNC:16168]
ENSG00000050165.19	346.928	4.33743	0.435788	1.06904e-24	8.64026e-22	TRUE	27122	ENSG00000050165	protein_coding	11	11956207	12009769	-1	DKK3	dickkopf WNT signaling pathway inhibitor 3 [Source:HGNC Symbol;Acc:HGNC:2893]
ENSG00000050628.21	2.06849	4.11156	1.6459	0.000345459	0.00799429	TRUE	5733	ENSG00000050628	protein_coding	1	70852353	71047816	-1	PTGER3	prostaglandin E receptor 3 [Source:HGNC Symbol;Acc:HGNC:9595]
ENSG00000057149.16	4.57616	2.59677	1.37161	0.00149276	0.0249341	TRUE	6317	ENSG00000057149	protein_coding	18	63655197	63661893	-1	SERPINB3	serpin family B member 3 [Source:HGNC Symbol;Acc:HGNC:10569]
ENSG00000059915.17	8.42186	1.2358	0.493706	0.000363103	0.00832314	TRUE	5662	ENSG00000059915	protein_coding	10	102402617	102421539	-1	PSD	pleckstrin and Sec7 domain containing [Source:HGNC Symbol;Acc:HGNC:9507]
ENSG00000060566.14	3255.7	-1.4272	0.246321	2.89514e-10	4.21185e-08	TRUE	84699	ENSG00000060566	protein_coding	19	4153631	4173054	1	CREB3L3	cAMP responsive element binding protein 3 like 3 [Source:HGNC Symbol;Acc:HGNC:18855]
ENSG00000065328.17	6.57557	1.40544	1.2381	0.00304212	0.0429677	TRUE	55388	ENSG00000065328	protein_coding	10	13161558	13211110	1	MCM10	minichromosome maintenance 10 replication initiation factor [Source:HGNC Symbol;Acc:HGNC:18043]
ENSG00000066629.19	14.3416	5.83039	0.90291	1.13713e-12	2.31911e-10	TRUE	2009	ENSG00000066629	protein_coding	14	99737693	99942060	1	EML1	EMAP like 1 [Source:HGNC Symbol;Acc:HGNC:3330]
ENSG00000067191.17	122.159	1.03509	0.318819	3.7923e-05	0.00138387	TRUE	782	ENSG00000067191	protein_coding	17	39173453	39197702	-1	CACNB1	calcium voltage-gated channel auxiliary subunit beta 1 [Source:HGNC Symbol;Acc:HGNC:1401]
ENSG00000067715.15	2.8642	2.82815	1.42708	0.000653098	0.0132207	TRUE	6857	ENSG00000067715	protein_coding	12	78863993	79452008	1	SYT1	synaptotagmin 1 [Source:HGNC Symbol;Acc:HGNC:11509]
ENSG00000067798.16	15.9529	7.75902	1.53531	1.05995e-11	1.92751e-09	TRUE	89795	ENSG00000067798	protein_coding	12	77324641	78213010	1	NAV3	neuron navigator 3 [Source:HGNC Symbol;Acc:HGNC:15998]
ENSG00000070731.11	64.5989	1.09252	0.382731	0.0001357	0.00384079	TRUE	10610	ENSG00000070731	protein_coding	17	76565377	76586956	-1	ST6GALNAC2	ST6 N-acetylgalactosaminide alpha-2	6-sialyltransferase 2 [Source:HGNC Symbol;Acc:HGNC:10867]
ENSG00000071282.12	39.0051	1.11971	0.426654	0.000257393	0.00641726	TRUE	29995	ENSG00000071282	protein_coding	3	8501807	8574668	1	LMCD1	LIM and cysteine rich domains 1 [Source:HGNC Symbol;Acc:HGNC:6633]
ENSG00000073712.15	12.7796	8.58468	1.06341	1.16713e-13	2.59888e-11	TRUE	10979	ENSG00000073712	protein_coding	14	52857268	52952435	-1	FERMT2	FERM domain containing kindlin 2 [Source:HGNC Symbol;Acc:HGNC:15767]
ENSG00000074047.22	7.90275	2.28608	0.856757	0.000202075	0.00531287	TRUE	2736	ENSG00000074047	protein_coding	2	120735623	120992653	1	GLI2	GLI family zinc finger 2 [Source:HGNC Symbol;Acc:HGNC:4318]
ENSG00000074211.14	15.6097	2.50436	0.824552	8.11189e-05	0.00257668	TRUE	5522	ENSG00000074211	protein_coding	4	6320578	6563600	-1	PPP2R2C	protein phosphatase 2 regulatory subunit Bgamma [Source:HGNC Symbol;Acc:HGNC:9306]
ENSG00000075702.19	12.9885	1.15848	0.831089	0.00268049	0.0392286	TRUE	284403	ENSG00000075702	protein_coding	19	36054649	36105108	1	WDR62	WD repeat domain 62 [Source:HGNC Symbol;Acc:HGNC:24502]
ENSG00000076351.13	1714.29	-1.41607	0.321838	4.16439e-07	3.03931e-05	TRUE	113235	ENSG00000076351	protein_coding	17	28394642	28407197	-1	SLC46A1	solute carrier family 46 member 1 [Source:HGNC Symbol;Acc:HGNC:30521]
ENSG00000076706.17	5.49543	2.65643	1.12004	0.000564572	0.0118629	TRUE	4162	ENSG00000076706	protein_coding	11	119308529	119321521	-1	MCAM	melanoma cell adhesion molecule [Source:HGNC Symbol;Acc:HGNC:6934]
ENSG00000077782.23	71.0884	1.61739	0.436403	6.1128e-06	0.000299761	TRUE	2260	ENSG00000077782	protein_coding	8	38400215	38468834	-1	FGFR1	fibroblast growth factor receptor 1 [Source:HGNC Symbol;Acc:HGNC:3688]
ENSG00000077942.19	9.39775	4.92251	0.46142	0.000240071	0.00606947	TRUE	2192	ENSG00000077942	protein_coding	22	45502238	45601135	1	FBLN1	fibulin 1 [Source:HGNC Symbol;Acc:HGNC:3600]
ENSG00000077943.8	12.8802	8.67663	2.6903	2.89174e-17	9.85995e-15	TRUE	8516	ENSG00000077943	protein_coding	10	15513954	15719922	-1	ITGA8	integrin subunit alpha 8 [Source:HGNC Symbol;Acc:HGNC:6144]
ENSG00000078018.22	4.14321	4.86937	1.16869	6.58571e-08	5.74853e-06	TRUE	4133	ENSG00000078018	protein_coding	2	209424047	209734147	1	MAP2	microtubule associated protein 2 [Source:HGNC Symbol;Acc:HGNC:6839]
ENSG00000078098.15	3.525	5.97712	0.870144	7.39573e-06	0.000356268	TRUE	2191	ENSG00000078098	protein_coding	2	162170684	162245151	-1	FAP	fibroblast activation protein alpha [Source:HGNC Symbol;Acc:HGNC:3590]
ENSG00000079150.19	8.60638	2.03168	0.691475	9.72588e-05	0.00298927	TRUE	51661	ENSG00000079150	protein_coding	2	178463664	178478600	-1	FKBP7	FKBP prolyl isomerase 7 [Source:HGNC Symbol;Acc:HGNC:3723]
ENSG00000079335.20	169.638	-1.0667	0.195558	2.13362e-09	2.51675e-07	TRUE	8556	ENSG00000079335	protein_coding	1	100345001	100520277	1	CDC14A	cell division cycle 14A [Source:HGNC Symbol;Acc:HGNC:1718]
ENSG00000079931.15	9.55609	4.58659	0.784543	5.30103e-10	7.18504e-08	TRUE	26002	ENSG00000079931	protein_coding	6	132296055	132401475	-1	MOXD1	monooxygenase DBH like 1 [Source:HGNC Symbol;Acc:HGNC:21063]
ENSG00000081041.9	231.232	1.57334	0.606842	0.000272474	0.00670342	TRUE	2920	ENSG00000081041	protein_coding	4	74097040	74099196	-1	CXCL2	C-X-C motif chemokine ligand 2 [Source:HGNC Symbol;Acc:HGNC:4603]
ENSG00000086696.11	14795.8	-1.03163	0.397179	0.00030655	0.00729502	TRUE	3294	ENSG00000086696	protein_coding	16	82035004	82098534	1	HSD17B2	hydroxysteroid 17-beta dehydrogenase 2 [Source:HGNC Symbol;Acc:HGNC:5211]
ENSG00000087116.17	23.1757	6.3425	0.82547	5.87167e-17	1.91241e-14	TRUE	9509	ENSG00000087116	protein_coding	5	179110853	179345461	-1	ADAMTS2	ADAM metallopeptidase with thrombospondin type 1 motif 2 [Source:HGNC Symbol;Acc:HGNC:218]
ENSG00000087245.13	168.851	7.07213	0.669489	1.81526e-29	2.64084e-26	TRUE	4313	ENSG00000087245	protein_coding	16	55389700	55506691	1	MMP2	matrix metallopeptidase 2 [Source:HGNC Symbol;Acc:HGNC:7166]
ENSG00000087510.7	12.6412	3.93216	0.575475	1.29057e-12	2.60766e-10	TRUE	7022	ENSG00000087510	protein_coding	20	56629306	56639283	1	TFAP2C	transcription factor AP-2 gamma [Source:HGNC Symbol;Acc:HGNC:11744]
ENSG00000088756.13	20.5766	-1.07957	0.315176	1.97918e-05	0.000824229	TRUE	79822	ENSG00000088756	protein_coding	18	6729716	6915716	1	ARHGAP28	Rho GTPase activating protein 28 [Source:HGNC Symbol;Acc:HGNC:25509]
ENSG00000088881.22	6.1931	2.50246	1.16411	0.000230231	0.00588469	TRUE	57593	ENSG00000088881	protein_coding	20	2692780	2760108	1	EBF4	EBF family member 4 [Source:HGNC Symbol;Acc:HGNC:29278]
ENSG00000090339.9	273.319	1.30714	0.376299	1.87601e-05	0.000785762	TRUE	3383	ENSG00000090339	protein_coding	19	10271093	10286615	1	ICAM1	intercellular adhesion molecule 1 [Source:HGNC Symbol;Acc:HGNC:5344]
ENSG00000090402.8	1001.55	-1.7046	0.231642	8.24927e-15	2.0932e-12	TRUE	6476	ENSG00000090402	protein_coding	3	164978898	165078496	-1	SI	sucrase-isomaltase [Source:HGNC Symbol;Acc:HGNC:10856]
ENSG00000090530.10	68.1271	1.66287	0.403503	1.3727e-06	8.50995e-05	TRUE	55214	ENSG00000090530	protein_coding	3	189956728	190122437	-1	P3H2	prolyl 3-hydroxylase 2 [Source:HGNC Symbol;Acc:HGNC:19317]
ENSG00000090539.16	17.206	1.77411	0.588581	7.03382e-05	0.00230123	TRUE	8646	ENSG00000090539	protein_coding	3	184380054	184390736	1	CHRD	chordin [Source:HGNC Symbol;Acc:HGNC:1949]
ENSG00000091138.13	522.171	-2.15053	0.297936	2.35861e-14	5.656e-12	TRUE	1811	ENSG00000091138	protein_coding	7	107765467	107803225	-1	SLC26A3	solute carrier family 26 member 3 [Source:HGNC Symbol;Acc:HGNC:3018]
ENSG00000091592.17	22.79	1.42793	0.527746	0.000200616	0.00528724	TRUE	22861	ENSG00000091592	protein_coding	17	5499415	5619424	-1	NLRP1	NLR family pyrin domain containing 1 [Source:HGNC Symbol;Acc:HGNC:14374]
ENSG00000091986.16	134.474	3.12475	0.588489	3.57755e-09	3.92308e-07	TRUE	151887	ENSG00000091986	protein_coding	3	112596797	112649530	-1	CCDC80	coiled-coil domain containing 80 [Source:HGNC Symbol;Acc:HGNC:30649]
ENSG00000092421.17	1092.98	-1.08977	0.237875	1.83771e-07	1.4636e-05	TRUE	57556	ENSG00000092421	protein_coding	5	116443555	116574823	-1	SEMA6A	semaphorin 6A [Source:HGNC Symbol;Acc:HGNC:10738]
ENSG00000092969.12	20.9864	3.62375	0.966953	6.3252e-06	0.000308789	TRUE	7042	ENSG00000092969	protein_coding	1	218345336	218444619	1	TGFB2	transforming growth factor beta 2 [Source:HGNC Symbol;Acc:HGNC:11768]
ENSG00000093009.11	8.75915	1.75184	0.723394	0.000453836	0.00994338	TRUE	8318	ENSG00000093009	protein_coding	22	19479457	19520612	1	CDC45	cell division cycle 45 [Source:HGNC Symbol;Acc:HGNC:1739]
ENSG00000095303.17	31.3107	1.89871	0.290409	0.00163099	0.0267604	TRUE	5742	ENSG00000095303	protein_coding	9	122370530	122395703	1	PTGS1	prostaglandin-endoperoxide synthase 1 [Source:HGNC Symbol;Acc:HGNC:9604]
ENSG00000095752.7	9.01401	7.05433	0.722398	1.26464e-09	1.54174e-07	TRUE	3589	ENSG00000095752	protein_coding	19	55364382	55370463	-1	IL11	interleukin 11 [Source:HGNC Symbol;Acc:HGNC:5966]
ENSG00000095932.7	4692.02	-1.138	0.203933	1.01219e-09	1.24791e-07	TRUE	284422	ENSG00000095932	protein_coding	19	3473986	3480525	-1	SMIM24	small integral membrane protein 24 [Source:HGNC Symbol;Acc:HGNC:37244]
ENSG00000099365.11	6.76592	1.43324	0.689221	0.000919728	0.0171727	TRUE	112755	ENSG00000099365	protein_coding	16	30989256	31010638	-1	STX1B	syntaxin 1B [Source:HGNC Symbol;Acc:HGNC:18539]
ENSG00000099860.9	482.738	1.49983	0.488854	6.98386e-05	0.00229176	TRUE	4616	ENSG00000099860	protein_coding	19	2476122	2478259	1	GADD45B	growth arrest and DNA damage inducible beta [Source:HGNC Symbol;Acc:HGNC:4096]
ENSG00000099998.19	13.3496	7.73056	1.30514	5.08799e-21	2.70805e-18	TRUE	2687	ENSG00000099998	protein_coding	22	24219654	24245108	-1	GGT5	gamma-glutamyltransferase 5 [Source:HGNC Symbol;Acc:HGNC:4260]
ENSG00000100097.12	1120.97	1.24515	0.376285	3.32756e-05	0.00123915	TRUE	3956	ENSG00000100097	protein_coding	22	37675636	37679802	1	LGALS1	galectin 1 [Source:HGNC Symbol;Acc:HGNC:6561]
ENSG00000100156.12	2.27193	2.53694	1.03551	0.000257206	0.00641726	TRUE	23539	ENSG00000100156	protein_coding	22	38078134	38084184	-1	SLC16A8	solute carrier family 16 member 8 [Source:HGNC Symbol;Acc:HGNC:16270]
ENSG00000100170.10	7402.15	-1.13608	0.196765	3.10828e-10	4.46242e-08	TRUE	6523	ENSG00000100170	protein_coding	22	32043261	32113029	1	SLC5A1	solute carrier family 5 member 1 [Source:HGNC Symbol;Acc:HGNC:11036]
ENSG00000100234.12	202.307	4.31579	0.450566	4.10503e-23	2.79938e-20	TRUE	7078	ENSG00000100234	protein_coding	22	32801705	32863041	1	TIMP3	TIMP metallopeptidase inhibitor 3 [Source:HGNC Symbol;Acc:HGNC:11822]
ENSG00000100625.9	17.0538	1.41786	0.631579	0.000616139	0.0126724	TRUE	51804	ENSG00000100625	protein_coding	14	60709539	60724351	-1	SIX4	SIX homeobox 4 [Source:HGNC Symbol;Acc:HGNC:10890]
ENSG00000100842.13	7.90053	8.44571	2.83407	8.44616e-09	8.57265e-07	TRUE	10278	ENSG00000100842	protein_coding	14	23356403	23365752	-1	EFS	embryonal Fyn-associated substrate [Source:HGNC Symbol;Acc:HGNC:16898]
ENSG00000101057.16	107.823	1.23725	0.351391	1.5363e-05	0.000656068	TRUE	4605	ENSG00000101057	protein_coding	20	43667019	43716495	1	MYBL2	MYB proto-oncogene like 2 [Source:HGNC Symbol;Acc:HGNC:7548]
ENSG00000101188.5	103.236	1.46437	0.264167	1.17388e-09	1.43912e-07	TRUE	4923	ENSG00000101188	protein_coding	20	62708836	62762771	1	NTSR1	neurotensin receptor 1 [Source:HGNC Symbol;Acc:HGNC:8039]
ENSG00000101335.10	305.595	1.44431	1.0158	0.00235494	0.03549	TRUE	10398	ENSG00000101335	protein_coding	20	36541497	36551447	1	MYL9	myosin light chain 9 [Source:HGNC Symbol;Acc:HGNC:15754]
ENSG00000101443.18	9.6015	1.07495	0.751451	0.00269926	0.0393738	TRUE	10406	ENSG00000101443	protein_coding	20	45469753	45481532	1	WFDC2	WAP four-disulfide core domain 2 [Source:HGNC Symbol;Acc:HGNC:15939]
ENSG00000101955.15	14.1024	3.04797	0.40548	6.14042e-15	1.61441e-12	TRUE	8406	ENSG00000101955	protein_coding	X	38149336	38220924	-1	SRPX	sushi repeat containing protein X-linked [Source:HGNC Symbol;Acc:HGNC:11309]
ENSG00000101958.14	15.2634	-2.14945	0.376484	6.63241e-10	8.71883e-08	TRUE	2742	ENSG00000101958	protein_coding	X	14529298	14731812	1	GLRA2	glycine receptor alpha 2 [Source:HGNC Symbol;Acc:HGNC:4327]
ENSG00000102038.16	71.4343	1.70847	0.512296	2.9774e-05	0.00113589	TRUE	6594	ENSG00000102038	protein_coding	X	129446501	129523500	-1	SMARCA1	SWI/SNF related	matrix associated	actin dependent regulator of chromatin	subfamily a	member 1 [Source:HGNC Symbol;Acc:HGNC:11097]
ENSG00000102359.9	31.7625	2.25962	0.307861	1.38498e-14	3.35812e-12	TRUE	27286	ENSG00000102359	protein_coding	X	100644195	100675788	1	SRPX2	sushi repeat containing protein X-linked 2 [Source:HGNC Symbol;Acc:HGNC:30668]
ENSG00000103064.15	68.2153	1.07688	0.630466	0.00169928	0.0276523	TRUE	9057	ENSG00000103064	protein_coding	16	68264516	68301823	1	SLC7A6	solute carrier family 7 member 6 [Source:HGNC Symbol;Acc:HGNC:11064]
ENSG00000103175.11	2.59453	2.75311	0.966663	0.000118993	0.0034808	TRUE	58189	ENSG00000103175	protein_coding	16	84294846	84329844	1	WFDC1	WAP four-disulfide core domain 1 [Source:HGNC Symbol;Acc:HGNC:15466]
ENSG00000103196.12	6.46953	3.57029	0.560261	0.000305127	0.00726963	TRUE	83716	ENSG00000103196	protein_coding	16	84819985	84920768	1	CRISPLD2	cysteine rich secretory protein LCCL domain containing 2 [Source:HGNC Symbol;Acc:HGNC:25248]
ENSG00000103241.7	32.3924	11.0084	2.91662	2.50489e-30	3.90441e-27	TRUE	2294	ENSG00000103241	protein_coding	16	86510527	86515422	1	FOXF1	forkhead box F1 [Source:HGNC Symbol;Acc:HGNC:3809]
ENSG00000103257.9	277.809	1.61286	0.300351	3.4136e-09	3.7622e-07	TRUE	8140	ENSG00000103257	protein_coding	16	87830023	87869507	-1	SLC7A5	solute carrier family 7 member 5 [Source:HGNC Symbol;Acc:HGNC:11063]
ENSG00000103449.13	4.64353	8.69461	2.69591	5.62915e-12	1.04101e-09	TRUE	6299	ENSG00000103449	protein_coding	16	51135982	51152334	-1	SALL1	spalt like transcription factor 1 [Source:HGNC Symbol;Acc:HGNC:10524]
ENSG00000103647.13	27.613	1.93523	0.614144	5.39385e-05	0.00185947	TRUE	10391	ENSG00000103647	protein_coding	15	68578993	68727806	1	CORO2B	coronin 2B [Source:HGNC Symbol;Acc:HGNC:2256]
ENSG00000103742.12	3.12451	6.60651	2.59168	1.21804e-06	7.70435e-05	TRUE	57722	ENSG00000103742	protein_coding	15	65381484	65422947	-1	IGDCC4	immunoglobulin superfamily DCC subclass member 4 [Source:HGNC Symbol;Acc:HGNC:13770]
ENSG00000104321.11	48.7528	6.21192	0.676382	1.47228e-21	8.23796e-19	TRUE	8989	ENSG00000104321	protein_coding	8	72019917	72075584	-1	TRPA1	transient receptor potential cation channel subfamily A member 1 [Source:HGNC Symbol;Acc:HGNC:497]
ENSG00000104332.12	44.2502	8.2117	1.20248	3.64203e-17	1.22271e-14	TRUE	6422	ENSG00000104332	protein_coding	8	41261962	41309473	-1	SFRP1	secreted frizzled related protein 1 [Source:HGNC Symbol;Acc:HGNC:10776]
ENSG00000104368.19	207.233	4.1192	0.282487	1.53264e-49	1.11484e-45	TRUE	5327	ENSG00000104368	protein_coding	8	42174718	42207709	-1	PLAT	plasminogen activator	tissue type [Source:HGNC Symbol;Acc:HGNC:9051]
ENSG00000104415.14	50.0997	1.15333	0.487136	0.000462386	0.0100779	TRUE	8840	ENSG00000104415	protein_coding	8	133191039	133231690	1	CCN4	cellular communication network factor 4 [Source:HGNC Symbol;Acc:HGNC:12769]
ENSG00000104435.14	4.05358	4.89161	1.52054	5.86501e-06	0.000288908	TRUE	11075	ENSG00000104435	protein_coding	8	79611117	79666158	1	STMN2	stathmin 2 [Source:HGNC Symbol;Acc:HGNC:10577]
ENSG00000104537.17	1017.5	-1.4895	0.408701	9.17746e-06	0.000425203	TRUE	312	ENSG00000104537	protein_coding	8	123680794	123737402	-1	ANXA13	annexin A13 [Source:HGNC Symbol;Acc:HGNC:536]
ENSG00000104998.4	9.94551	1.18478	0.985805	0.00345813	0.0473124	TRUE	9466	ENSG00000104998	protein_coding	19	14031762	14053218	1	IL27RA	interleukin 27 receptor subunit alpha [Source:HGNC Symbol;Acc:HGNC:17290]
ENSG00000105137.13	28.659	3.73037	0.653723	6.31736e-10	8.40594e-08	TRUE	85360	ENSG00000105137	protein_coding	19	15107401	15114985	1	SYDE1	synapse defective Rho GTPase homolog 1 [Source:HGNC Symbol;Acc:HGNC:25824]
ENSG00000105270.15	25.8837	1.71152	0.53398	3.26562e-05	0.00121816	TRUE	25999	ENSG00000105270	protein_coding	19	36014660	36033343	-1	CLIP3	CAP-Gly domain containing linker protein 3 [Source:HGNC Symbol;Acc:HGNC:24314]
ENSG00000105290.13	31.5279	1.09174	0.384491	0.000142104	0.00399611	TRUE	333	ENSG00000105290	protein_coding	19	35867899	35879792	1	APLP1	amyloid beta precursor like protein 1 [Source:HGNC Symbol;Acc:HGNC:597]
ENSG00000105419.18	15.9189	2.23665	0.565701	3.25615e-06	0.000176317	TRUE	56917	ENSG00000105419	protein_coding	19	47403124	47419527	-1	MEIS3	Meis homeobox 3 [Source:HGNC Symbol;Acc:HGNC:29537]
ENSG00000105426.19	15.0166	3.81104	0.692591	1.62862e-09	1.96352e-07	TRUE	5802	ENSG00000105426	protein_coding	19	5158495	5340812	-1	PTPRS	protein tyrosine phosphatase receptor type S [Source:HGNC Symbol;Acc:HGNC:9681]
ENSG00000105472.14	13.62	2.75782	0.38988	2.71415e-06	0.000151092	TRUE	6320	ENSG00000105472	protein_coding	19	50723364	50725708	1	CLEC11A	C-type lectin domain containing 11A [Source:HGNC Symbol;Acc:HGNC:10576]
ENSG00000105825.14	18.217	6.66082	1.15806	6.43597e-11	1.0104e-08	TRUE	7980	ENSG00000105825	protein_coding	7	93885396	93890753	-1	TFPI2	tissue factor pathway inhibitor 2 [Source:HGNC Symbol;Acc:HGNC:11761]
ENSG00000105894.13	2.3094	9.1011	2.80902	1.7333e-06	0.000103912	TRUE	5764	ENSG00000105894	protein_coding	7	137227341	137343774	-1	PTN	pleiotrophin [Source:HGNC Symbol;Acc:HGNC:9630]
ENSG00000105974.13	381.397	2.79261	0.431323	4.28899e-12	8.13864e-10	TRUE	857	ENSG00000105974	protein_coding	7	116524994	116561179	1	CAV1	caveolin 1 [Source:HGNC Symbol;Acc:HGNC:1527]
ENSG00000106034.18	19.9173	4.22968	0.722048	6.30901e-10	8.40594e-08	TRUE	79974	ENSG00000106034	protein_coding	7	120988697	121297442	1	CPED1	cadherin like and PC-esterase domain containing 1 [Source:HGNC Symbol;Acc:HGNC:26159]
ENSG00000106366.9	942.031	7.11526	0.578246	3.78515e-36	1.17999e-32	TRUE	5054	ENSG00000106366	protein_coding	7	101127104	101139247	1	SERPINE1	serpin family E member 1 [Source:HGNC Symbol;Acc:HGNC:8583]
ENSG00000106538.10	20.7392	2.20419	0.442814	2.73938e-08	2.54378e-06	TRUE	5919	ENSG00000106538	protein_coding	7	150338317	150341662	-1	RARRES2	retinoic acid receptor responder 2 [Source:HGNC Symbol;Acc:HGNC:9868]
ENSG00000106571.15	3.86737	6.8692	2.77749	1.94032e-05	0.000809591	TRUE	2737	ENSG00000106571	protein_coding	7	41960949	42264100	-1	GLI3	GLI family zinc finger 3 [Source:HGNC Symbol;Acc:HGNC:4319]
ENSG00000106624.11	26.935	9.83825	1.34482	7.75911e-23	5.13089e-20	TRUE	165	ENSG00000106624	protein_coding	7	44104345	44114562	1	AEBP1	AE binding protein 1 [Source:HGNC Symbol;Acc:HGNC:303]
ENSG00000106772.19	68.4903	-1.26626	0.289595	4.49607e-07	3.25957e-05	TRUE	158471	ENSG00000106772	protein_coding	9	76611376	76906114	-1	PRUNE2	prune homolog 2 with BCH domain [Source:HGNC Symbol;Acc:HGNC:25209]
ENSG00000106952.8	4.22004	-1.49805	0.915881	0.0023465	0.0354362	TRUE	944	ENSG00000106952	protein_coding	9	114893343	114930595	-1	TNFSF8	TNF superfamily member 8 [Source:HGNC Symbol;Acc:HGNC:11938]
ENSG00000107130.10	25.1984	2.00152	0.547374	8.57197e-06	0.000402274	TRUE	23413	ENSG00000107130	protein_coding	9	130172404	130237303	1	NCS1	neuronal calcium sensor 1 [Source:HGNC Symbol;Acc:HGNC:3953]
ENSG00000107186.17	11.7347	9.32863	2.93573	4.68793e-10	6.47468e-08	TRUE	8777	ENSG00000107186	protein_coding	9	13105706	13279692	-1	MPDZ	multiple PDZ domain crumbs cell polarity complex component [Source:HGNC Symbol;Acc:HGNC:7208]
ENSG00000107742.14	14.7438	1.92096	0.746325	0.000190789	0.00507113	TRUE	9806	ENSG00000107742	protein_coding	10	72059034	72089032	-1	SPOCK2	SPARC (osteonectin)	cwcv and kazal like domains proteoglycan 2 [Source:HGNC Symbol;Acc:HGNC:13564]
ENSG00000107796.14	78.6355	2.8233	0.886369	4.49895e-05	0.00159636	TRUE	59	ENSG00000107796	protein_coding	10	88934822	88991339	-1	ACTA2	actin alpha 2	smooth muscle [Source:HGNC Symbol;Acc:HGNC:130]
ENSG00000108106.14	115.909	1.33642	0.446336	8.67118e-05	0.00271092	TRUE	27338	ENSG00000108106	protein_coding	19	55399745	55407788	-1	UBE2S	ubiquitin conjugating enzyme E2 S [Source:HGNC Symbol;Acc:HGNC:17895]
ENSG00000108187.16	537.104	-1.09808	0.248121	3.79833e-07	2.80973e-05	TRUE	64081	ENSG00000108187	protein_coding	10	68282660	68333049	-1	PBLD	phenazine biosynthesis like protein domain containing [Source:HGNC Symbol;Acc:HGNC:23301]
ENSG00000108511.10	2.76189	6.36385	2.54007	1.248e-06	7.85919e-05	TRUE	3216	ENSG00000108511	protein_coding	17	48595751	48604992	-1	HOXB6	homeobox B6 [Source:HGNC Symbol;Acc:HGNC:5117]
ENSG00000108576.10	65.6804	-1.34624	0.513048	0.000248113	0.0062322	TRUE	6532	ENSG00000108576	protein_coding	17	30194319	30236002	-1	SLC6A4	solute carrier family 6 member 4 [Source:HGNC Symbol;Acc:HGNC:11050]
ENSG00000108797.12	31.3365	1.06224	0.318104	3.05259e-05	0.0011585	TRUE	8506	ENSG00000108797	protein_coding	17	42682531	42699993	1	CNTNAP1	contactin associated protein 1 [Source:HGNC Symbol;Acc:HGNC:8011]
ENSG00000108821.14	1222.06	2.39284	0.384363	0.000399917	0.00903414	TRUE	1277	ENSG00000108821	protein_coding	17	50184101	50201632	-1	COL1A1	collagen type I alpha 1 chain [Source:HGNC Symbol;Acc:HGNC:2197]
ENSG00000108852.16	1.90985	2.72145	1.15	0.000660973	0.0133034	TRUE	4355	ENSG00000108852	protein_coding	17	43875357	43909711	-1	MPP2	MAGUK p55 scaffold protein 2 [Source:HGNC Symbol;Acc:HGNC:7220]
ENSG00000108854.16	261.095	1.12455	0.221623	1.64848e-08	1.58472e-06	TRUE	64750	ENSG00000108854	protein_coding	17	64542282	64662307	-1	SMURF2	SMAD specific E3 ubiquitin protein ligase 2 [Source:HGNC Symbol;Acc:HGNC:16809]
ENSG00000109625.19	5.88648	2.78303	0.766028	9.91435e-06	0.000451672	TRUE	8532	ENSG00000109625	protein_coding	4	8592660	8619759	1	CPZ	carboxypeptidase Z [Source:HGNC Symbol;Acc:HGNC:2333]
ENSG00000109790.18	195.505	1.08603	0.209127	8.67903e-09	8.76823e-07	TRUE	51088	ENSG00000109790	protein_coding	4	39045039	39126857	1	KLHL5	kelch like family member 5 [Source:HGNC Symbol;Acc:HGNC:6356]
ENSG00000109846.9	13.0042	2.35488	0.956519	0.000286396	0.00693645	TRUE	1410	ENSG00000109846	protein_coding	11	111908564	111923722	-1	CRYAB	crystallin alpha B [Source:HGNC Symbol;Acc:HGNC:2389]
ENSG00000110080.20	543.864	1.15896	0.552656	0.000881976	0.0166332	TRUE	6484	ENSG00000110080	protein_coding	11	126355640	126440344	1	ST3GAL4	ST3 beta-galactoside alpha-2	3-sialyltransferase 4 [Source:HGNC Symbol;Acc:HGNC:10864]
ENSG00000110852.5	29.5683	1.31313	0.45371	0.000123395	0.00359013	TRUE	9976	ENSG00000110852	protein_coding	12	9852369	9869386	-1	CLEC2B	C-type lectin domain family 2 member B [Source:HGNC Symbol;Acc:HGNC:2053]
ENSG00000111052.8	3.84129	2.84311	1.37427	0.000931667	0.0173399	TRUE	8825	ENSG00000111052	protein_coding	12	80792520	80937934	-1	LIN7A	lin-7 homolog A	crumbs cell polarity complex component [Source:HGNC Symbol;Acc:HGNC:17787]
ENSG00000111186.13	29.0311	5.03217	0.666663	7.77789e-15	1.99681e-12	TRUE	81029	ENSG00000111186	protein_coding	12	1529891	1647212	1	WNT5B	Wnt family member 5B [Source:HGNC Symbol;Acc:HGNC:16265]
ENSG00000111344.12	83.2459	1.26897	0.360885	1.5104e-05	0.000648816	TRUE	8437	ENSG00000111344	protein_coding	12	113098819	113136239	-1	RASAL1	RAS protein activator like 1 [Source:HGNC Symbol;Acc:HGNC:9873]
ENSG00000111799.22	287.945	10.574	0.888703	3.87262e-43	1.69017e-39	TRUE	1303	ENSG00000111799	protein_coding	6	75084326	75206267	-1	COL12A1	collagen type XII alpha 1 chain [Source:HGNC Symbol;Acc:HGNC:2188]
ENSG00000111860.14	5.16075	2.06816	0.810578	0.000286299	0.00693645	TRUE	387119	ENSG00000111860	protein_coding	6	118460772	118710075	-1	CEP85L	centrosomal protein 85 like [Source:HGNC Symbol;Acc:HGNC:21638]
ENSG00000112210.12	54.3234	1.23398	0.642318	0.00120304	0.0211047	TRUE	51715	ENSG00000112210	protein_coding	6	57186992	57222307	-1	RAB23	RAB23	member RAS oncogene family [Source:HGNC Symbol;Acc:HGNC:14263]
ENSG00000112276.14	11.4979	1.89534	0.478055	2.82674e-06	0.000156165	TRUE	11149	ENSG00000112276	protein_coding	6	105096822	105137157	-1	BVES	blood vessel epicardial substance [Source:HGNC Symbol;Acc:HGNC:1152]
ENSG00000112494.10	237.991	-1.37124	0.31738	6.01626e-07	4.18825e-05	TRUE	54346	ENSG00000112494	protein_coding	6	167271169	167316014	1	UNC93A	unc-93 homolog A [Source:HGNC Symbol;Acc:HGNC:12570]
ENSG00000112559.15	207.651	1.17644	0.650188	0.00145955	0.0244626	TRUE	4188	ENSG00000112559	protein_coding	6	41636882	41654244	1	MDFI	MyoD family inhibitor [Source:HGNC Symbol;Acc:HGNC:6967]
ENSG00000113083.15	159.67	7.74129	0.587743	8.45631e-40	3.07556e-36	TRUE	4015	ENSG00000113083	protein_coding	5	122063195	122078413	-1	LOX	lysyl oxidase [Source:HGNC Symbol;Acc:HGNC:6664]
ENSG00000113140.11	830.573	3.65342	0.52294	1.2848e-13	2.80369e-11	TRUE	6678	ENSG00000113140	protein_coding	5	151661096	151686975	-1	SPARC	secreted protein acidic and cysteine rich [Source:HGNC Symbol;Acc:HGNC:11219]
ENSG00000113361.13	5.96289	7.59778	2.80593	1.01012e-06	6.54088e-05	TRUE	1004	ENSG00000113361	protein_coding	5	31193686	31329146	1	CDH6	cadherin 6 [Source:HGNC Symbol;Acc:HGNC:1765]
ENSG00000113578.18	14.533	6.9524	1.35225	1.00202e-09	1.24239e-07	TRUE	2246	ENSG00000113578	protein_coding	5	142592178	142698070	-1	FGF1	fibroblast growth factor 1 [Source:HGNC Symbol;Acc:HGNC:3665]
ENSG00000113657.13	85.9367	2.27371	0.360891	1.13366e-11	2.04452e-09	TRUE	1809	ENSG00000113657	protein_coding	5	147390808	147510068	-1	DPYSL3	dihydropyrimidinase like 3 [Source:HGNC Symbol;Acc:HGNC:3015]
ENSG00000113721.14	29.8954	5.97175	0.524768	2.43832e-20	1.26688e-17	TRUE	5159	ENSG00000113721	protein_coding	5	150113839	150155872	-1	PDGFRB	platelet derived growth factor receptor beta [Source:HGNC Symbol;Acc:HGNC:8804]
ENSG00000113739.11	229.469	1.81349	0.356581	1.55479e-08	1.50794e-06	TRUE	8614	ENSG00000113739	protein_coding	5	173314723	173328447	-1	STC2	stanniocalcin 2 [Source:HGNC Symbol;Acc:HGNC:11374]
ENSG00000113916.18	493.116	1.05941	0.199791	4.90989e-09	5.12649e-07	TRUE	604	ENSG00000113916	protein_coding	3	187721377	187745725	-1	BCL6	BCL6 transcription repressor [Source:HGNC Symbol;Acc:HGNC:1001]
ENSG00000114113.6	202.073	-1.87034	0.56183	2.84249e-05	0.00109786	TRUE	5948	ENSG00000114113	protein_coding	3	139452884	139480747	-1	RBP2	retinol binding protein 2 [Source:HGNC Symbol;Acc:HGNC:9920]
ENSG00000114251.15	62.8679	5.76463	0.554568	4.18072e-27	4.80167e-24	TRUE	7474	ENSG00000114251	protein_coding	3	55465715	55490539	-1	WNT5A	Wnt family member 5A [Source:HGNC Symbol;Acc:HGNC:12784]
ENSG00000114450.11	28.3256	1.05931	0.431312	0.000389972	0.00885533	TRUE	59345	ENSG00000114450	protein_coding	3	179396088	179451476	-1	GNB4	G protein subunit beta 4 [Source:HGNC Symbol;Acc:HGNC:20731]
ENSG00000114771.14	361.862	-1.11321	0.194802	4.85541e-10	6.62218e-08	TRUE	13	ENSG00000114771	protein_coding	3	151814073	151828488	1	AADAC	arylacetamide deacetylase [Source:HGNC Symbol;Acc:HGNC:17]
ENSG00000115232.14	15.683	1.69623	0.75771	0.000777634	0.0151785	TRUE	3676	ENSG00000115232	protein_coding	2	181457202	181538940	1	ITGA4	integrin subunit alpha 4 [Source:HGNC Symbol;Acc:HGNC:6140]
ENSG00000115414.21	438.961	4.38315	0.438309	2.41549e-05	0.000965402	TRUE	2335	ENSG00000115414	protein_coding	2	215360440	215436073	-1	FN1	fibronectin 1 [Source:HGNC Symbol;Acc:HGNC:3778]
ENSG00000115461.5	112.994	12.2433	3.10078	1.20536e-26	1.25254e-23	TRUE	3488	ENSG00000115461	protein_coding	2	216672105	216695549	-1	IGFBP5	insulin like growth factor binding protein 5 [Source:HGNC Symbol;Acc:HGNC:5474]
ENSG00000115525.18	25.9997	1.057	0.356285	8.49365e-05	0.00267845	TRUE	8869	ENSG00000115525	protein_coding	2	85837120	85905199	-1	ST3GAL5	ST3 beta-galactoside alpha-2	3-sialyltransferase 5 [Source:HGNC Symbol;Acc:HGNC:10872]
ENSG00000115594.12	53.7394	2.10457	0.381436	1.28398e-09	1.55661e-07	TRUE	3554	ENSG00000115594	protein_coding	2	102064544	102179874	1	IL1R1	interleukin 1 receptor type 1 [Source:HGNC Symbol;Acc:HGNC:5993]
ENSG00000115602.17	9.21272	6.62228	1.40581	1.62506e-11	2.8831e-09	TRUE	9173	ENSG00000115602	protein_coding	2	102311502	102352037	1	IL1RL1	interleukin 1 receptor like 1 [Source:HGNC Symbol;Acc:HGNC:5998]
ENSG00000115616.3	767.721	-1.00677	0.162268	2.40622e-11	4.03912e-09	TRUE	6549	ENSG00000115616	protein_coding	2	102619553	102711355	1	SLC9A2	solute carrier family 9 member A2 [Source:HGNC Symbol;Acc:HGNC:11072]
ENSG00000116106.12	5.75737	1.86939	1.28304	0.00218054	0.0335806	TRUE	2043	ENSG00000116106	protein_coding	2	221418027	221574202	-1	EPHA4	EPH receptor A4 [Source:HGNC Symbol;Acc:HGNC:3388]
ENSG00000116132.12	5.37149	10.1964	2.91986	8.31321e-09	8.47715e-07	TRUE	5396	ENSG00000116132	protein_coding	1	170662728	170739421	1	PRRX1	paired related homeobox 1 [Source:HGNC Symbol;Acc:HGNC:9142]
ENSG00000116157.6	1.43543	7.49129	2.75503	0.000791683	0.0153976	TRUE	2882	ENSG00000116157	protein_coding	1	52602371	52609051	1	GPX7	glutathione peroxidase 7 [Source:HGNC Symbol;Acc:HGNC:4559]
ENSG00000116649.10	39.5627	1.95907	0.552983	1.33768e-05	0.000583815	TRUE	6723	ENSG00000116649	protein_coding	1	11054584	11060020	-1	SRM	spermidine synthase [Source:HGNC Symbol;Acc:HGNC:11296]
ENSG00000116774.12	2.41845	6.69549	1.04661	0.000243427	0.00614112	TRUE	56944	ENSG00000116774	protein_coding	1	113979391	114035572	1	OLFML3	olfactomedin like 3 [Source:HGNC Symbol;Acc:HGNC:24956]
ENSG00000116962.15	78.3675	2.43339	0.733741	2.97362e-05	0.00113589	TRUE	4811	ENSG00000116962	protein_coding	1	235975830	236065109	-1	NID1	nidogen 1 [Source:HGNC Symbol;Acc:HGNC:7821]
ENSG00000117013.17	8.34737	1.49993	0.44818	3.10622e-05	0.00117071	TRUE	9132	ENSG00000117013	protein_coding	1	40783787	40840452	1	KCNQ4	potassium voltage-gated channel subfamily Q member 4 [Source:HGNC Symbol;Acc:HGNC:6298]
ENSG00000117020.19	31.4159	2.68669	0.633837	5.55713e-07	3.89929e-05	TRUE	10000	ENSG00000117020	protein_coding	1	243488233	243851079	-1	AKT3	AKT serine/threonine kinase 3 [Source:HGNC Symbol;Acc:HGNC:393]
ENSG00000117122.14	20.4767	1.73664	1.01063	0.0015751	0.0260591	TRUE	4237	ENSG00000117122	protein_coding	1	16974502	16980632	-1	MFAP2	microfibril associated protein 2 [Source:HGNC Symbol;Acc:HGNC:7033]
ENSG00000117643.16	50.1437	-1.56136	0.459319	2.32678e-05	0.000939618	TRUE	57134	ENSG00000117643	protein_coding	1	25616791	25784450	1	MAN1C1	mannosidase alpha class 1C member 1 [Source:HGNC Symbol;Acc:HGNC:19080]
ENSG00000118402.6	2.28553	4.12175	1.61396	0.000127904	0.00367736	TRUE	6785	ENSG00000118402	protein_coding	6	79914814	79947553	-1	ELOVL4	ELOVL fatty acid elongase 4 [Source:HGNC Symbol;Acc:HGNC:14415]
ENSG00000118473.23	21.2259	8.77172	1.42687	3.46295e-19	1.48174e-16	TRUE	84251	ENSG00000118473	protein_coding	1	66533267	66751139	1	SGIP1	SH3GL interacting endocytic adaptor 1 [Source:HGNC Symbol;Acc:HGNC:25412]
ENSG00000118523.6	489.74	2.64044	0.144666	3.2719e-09	3.62433e-07	TRUE	1490	ENSG00000118523	protein_coding	6	131948176	131951372	-1	CCN2	cellular communication network factor 2 [Source:HGNC Symbol;Acc:HGNC:2500]
ENSG00000118526.7	7.42896	6.68069	1.35524	2.33582e-13	4.99727e-11	TRUE	6943	ENSG00000118526	protein_coding	6	133889113	133895553	1	TCF21	transcription factor 21 [Source:HGNC Symbol;Acc:HGNC:11632]
ENSG00000118777.12	1674.96	-1.43574	0.364479	2.96932e-06	0.000162805	TRUE	9429	ENSG00000118777	protein_coding	4	88090150	88231628	-1	ABCG2	ATP binding cassette subfamily G member 2 (Junior blood group) [Source:HGNC Symbol;Acc:HGNC:74]
ENSG00000119681.12	27.8484	3.45718	0.421372	1.54097e-07	1.26895e-05	TRUE	4053	ENSG00000119681	protein_coding	14	74498183	74612378	-1	LTBP2	latent transforming growth factor beta binding protein 2 [Source:HGNC Symbol;Acc:HGNC:6715]
ENSG00000119865.9	7.89984	3.33393	0.555891	7.62745e-06	0.000365908	TRUE	25927	ENSG00000119865	protein_coding	2	68284171	68320051	-1	CNRIP1	cannabinoid receptor interacting protein 1 [Source:HGNC Symbol;Acc:HGNC:24546]
ENSG00000120075.6	3.31623	6.9535	2.61967	2.59912e-07	1.98314e-05	TRUE	3215	ENSG00000120075	protein_coding	17	48591257	48593779	-1	HOXB5	homeobox B5 [Source:HGNC Symbol;Acc:HGNC:5116]
ENSG00000120093.12	4.88763	4.4401	1.02045	1.86274e-07	1.47814e-05	TRUE	3213	ENSG00000120093	protein_coding	17	48548870	48604912	-1	HOXB3	homeobox B3 [Source:HGNC Symbol;Acc:HGNC:5114]
ENSG00000120156.22	8.83848	6.56133	1.31947	3.56917e-14	8.46592e-12	TRUE	7010	ENSG00000120156	protein_coding	9	27109141	27230174	1	TEK	TEK receptor tyrosine kinase [Source:HGNC Symbol;Acc:HGNC:11724]
ENSG00000120217.14	23.8838	1.73154	0.569406	6.72716e-05	0.00221418	TRUE	29126	ENSG00000120217	protein_coding	9	5450503	5470566	1	CD274	CD274 molecule [Source:HGNC Symbol;Acc:HGNC:17635]
ENSG00000120254.16	87.3011	1.0991	0.404374	0.000190426	0.00506764	TRUE	25902	ENSG00000120254	protein_coding	6	150865679	151101887	1	MTHFD1L	methylenetetrahydrofolate dehydrogenase (NADP+ dependent) 1 like [Source:HGNC Symbol;Acc:HGNC:21055]
ENSG00000120318.16	24.8294	1.01321	0.462582	0.000730837	0.0144198	TRUE	64411	ENSG00000120318	protein_coding	5	141653401	141682230	-1	ARAP3	ArfGAP with RhoGAP domain	ankyrin repeat and PH domain 3 [Source:HGNC Symbol;Acc:HGNC:24097]
ENSG00000120693.16	13.6939	2.23332	0.725017	7.13479e-05	0.00232729	TRUE	4093	ENSG00000120693	protein_coding	13	36844831	36920887	-1	SMAD9	SMAD family member 9 [Source:HGNC Symbol;Acc:HGNC:6774]
ENSG00000120708.17	947.883	2.71727	0.280902	2.11429e-23	1.48833e-20	TRUE	7045	ENSG00000120708	protein_coding	5	136028988	136063818	1	TGFBI	transforming growth factor beta induced [Source:HGNC Symbol;Acc:HGNC:11771]
ENSG00000120738.8	454.201	2.60356	0.375494	0.00196318	0.0309095	TRUE	1958	ENSG00000120738	protein_coding	5	138465479	138469303	1	EGR1	early growth response 1 [Source:HGNC Symbol;Acc:HGNC:3238]
ENSG00000120820.13	9.68654	2.7889	0.641235	6.63897e-07	4.54156e-05	TRUE	83468	ENSG00000120820	protein_coding	12	103988987	104064183	-1	GLT8D2	glycosyltransferase 8 domain containing 2 [Source:HGNC Symbol;Acc:HGNC:24890]
ENSG00000120833.14	249.919	1.3332	0.335917	2.80806e-06	0.000155527	TRUE	8835	ENSG00000120833	protein_coding	12	93569814	93583487	1	SOCS2	suppressor of cytokine signaling 2 [Source:HGNC Symbol;Acc:HGNC:19382]
ENSG00000121068.14	20.4391	10.3608	2.85676	3.95151e-25	3.74912e-22	TRUE	6909	ENSG00000121068	protein_coding	17	61399843	61409466	1	TBX2	T-box transcription factor 2 [Source:HGNC Symbol;Acc:HGNC:11597]
ENSG00000121297.8	9.7473	2.35798	0.598506	5.69848e-06	0.00028134	TRUE	57616	ENSG00000121297	protein_coding	19	31149979	31349436	-1	TSHZ3	teashirt zinc finger homeobox 3 [Source:HGNC Symbol;Acc:HGNC:30700]
ENSG00000121440.15	5.62913	4.25495	1.36074	3.33326e-06	0.000179601	TRUE	23024	ENSG00000121440	protein_coding	3	73382431	73624941	-1	PDZRN3	PDZ domain containing ring finger 3 [Source:HGNC Symbol;Acc:HGNC:17704]
ENSG00000121621.7	19.264	1.22762	0.721757	0.00173845	0.0281219	TRUE	81930	ENSG00000121621	protein_coding	11	28020619	28108156	-1	KIF18A	kinesin family member 18A [Source:HGNC Symbol;Acc:HGNC:29441]
ENSG00000122176.12	15.2904	1.511	0.658567	0.000558315	0.0117803	TRUE	2331	ENSG00000122176	protein_coding	1	203340628	203351758	-1	FMOD	fibromodulin [Source:HGNC Symbol;Acc:HGNC:3774]
ENSG00000122420.10	2.86328	4.62067	1.47001	6.4886e-06	0.000314654	TRUE	5737	ENSG00000122420	protein_coding	1	78303884	78540701	1	PTGFR	prostaglandin F receptor [Source:HGNC Symbol;Acc:HGNC:9600]
ENSG00000122641.11	7.38721	4.71478	0.759554	0.00119877	0.0210625	TRUE	3624	ENSG00000122641	protein_coding	7	41667168	41705834	-1	INHBA	inhibin subunit beta A [Source:HGNC Symbol;Acc:HGNC:6066]
ENSG00000122707.12	22.1965	1.53485	0.700404	0.000603065	0.0124504	TRUE	8434	ENSG00000122707	protein_coding	9	36036913	36124455	1	RECK	reversion inducing cysteine rich protein with kazal motifs [Source:HGNC Symbol;Acc:HGNC:11345]
ENSG00000122756.15	77.9515	-1.33773	0.48867	0.000182462	0.00489151	TRUE	1271	ENSG00000122756	protein_coding	9	34551432	34590140	-1	CNTFR	ciliary neurotrophic factor receptor [Source:HGNC Symbol;Acc:HGNC:2170]
ENSG00000122861.16	467.29	2.79096	0.183541	1.35797e-53	1.48168e-49	TRUE	5328	ENSG00000122861	protein_coding	10	73909177	73917496	1	PLAU	plasminogen activator	urokinase [Source:HGNC Symbol;Acc:HGNC:9052]
ENSG00000122863.6	9.20595	4.94621	0.998268	2.52444e-08	2.3643e-06	TRUE	9469	ENSG00000122863	protein_coding	10	71964395	72013558	1	CHST3	carbohydrate sulfotransferase 3 [Source:HGNC Symbol;Acc:HGNC:1971]
ENSG00000123358.20	329.438	1.13179	0.601441	0.00128469	0.0222144	TRUE	3164	ENSG00000123358	protein_coding	12	52022832	52059507	1	NR4A1	nuclear receptor subfamily 4 group A member 1 [Source:HGNC Symbol;Acc:HGNC:7980]
ENSG00000123496.8	8.4293	8.53913	2.74263	5.48498e-12	1.02302e-09	TRUE	3598	ENSG00000123496	protein_coding	X	115003975	115019977	-1	IL13RA2	interleukin 13 receptor subunit alpha 2 [Source:HGNC Symbol;Acc:HGNC:5975]
ENSG00000123700.5	87.1898	1.45024	0.367274	3.07955e-06	0.000167586	TRUE	3759	ENSG00000123700	protein_coding	17	70168673	70180044	1	KCNJ2	potassium inwardly rectifying channel subfamily J member 2 [Source:HGNC Symbol;Acc:HGNC:6263]
ENSG00000124116.19	3.67418	1.97672	0.690451	0.000188389	0.0050257	TRUE	140686	ENSG00000124116	protein_coding	20	45747944	45791932	-1	WFDC3	WAP four-disulfide core domain 3 [Source:HGNC Symbol;Acc:HGNC:15957]
ENSG00000124212.6	15.6042	1.4289	0.599583	0.00047912	0.0103724	TRUE	5740	ENSG00000124212	protein_coding	20	49503874	49568137	-1	PTGIS	prostaglandin I2 synthase [Source:HGNC Symbol;Acc:HGNC:9603]
ENSG00000124469.12	54.6343	1.66044	0.541949	6.60436e-05	0.00218034	TRUE	1088	ENSG00000124469	protein_coding	19	42580243	42595055	-1	CEACAM8	CEA cell adhesion molecule 8 [Source:HGNC Symbol;Acc:HGNC:1820]
ENSG00000124479.11	5.01432	1.42849	1.20765	0.00317308	0.0445007	TRUE	4693	ENSG00000124479	protein_coding	X	43948776	43973395	-1	NDP	norrin cystine knot growth factor NDP [Source:HGNC Symbol;Acc:HGNC:7678]
ENSG00000124813.23	23.7939	1.02504	0.899041	0.00340185	0.0468436	TRUE	860	ENSG00000124813	protein_coding	6	45328157	45664349	1	RUNX2	RUNX family transcription factor 2 [Source:HGNC Symbol;Acc:HGNC:10472]
ENSG00000125148.7	245.821	2.88764	0.353048	1.42347e-17	5.17715e-15	TRUE	4502	ENSG00000125148	protein_coding	16	56608584	56609497	1	MT2A	metallothionein 2A [Source:HGNC Symbol;Acc:HGNC:7406]
ENSG00000125430.9	7.25224	3.73221	0.744217	4.40697e-08	3.97393e-06	TRUE	9953	ENSG00000125430	protein_coding	17	14301081	14349404	1	HS3ST3B1	heparan sulfate-glucosamine 3-sulfotransferase 3B1 [Source:HGNC Symbol;Acc:HGNC:5198]
ENSG00000125931.11	15.3581	1.99821	0.506047	2.90459e-06	0.000159658	TRUE	4435	ENSG00000125931	protein_coding	X	72301638	72307187	-1	CITED1	Cbp/p300 interacting transactivator with Glu/Asp rich carboxy-terminal domain 1 [Source:HGNC Symbol;Acc:HGNC:1986]
ENSG00000125966.10	75.318	-1.16988	0.274987	8.31315e-07	5.53078e-05	TRUE	10893	ENSG00000125966	protein_coding	20	35226690	35276998	1	MMP24	matrix metallopeptidase 24 [Source:HGNC Symbol;Acc:HGNC:7172]
ENSG00000126091.21	7.47639	1.05179	1.00538	0.00361403	0.0488633	TRUE	6487	ENSG00000126091	protein_coding	1	43705824	43931165	1	ST3GAL3	ST3 beta-galactoside alpha-2	3-sialyltransferase 3 [Source:HGNC Symbol;Acc:HGNC:10866]
ENSG00000126233.2	4.01243	1.90204	1.33851	0.00280925	0.0406252	TRUE	57152	ENSG00000126233	protein_coding	8	142740949	142742406	-1	SLURP1	secreted LY6/PLAUR domain containing 1 [Source:HGNC Symbol;Acc:HGNC:18746]
ENSG00000126778.12	3.53278	6.90847	2.62038	3.58713e-07	2.68077e-05	TRUE	6495	ENSG00000126778	protein_coding	14	60643421	60658259	-1	SIX1	SIX homeobox 1 [Source:HGNC Symbol;Acc:HGNC:10887]
ENSG00000127241.18	6.90438	5.60405	1.47595	3.17234e-06	0.000172206	TRUE	5648	ENSG00000127241	protein_coding	3	187217282	187291980	-1	MASP1	MBL associated serine protease 1 [Source:HGNC Symbol;Acc:HGNC:6901]
ENSG00000127311.10	15.4333	1.27756	0.378891	2.89865e-05	0.00111363	TRUE	92797	ENSG00000127311	protein_coding	12	66302493	66343643	1	HELB	DNA helicase B [Source:HGNC Symbol;Acc:HGNC:17196]
ENSG00000127528.6	705.468	1.30322	0.697421	0.00132675	0.0227433	TRUE	10365	ENSG00000127528	protein_coding	19	16324826	16328685	1	KLF2	KLF transcription factor 2 [Source:HGNC Symbol;Acc:HGNC:6347]
ENSG00000127920.6	34.0067	5.94118	0.619028	2.43766e-22	1.56455e-19	TRUE	2791	ENSG00000127920	protein_coding	7	93921735	93928610	1	GNG11	G protein subunit gamma 11 [Source:HGNC Symbol;Acc:HGNC:4403]
ENSG00000127946.17	23.7876	1.09961	0.451887	0.000276515	0.0067799	TRUE	3092	ENSG00000127946	protein_coding	7	75533298	75738962	-1	HIP1	huntingtin interacting protein 1 [Source:HGNC Symbol;Acc:HGNC:4913]
ENSG00000127954.13	13.541	2.06829	0.947157	0.00067168	0.0134348	TRUE	79689	ENSG00000127954	protein_coding	7	88270892	88306894	-1	STEAP4	STEAP4 metalloreductase [Source:HGNC Symbol;Acc:HGNC:21923]
ENSG00000127990.19	16.541	1.19608	0.605487	0.00100679	0.0184313	TRUE	8910	ENSG00000127990	protein_coding	7	94524204	94656572	-1	SGCE	sarcoglycan epsilon [Source:HGNC Symbol;Acc:HGNC:10808]
ENSG00000128422.18	82.8971	1.83524	0.688974	0.000215176	0.00557669	TRUE	3872	ENSG00000128422	protein_coding	17	41619442	41624842	-1	KRT17	keratin 17 [Source:HGNC Symbol;Acc:HGNC:6427]
ENSG00000128591.17	156.216	3.06311	0.373608	2.41989e-08	2.28601e-06	TRUE	2318	ENSG00000128591	protein_coding	7	128830406	128859274	1	FLNC	filamin C [Source:HGNC Symbol;Acc:HGNC:3756]
ENSG00000128606.13	9.63859	3.30933	0.566248	4.84039e-10	6.62218e-08	TRUE	10234	ENSG00000128606	protein_coding	7	102913000	102945111	1	LRRC17	leucine rich repeat containing 17 [Source:HGNC Symbol;Acc:HGNC:16895]
ENSG00000128656.15	9.73581	5.08693	0.982308	3.21481e-10	4.58449e-08	TRUE	1123	ENSG00000128656	protein_coding	2	174798809	175005381	-1	CHN1	chimerin 1 [Source:HGNC Symbol;Acc:HGNC:1943]
ENSG00000128917.8	24.5126	2.25706	0.570923	3.05783e-06	0.00016682	TRUE	54567	ENSG00000128917	protein_coding	15	40929340	40939073	1	DLL4	delta like canonical Notch ligand 4 [Source:HGNC Symbol;Acc:HGNC:2910]
ENSG00000128965.13	136.942	1.29371	0.405256	4.69392e-05	0.00165745	TRUE	79094	ENSG00000128965	protein_coding	15	40952962	40956512	1	CHAC1	ChaC glutathione specific gamma-glutamylcyclotransferase 1 [Source:HGNC Symbol;Acc:HGNC:28680]
ENSG00000129009.13	2.34924	5.82401	2.67079	0.000182412	0.00489151	TRUE	3671	ENSG00000129009	protein_coding	15	74173710	74176872	1	ISLR	immunoglobulin superfamily containing leucine rich repeat [Source:HGNC Symbol;Acc:HGNC:6133]
ENSG00000130176.8	2.30068	10.1779	3.19612	0.00206611	0.0322277	TRUE	1264	ENSG00000130176	protein_coding	19	11538767	11550323	1	CNN1	calponin 1 [Source:HGNC Symbol;Acc:HGNC:2155]
ENSG00000130203.10	177.377	-1.29177	0.280641	1.66444e-07	1.35528e-05	TRUE	348	ENSG00000130203	protein_coding	19	44905791	44909393	1	APOE	apolipoprotein E [Source:HGNC Symbol;Acc:HGNC:613]
ENSG00000130224.15	3.33929	6.63301	2.86472	0.000125847	0.00363262	TRUE	57631	ENSG00000130224	protein_coding	X	115110616	115234096	-1	LRCH2	leucine rich repeats and calponin homology domain containing 2 [Source:HGNC Symbol;Acc:HGNC:29292]
ENSG00000130508.11	139.851	9.96576	1.36572	1.75516e-30	2.94623e-27	TRUE	7837	ENSG00000130508	protein_coding	2	1631887	1744852	-1	PXDN	peroxidasin [Source:HGNC Symbol;Acc:HGNC:14966]
ENSG00000130635.17	69.4141	8.30107	0.599149	2.04597e-31	3.7206e-28	TRUE	1289	ENSG00000130635	protein_coding	9	134641803	134844843	1	COL5A1	collagen type V alpha 1 chain [Source:HGNC Symbol;Acc:HGNC:2209]
ENSG00000131015.5	8.4048	1.31283	0.572836	0.000660435	0.0133034	TRUE	80328	ENSG00000131015	protein_coding	6	149942014	149949235	1	ULBP2	UL16 binding protein 2 [Source:HGNC Symbol;Acc:HGNC:14894]
ENSG00000131016.17	722.939	1.30332	0.571504	0.000595701	0.0123386	TRUE	9590	ENSG00000131016	protein_coding	6	151239967	151358559	1	AKAP12	A-kinase anchoring protein 12 [Source:HGNC Symbol;Acc:HGNC:370]
ENSG00000131018.25	14.8584	3.69848	0.464546	3.79942e-06	0.000200268	TRUE	23345	ENSG00000131018	protein_coding	6	152121687	152637801	-1	SYNE1	spectrin repeat containing nuclear envelope protein 1 [Source:HGNC Symbol;Acc:HGNC:17089]
ENSG00000131080.15	11.3406	2.24854	0.772229	0.000129387	0.00370537	TRUE	60401	ENSG00000131080	protein_coding	X	66595637	66639298	-1	EDA2R	ectodysplasin A2 receptor [Source:HGNC Symbol;Acc:HGNC:17756]
ENSG00000131378.14	23.7534	1.54079	0.514482	9.8715e-05	0.00301281	TRUE	23180	ENSG00000131378	protein_coding	3	16313574	16514026	-1	RFTN1	raftlin	lipid raft linker 1 [Source:HGNC Symbol;Acc:HGNC:30278]
ENSG00000131386.20	2.42862	2.15434	1.43149	0.00124108	0.0215971	TRUE	117248	ENSG00000131386	protein_coding	3	16174680	16231992	1	GALNT15	polypeptide N-acetylgalactosaminyltransferase 15 [Source:HGNC Symbol;Acc:HGNC:21531]
ENSG00000131459.13	4.13736	2.57377	0.533229	0.00364036	0.0490708	TRUE	9945	ENSG00000131459	protein_coding	5	180300698	180353336	-1	GFPT2	glutamine-fructose-6-phosphate transaminase 2 [Source:HGNC Symbol;Acc:HGNC:4242]
ENSG00000131711.15	66.6403	2.67652	0.495515	2.78916e-09	3.13738e-07	TRUE	4131	ENSG00000131711	protein_coding	5	72107234	72209565	1	MAP1B	microtubule associated protein 1B [Source:HGNC Symbol;Acc:HGNC:6836]
ENSG00000131773.15	38.9768	1.76733	0.511378	2.15684e-05	0.00088305	TRUE	10656	ENSG00000131773	protein_coding	8	135457456	135656722	1	KHDRBS3	KH RNA binding domain containing	signal transduction associated 3 [Source:HGNC Symbol;Acc:HGNC:18117]
ENSG00000131781.13	2119.02	-1.04303	0.216556	5.89021e-08	5.2039e-06	TRUE	2330	ENSG00000131781	protein_coding	1	147175351	147243050	-1	FMO5	flavin containing dimethylaniline monoxygenase 5 [Source:HGNC Symbol;Acc:HGNC:3773]
ENSG00000132386.11	39.4511	1.18815	0.356738	2.87707e-05	0.00110729	TRUE	5176	ENSG00000132386	protein_coding	17	1762029	1777565	1	SERPINF1	serpin family F member 1 [Source:HGNC Symbol;Acc:HGNC:8824]
ENSG00000132429.10	5.46797	3.36262	0.871692	5.38446e-06	0.000269495	TRUE	64208	ENSG00000132429	protein_coding	6	105157900	105180014	-1	POPDC3	popeye domain containing 3 [Source:HGNC Symbol;Acc:HGNC:17649]
ENSG00000132563.17	6.41661	4.49444	0.798242	5.64382e-10	7.60244e-08	TRUE	51308	ENSG00000132563	protein_coding	5	138439057	138446969	1	REEP2	receptor accessory protein 2 [Source:HGNC Symbol;Acc:HGNC:17975]
ENSG00000132688.11	89.2555	5.19561	0.642111	2.09794e-17	7.38407e-15	TRUE	10763	ENSG00000132688	protein_coding	1	156668763	156677407	-1	NES	nestin [Source:HGNC Symbol;Acc:HGNC:7756]
ENSG00000132718.9	33.6876	1.71075	0.510307	2.99458e-05	0.00114015	TRUE	23208	ENSG00000132718	protein_coding	1	155859567	155885199	1	SYT11	synaptotagmin 11 [Source:HGNC Symbol;Acc:HGNC:19239]
ENSG00000132840.10	1.89418	5.12948	2.4793	0.000192886	0.0051115	TRUE	23743	ENSG00000132840	protein_coding	5	79069767	79090069	1	BHMT2	betaine--homocysteine S-methyltransferase 2 [Source:HGNC Symbol;Acc:HGNC:1048]
ENSG00000133063.16	233.897	-1.14041	0.406915	0.000150939	0.00420581	TRUE	1118	ENSG00000133063	protein_coding	1	203212827	203273641	-1	CHIT1	chitinase 1 [Source:HGNC Symbol;Acc:HGNC:1936]
ENSG00000133110.15	78.4355	12.2109	3.23285	3.0487e-15	8.52933e-13	TRUE	10631	ENSG00000133110	protein_coding	13	37562583	37598844	-1	POSTN	periostin [Source:HGNC Symbol;Acc:HGNC:16953]
ENSG00000134013.16	254.208	5.43803	0.449012	8.02984e-36	1.94697e-32	TRUE	4017	ENSG00000134013	protein_coding	8	23296897	23425328	-1	LOXL2	lysyl oxidase like 2 [Source:HGNC Symbol;Acc:HGNC:6666]
ENSG00000134121.10	3.51482	6.34304	2.65019	1.92701e-05	0.000805578	TRUE	10752	ENSG00000134121	protein_coding	3	196763	409417	1	CHL1	cell adhesion molecule L1 like [Source:HGNC Symbol;Acc:HGNC:1939]
ENSG00000134258.18	54.5015	1.17023	0.456352	0.000292238	0.00706482	TRUE	79679	ENSG00000134258	protein_coding	1	117143587	117210960	-1	VTCN1	V-set domain containing T cell activation inhibitor 1 [Source:HGNC Symbol;Acc:HGNC:28873]
ENSG00000134363.12	1.83406	8.14261	2.68864	1.06176e-05	0.000476744	TRUE	10468	ENSG00000134363	protein_coding	5	53480626	53487134	1	FST	follistatin [Source:HGNC Symbol;Acc:HGNC:3971]
ENSG00000134668.13	38.2595	2.47919	0.287278	5.56227e-06	0.000277123	TRUE	90853	ENSG00000134668	protein_coding	1	31790422	31816022	-1	SPOCD1	SPOC domain containing 1 [Source:HGNC Symbol;Acc:HGNC:26338]
ENSG00000134827.8	4275.45	1.28697	0.422357	8.0767e-05	0.00256924	TRUE	6947	ENSG00000134827	protein_coding	11	59852800	59866489	-1	TCN1	transcobalamin 1 [Source:HGNC Symbol;Acc:HGNC:11652]
ENSG00000134853.12	26.8266	5.89181	0.761166	9.20326e-16	2.71397e-13	TRUE	5156	ENSG00000134853	protein_coding	4	54229280	54298245	1	PDGFRA	platelet derived growth factor receptor alpha [Source:HGNC Symbol;Acc:HGNC:8803]
ENSG00000134874.18	10.3847	5.59814	0.952516	2.93679e-11	4.81855e-09	TRUE	22873	ENSG00000134874	protein_coding	13	95578202	95644706	-1	DZIP1	DAZ interacting zinc finger protein 1 [Source:HGNC Symbol;Acc:HGNC:20908]
ENSG00000135069.14	69.1823	1.4641	0.443786	3.37945e-05	0.00125633	TRUE	29968	ENSG00000135069	protein_coding	9	78297125	78330093	1	PSAT1	phosphoserine aminotransferase 1 [Source:HGNC Symbol;Acc:HGNC:19129]
ENSG00000135074.16	171.223	1.91859	0.386086	2.76059e-08	2.55261e-06	TRUE	8728	ENSG00000135074	protein_coding	5	157395534	157575775	-1	ADAM19	ADAM metallopeptidase domain 19 [Source:HGNC Symbol;Acc:HGNC:197]
ENSG00000135218.19	54.5338	-1.0418	0.267182	3.76419e-06	0.000200268	TRUE	948	ENSG00000135218	protein_coding	7	80369575	80679277	1	CD36	CD36 molecule [Source:HGNC Symbol;Acc:HGNC:1663]
ENSG00000135678.12	831.538	1.4293	0.397123	1.14752e-05	0.000512088	TRUE	1368	ENSG00000135678	protein_coding	12	68842197	68971570	-1	CPM	carboxypeptidase M [Source:HGNC Symbol;Acc:HGNC:2311]
ENSG00000135697.10	428.387	-1.04719	0.195628	3.69038e-09	4.02657e-07	TRUE	53630	ENSG00000135697	protein_coding	16	81238689	81291142	1	BCO1	beta-carotene oxygenase 1 [Source:HGNC Symbol;Acc:HGNC:13815]
ENSG00000136010.14	8.80452	3.86544	0.731654	6.64388e-05	0.00219007	TRUE	160428	ENSG00000136010	protein_coding	12	105019784	105107643	-1	ALDH1L2	aldehyde dehydrogenase 1 family member L2 [Source:HGNC Symbol;Acc:HGNC:26777]
ENSG00000136014.12	4.57892	1.3424	0.779248	0.00198975	0.0312504	TRUE	84101	ENSG00000136014	protein_coding	12	95516560	95551476	-1	USP44	ubiquitin specific peptidase 44 [Source:HGNC Symbol;Acc:HGNC:20064]
ENSG00000136160.17	2.40063	3.59065	1.31054	8.6103e-05	0.00269963	TRUE	1910	ENSG00000136160	protein_coding	13	77895481	77975529	-1	EDNRB	endothelin receptor type B [Source:HGNC Symbol;Acc:HGNC:3180]
ENSG00000136244.12	15.3686	5.14016	0.588663	6.19539e-05	0.00207036	TRUE	3569	ENSG00000136244	protein_coding	7	22725884	22732002	1	IL6	interleukin 6 [Source:HGNC Symbol;Acc:HGNC:6018]
ENSG00000136274.9	7.03569	2.73415	0.777342	2.61938e-05	0.00102767	TRUE	23148	ENSG00000136274	protein_coding	7	45080437	45088969	-1	NACAD	NAC alpha domain containing [Source:HGNC Symbol;Acc:HGNC:22196]
ENSG00000136378.15	3.88973	2.37039	0.868665	0.000307623	0.00730463	TRUE	11173	ENSG00000136378	protein_coding	15	78759206	78811464	-1	ADAMTS7	ADAM metallopeptidase with thrombospondin type 1 motif 7 [Source:HGNC Symbol;Acc:HGNC:223]
ENSG00000136457.10	103.512	-1.25263	0.340031	8.06595e-06	0.000383476	TRUE	1101	ENSG00000136457	protein_coding	17	50464496	50468906	-1	CHAD	chondroadherin [Source:HGNC Symbol;Acc:HGNC:1909]
ENSG00000136732.16	15.4383	1.49678	0.581524	0.000300612	0.00719294	TRUE	2995	ENSG00000136732	protein_coding	2	126656133	126696667	1	GYPC	glycophorin C (Gerbich blood group) [Source:HGNC Symbol;Acc:HGNC:4704]
ENSG00000136859.10	8.64675	4.0434	0.853993	1.7137e-07	1.37487e-05	TRUE	23452	ENSG00000136859	protein_coding	9	127087348	127122635	-1	ANGPTL2	angiopoietin like 2 [Source:HGNC Symbol;Acc:HGNC:490]
ENSG00000136872.21	6974.94	-1.20522	0.370534	3.76114e-05	0.00137923	TRUE	229	ENSG00000136872	protein_coding	9	101420560	101449664	-1	ALDOB	aldolase	fructose-bisphosphate B [Source:HGNC Symbol;Acc:HGNC:417]
ENSG00000136960.13	18.9237	2.12359	0.768564	0.000172386	0.00467886	TRUE	5168	ENSG00000136960	protein_coding	8	119557086	119673453	-1	ENPP2	ectonucleotide pyrophosphatase/phosphodiesterase 2 [Source:HGNC Symbol;Acc:HGNC:3357]
ENSG00000137273.6	7.3485	8.41786	2.73566	2.11923e-11	3.67031e-09	TRUE	2295	ENSG00000137273	protein_coding	6	1389576	1395603	1	FOXF2	forkhead box F2 [Source:HGNC Symbol;Acc:HGNC:3810]
ENSG00000137331.12	893.542	1.84925	0.340827	2.48645e-09	2.88613e-07	TRUE	8870	ENSG00000137331	protein_coding	6	30743199	30744548	-1	IER3	immediate early response 3 [Source:HGNC Symbol;Acc:HGNC:5392]
ENSG00000137710.17	44.6373	1.05785	0.49748	0.000802134	0.0155258	TRUE	5962	ENSG00000137710	protein_coding	11	109864295	110296712	-1	RDX	radixin [Source:HGNC Symbol;Acc:HGNC:9944]
ENSG00000137809.17	8.79478	4.79412	0.674842	1.31328e-05	0.000575472	TRUE	22801	ENSG00000137809	protein_coding	15	68296532	68432163	-1	ITGA11	integrin subunit alpha 11 [Source:HGNC Symbol;Acc:HGNC:6136]
ENSG00000137868.19	8.96024	2.50202	0.658417	9.09901e-06	0.000422465	TRUE	64220	ENSG00000137868	protein_coding	15	74179466	74212267	-1	STRA6	signaling receptor and transporter of retinol STRA6 [Source:HGNC Symbol;Acc:HGNC:30650]
ENSG00000137941.17	5.29339	4.85922	1.32	4.40636e-06	0.000227857	TRUE	79739	ENSG00000137941	protein_coding	1	83865024	83999150	-1	TTLL7	tubulin tyrosine ligase like 7 [Source:HGNC Symbol;Acc:HGNC:26242]
ENSG00000138079.14	1716.34	-1.03811	0.222901	1.2864e-07	1.07555e-05	TRUE	6519	ENSG00000138079	protein_coding	2	44275458	44321494	1	SLC3A1	solute carrier family 3 member 1 [Source:HGNC Symbol;Acc:HGNC:11025]
ENSG00000138080.14	63.5926	3.89702	0.530157	1.01449e-14	2.54463e-12	TRUE	11117	ENSG00000138080	protein_coding	2	27078615	27086403	1	EMILIN1	elastin microfibril interfacer 1 [Source:HGNC Symbol;Acc:HGNC:19880]
ENSG00000138315.13	69.0663	-1.10038	0.326805	2.50898e-05	0.000993664	TRUE	170392	ENSG00000138315	protein_coding	10	72893584	72933036	1	OIT3	oncoprotein induced transcript 3 [Source:HGNC Symbol;Acc:HGNC:29953]
ENSG00000138639.18	13.1484	1.52679	0.658246	0.00069096	0.0137574	TRUE	83478	ENSG00000138639	protein_coding	4	85475150	86002668	1	ARHGAP24	Rho GTPase activating protein 24 [Source:HGNC Symbol;Acc:HGNC:25361]
ENSG00000138675.17	4.83388	11.2495	3.07597	3.76521e-07	2.79471e-05	TRUE	2250	ENSG00000138675	protein_coding	4	80266639	80336680	1	FGF5	fibroblast growth factor 5 [Source:HGNC Symbol;Acc:HGNC:3683]
ENSG00000138685.18	8.64705	5.03306	0.526062	1.19764e-07	1.00519e-05	TRUE	2247	ENSG00000138685	protein_coding	4	122826682	122898236	1	FGF2	fibroblast growth factor 2 [Source:HGNC Symbol;Acc:HGNC:3676]
ENSG00000138823.14	2801.09	-1.24319	0.233539	4.07383e-09	4.40094e-07	TRUE	4547	ENSG00000138823	protein_coding	4	99564081	99623997	1	MTTP	microsomal triglyceride transfer protein [Source:HGNC Symbol;Acc:HGNC:7467]
ENSG00000138829.14	6.95452	5.70911	0.699219	1.70117e-07	1.37487e-05	TRUE	2201	ENSG00000138829	protein_coding	5	128257909	128659185	-1	FBN2	fibrillin 2 [Source:HGNC Symbol;Acc:HGNC:3604]
ENSG00000139508.15	425.429	-1.00672	0.184891	2.19664e-09	2.57716e-07	TRUE	283537	ENSG00000139508	protein_coding	13	28700064	28718970	-1	SLC46A3	solute carrier family 46 member 3 [Source:HGNC Symbol;Acc:HGNC:27501]
ENSG00000139625.13	48.6477	1.1194	0.319151	1.46018e-05	0.000632223	TRUE	7786	ENSG00000139625	protein_coding	12	53479669	53500063	-1	MAP3K12	mitogen-activated protein kinase kinase kinase 12 [Source:HGNC Symbol;Acc:HGNC:6851]
ENSG00000139926.16	29.871	5.04929	0.556684	4.80546e-06	0.000243872	TRUE	122786	ENSG00000139926	protein_coding	14	51489100	51730727	1	FRMD6	FERM domain containing 6 [Source:HGNC Symbol;Acc:HGNC:19839]
ENSG00000140092.16	6.45255	7.31623	0.89321	3.29799e-10	4.64314e-08	TRUE	10516	ENSG00000140092	protein_coding	14	91869411	91947987	-1	FBLN5	fibulin 5 [Source:HGNC Symbol;Acc:HGNC:3602]
ENSG00000140274.14	12408.7	1.91577	0.848413	0.000657846	0.0132799	TRUE	405753	ENSG00000140274	protein_coding	15	45114326	45118421	1	DUOXA2	dual oxidase maturation factor 2 [Source:HGNC Symbol;Acc:HGNC:32698]
ENSG00000140279.13	39433	1.55978	0.641773	0.000492928	0.0105658	TRUE	50506	ENSG00000140279	protein_coding	15	45092650	45114172	-1	DUOX2	dual oxidase 2 [Source:HGNC Symbol;Acc:HGNC:13273]
ENSG00000140285.12	8.35777	5.17123	0.858862	5.63678e-11	8.96516e-09	TRUE	2252	ENSG00000140285	protein_coding	15	49423237	49488775	1	FGF7	fibroblast growth factor 7 [Source:HGNC Symbol;Acc:HGNC:3685]
ENSG00000140481.15	17.9621	2.3163	0.710721	3.99131e-05	0.00142551	TRUE	80125	ENSG00000140481	protein_coding	15	74202705	74336472	1	CCDC33	coiled-coil domain containing 33 [Source:HGNC Symbol;Acc:HGNC:26552]
ENSG00000140682.19	41.6715	2.52301	0.344719	4.72712e-07	3.38214e-05	TRUE	7041	ENSG00000140682	protein_coding	16	31471585	31477960	1	TGFB1I1	transforming growth factor beta 1 induced transcript 1 [Source:HGNC Symbol;Acc:HGNC:11767]
ENSG00000140853.17	36.3771	1.06216	0.36272	9.81332e-05	0.00300147	TRUE	84166	ENSG00000140853	protein_coding	16	56989485	57083531	1	NLRC5	NLR family CARD domain containing 5 [Source:HGNC Symbol;Acc:HGNC:29933]
ENSG00000140937.14	27.7388	9.86968	3.07018	1.96429e-09	2.3296e-07	TRUE	1009	ENSG00000140937	protein_coding	16	64943753	65126112	-1	CDH11	cadherin 11 [Source:HGNC Symbol;Acc:HGNC:1750]
ENSG00000141434.12	520.36	-1.90506	0.306895	2.35109e-11	3.99369e-09	TRUE	4225	ENSG00000141434	protein_coding	18	32185069	32220404	1	MEP1B	meprin A subunit beta [Source:HGNC Symbol;Acc:HGNC:7020]
ENSG00000141527.19	24.5655	1.01939	0.709296	0.00243633	0.0363899	TRUE	79092	ENSG00000141527	protein_coding	17	80169992	80216073	1	CARD14	caspase recruitment domain family member 14 [Source:HGNC Symbol;Acc:HGNC:16446]
ENSG00000141668.10	2.08712	3.18624	1.30789	0.000484717	0.0104428	TRUE	147381	ENSG00000141668	protein_coding	18	72536680	72638521	-1	CBLN2	cerebellin 2 precursor [Source:HGNC Symbol;Acc:HGNC:1544]
ENSG00000141682.12	90.85	1.14974	0.517123	0.000662028	0.0133034	TRUE	5366	ENSG00000141682	protein_coding	18	59899996	59904305	1	PMAIP1	phorbol-12-myristate-13-acetate-induced protein 1 [Source:HGNC Symbol;Acc:HGNC:9108]
ENSG00000141756.20	108.272	7.46155	0.744131	4.46688e-25	3.89905e-22	TRUE	60681	ENSG00000141756	protein_coding	17	41812680	41823213	1	FKBP10	FKBP prolyl isomerase 10 [Source:HGNC Symbol;Acc:HGNC:18169]
ENSG00000142089.17	446.66	1.96755	0.397599	3.16006e-08	2.89743e-06	TRUE	10410	ENSG00000142089	protein_coding	11	319676	329475	-1	IFITM3	interferon induced transmembrane protein 3 [Source:HGNC Symbol;Acc:HGNC:5414]
ENSG00000142173.17	970.767	3.10491	0.67266	1.55417e-07	1.275e-05	TRUE	1292	ENSG00000142173	protein_coding	21	46098112	46132848	1	COL6A2	collagen type VI alpha 2 chain [Source:HGNC Symbol;Acc:HGNC:2212]
ENSG00000142227.11	99.7643	1.35689	0.437414	6.4501e-05	0.00213912	TRUE	2014	ENSG00000142227	protein_coding	19	48321509	48330553	1	EMP3	epithelial membrane protein 3 [Source:HGNC Symbol;Acc:HGNC:3335]
ENSG00000142871.18	171.357	3.72256	0.227997	3.92663e-19	1.61673e-16	TRUE	3491	ENSG00000142871	protein_coding	1	85580761	85584589	1	CCN1	cellular communication network factor 1 [Source:HGNC Symbol;Acc:HGNC:2654]
ENSG00000143382.16	415.999	1.8244	0.258802	9.17005e-14	2.08447e-11	TRUE	54507	ENSG00000143382	protein_coding	1	150549369	150560937	1	ADAMTSL4	ADAMTS like 4 [Source:HGNC Symbol;Acc:HGNC:19706]
ENSG00000143387.14	173.618	1.31297	0.307226	7.55165e-07	5.08618e-05	TRUE	1513	ENSG00000143387	protein_coding	1	150794880	150809577	-1	CTSK	cathepsin K [Source:HGNC Symbol;Acc:HGNC:2536]
ENSG00000143921.9	45.4089	-1.08791	0.372599	0.000106668	0.00318786	TRUE	64241	ENSG00000143921	protein_coding	2	43831942	43882988	1	ABCG8	ATP binding cassette subfamily G member 8 [Source:HGNC Symbol;Acc:HGNC:13887]
ENSG00000144369.14	2.68753	2.00028	0.901996	0.00108112	0.0194655	TRUE	165215	ENSG00000144369	protein_coding	2	186694060	186765959	1	FAM171B	family with sequence similarity 171 member B [Source:HGNC Symbol;Acc:HGNC:29412]
ENSG00000144476.6	8.25818	2.10068	0.624027	2.849e-05	0.00109843	TRUE	57007	ENSG00000144476	protein_coding	2	236567787	236582354	1	ACKR3	atypical chemokine receptor 3 [Source:HGNC Symbol;Acc:HGNC:23692]
ENSG00000144810.16	6.08217	7.23988	2.99263	8.37094e-05	0.0026474	TRUE	1295	ENSG00000144810	protein_coding	3	99638475	99799226	1	COL8A1	collagen type VIII alpha 1 chain [Source:HGNC Symbol;Acc:HGNC:2215]
ENSG00000144824.21	211.538	1.26045	0.218876	3.66167e-10	5.12211e-08	TRUE	90102	ENSG00000144824	protein_coding	3	111732497	111976517	1	PHLDB2	pleckstrin homology like domain family B member 2 [Source:HGNC Symbol;Acc:HGNC:29573]
ENSG00000144857.15	5.95456	8.40208	2.71693	6.46646e-12	1.18581e-09	TRUE	91653	ENSG00000144857	protein_coding	3	113211003	113287459	1	BOC	BOC cell adhesion associated	oncogene regulated [Source:HGNC Symbol;Acc:HGNC:17173]
ENSG00000145040.4	8.31665	1.56522	0.793439	0.00118421	0.0208234	TRUE	90226	ENSG00000145040	protein_coding	3	48561718	48563781	-1	UCN2	urocortin 2 [Source:HGNC Symbol;Acc:HGNC:18414]
ENSG00000145113.22	51.8455	2.17672	0.651263	2.62047e-05	0.00102767	TRUE	4585	ENSG00000145113	protein_coding	3	195746765	195811973	-1	MUC4	mucin 4	cell surface associated [Source:HGNC Symbol;Acc:HGNC:7514]
ENSG00000145384.4	946.999	-1.47672	0.167087	4.55961e-20	2.26136e-17	TRUE	2169	ENSG00000145384	protein_coding	4	119317250	119322138	-1	FABP2	fatty acid binding protein 2 [Source:HGNC Symbol;Acc:HGNC:3556]
ENSG00000145506.14	13.6647	1.70972	0.476166	1.02631e-05	0.000464903	TRUE	85409	ENSG00000145506	protein_coding	5	1008802	1038943	1	NKD2	NKD inhibitor of WNT signaling pathway 2 [Source:HGNC Symbol;Acc:HGNC:17046]
ENSG00000145824.13	1.74944	3.08319	1.26802	0.000292344	0.00706482	TRUE	9547	ENSG00000145824	protein_coding	5	135570679	135579279	-1	CXCL14	C-X-C motif chemokine ligand 14 [Source:HGNC Symbol;Acc:HGNC:10640]
ENSG00000146678.10	99.0305	1.22029	1.05663	0.00307078	0.0432048	TRUE	3484	ENSG00000146678	protein_coding	7	45888360	45893660	1	IGFBP1	insulin like growth factor binding protein 1 [Source:HGNC Symbol;Acc:HGNC:5469]
ENSG00000146966.13	16.9341	5.04398	0.591272	9.8869e-18	3.65681e-15	TRUE	27147	ENSG00000146966	protein_coding	7	140518420	140673993	-1	DENND2A	DENN domain containing 2A [Source:HGNC Symbol;Acc:HGNC:22212]
ENSG00000147027.4	32.0549	7.29203	1.03904	2.67489e-15	7.68044e-13	TRUE	83604	ENSG00000147027	protein_coding	X	34627075	34657285	-1	TMEM47	transmembrane protein 47 [Source:HGNC Symbol;Acc:HGNC:18515]
ENSG00000147065.18	285.832	2.34	0.525162	3.30353e-07	2.49445e-05	TRUE	4478	ENSG00000147065	protein_coding	X	65588377	65741931	1	MSN	moesin [Source:HGNC Symbol;Acc:HGNC:7373]
ENSG00000147257.16	1.98388	1.48912	1.06042	0.00336655	0.0465165	TRUE	2719	ENSG00000147257	protein_coding	X	133535745	133987100	-1	GPC3	glypican 3 [Source:HGNC Symbol;Acc:HGNC:4451]
ENSG00000147394.20	419.766	1.39293	0.389177	1.24235e-05	0.000548798	TRUE	7739	ENSG00000147394	protein_coding	X	152898067	152973481	1	ZNF185	zinc finger protein 185 with LIM domain [Source:HGNC Symbol;Acc:HGNC:12976]
ENSG00000147509.14	4.43302	3.04915	0.858621	2.19413e-05	0.000894959	TRUE	8601	ENSG00000147509	protein_coding	8	53851795	53959303	1	RGS20	regulator of G protein signaling 20 [Source:HGNC Symbol;Acc:HGNC:14600]
ENSG00000147536.12	9.56684	1.66401	0.651085	0.000264165	0.00654114	TRUE	84296	ENSG00000147536	protein_coding	8	41529218	41545030	1	GINS4	GINS complex subunit 4 [Source:HGNC Symbol;Acc:HGNC:28226]
ENSG00000147650.12	9.39557	2.42046	0.937856	0.000333484	0.00778225	TRUE	29967	ENSG00000147650	protein_coding	8	104489231	104589258	-1	LRP12	LDL receptor related protein 12 [Source:HGNC Symbol;Acc:HGNC:31708]
ENSG00000147689.17	72.0005	1.90011	0.61263	6.06423e-05	0.0020359	TRUE	84985	ENSG00000147689	protein_coding	8	123178960	123210079	1	FAM83A	family with sequence similarity 83 member A [Source:HGNC Symbol;Acc:HGNC:28210]
ENSG00000148344.11	19.8804	1.29104	0.33612	4.82551e-06	0.000244321	TRUE	9536	ENSG00000148344	protein_coding	9	129738331	129753042	-1	PTGES	prostaglandin E synthase [Source:HGNC Symbol;Acc:HGNC:9599]
ENSG00000148346.12	1155.84	1.61714	0.315164	1.30613e-08	1.2897e-06	TRUE	3934	ENSG00000148346	protein_coding	9	128149071	128153453	1	LCN2	lipocalin 2 [Source:HGNC Symbol;Acc:HGNC:6526]
ENSG00000148516.23	16.5354	6.32843	1.09364	3.06912e-13	6.43984e-11	TRUE	6935	ENSG00000148516	protein_coding	10	31318495	31529814	1	ZEB1	zinc finger E-box binding homeobox 1 [Source:HGNC Symbol;Acc:HGNC:11642]
ENSG00000148841.17	72.0026	1.56603	0.189922	0.000234745	0.00596346	TRUE	85450	ENSG00000148841	protein_coding	10	104309698	104338465	-1	ITPRIP	inositol 1	4	5-trisphosphate receptor interacting protein [Source:HGNC Symbol;Acc:HGNC:29370]
ENSG00000149090.13	26.9021	7.34802	1.0481	2.98149e-19	1.30272e-16	TRUE	25891	ENSG00000149090	protein_coding	11	35431823	35530300	-1	PAMR1	peptidase domain containing associated with muscle regeneration 1 [Source:HGNC Symbol;Acc:HGNC:24554]
ENSG00000149131.17	25.7946	1.82537	0.40278	2.71504e-07	2.06438e-05	TRUE	710	ENSG00000149131	protein_coding	11	57597387	57619171	1	SERPING1	serpin family G member 1 [Source:HGNC Symbol;Acc:HGNC:1228]
ENSG00000149289.11	6.42948	1.66402	2.40057	0.00325336	0.0452773	TRUE	85463	ENSG00000149289	protein_coding	11	110093392	110171841	1	ZC3H12C	zinc finger CCCH-type containing 12C [Source:HGNC Symbol;Acc:HGNC:29362]
ENSG00000149451.19	1.62393	6.50062	1.5492	0.000855347	0.0162732	TRUE	80332	ENSG00000149451	protein_coding	20	3667965	3682246	-1	ADAM33	ADAM metallopeptidase domain 33 [Source:HGNC Symbol;Acc:HGNC:15478]
ENSG00000149557.14	6.97442	3.20375	0.847776	2.0342e-06	0.000119329	TRUE	9638	ENSG00000149557	protein_coding	11	125442881	125592568	-1	FEZ1	fasciculation and elongation protein zeta 1 [Source:HGNC Symbol;Acc:HGNC:3659]
ENSG00000149557.14	6.97442	3.20375	0.847776	2.0342e-06	0.000119329	TRUE	105369550	ENSG00000149557	protein_coding	11	125442881	125592568	-1	FEZ1	fasciculation and elongation protein zeta 1 [Source:HGNC Symbol;Acc:HGNC:3659]
ENSG00000149571.12	4.5887	2.47411	1.34732	0.00066201	0.0133034	TRUE	84623	ENSG00000149571	protein_coding	11	126423358	127003460	-1	KIRREL3	kirre like nephrin family adhesion molecule 3 [Source:HGNC Symbol;Acc:HGNC:23204]
ENSG00000149633.12	7.86993	6.50255	1.44554	2.85034e-10	4.17451e-08	TRUE	85449	ENSG00000149633	protein_coding	20	38210503	38260772	-1	KIAA1755	KIAA1755 [Source:HGNC Symbol;Acc:HGNC:29372]
ENSG00000149948.14	44.1541	1.67496	0.728889	0.000540306	0.0114694	TRUE	8091	ENSG00000149948	protein_coding	12	65824460	65966291	1	HMGA2	high mobility group AT-hook 2 [Source:HGNC Symbol;Acc:HGNC:5009]
ENSG00000149968.12	47.6155	9.01291	1.32231	4.95196e-28	6.35657e-25	TRUE	4314	ENSG00000149968	protein_coding	11	102835801	102843609	-1	MMP3	matrix metallopeptidase 3 [Source:HGNC Symbol;Acc:HGNC:7173]
ENSG00000150630.4	34.94	10.7915	2.92933	9.22801e-24	6.71245e-21	TRUE	7424	ENSG00000150630	protein_coding	4	176683538	176792922	-1	VEGFC	vascular endothelial growth factor C [Source:HGNC Symbol;Acc:HGNC:12682]
ENSG00000151023.17	113.163	1.6251	0.603568	0.00020573	0.00538366	TRUE	219670	ENSG00000151023	protein_coding	10	24981979	25062279	-1	ENKUR	enkurin	TRPC channel interacting protein [Source:HGNC Symbol;Acc:HGNC:28388]
ENSG00000151067.23	51.6872	1.94216	0.467003	1.07585e-06	6.88482e-05	TRUE	775	ENSG00000151067	protein_coding	12	1970772	2697950	1	CACNA1C	calcium voltage-gated channel subunit alpha1 C [Source:HGNC Symbol;Acc:HGNC:1390]
ENSG00000151067.23	51.6872	1.94216	0.467003	1.07585e-06	6.88482e-05	TRUE	100874369	ENSG00000151067	protein_coding	12	1970772	2697950	1	CACNA1C	calcium voltage-gated channel subunit alpha1 C [Source:HGNC Symbol;Acc:HGNC:1390]
ENSG00000151388.11	7.40191	7.77025	2.68513	1.7602e-09	2.09897e-07	TRUE	81792	ENSG00000151388	protein_coding	5	33523535	33892019	-1	ADAMTS12	ADAM metallopeptidase with thrombospondin type 1 motif 12 [Source:HGNC Symbol;Acc:HGNC:14605]
ENSG00000151617.17	4.62361	7.71174	2.65546	7.5356e-10	9.73029e-08	TRUE	1909	ENSG00000151617	protein_coding	4	147480917	147544954	1	EDNRA	endothelin receptor type A [Source:HGNC Symbol;Acc:HGNC:3179]
ENSG00000151892.16	3.81747	6.93725	2.65858	1.04779e-06	6.74479e-05	TRUE	2674	ENSG00000151892	protein_coding	10	116056925	116276803	-1	GFRA1	GDNF family receptor alpha 1 [Source:HGNC Symbol;Acc:HGNC:4243]
ENSG00000152049.7	1.81233	7.82526	2.70167	7.90361e-05	0.00252522	TRUE	23704	ENSG00000152049	protein_coding	2	223052190	223198399	1	KCNE4	potassium voltage-gated channel subfamily E regulatory subunit 4 [Source:HGNC Symbol;Acc:HGNC:6244]
ENSG00000152137.8	12.7085	2.94601	0.830176	1.20982e-05	0.000536602	TRUE	26353	ENSG00000152137	protein_coding	12	119171555	119224855	1	HSPB8	heat shock protein family B (small) member 8 [Source:HGNC Symbol;Acc:HGNC:30171]
ENSG00000152377.15	3.04898	5.44013	1.22111	0.000811235	0.0156109	TRUE	6695	ENSG00000152377	protein_coding	5	136975298	137598379	-1	SPOCK1	SPARC (osteonectin)	cwcv and kazal like domains proteoglycan 1 [Source:HGNC Symbol;Acc:HGNC:11251]
ENSG00000152661.9	84.6889	8.7873	0.851314	1.53663e-32	3.0484e-29	TRUE	2697	ENSG00000152661	protein_coding	6	121435595	121449727	1	GJA1	gap junction protein alpha 1 [Source:HGNC Symbol;Acc:HGNC:4274]
ENSG00000152766.6	269.794	1.06661	0.462765	0.000555654	0.0117495	TRUE	118932	ENSG00000152766	protein_coding	10	88819896	88851844	-1	ANKRD22	ankyrin repeat domain 22 [Source:HGNC Symbol;Acc:HGNC:28321]
ENSG00000153823.19	29.4022	1.5827	0.48897	4.45385e-05	0.00158293	TRUE	55022	ENSG00000153823	protein_coding	2	228850526	229271287	-1	PID1	phosphotyrosine interaction domain containing 1 [Source:HGNC Symbol;Acc:HGNC:26084]
ENSG00000153976.3	5.04903	5.54072	1.60208	2.39062e-06	0.000135854	TRUE	9955	ENSG00000153976	protein_coding	17	13494032	13601929	-1	HS3ST3A1	heparan sulfate-glucosamine 3-sulfotransferase 3A1 [Source:HGNC Symbol;Acc:HGNC:5196]
ENSG00000154027.19	12.9449	5.37655	0.870404	1.46995e-10	2.24316e-08	TRUE	26289	ENSG00000154027	protein_coding	1	77282019	77559966	1	AK5	adenylate kinase 5 [Source:HGNC Symbol;Acc:HGNC:365]
ENSG00000154096.14	32.9248	12.669	3.13498	2.51355e-19	1.14272e-16	TRUE	7070	ENSG00000154096	protein_coding	11	119415476	119424985	-1	THY1	Thy-1 cell surface antigen [Source:HGNC Symbol;Acc:HGNC:11801]
ENSG00000154188.10	2.06231	5.48619	2.59672	0.000226131	0.00581915	TRUE	284	ENSG00000154188	protein_coding	8	107249482	107498055	-1	ANGPT1	angiopoietin 1 [Source:HGNC Symbol;Acc:HGNC:484]
ENSG00000154240.18	16.941	2.70084	0.689572	2.21256e-06	0.000128411	TRUE	201134	ENSG00000154240	protein_coding	17	65635537	66192133	-1	CEP112	centrosomal protein 112 [Source:HGNC Symbol;Acc:HGNC:28514]
ENSG00000154277.13	15.6109	5.54245	0.638741	6.42557e-10	8.4981e-08	TRUE	7345	ENSG00000154277	protein_coding	4	41256413	41268455	1	UCHL1	ubiquitin C-terminal hydrolase L1 [Source:HGNC Symbol;Acc:HGNC:12513]
ENSG00000154319.16	2.66221	4.20187	1.63454	0.00024818	0.0062322	TRUE	83648	ENSG00000154319	protein_coding	8	11421476	11475908	-1	FAM167A	family with sequence similarity 167 member A [Source:HGNC Symbol;Acc:HGNC:15549]
ENSG00000154678.18	12.2394	8.87317	2.79536	3.06243e-12	5.91401e-10	TRUE	5137	ENSG00000154678	protein_coding	7	31751179	32428131	-1	PDE1C	phosphodiesterase 1C [Source:HGNC Symbol;Acc:HGNC:8776]
ENSG00000154734.16	67.1434	12.1846	3.08947	1.12297e-25	1.11388e-22	TRUE	9510	ENSG00000154734	protein_coding	21	26835755	26845409	-1	ADAMTS1	ADAM metallopeptidase with thrombospondin type 1 motif 1 [Source:HGNC Symbol;Acc:HGNC:217]
ENSG00000154736.6	4.32662	7.30916	2.56592	2.24115e-10	3.30449e-08	TRUE	11096	ENSG00000154736	protein_coding	21	26917922	26967088	-1	ADAMTS5	ADAM metallopeptidase with thrombospondin type 1 motif 5 [Source:HGNC Symbol;Acc:HGNC:221]
ENSG00000154864.14	24.9281	7.60914	1.06839	9.2103e-20	4.46638e-17	TRUE	63895	ENSG00000154864	protein_coding	18	10666483	11149569	-1	PIEZO2	piezo type mechanosensitive ion channel component 2 [Source:HGNC Symbol;Acc:HGNC:26270]
ENSG00000155816.21	2.59043	10.0697	3.04702	5.42703e-05	0.00186502	TRUE	56776	ENSG00000155816	protein_coding	1	240014348	240475187	1	FMN2	formin 2 [Source:HGNC Symbol;Acc:HGNC:14074]
ENSG00000155970.12	2.80205	6.21474	2.74691	0.000121206	0.00353605	TRUE	286097	ENSG00000155970	protein_coding	8	17027238	17122642	1	MICU3	mitochondrial calcium uptake family member 3 [Source:HGNC Symbol;Acc:HGNC:27820]
ENSG00000156222.12	247.754	-1.44688	0.563953	0.000279448	0.00682115	TRUE	9154	ENSG00000156222	protein_coding	15	84884654	84945798	1	SLC28A1	solute carrier family 28 member 1 [Source:HGNC Symbol;Acc:HGNC:11001]
ENSG00000156299.15	24.3276	1.757	0.610966	0.000105799	0.00317572	TRUE	7074	ENSG00000156299	protein_coding	21	31118416	31559977	-1	TIAM1	TIAM Rac1 associated GEF 1 [Source:HGNC Symbol;Acc:HGNC:11805]
ENSG00000156466.11	2.10594	5.7994	2.75149	0.000408144	0.00914427	TRUE	392255	ENSG00000156466	protein_coding	8	96142333	96160806	-1	GDF6	growth differentiation factor 6 [Source:HGNC Symbol;Acc:HGNC:4221]
ENSG00000156515.25	575.842	1.20121	0.21359	8.21864e-10	1.04881e-07	TRUE	3098	ENSG00000156515	protein_coding	10	69269984	69401884	1	HK1	hexokinase 1 [Source:HGNC Symbol;Acc:HGNC:4922]
ENSG00000157168.22	27.1024	6.42981	0.798103	1.46534e-19	6.95144e-17	TRUE	3084	ENSG00000157168	protein_coding	8	31639222	32855666	1	NRG1	neuregulin 1 [Source:HGNC Symbol;Acc:HGNC:7997]
ENSG00000158246.8	7.56443	2.09879	0.418848	0.000297664	0.00713805	TRUE	115572	ENSG00000158246	protein_coding	1	27005020	27012850	-1	TENT5B	terminal nucleotidyltransferase 5B [Source:HGNC Symbol;Acc:HGNC:28273]
ENSG00000158516.12	3.92276	-1.25538	0.692785	0.00193808	0.0306248	TRUE	1358	ENSG00000158516	protein_coding	7	130266863	130289798	1	CPA2	carboxypeptidase A2 [Source:HGNC Symbol;Acc:HGNC:2297]
ENSG00000158859.10	4.98229	4.66705	1.35807	2.28434e-05	0.000926561	TRUE	9507	ENSG00000158859	protein_coding	1	161184302	161199054	-1	ADAMTS4	ADAM metallopeptidase with thrombospondin type 1 motif 4 [Source:HGNC Symbol;Acc:HGNC:220]
ENSG00000159164.10	4.67523	3.2448	1.23284	0.000316521	0.00749129	TRUE	9900	ENSG00000159164	protein_coding	1	149903318	149917844	-1	SV2A	synaptic vesicle glycoprotein 2A [Source:HGNC Symbol;Acc:HGNC:20566]
ENSG00000159167.12	153.192	3.69607	0.394482	4.48627e-22	2.71943e-19	TRUE	6781	ENSG00000159167	protein_coding	8	23841929	23854806	-1	STC1	stanniocalcin 1 [Source:HGNC Symbol;Acc:HGNC:11373]
ENSG00000159228.13	1400.4	-1.21306	0.215461	7.44799e-10	9.67441e-08	TRUE	873	ENSG00000159228	protein_coding	21	36069941	36073166	1	CBR1	carbonyl reductase 1 [Source:HGNC Symbol;Acc:HGNC:1548]
ENSG00000159307.20	13.4261	1.46494	0.876253	0.0014579	0.0244537	TRUE	80274	ENSG00000159307	protein_coding	22	43197280	43343372	-1	SCUBE1	signal peptide	CUB domain and EGF like domain containing 1 [Source:HGNC Symbol;Acc:HGNC:13441]
ENSG00000159403.18	56.4583	1.7578	0.371983	9.04542e-08	7.71051e-06	TRUE	715	ENSG00000159403	protein_coding	12	7080214	7092540	-1	C1R	complement C1r [Source:HGNC Symbol;Acc:HGNC:1246]
ENSG00000159674.12	218.837	1.48448	0.200819	6.06589e-15	1.61427e-12	TRUE	10417	ENSG00000159674	protein_coding	4	1166932	1208962	-1	SPON2	spondin 2 [Source:HGNC Symbol;Acc:HGNC:11253]
ENSG00000160360.13	48.0004	2.23666	0.42402	4.59143e-09	4.8403e-07	TRUE	26086	ENSG00000160360	protein_coding	9	136327476	136359605	1	GPSM1	G protein signaling modulator 1 [Source:HGNC Symbol;Acc:HGNC:17858]
ENSG00000161281.11	10.0333	5.4024	0.795878	1.06307e-13	2.39158e-11	TRUE	1346	ENSG00000161281	protein_coding	19	36150922	36152449	-1	COX7A1	cytochrome c oxidase subunit 7A1 [Source:HGNC Symbol;Acc:HGNC:2287]
ENSG00000161544.10	60.5809	4.70379	0.440926	2.0304e-27	2.46152e-24	TRUE	114757	ENSG00000161544	protein_coding	17	76527356	76551175	-1	CYGB	cytoglobin [Source:HGNC Symbol;Acc:HGNC:16505]
ENSG00000161638.11	353.235	1.73206	0.34413	1.94638e-08	1.86289e-06	TRUE	3678	ENSG00000161638	protein_coding	12	54395261	54419266	-1	ITGA5	integrin subunit alpha 5 [Source:HGNC Symbol;Acc:HGNC:6141]
ENSG00000162366.8	2001.54	2.70179	0.52843	1.40999e-08	1.37976e-06	TRUE	10158	ENSG00000162366	protein_coding	1	47183582	47191044	-1	PDZK1IP1	PDZK1 interacting protein 1 [Source:HGNC Symbol;Acc:HGNC:16887]
ENSG00000162461.8	114.115	-1.08215	0.375949	0.000126731	0.00365328	TRUE	284723	ENSG00000162461	protein_coding	1	15736258	15741392	1	SLC25A34	solute carrier family 25 member 34 [Source:HGNC Symbol;Acc:HGNC:27653]
ENSG00000162493.17	15.1973	3.04276	0.672194	2.26072e-07	1.751e-05	TRUE	10630	ENSG00000162493	protein_coding	1	13583465	13617957	1	PDPN	podoplanin [Source:HGNC Symbol;Acc:HGNC:29602]
ENSG00000162520.15	11.7339	2.38673	0.841773	0.000144401	0.00405078	TRUE	81493	ENSG00000162520	protein_coding	1	32679906	32703596	-1	SYNC	syncoilin	intermediate filament protein [Source:HGNC Symbol;Acc:HGNC:28897]
ENSG00000162614.19	11.4044	3.70677	0.47961	7.96195e-05	0.00254014	TRUE	91624	ENSG00000162614	protein_coding	1	77888513	77943895	1	NEXN	nexilin F-actin binding protein [Source:HGNC Symbol;Acc:HGNC:29557]
ENSG00000162692.12	3.14553	6.93708	2.66945	1.5745e-06	9.64036e-05	TRUE	7412	ENSG00000162692	protein_coding	1	100719742	100739045	1	VCAM1	vascular cell adhesion molecule 1 [Source:HGNC Symbol;Acc:HGNC:12663]
ENSG00000162733.19	54.1761	3.46764	0.647892	2.78148e-09	3.13738e-07	TRUE	4921	ENSG00000162733	protein_coding	1	162631373	162787405	1	DDR2	discoidin domain receptor tyrosine kinase 2 [Source:HGNC Symbol;Acc:HGNC:2731]
ENSG00000163017.14	4.96548	7.68088	2.6102	2.36085e-11	3.99369e-09	TRUE	72	ENSG00000163017	protein_coding	2	73892314	73919865	1	ACTG2	actin gamma 2	smooth muscle [Source:HGNC Symbol;Acc:HGNC:145]
ENSG00000163040.15	9.22576	1.21504	0.594536	0.00114169	0.0203143	TRUE	90557	ENSG00000163040	protein_coding	2	131527675	131533666	1	CCDC74A	coiled-coil domain containing 74A [Source:HGNC Symbol;Acc:HGNC:25197]
ENSG00000163283.7	27.5625	1.80248	0.918478	0.000883664	0.0166379	TRUE	250	ENSG00000163283	protein_coding	2	232378724	232382889	1	ALPP	alkaline phosphatase	placental [Source:HGNC Symbol;Acc:HGNC:439]
ENSG00000163286.9	250.399	1.62788	1.04708	0.00195031	0.0307512	TRUE	251	ENSG00000163286	protein_coding	2	232406844	232410714	1	ALPG	alkaline phosphatase	germ cell [Source:HGNC Symbol;Acc:HGNC:441]
ENSG00000163359.17	908.108	5.67615	0.464215	7.39134e-36	1.94697e-32	TRUE	1293	ENSG00000163359	protein_coding	2	237324003	237414328	-1	COL6A3	collagen type VI alpha 3 chain [Source:HGNC Symbol;Acc:HGNC:2213]
ENSG00000163430.13	121.13	4.92857	0.407801	2.80357e-18	1.07214e-15	TRUE	11167	ENSG00000163430	protein_coding	3	120392293	120451016	-1	FSTL1	follistatin like 1 [Source:HGNC Symbol;Acc:HGNC:3972]
ENSG00000163453.11	248.815	2.71146	0.409244	1.43339e-12	2.86968e-10	TRUE	3490	ENSG00000163453	protein_coding	4	57030773	57110385	-1	IGFBP7	insulin like growth factor binding protein 7 [Source:HGNC Symbol;Acc:HGNC:5476]
ENSG00000163520.14	2.75724	8.38715	1.4794	5.51159e-06	0.000275226	TRUE	2199	ENSG00000163520	protein_coding	3	13549125	13638422	1	FBLN2	fibulin 2 [Source:HGNC Symbol;Acc:HGNC:3601]
ENSG00000163629.13	27.3928	2.07762	0.726531	0.000130077	0.00372024	TRUE	5783	ENSG00000163629	protein_coding	4	86594315	86815171	1	PTPN13	protein tyrosine phosphatase non-receptor type 13 [Source:HGNC Symbol;Acc:HGNC:9646]
ENSG00000163637.13	23.3013	2.55062	0.419418	5.66284e-11	8.96516e-09	TRUE	166336	ENSG00000163637	protein_coding	3	64092236	64445476	-1	PRICKLE2	prickle planar cell polarity protein 2 [Source:HGNC Symbol;Acc:HGNC:20340]
ENSG00000163661.4	34.4038	4.90979	0.54537	3.3303e-20	1.69009e-17	TRUE	5806	ENSG00000163661	protein_coding	3	157436850	157443633	1	PTX3	pentraxin 3 [Source:HGNC Symbol;Acc:HGNC:9692]
ENSG00000163734.4	388.45	1.41212	0.553039	0.000302515	0.00723055	TRUE	2921	ENSG00000163734	protein_coding	4	74036589	74038807	-1	CXCL3	C-X-C motif chemokine ligand 3 [Source:HGNC Symbol;Acc:HGNC:4604]
ENSG00000163739.5	500.96	1.28463	0.584818	0.000709297	0.0140329	TRUE	2919	ENSG00000163739	protein_coding	4	73869393	73871308	1	CXCL1	C-X-C motif chemokine ligand 1 [Source:HGNC Symbol;Acc:HGNC:4602]
ENSG00000163808.17	13.0291	1.54421	0.898128	0.00171069	0.0277758	TRUE	56992	ENSG00000163808	protein_coding	3	44761721	44873376	1	KIF15	kinesin family member 15 [Source:HGNC Symbol;Acc:HGNC:17273]
ENSG00000164176.13	34.2167	10.6781	2.93606	3.26085e-21	1.77896e-18	TRUE	10085	ENSG00000164176	protein_coding	5	83940554	84384880	-1	EDIL3	EGF like repeats and discoidin domains 3 [Source:HGNC Symbol;Acc:HGNC:3173]
ENSG00000164220.7	5.78562	3.86355	0.517788	2.99902e-05	0.00114015	TRUE	2151	ENSG00000164220	protein_coding	5	76615482	76623413	-1	F2RL2	coagulation factor II thrombin receptor like 2 [Source:HGNC Symbol;Acc:HGNC:3539]
ENSG00000164236.12	1.87736	2.92625	1.55113	0.00216461	0.0334061	TRUE	651746	ENSG00000164236	protein_coding	5	10564070	10657816	1	ANKRD33B	ankyrin repeat domain 33B [Source:HGNC Symbol;Acc:HGNC:35240]
ENSG00000164294.14	74.5987	1.55177	0.831624	0.00126871	0.0219904	TRUE	493869	ENSG00000164294	protein_coding	5	55160167	55167297	1	GPX8	glutathione peroxidase 8 (putative) [Source:HGNC Symbol;Acc:HGNC:33100]
ENSG00000164400.6	7.93737	1.87181	0.814785	0.000560925	0.0118038	TRUE	1437	ENSG00000164400	protein_coding	5	132073789	132076170	1	CSF2	colony stimulating factor 2 [Source:HGNC Symbol;Acc:HGNC:2434]
ENSG00000164484.12	4.70845	2.91342	1.06117	0.000220497	0.00569431	TRUE	114801	ENSG00000164484	protein_coding	6	130366017	130443067	1	TMEM200A	transmembrane protein 200A [Source:HGNC Symbol;Acc:HGNC:21075]
ENSG00000164692.19	387.172	10.4435	0.533818	2.20835e-64	4.81906e-60	TRUE	1278	ENSG00000164692	protein_coding	7	94394895	94431227	1	COL1A2	collagen type I alpha 2 chain [Source:HGNC Symbol;Acc:HGNC:2198]
ENSG00000164741.15	205.388	1.13692	0.511301	0.000665492	0.0133571	TRUE	10395	ENSG00000164741	protein_coding	8	13083361	13604610	-1	DLC1	DLC1 Rho GTPase activating protein [Source:HGNC Symbol;Acc:HGNC:2897]
ENSG00000164932.13	37.5362	7.5287	0.998472	2.06469e-17	7.38407e-15	TRUE	115908	ENSG00000164932	protein_coding	8	103371538	103382989	1	CTHRC1	collagen triple helix repeat containing 1 [Source:HGNC Symbol;Acc:HGNC:18831]
ENSG00000165091.18	5.12655	2.91447	0.899432	2.97049e-05	0.00113589	TRUE	117531	ENSG00000165091	protein_coding	9	72521608	72838297	1	TMC1	transmembrane channel like 1 [Source:HGNC Symbol;Acc:HGNC:16513]
ENSG00000165124.19	5.53208	4.51538	1.0364	1.88249e-07	1.4884e-05	TRUE	79987	ENSG00000165124	protein_coding	9	110365248	110579880	-1	SVEP1	sushi	von Willebrand factor type A	EGF and pentraxin domain containing 1 [Source:HGNC Symbol;Acc:HGNC:15985]
ENSG00000165300.8	4.72975	8.0953	2.77458	1.35481e-08	1.33174e-06	TRUE	26050	ENSG00000165300	protein_coding	13	87671371	87696272	1	SLITRK5	SLIT and NTRK like family member 5 [Source:HGNC Symbol;Acc:HGNC:20295]
ENSG00000165410.15	62.9989	2.7517	0.653953	8.74754e-07	5.78451e-05	TRUE	1073	ENSG00000165410	protein_coding	14	34709113	34714823	-1	CFL2	cofilin 2 [Source:HGNC Symbol;Acc:HGNC:1875]
ENSG00000165424.7	25.2292	1.17397	0.395964	9.32185e-05	0.00288541	TRUE	219654	ENSG00000165424	protein_coding	10	79382325	79445624	-1	ZCCHC24	zinc finger CCHC-type containing 24 [Source:HGNC Symbol;Acc:HGNC:26911]
ENSG00000165757.9	37.4198	1.47209	0.642273	0.000441746	0.00974701	TRUE	57608	ENSG00000165757	protein_coding	10	30012803	30115494	-1	JCAD	junctional cadherin 5 associated [Source:HGNC Symbol;Acc:HGNC:29283]
ENSG00000165841.11	1580.71	-1.93768	0.272021	4.44734e-14	1.04355e-11	TRUE	1557	ENSG00000165841	protein_coding	10	94762681	94855547	1	CYP2C19	cytochrome P450 family 2 subfamily C member 19 [Source:HGNC Symbol;Acc:HGNC:2621]
ENSG00000165891.16	14.1582	1.87592	0.406118	1.67855e-07	1.36168e-05	TRUE	144455	ENSG00000165891	protein_coding	12	77021248	77065569	-1	E2F7	E2F transcription factor 7 [Source:HGNC Symbol;Acc:HGNC:23820]
ENSG00000165914.15	15.1337	1.41043	0.422739	3.09938e-05	0.00117015	TRUE	145567	ENSG00000165914	protein_coding	14	90524564	90816479	-1	TTC7B	tetratricopeptide repeat domain 7B [Source:HGNC Symbol;Acc:HGNC:19858]
ENSG00000166073.12	14.0953	8.18259	0.875929	1.16375e-15	3.38605e-13	TRUE	11245	ENSG00000166073	protein_coding	15	39799008	39920936	-1	GPR176	G protein-coupled receptor 176 [Source:HGNC Symbol;Acc:HGNC:32370]
ENSG00000166086.13	22.3635	1.82618	0.524581	1.50992e-05	0.000648816	TRUE	83700	ENSG00000166086	protein_coding	11	134069071	134152001	1	JAM3	junctional adhesion molecule 3 [Source:HGNC Symbol;Acc:HGNC:15532]
ENSG00000166147.16	45.7959	7.02274	0.466609	4.958e-33	1.08193e-29	TRUE	2200	ENSG00000166147	protein_coding	15	48408313	48645721	-1	FBN1	fibrillin 1 [Source:HGNC Symbol;Acc:HGNC:3603]
ENSG00000166173.11	27.5215	2.95739	0.622138	2.99091e-08	2.75391e-06	TRUE	55323	ENSG00000166173	protein_coding	15	70829130	70854157	-1	LARP6	La ribonucleoprotein 6	translational regulator [Source:HGNC Symbol;Acc:HGNC:24012]
ENSG00000166250.12	32.4842	5.70357	0.88473	7.97641e-14	1.83222e-11	TRUE	79827	ENSG00000166250	protein_coding	11	123069872	123195248	-1	CLMP	CXADR like membrane protein [Source:HGNC Symbol;Acc:HGNC:24039]
ENSG00000166292.12	6.47988	7.85056	2.71018	4.12526e-09	4.41281e-07	TRUE	55273	ENSG00000166292	protein_coding	17	55719627	55732121	-1	TMEM100	transmembrane protein 100 [Source:HGNC Symbol;Acc:HGNC:25607]
ENSG00000166313.20	18.9368	1.13673	0.413724	0.000177116	0.00477163	TRUE	322	ENSG00000166313	protein_coding	11	6395125	6419414	-1	APBB1	amyloid beta precursor protein binding family B member 1 [Source:HGNC Symbol;Acc:HGNC:581]
ENSG00000166341.9	15.0801	1.64302	0.597686	0.000121636	0.00354385	TRUE	8642	ENSG00000166341	protein_coding	11	6621330	6655809	-1	DCHS1	dachsous cadherin-related 1 [Source:HGNC Symbol;Acc:HGNC:13681]
ENSG00000166396.13	64.6614	1.53848	0.604111	0.00029869	0.00715478	TRUE	8710	ENSG00000166396	protein_coding	18	63752935	63805376	1	SERPINB7	serpin family B member 7 [Source:HGNC Symbol;Acc:HGNC:13902]
ENSG00000166503.10	27.8099	5.32589	0.780611	4.39337e-13	9.13069e-11	TRUE	50810	ENSG00000166503	protein_coding	15	83112738	83207875	-1	HDGFL3	HDGF like 3 [Source:HGNC Symbol;Acc:HGNC:24937]
ENSG00000166670.10	24.6287	2.11314	0.894973	0.000471714	0.0102425	TRUE	4319	ENSG00000166670	protein_coding	11	102770502	102780628	-1	MMP10	matrix metallopeptidase 10 [Source:HGNC Symbol;Acc:HGNC:7156]
ENSG00000166736.12	21.5893	1.96723	1.06656	0.00122116	0.0213185	TRUE	3359	ENSG00000166736	protein_coding	11	113975075	113990313	1	HTR3A	5-hydroxytryptamine receptor 3A [Source:HGNC Symbol;Acc:HGNC:5297]
ENSG00000166741.9	10.9322	11.0732	2.91834	1.33811e-21	7.68425e-19	TRUE	4837	ENSG00000166741	protein_coding	11	114257787	114313536	1	NNMT	nicotinamide N-methyltransferase [Source:HGNC Symbol;Acc:HGNC:7861]
ENSG00000166825.15	74330.6	-1.14165	0.376403	7.59927e-05	0.00244229	TRUE	290	ENSG00000166825	protein_coding	15	89784895	89815401	-1	ANPEP	alanyl aminopeptidase	membrane [Source:HGNC Symbol;Acc:HGNC:500]
ENSG00000166869.3	274.478	-1.45908	0.421626	1.82462e-05	0.000768666	TRUE	63928	ENSG00000166869	protein_coding	16	23755026	23758935	1	CHP2	calcineurin like EF-hand protein 2 [Source:HGNC Symbol;Acc:HGNC:24927]
ENSG00000166922.9	25.2906	1.07043	0.595987	0.00153926	0.0255629	TRUE	6447	ENSG00000166922	protein_coding	15	32641676	32697098	1	SCG5	secretogranin V [Source:HGNC Symbol;Acc:HGNC:10816]
ENSG00000166923.12	17.0288	8.46702	0.527983	1.57713e-06	9.64036e-05	TRUE	26585	ENSG00000166923	protein_coding	15	32718004	32745106	1	GREM1	gremlin 1	DAN family BMP antagonist [Source:HGNC Symbol;Acc:HGNC:2001]
ENSG00000166963.13	48.3683	4.87381	0.663038	1.12385e-14	2.75557e-12	TRUE	4130	ENSG00000166963	protein_coding	15	43510958	43531620	1	MAP1A	microtubule associated protein 1A [Source:HGNC Symbol;Acc:HGNC:6835]
ENSG00000167123.20	60.8821	2.26051	0.417094	2.75918e-09	3.13598e-07	TRUE	51148	ENSG00000167123	protein_coding	9	128411751	128437351	1	CERCAM	cerebral endothelial cell adhesion molecule [Source:HGNC Symbol;Acc:HGNC:23723]
ENSG00000167157.11	3.55678	4.41562	0.827348	0.000216045	0.00559257	TRUE	51450	ENSG00000167157	protein_coding	9	129665647	129722674	1	PRRX2	paired related homeobox 2 [Source:HGNC Symbol;Acc:HGNC:21338]
ENSG00000167244.22	55.9918	6.77885	0.712499	5.40705e-22	3.18899e-19	TRUE	3481	ENSG00000167244	protein_coding	11	2129112	2158391	-1	IGF2	insulin like growth factor 2 [Source:HGNC Symbol;Acc:HGNC:5466]
ENSG00000167552.16	247.166	2.80025	0.297602	2.6891e-22	1.67661e-19	TRUE	7846	ENSG00000167552	protein_coding	12	49184686	49189324	-1	TUBA1A	tubulin alpha 1a [Source:HGNC Symbol;Acc:HGNC:20766]
ENSG00000167711.14	21.0778	1.17542	0.466305	0.000346253	0.0079957	TRUE	5345	ENSG00000167711	protein_coding	17	1742836	1755265	1	SERPINF2	serpin family F member 2 [Source:HGNC Symbol;Acc:HGNC:9075]
ENSG00000167779.9	130.163	1.90378	0.225425	1.34444e-18	5.33425e-16	TRUE	3489	ENSG00000167779	protein_coding	12	53097436	53102345	1	IGFBP6	insulin like growth factor binding protein 6 [Source:HGNC Symbol;Acc:HGNC:5475]
ENSG00000168077.14	13.2241	3.68437	1.14415	5.34889e-05	0.00185203	TRUE	51435	ENSG00000168077	protein_coding	8	27633868	27676776	1	SCARA3	scavenger receptor class A member 3 [Source:HGNC Symbol;Acc:HGNC:19000]
ENSG00000168140.5	17.9018	3.96491	0.327695	9.90449e-10	1.24216e-07	TRUE	114990	ENSG00000168140	protein_coding	16	4371848	4383538	1	VASN	vasorin [Source:HGNC Symbol;Acc:HGNC:18517]
ENSG00000168268.11	111.865	1.01508	0.387248	0.000257608	0.00641726	TRUE	64943	ENSG00000168268	protein_coding	3	52524385	52535054	-1	NT5DC2	5'-nucleotidase domain containing 2 [Source:HGNC Symbol;Acc:HGNC:25717]
ENSG00000168497.5	6.32395	4.87285	0.965907	4.41781e-09	4.70204e-07	TRUE	8436	ENSG00000168497	protein_coding	2	191834310	191847088	-1	CAVIN2	caveolae associated protein 2 [Source:HGNC Symbol;Acc:HGNC:10690]
ENSG00000168542.18	321.419	14.3914	3.25371	9.05128e-46	4.93793e-42	TRUE	1281	ENSG00000168542	protein_coding	2	188974373	189012746	1	COL3A1	collagen type III alpha 1 chain [Source:HGNC Symbol;Acc:HGNC:2201]
ENSG00000168685.15	14.0003	3.54352	0.991081	4.47992e-06	0.000230445	TRUE	3575	ENSG00000168685	protein_coding	5	35852695	35879603	1	IL7R	interleukin 7 receptor [Source:HGNC Symbol;Acc:HGNC:6024]
ENSG00000168824.15	13.0411	3.59118	0.538454	2.13921e-12	4.20557e-10	TRUE	27065	ENSG00000168824	protein_coding	4	4348140	4419058	1	NSG1	neuronal vesicle trafficking associated 1 [Source:HGNC Symbol;Acc:HGNC:18790]
ENSG00000168874.13	13.6897	3.58857	1.72963	0.000569321	0.011923	TRUE	84913	ENSG00000168874	protein_coding	2	85751344	85791383	1	ATOH8	atonal bHLH transcription factor 8 [Source:HGNC Symbol;Acc:HGNC:24126]
ENSG00000169184.7	6.29328	1.59512	0.96258	0.00137471	0.0234205	TRUE	4330	ENSG00000169184	protein_coding	22	27748277	27801756	-1	MN1	MN1 proto-oncogene	transcriptional regulator [Source:HGNC Symbol;Acc:HGNC:7180]
ENSG00000169432.19	6.82746	5.81907	1.60147	4.06163e-07	2.97813e-05	TRUE	6335	ENSG00000169432	protein_coding	2	166195185	166376001	-1	SCN9A	sodium voltage-gated channel alpha subunit 9 [Source:HGNC Symbol;Acc:HGNC:10597]
ENSG00000169515.9	3.01601	4.86824	1.42826	9.65846e-07	6.31039e-05	TRUE	83987	ENSG00000169515	protein_coding	19	46410329	46413564	-1	CCDC8	coiled-coil domain containing 8 [Source:HGNC Symbol;Acc:HGNC:25367]
ENSG00000169594.14	3.36759	6.85167	2.73002	9.57601e-06	0.000439932	TRUE	646	ENSG00000169594	protein_coding	15	83255884	83284664	-1	BNC1	basonuclin zinc finger protein 1 [Source:HGNC Symbol;Acc:HGNC:1081]
ENSG00000169604.21	47.3747	9.00833	1.35836	1.11624e-24	8.69946e-22	TRUE	84168	ENSG00000169604	protein_coding	2	69013176	69249327	1	ANTXR1	ANTXR cell adhesion molecule 1 [Source:HGNC Symbol;Acc:HGNC:21014]
ENSG00000169902.15	24.4015	1.11024	0.511784	0.000703215	0.0139505	TRUE	8460	ENSG00000169902	protein_coding	7	66205317	66420543	1	TPST1	tyrosylprotein sulfotransferase 1 [Source:HGNC Symbol;Acc:HGNC:12020]
ENSG00000170373.9	134.121	10.7289	1.60652	6.12542e-19	2.47535e-16	TRUE	1469	ENSG00000170373	protein_coding	20	23747562	23751268	-1	CST1	cystatin SN [Source:HGNC Symbol;Acc:HGNC:2473]
ENSG00000170396.9	4.02083	2.23847	1.16965	0.00163326	0.0267776	TRUE	91752	ENSG00000170396	protein_coding	2	184598529	184939492	1	ZNF804A	zinc finger protein 804A [Source:HGNC Symbol;Acc:HGNC:21711]
ENSG00000170775.3	2.06619	6.0046	2.58433	3.08523e-05	0.00116885	TRUE	2861	ENSG00000170775	protein_coding	7	124743885	124765792	-1	GPR37	G protein-coupled receptor 37 [Source:HGNC Symbol;Acc:HGNC:4494]
ENSG00000170801.10	7.2143	8.41955	2.65425	4.20051e-16	1.29104e-13	TRUE	94031	ENSG00000170801	protein_coding	4	8269754	8307098	1	HTRA3	HtrA serine peptidase 3 [Source:HGNC Symbol;Acc:HGNC:30406]
ENSG00000170955.10	95.5014	1.07135	0.383463	0.000160042	0.00439855	TRUE	112464	ENSG00000170955	protein_coding	11	6318946	6320532	-1	CAVIN3	caveolae associated protein 3 [Source:HGNC Symbol;Acc:HGNC:9400]
ENSG00000170961.7	16.1151	4.25925	0.763229	8.10208e-10	1.04002e-07	TRUE	3037	ENSG00000170961	protein_coding	8	121612116	121641440	-1	HAS2	hyaluronan synthase 2 [Source:HGNC Symbol;Acc:HGNC:4819]
ENSG00000171724.3	15.1812	7.31688	1.32989	4.0816e-17	1.34953e-14	TRUE	57687	ENSG00000171724	protein_coding	16	77788564	77980107	1	VAT1L	vesicle amine transport 1 like [Source:HGNC Symbol;Acc:HGNC:29315]
ENSG00000171793.17	25.6118	2.72695	0.430029	0.000936212	0.017343	TRUE	1503	ENSG00000171793	protein_coding	1	40979300	41012565	1	CTPS1	CTP synthase 1 [Source:HGNC Symbol;Acc:HGNC:2519]
ENSG00000172382.10	9.02364	1.67811	0.521897	4.36424e-05	0.00155361	TRUE	83886	ENSG00000172382	protein_coding	16	2712419	2720551	-1	PRSS27	serine protease 27 [Source:HGNC Symbol;Acc:HGNC:15475]
ENSG00000172508.11	53.428	1.67407	0.550834	7.42845e-05	0.00239091	TRUE	57571	ENSG00000172508	protein_coding	11	67414968	67425607	1	CARNS1	carnosine synthase 1 [Source:HGNC Symbol;Acc:HGNC:29268]
ENSG00000172689.2	212.804	-2.28982	0.531135	6.02654e-07	4.18825e-05	TRUE	341116	ENSG00000172689	protein_coding	11	60785333	60801305	1	MS4A10	membrane spanning 4-domains A10 [Source:HGNC Symbol;Acc:HGNC:13368]
ENSG00000172935.10	8.67179	1.59459	0.548986	0.00013237	0.00376116	TRUE	116535	ENSG00000172935	protein_coding	11	69004398	69013246	-1	MRGPRF	MAS related GPR family member F [Source:HGNC Symbol;Acc:HGNC:24828]
ENSG00000173068.19	6.48814	6.45481	1.97122	2.46539e-05	0.000978178	TRUE	54796	ENSG00000173068	protein_coding	9	16409503	16870843	-1	BNC2	basonuclin zinc finger protein 2 [Source:HGNC Symbol;Acc:HGNC:30988]
ENSG00000173114.13	5.60765	4.04902	1.72371	0.000174102	0.00471372	TRUE	54674	ENSG00000173114	protein_coding	7	111091006	111125454	1	LRRN3	leucine rich repeat neuronal 3 [Source:HGNC Symbol;Acc:HGNC:17200]
ENSG00000173546.7	103.655	1.78321	0.684303	0.000251646	0.00629749	TRUE	1464	ENSG00000173546	protein_coding	15	75674322	75712848	-1	CSPG4	chondroitin sulfate proteoglycan 4 [Source:HGNC Symbol;Acc:HGNC:2466]
ENSG00000173706.15	75.6779	1.10094	0.590258	0.00135853	0.0231971	TRUE	57493	ENSG00000173706	protein_coding	3	124965710	125055997	-1	HEG1	heart development protein with EGF like domains 1 [Source:HGNC Symbol;Acc:HGNC:29227]
ENSG00000173917.11	7.16722	3.99016	0.863343	4.06692e-07	2.97813e-05	TRUE	3212	ENSG00000173917	protein_coding	17	48540894	48545109	-1	HOXB2	homeobox B2 [Source:HGNC Symbol;Acc:HGNC:5113]
ENSG00000174099.12	5.28356	7.11708	1.06432	1.72083e-09	2.06329e-07	TRUE	253827	ENSG00000174099	protein_coding	12	65278643	65491430	1	MSRB3	methionine sulfoxide reductase B3 [Source:HGNC Symbol;Acc:HGNC:27375]
ENSG00000174136.13	225.092	1.27139	0.399763	4.90293e-05	0.0017229	TRUE	285704	ENSG00000174136	protein_coding	5	98768650	98798643	1	RGMB	repulsive guidance molecule BMP co-receptor b [Source:HGNC Symbol;Acc:HGNC:26896]
ENSG00000174501.15	82.8072	1.22356	0.332175	8.17544e-06	0.000387836	TRUE	400986	ENSG00000174501	protein_coding	2	95836919	95991831	-1	ANKRD36C	ankyrin repeat domain 36C [Source:HGNC Symbol;Acc:HGNC:32946]
ENSG00000174628.17	41.9942	1.00744	0.263383	4.4881e-06	0.000230445	TRUE	124152	ENSG00000174628	protein_coding	16	19716456	19858467	1	IQCK	IQ motif containing K [Source:HGNC Symbol;Acc:HGNC:28556]
ENSG00000174807.4	16.9592	8.33828	0.850872	2.84962e-18	1.07214e-15	TRUE	57124	ENSG00000174807	protein_coding	11	66314494	66317044	-1	CD248	CD248 molecule [Source:HGNC Symbol;Acc:HGNC:18219]
ENSG00000175183.10	13.3456	2.58487	0.545385	5.2424e-05	0.00182455	TRUE	1466	ENSG00000175183	protein_coding	12	76858709	76879023	-1	CSRP2	cysteine and glycine rich protein 2 [Source:HGNC Symbol;Acc:HGNC:2470]
ENSG00000175287.19	4.15078	2.2227	1.02773	0.000864191	0.0163986	TRUE	254295	ENSG00000175287	protein_coding	9	128920966	128942041	1	PHYHD1	phytanoyl-CoA dioxygenase domain containing 1 [Source:HGNC Symbol;Acc:HGNC:23396]
ENSG00000175592.9	289.962	1.91946	0.591377	3.83445e-05	0.00139017	TRUE	8061	ENSG00000175592	protein_coding	11	65892049	65900573	-1	FOSL1	FOS like 1	AP-1 transcription factor subunit [Source:HGNC Symbol;Acc:HGNC:13718]
ENSG00000175745.15	6.57435	8.15568	2.65153	2.60521e-13	5.5195e-11	TRUE	7025	ENSG00000175745	protein_coding	5	93583222	93594611	1	NR2F1	nuclear receptor subfamily 2 group F member 1 [Source:HGNC Symbol;Acc:HGNC:7975]
ENSG00000175906.5	22.4442	1.22857	0.335607	9.33796e-06	0.00043081	TRUE	379	ENSG00000175906	protein_coding	17	43398993	43401137	1	ARL4D	ADP ribosylation factor like GTPase 4D [Source:HGNC Symbol;Acc:HGNC:656]
ENSG00000176697.20	6.99911	7.8373	0.846927	2.68313e-09	3.06833e-07	TRUE	627	ENSG00000176697	protein_coding	11	27654893	27722058	-1	BDNF	brain derived neurotrophic factor [Source:HGNC Symbol;Acc:HGNC:1033]
ENSG00000176788.9	60.4017	1.16486	0.550677	0.000850525	0.0162098	TRUE	10409	ENSG00000176788	protein_coding	5	17065598	17276843	1	BASP1	brain abundant membrane attached signal protein 1 [Source:HGNC Symbol;Acc:HGNC:957]
ENSG00000176971.4	10.2786	6.13255	1.0286	1.04633e-14	2.59466e-12	TRUE	387758	ENSG00000176971	protein_coding	11	26994112	26997087	1	FIBIN	fin bud initiation factor homolog [Source:HGNC Symbol;Acc:HGNC:33747]
ENSG00000177283.8	15.2032	1.89121	0.420626	3.64394e-07	2.71392e-05	TRUE	8325	ENSG00000177283	protein_coding	10	35638247	35642296	-1	FZD8	frizzled class receptor 8 [Source:HGNC Symbol;Acc:HGNC:4046]
ENSG00000177706.9	155.994	1.28314	0.16662	6.09882e-16	1.84845e-13	TRUE	56975	ENSG00000177706	protein_coding	7	192571	260772	1	FAM20C	FAM20C golgi associated secretory pathway kinase [Source:HGNC Symbol;Acc:HGNC:22140]
ENSG00000178202.14	43.515	1.17596	0.715868	0.00194996	0.0307512	TRUE	143888	ENSG00000178202	protein_coding	11	108472112	108498405	-1	POGLUT3	protein O-glucosyltransferase 3 [Source:HGNC Symbol;Acc:HGNC:28496]
ENSG00000178301.4	181.812	-1.06711	0.297398	1.18646e-05	0.000528387	TRUE	282679	ENSG00000178301	protein_coding	11	77589391	77610356	1	AQP11	aquaporin 11 [Source:HGNC Symbol;Acc:HGNC:19940]
ENSG00000178531.6	15.9041	1.09851	0.446328	0.000379615	0.00863813	TRUE	404217	ENSG00000178531	protein_coding	19	7924491	7926135	-1	CTXN1	cortexin 1 [Source:HGNC Symbol;Acc:HGNC:31108]
ENSG00000178573.7	596.6	-1.25715	0.360381	1.65833e-05	0.00070542	TRUE	4094	ENSG00000178573	protein_coding	16	79585843	79600737	-1	MAF	MAF bZIP transcription factor [Source:HGNC Symbol;Acc:HGNC:6776]
ENSG00000178752.16	6.11358	2.52017	0.742591	2.4479e-05	0.000973852	TRUE	151176	ENSG00000178752	protein_coding	2	238158970	238168900	1	ERFE	erythroferrone [Source:HGNC Symbol;Acc:HGNC:26727]
ENSG00000178860.9	12.0035	1.75148	0.829406	0.000932705	0.0173399	TRUE	9242	ENSG00000178860	protein_coding	8	71841560	71844412	-1	MSC	musculin [Source:HGNC Symbol;Acc:HGNC:7321]
ENSG00000179242.16	4.16888	1.41915	0.682943	0.00122286	0.0213311	TRUE	1002	ENSG00000179242	protein_coding	20	61252261	61940617	1	CDH4	cadherin 4 [Source:HGNC Symbol;Acc:HGNC:1763]
ENSG00000179431.7	6.70188	4.78444	1.34475	1.17823e-06	7.48897e-05	TRUE	24147	ENSG00000179431	protein_coding	11	35618460	35620865	1	FJX1	four-jointed box kinase 1 [Source:HGNC Symbol;Acc:HGNC:17166]
ENSG00000179914.5	10.2101	-1.24621	0.579158	0.000934816	0.017343	TRUE	55600	ENSG00000179914	protein_coding	1	160876540	160885180	-1	ITLN1	intelectin 1 [Source:HGNC Symbol;Acc:HGNC:18259]
ENSG00000179954.16	9.74847	4.80929	0.692393	1.49075e-08	1.45229e-06	TRUE	284297	ENSG00000179954	protein_coding	19	55488404	55519099	1	SSC5D	scavenger receptor cysteine rich family member with 5 domains [Source:HGNC Symbol;Acc:HGNC:26641]
ENSG00000180543.5	9.42378	2.21003	0.760222	0.000123718	0.00359013	TRUE	85453	ENSG00000180543	protein_coding	8	97273488	97277928	-1	TSPYL5	TSPY like 5 [Source:HGNC Symbol;Acc:HGNC:29367]
ENSG00000180801.14	9.60075	3.25033	0.399177	0.00259915	0.0382976	TRUE	79642	ENSG00000180801	protein_coding	4	113900284	113979727	-1	ARSJ	arylsulfatase family member J [Source:HGNC Symbol;Acc:HGNC:26286]
ENSG00000180875.5	6.63861	8.26371	2.70636	1.69513e-11	2.98315e-09	TRUE	64388	ENSG00000180875	protein_coding	1	240489573	240612155	-1	GREM2	gremlin 2	DAN family BMP antagonist [Source:HGNC Symbol;Acc:HGNC:17655]
ENSG00000181072.12	3.60726	8.28283	2.655	6.69654e-10	8.75042e-08	TRUE	1129	ENSG00000181072	protein_coding	7	136868652	137020255	1	CHRM2	cholinergic receptor muscarinic 2 [Source:HGNC Symbol;Acc:HGNC:1951]
ENSG00000181541.6	3.60819	2.58525	1.23281	0.00117517	0.0206978	TRUE	10586	ENSG00000181541	protein_coding	4	150582151	150584693	1	MAB21L2	mab-21 like 2 [Source:HGNC Symbol;Acc:HGNC:6758]
ENSG00000181544.16	5.83931	2.21849	1.16666	0.00125137	0.0217243	TRUE	2187	ENSG00000181544	protein_coding	X	14690388	14873255	-1	FANCB	FA complementation group B [Source:HGNC Symbol;Acc:HGNC:3583]
ENSG00000182013.18	2.58433	6.44856	2.56491	1.68438e-06	0.000101538	TRUE	55228	ENSG00000182013	protein_coding	19	46466491	46471563	-1	PNMA8A	PNMA family member 8A [Source:HGNC Symbol;Acc:HGNC:25578]
ENSG00000182195.9	12.4515	9.58518	2.84668	5.3211e-15	1.43354e-12	TRUE	23641	ENSG00000182195	protein_coding	X	141111605	141177129	-1	LDOC1	LDOC1 regulator of NFKB signaling [Source:HGNC Symbol;Acc:HGNC:6548]
ENSG00000182326.17	29.5593	4.29175	0.657759	1.22278e-13	2.69531e-11	TRUE	716	ENSG00000182326	protein_coding	12	6988259	7071032	1	C1S	complement C1s [Source:HGNC Symbol;Acc:HGNC:1247]
ENSG00000182492.16	1.85846	12.8646	3.25206	0.000782498	0.0152373	TRUE	633	ENSG00000182492	protein_coding	X	153494980	153509546	1	BGN	biglycan [Source:HGNC Symbol;Acc:HGNC:1044]
ENSG00000182667.15	12.6243	7.05348	1.32257	2.73726e-16	8.53321e-14	TRUE	50863	ENSG00000182667	protein_coding	11	131370478	132336822	1	NTM	neurotrimin [Source:HGNC Symbol;Acc:HGNC:17941]
ENSG00000182742.6	2.32293	4.37674	1.50652	2.83247e-05	0.00109593	TRUE	3214	ENSG00000182742	protein_coding	17	48575507	48578350	-1	HOXB4	homeobox B4 [Source:HGNC Symbol;Acc:HGNC:5115]
ENSG00000182752.10	10.0431	5.72882	1.51399	5.36638e-08	4.7798e-06	TRUE	5069	ENSG00000182752	protein_coding	9	116153791	116402321	1	PAPPA	pappalysin 1 [Source:HGNC Symbol;Acc:HGNC:8602]
ENSG00000182809.11	26.0758	2.9209	0.370275	1.81057e-16	5.72611e-14	TRUE	1397	ENSG00000182809	protein_coding	14	105472962	105480162	1	CRIP2	cysteine rich protein 2 [Source:HGNC Symbol;Acc:HGNC:2361]
ENSG00000182916.8	5.30705	3.1813	1.07305	0.000118033	0.00346664	TRUE	56849	ENSG00000182916	protein_coding	X	103330229	103332326	1	TCEAL7	transcription elongation factor A like 7 [Source:HGNC Symbol;Acc:HGNC:28336]
ENSG00000183160.9	12.3588	6.88881	1.48378	1.08509e-10	1.66753e-08	TRUE	338773	ENSG00000183160	protein_coding	12	108589851	108598320	-1	TMEM119	transmembrane protein 119 [Source:HGNC Symbol;Acc:HGNC:27884]
ENSG00000183287.15	11.2567	4.50639	0.942627	7.61495e-08	6.56812e-06	TRUE	147372	ENSG00000183287	protein_coding	18	59430939	59697662	-1	CCBE1	collagen and calcium binding EGF domains 1 [Source:HGNC Symbol;Acc:HGNC:29426]
ENSG00000183386.10	70.8149	1.20001	0.254301	9.54001e-08	8.10047e-06	TRUE	2275	ENSG00000183386	protein_coding	1	37996770	38005606	-1	FHL3	four and a half LIM domains 3 [Source:HGNC Symbol;Acc:HGNC:3704]
ENSG00000183580.10	5.25369	7.66401	2.71956	4.23551e-08	3.83516e-06	TRUE	23194	ENSG00000183580	protein_coding	5	15500180	15939795	1	FBXL7	F-box and leucine rich repeat protein 7 [Source:HGNC Symbol;Acc:HGNC:13604]
ENSG00000183688.4	62.8006	1.71735	0.645302	0.000220779	0.00569484	TRUE	359845	ENSG00000183688	protein_coding	17	439978	445939	-1	RFLNB	refilin B [Source:HGNC Symbol;Acc:HGNC:28705]
ENSG00000183691.6	2.66468	3.38411	1.09183	6.55345e-05	0.0021701	TRUE	9241	ENSG00000183691	protein_coding	17	56593699	56595611	1	NOG	noggin [Source:HGNC Symbol;Acc:HGNC:7866]
ENSG00000183722.9	18.8479	6.20278	0.841752	3.54335e-15	9.66537e-13	TRUE	10186	ENSG00000183722	protein_coding	13	39209116	39603528	-1	LHFPL6	LHFPL tetraspan subfamily member 6 [Source:HGNC Symbol;Acc:HGNC:6586]
ENSG00000183876.9	2.4215	5.7913	2.75184	0.000392584	0.00888691	TRUE	340075	ENSG00000183876	protein_coding	5	150296343	150339307	-1	ARSI	arylsulfatase family member I [Source:HGNC Symbol;Acc:HGNC:32521]
ENSG00000183963.19	152.372	1.25407	0.351683	1.26069e-05	0.000555771	TRUE	6525	ENSG00000183963	protein_coding	22	31064105	31104757	1	SMTN	smoothelin [Source:HGNC Symbol;Acc:HGNC:11126]
ENSG00000183979.8	83.411	-1.04598	0.376405	0.000164591	0.00448964	TRUE	256933	ENSG00000183979	protein_coding	17	81900745	81902905	1	NPB	neuropeptide B [Source:HGNC Symbol;Acc:HGNC:30099]
ENSG00000184083.12	4.14358	2.15464	0.711753	7.7582e-05	0.00248604	TRUE	54954	ENSG00000184083	protein_coding	X	54068324	54183281	-1	FAM120C	family with sequence similarity 120 member C [Source:HGNC Symbol;Acc:HGNC:16949]
ENSG00000184254.17	99.1604	1.00236	0.493645	0.00104917	0.0190474	TRUE	220	ENSG00000184254	protein_coding	15	100877714	100916626	1	ALDH1A3	aldehyde dehydrogenase 1 family member A3 [Source:HGNC Symbol;Acc:HGNC:409]
ENSG00000184304.17	7.80311	6.27041	1.67647	1.02296e-07	8.61892e-06	TRUE	5587	ENSG00000184304	protein_coding	14	29576479	30191898	-1	PRKD1	protein kinase D1 [Source:HGNC Symbol;Acc:HGNC:9407]
ENSG00000184374.3	4.6919	2.0689	0.627335	5.62107e-05	0.00191362	TRUE	10584	ENSG00000184374	protein_coding	8	118995452	119108455	1	COLEC10	collectin subfamily member 10 [Source:HGNC Symbol;Acc:HGNC:2220]
ENSG00000184434.8	355.451	-1.04803	0.252152	1.25508e-06	7.8702e-05	TRUE	64922	ENSG00000184434	protein_coding	9	26993136	27005672	-1	LRRC19	leucine rich repeat containing 19 [Source:HGNC Symbol;Acc:HGNC:23379]
ENSG00000184557.4	892.388	1.8947	0.866011	0.000669992	0.0134134	TRUE	9021	ENSG00000184557	protein_coding	17	78356778	78360077	-1	SOCS3	suppressor of cytokine signaling 3 [Source:HGNC Symbol;Acc:HGNC:19391]
ENSG00000184564.11	2.52228	5.97655	2.58023	3.13517e-05	0.00117958	TRUE	84189	ENSG00000184564	protein_coding	13	85792790	85806683	-1	SLITRK6	SLIT and NTRK like family member 6 [Source:HGNC Symbol;Acc:HGNC:23503]
ENSG00000184584.14	132.622	1.874	0.244507	8.44802e-16	2.52538e-13	TRUE	340061	ENSG00000184584	protein_coding	5	139475533	139482935	-1	STING1	stimulator of interferon response cGAMP interactor 1 [Source:HGNC Symbol;Acc:HGNC:27962]
ENSG00000184702.20	8.16371	4.8554	0.937356	7.11144e-09	7.28572e-07	TRUE	5413	ENSG00000184702	protein_coding	22	19714503	19724224	1	SEPTIN5	septin 5 [Source:HGNC Symbol;Acc:HGNC:9164]
ENSG00000184838.15	10.3443	5.25249	0.926248	3.06742e-10	4.43292e-08	TRUE	51334	ENSG00000184838	protein_coding	5	120464300	120687332	1	PRR16	proline rich 16 [Source:HGNC Symbol;Acc:HGNC:29654]
ENSG00000184949.18	9.87401	1.79843	0.737638	0.000285834	0.00693645	TRUE	646851	ENSG00000184949	protein_coding	22	38578118	38656629	-1	FAM227A	family with sequence similarity 227 member A [Source:HGNC Symbol;Acc:HGNC:44197]
ENSG00000185201.18	109.912	2.46214	0.417801	1.66084e-10	2.49951e-08	TRUE	10581	ENSG00000185201	protein_coding	11	303655	309397	1	IFITM2	interferon induced transmembrane protein 2 [Source:HGNC Symbol;Acc:HGNC:5413]
ENSG00000185386.15	18.6221	1.6697	0.413997	2.09154e-06	0.000122364	TRUE	5600	ENSG00000185386	protein_coding	22	50263713	50270767	-1	MAPK11	mitogen-activated protein kinase 11 [Source:HGNC Symbol;Acc:HGNC:6873]
ENSG00000185479.6	89.0171	1.73662	0.507285	2.17835e-05	0.000890187	TRUE	3854	ENSG00000185479	protein_coding	12	52446651	52452146	-1	KRT6B	keratin 6B [Source:HGNC Symbol;Acc:HGNC:6444]
ENSG00000185499.17	14984.8	1.19285	0.363223	3.88802e-05	0.00140007	TRUE	4582	ENSG00000185499	protein_coding	1	155185824	155192916	-1	MUC1	mucin 1	cell surface associated [Source:HGNC Symbol;Acc:HGNC:7508]
ENSG00000185532.20	5.99877	4.36712	1.35021	3.32238e-06	0.000179458	TRUE	5592	ENSG00000185532	protein_coding	10	50990888	52298423	1	PRKG1	protein kinase cGMP-dependent 1 [Source:HGNC Symbol;Acc:HGNC:9414]
ENSG00000185885.17	88.9347	2.53714	0.492518	1.15139e-08	1.14208e-06	TRUE	8519	ENSG00000185885	protein_coding	11	310041	315272	1	IFITM1	interferon induced transmembrane protein 1 [Source:HGNC Symbol;Acc:HGNC:5412]
ENSG00000186007.10	94.5867	1.19863	0.353101	2.41204e-05	0.000965402	TRUE	93273	ENSG00000186007	protein_coding	1	205381378	205455954	-1	LEMD1	LEM domain containing 1 [Source:HGNC Symbol;Acc:HGNC:18725]
ENSG00000186832.9	22.7426	2.31105	0.703736	3.54284e-05	0.00130907	TRUE	3868	ENSG00000186832	protein_coding	17	41609778	41615899	-1	KRT16	keratin 16 [Source:HGNC Symbol;Acc:HGNC:6423]
ENSG00000186998.16	2.04037	5.55364	2.6825	0.000437121	0.00968413	TRUE	129080	ENSG00000186998	protein_coding	22	29205896	29259597	1	EMID1	EMI domain containing 1 [Source:HGNC Symbol;Acc:HGNC:18036]
ENSG00000187094.12	78.2237	1.71573	0.428277	2.33429e-06	0.000133631	TRUE	885	ENSG00000187094	protein_coding	3	42257825	42266185	-1	CCK	cholecystokinin [Source:HGNC Symbol;Acc:HGNC:1569]
ENSG00000187098.18	13.7366	1.05936	0.595492	0.00178126	0.0286445	TRUE	4286	ENSG00000187098	protein_coding	3	69739456	69968336	1	MITF	melanocyte inducing transcription factor [Source:HGNC Symbol;Acc:HGNC:7105]
ENSG00000187479.9	12.1842	2.17695	0.631428	1.85466e-05	0.000779813	TRUE	387763	ENSG00000187479	protein_coding	11	43942637	43943878	1	C11orf96	chromosome 11 open reading frame 96 [Source:HGNC Symbol;Acc:HGNC:38675]
ENSG00000187634.13	3.18508	5.79439	1.13996	3.4699e-06	0.000186044	TRUE	148398	ENSG00000187634	protein_coding	1	923923	944575	1	SAMD11	sterile alpha motif domain containing 11 [Source:HGNC Symbol;Acc:HGNC:28706]
ENSG00000187688.15	38.2592	2.13431	0.348489	2.46748e-11	4.08096e-09	TRUE	51393	ENSG00000187688	protein_coding	17	16415571	16437003	1	TRPV2	transient receptor potential cation channel subfamily V member 2 [Source:HGNC Symbol;Acc:HGNC:18082]
ENSG00000187720.15	39.5386	1.71141	0.29503	3.23532e-10	4.58449e-08	TRUE	79875	ENSG00000187720	protein_coding	15	71096952	71783383	1	THSD4	thrombospondin type 1 domain containing 4 [Source:HGNC Symbol;Acc:HGNC:25835]
ENSG00000188130.14	18.8192	1.77574	0.574723	5.64859e-05	0.00191999	TRUE	6300	ENSG00000188130	protein_coding	22	50245450	50261716	-1	MAPK12	mitogen-activated protein kinase 12 [Source:HGNC Symbol;Acc:HGNC:6874]
ENSG00000188153.14	7.85615	8.63019	2.69836	3.23882e-15	8.94652e-13	TRUE	1287	ENSG00000188153	protein_coding	X	108439838	108697545	1	COL4A5	collagen type IV alpha 5 chain [Source:HGNC Symbol;Acc:HGNC:2207]
ENSG00000188257.12	13.9244	1.98897	0.690304	0.000124548	0.00360461	TRUE	5320	ENSG00000188257	protein_coding	1	19975431	19980416	-1	PLA2G2A	phospholipase A2 group IIA [Source:HGNC Symbol;Acc:HGNC:9031]
ENSG00000189184.12	34.431	8.54274	1.39745	1.72205e-19	7.99542e-17	TRUE	54510	ENSG00000189184	protein_coding	4	137518918	137532494	-1	PCDH18	protocadherin 18 [Source:HGNC Symbol;Acc:HGNC:14268]
ENSG00000196136.18	539.044	2.49617	0.77302	3.91183e-05	0.00140632	TRUE	12	ENSG00000196136	protein_coding	14	94612384	94624055	1	SERPINA3	serpin family A member 3 [Source:HGNC Symbol;Acc:HGNC:16]
ENSG00000196159.14	5.26323	5.48326	1.5021	2.26277e-07	1.751e-05	TRUE	79633	ENSG00000196159	protein_coding	4	125314918	125492932	1	FAT4	FAT atypical cadherin 4 [Source:HGNC Symbol;Acc:HGNC:23109]
ENSG00000196517.13	18.9225	1.07659	0.44869	0.000462265	0.0100779	TRUE	6536	ENSG00000196517	protein_coding	1	43991500	44031467	-1	SLC6A9	solute carrier family 6 member 9 [Source:HGNC Symbol;Acc:HGNC:11056]
ENSG00000196581.11	7.16395	7.49726	2.89708	3.79888e-06	0.000200268	TRUE	55966	ENSG00000196581	protein_coding	1	4654609	4792534	1	AJAP1	adherens junctions associated protein 1 [Source:HGNC Symbol;Acc:HGNC:30801]
ENSG00000196924.19	1040.45	1.30984	0.434908	8.4884e-05	0.00267845	TRUE	2316	ENSG00000196924	protein_coding	X	154348524	154374634	-1	FLNA	filamin A [Source:HGNC Symbol;Acc:HGNC:3754]
ENSG00000197043.15	183.803	1.71376	0.445885	4.2974e-06	0.00022328	TRUE	309	ENSG00000197043	protein_coding	5	151100706	151157815	-1	ANXA6	annexin A6 [Source:HGNC Symbol;Acc:HGNC:544]
ENSG00000197249.14	5742.9	1.73332	0.321554	2.8412e-09	3.17952e-07	TRUE	5265	ENSG00000197249	protein_coding	14	94376747	94390693	-1	SERPINA1	serpin family A member 1 [Source:HGNC Symbol;Acc:HGNC:8941]
ENSG00000197415.12	4.76331	5.52294	1.67595	2.68053e-06	0.000149603	TRUE	79674	ENSG00000197415	protein_coding	3	157259742	157533619	-1	VEPH1	ventricular zone expressed PH domain containing 1 [Source:HGNC Symbol;Acc:HGNC:25735]
ENSG00000197457.10	20.6403	2.79626	0.391371	6.18732e-14	1.43638e-11	TRUE	50861	ENSG00000197457	protein_coding	20	63639705	63657682	-1	STMN3	stathmin 3 [Source:HGNC Symbol;Acc:HGNC:15926]
ENSG00000197535.16	28.2013	1.00906	0.682479	0.00240411	0.0359579	TRUE	4644	ENSG00000197535	protein_coding	15	52307281	52529132	-1	MYO5A	myosin VA [Source:HGNC Symbol;Acc:HGNC:7602]
ENSG00000197565.17	2.37343	4.04642	1.48696	5.15166e-05	0.00179871	TRUE	1288	ENSG00000197565	protein_coding	X	108155607	108439497	-1	COL4A6	collagen type IV alpha 6 chain [Source:HGNC Symbol;Acc:HGNC:2208]
ENSG00000197646.8	6.00067	3.52408	0.608213	0.000879448	0.0166244	TRUE	80380	ENSG00000197646	protein_coding	9	5510531	5571282	1	PDCD1LG2	programmed cell death 1 ligand 2 [Source:HGNC Symbol;Acc:HGNC:18731]
ENSG00000198046.13	3.104	4.65609	1.53789	1.03249e-05	0.000465516	TRUE	63934	ENSG00000198046	protein_coding	19	56439325	56478065	-1	ZNF667	zinc finger protein 667 [Source:HGNC Symbol;Acc:HGNC:28854]
ENSG00000198125.13	6.02672	2.35813	1.01606	0.000692309	0.0137717	TRUE	4151	ENSG00000198125	protein_coding	22	35606764	35637951	-1	MB	myoglobin [Source:HGNC Symbol;Acc:HGNC:6915]
ENSG00000198467.16	382.026	2.89181	0.549187	5.61721e-09	5.80942e-07	TRUE	7169	ENSG00000198467	protein_coding	9	35681992	35690056	-1	TPM2	tropomyosin 2 [Source:HGNC Symbol;Acc:HGNC:12011]
ENSG00000198535.5	5.50155	1.48508	0.7432	0.00126564	0.0219545	TRUE	145741	ENSG00000198535	protein_coding	15	62066977	62070917	1	C2CD4A	C2 calcium dependent domain containing 4A [Source:HGNC Symbol;Acc:HGNC:33627]
ENSG00000198598.7	8.69448	2.16996	1.02242	0.000920742	0.017173	TRUE	4326	ENSG00000198598	protein_coding	12	131828393	131851783	1	MMP17	matrix metallopeptidase 17 [Source:HGNC Symbol;Acc:HGNC:7163]
ENSG00000198610.11	82.6714	-1.17283	0.312235	6.37837e-06	0.000309997	TRUE	1109	ENSG00000198610	protein_coding	10	5195462	5218949	1	AKR1C4	aldo-keto reductase family 1 member C4 [Source:HGNC Symbol;Acc:HGNC:387]
ENSG00000198795.11	2.87129	5.81187	2.6691	0.000179506	0.00482412	TRUE	25925	ENSG00000198795	protein_coding	18	25061924	25352190	-1	ZNF521	zinc finger protein 521 [Source:HGNC Symbol;Acc:HGNC:24605]
ENSG00000198832.11	60.0697	1.34744	0.427075	5.48132e-05	0.00188071	TRUE	140606	ENSG00000198832	protein_coding	22	31104772	31120069	-1	SELENOM	selenoprotein M [Source:HGNC Symbol;Acc:HGNC:30397]
ENSG00000198910.14	15.0227	2.09051	0.704209	0.000106788	0.00318786	TRUE	3897	ENSG00000198910	protein_coding	X	153861514	153886173	-1	L1CAM	L1 cell adhesion molecule [Source:HGNC Symbol;Acc:HGNC:6470]
ENSG00000198959.12	848.746	2.4066	0.532519	2.46389e-07	1.88656e-05	TRUE	7052	ENSG00000198959	protein_coding	20	38127385	38166578	-1	TGM2	transglutaminase 2 [Source:HGNC Symbol;Acc:HGNC:11778]
ENSG00000203778.8	3.35923	2.70381	1.30146	0.000293271	0.0070757	TRUE	619208	ENSG00000203778	protein_coding	6	112087591	112102790	1	FAM229B	family with sequence similarity 229 member B [Source:HGNC Symbol;Acc:HGNC:33858]
ENSG00000204262.14	98.7191	3.50763	0.272643	2.66756e-17	9.23993e-15	TRUE	1290	ENSG00000204262	protein_coding	2	189031898	189225312	-1	COL5A2	collagen type V alpha 2 chain [Source:HGNC Symbol;Acc:HGNC:2210]
ENSG00000204381.12	6.84075	6.55438	0.869012	9.19435e-09	9.24604e-07	TRUE	143903	ENSG00000204381	protein_coding	11	111540280	111561745	1	LAYN	layilin [Source:HGNC Symbol;Acc:HGNC:29471]
ENSG00000204792.2	41.2271	1.05894	0.530599	0.000963632	0.0177755	TRUE	NA	ENSG00000204792	lncRNA	2	74918148	74938418	1	LINC01291	long intergenic non-protein coding RNA 1291 [Source:HGNC Symbol;Acc:HGNC:50358]
ENSG00000205420.11	84.6106	2.59393	0.67056	3.79164e-06	0.000200268	TRUE	3853	ENSG00000205420	protein_coding	12	52487176	52493257	-1	KRT6A	keratin 6A [Source:HGNC Symbol;Acc:HGNC:6443]
ENSG00000205502.4	33.6984	1.37954	0.530916	0.000264679	0.00654114	TRUE	388125	ENSG00000205502	protein_coding	15	62163535	62165285	-1	C2CD4B	C2 calcium dependent domain containing 4B [Source:HGNC Symbol;Acc:HGNC:33628]
ENSG00000206538.9	4.7189	6.14247	0.684199	3.84954e-07	2.838e-05	TRUE	389136	ENSG00000206538	protein_coding	3	86876388	86991149	-1	VGLL3	vestigial like family member 3 [Source:HGNC Symbol;Acc:HGNC:24327]
ENSG00000212724.3	3.10547	6.59423	2.78494	6.06087e-05	0.0020359	TRUE	730755	ENSG00000212724	protein_coding	17	41059240	41060114	-1	KRTAP2-3	keratin associated protein 2-3 [Source:HGNC Symbol;Acc:HGNC:18906]
ENSG00000213190.4	20.0353	1.88521	0.458042	1.67979e-06	0.000101538	TRUE	10962	ENSG00000213190	protein_coding	1	151060397	151069544	1	MLLT11	MLLT11 transcription factor 7 cofactor [Source:HGNC Symbol;Acc:HGNC:16997]
ENSG00000213694.7	18.0004	6.47418	1.03841	1.51338e-12	3.00227e-10	TRUE	1903	ENSG00000213694	protein_coding	9	88990863	89005155	1	S1PR3	sphingosine-1-phosphate receptor 3 [Source:HGNC Symbol;Acc:HGNC:3167]
ENSG00000213906.10	8.33101	1.22099	0.610372	0.00113735	0.0202605	TRUE	56413	ENSG00000213906	protein_coding	14	24305734	24312053	1	LTB4R2	leukotriene B4 receptor 2 [Source:HGNC Symbol;Acc:HGNC:19260]
ENSG00000214357.9	84.6113	1.57835	0.4643	2.33989e-05	0.00094137	TRUE	54492	ENSG00000214357	protein_coding	5	172641263	172691540	1	NEURL1B	neuralized E3 ubiquitin protein ligase 1B [Source:HGNC Symbol;Acc:HGNC:35422]
ENSG00000214548.18	77.4395	8.67628	0.930122	8.13052e-27	8.87121e-24	TRUE	55384	ENSG00000214548	lncRNA	14	100779410	100861031	1	MEG3	maternally expressed 3 [Source:HGNC Symbol;Acc:HGNC:14575]
ENSG00000214867.3	4.14251	-1.61885	0.682719	0.000615488	0.0126709	TRUE	NA	ENSG00000214867	processed_pseudogene	21	36295173	36295702	-1	SRSF9P1	serine and arginine rich splicing factor 9 pseudogene 1 [Source:HGNC Symbol;Acc:HGNC:10792]
ENSG00000221852.5	5.73503	7.94085	2.72472	4.02842e-09	4.37354e-07	TRUE	83895	ENSG00000221852	protein_coding	17	41026026	41027208	-1	KRTAP1-5	keratin associated protein 1-5 [Source:HGNC Symbol;Acc:HGNC:16777]
ENSG00000222041.13	92.5939	1.84949	0.36847	2.17012e-08	2.05897e-06	TRUE	112597	ENSG00000222041	lncRNA	2	87454781	87636740	1	CYTOR	cytoskeleton regulator RNA [Source:HGNC Symbol;Acc:HGNC:28717]
ENSG00000223547.10	6.40347	1.63415	1.32314	0.00353671	0.048116	TRUE	284391	ENSG00000223547	protein_coding	19	12064731	12081565	1	ZNF844	zinc finger protein 844 [Source:HGNC Symbol;Acc:HGNC:25932]
ENSG00000224163.4	8.83093	2.23792	0.795921	0.000175024	0.00472111	TRUE	NA	ENSG00000224163	unprocessed_pseudogene	7	128912732	128914063	-1		pseudogene similar to part of filamin C	gamma (actin binding protein 280) (FLNC)
ENSG00000224516.6	25.2804	2.29307	0.909092	0.000311705	0.00738547	TRUE	347694	ENSG00000224516	lncRNA	2	232370708	232387044	-1	ECEL1P2	endothelin converting enzyme like 1 pseudogene 2 [Source:HGNC Symbol;Acc:HGNC:14019]
ENSG00000225614.4	16.5323	3.45221	0.705595	6.0674e-08	5.33882e-06	TRUE	84627	ENSG00000225614	protein_coding	16	88382959	88440757	1	ZNF469	zinc finger protein 469 [Source:HGNC Symbol;Acc:HGNC:23216]
ENSG00000227051.7	13.3836	1.45272	0.957453	0.00221148	0.0338896	TRUE	56967	ENSG00000227051	protein_coding	14	96039362	96093971	1	C14orf132	chromosome 14 open reading frame 132 [Source:HGNC Symbol;Acc:HGNC:20346]
ENSG00000227300.13	10.4818	2.25397	1.30496	0.00149339	0.0249341	TRUE	NA	ENSG00000227300	transcribed_unprocessed_pseudogene	17	16829999	16832753	-1	KRT16P2	keratin 16 pseudogene 2 [Source:HGNC Symbol;Acc:HGNC:37807]
ENSG00000228109.2	5.74722	1.48923	0.723743	0.000996005	0.0182646	TRUE	100507057	ENSG00000228109	lncRNA	3	196999460	197004744	1	MELTF-AS1	MELTF antisense RNA 1 [Source:HGNC Symbol;Acc:HGNC:40373]
ENSG00000229417.1	18.9097	-1.31224	0.384518	2.21312e-05	0.000901021	TRUE	NA	ENSG00000229417	processed_pseudogene	10	96189366	96190219	-1	NPM1P25	nucleophosmin 1 pseudogene 25 [Source:HGNC Symbol;Acc:HGNC:45204]
ENSG00000229647.3	6.568	1.32816	0.480957	0.000194555	0.00514615	TRUE	105373853	ENSG00000229647	lncRNA	2	207166120	207248668	1	MYOSLID	myocardin-induced smooth muscle lncRNA	inducer of differentiation [Source:HGNC Symbol;Acc:HGNC:51821]
ENSG00000230630.5	1.79706	9.05456	2.8044	1.73102e-05	0.000732061	TRUE	NA	ENSG00000230630	lncRNA	1	172138397	172144840	-1	DNM3OS	DNM3 opposite strand/antisense RNA [Source:HGNC Symbol;Acc:HGNC:41228]
ENSG00000230836.1	57.1243	1.66944	0.888991	0.00121559	0.0212894	TRUE	NA	ENSG00000230836	lncRNA	2	74940258	74942670	1	LINC01293	long intergenic non-protein coding RNA 1293 [Source:HGNC Symbol;Acc:HGNC:50362]
ENSG00000232803.1	61.248	1.07703	0.386716	0.00016592	0.00452024	TRUE	100127888	ENSG00000232803	lncRNA	20	62663019	62666724	-1	SLCO4A1-AS1	SLCO4A1 antisense RNA 1 [Source:HGNC Symbol;Acc:HGNC:40537]
ENSG00000232903.2	2.72658	3.22278	1.20838	0.000218379	0.00564629	TRUE	101927590	ENSG00000232903	lncRNA	10	132943967	132965289	-1	LINC01166	long intergenic non-protein coding RNA 1166 [Source:HGNC Symbol;Acc:HGNC:49535]
ENSG00000233377.1	309.75	-1.13982	0.264034	6.18579e-07	4.27172e-05	TRUE	NA	ENSG00000233377	processed_pseudogene	10	94940253	94941121	-1	MTND4P20	MT-ND4 pseudogene 20 [Source:HGNC Symbol;Acc:HGNC:42207]
ENSG00000233608.5	2.59439	9.60584	2.86925	2.20773e-06	0.000128411	TRUE	117581	ENSG00000233608	protein_coding	2	238848032	238910534	1	TWIST2	twist family bHLH transcription factor 2 [Source:HGNC Symbol;Acc:HGNC:20670]
ENSG00000233901.8	6.00181	1.01649	0.566193	0.00155991	0.0258665	TRUE	100506119	ENSG00000233901	lncRNA	9	129332300	129359549	1	LINC01503	long intergenic non-protein coding RNA 1503 [Source:HGNC Symbol;Acc:HGNC:51184]
ENSG00000234456.10	15.5482	6.38098	1.14587	2.44042e-09	2.84786e-07	TRUE	100505881	ENSG00000234456	lncRNA	7	79452877	79471208	1	MAGI2-AS3	MAGI2 antisense RNA 3 [Source:HGNC Symbol;Acc:HGNC:40862]
ENSG00000237187.9	11.2366	9.73175	2.89549	1.80309e-13	3.89574e-11	TRUE	441094	ENSG00000237187	lncRNA	5	93360779	93585649	-1	NR2F1-AS1	NR2F1 antisense RNA 1 [Source:HGNC Symbol;Acc:HGNC:48622]
ENSG00000240476.2	5.89342	4.68948	0.936017	4.6898e-09	4.92023e-07	TRUE	NA	ENSG00000240476	lncRNA	3	98901046	99316255	1	LINC00973	long intergenic non-protein coding RNA 973 [Source:HGNC Symbol;Acc:HGNC:48868]
ENSG00000240771.8	5.10058	5.79678	1.56087	5.80882e-07	4.06282e-05	TRUE	115557	ENSG00000240771	protein_coding	12	57610180	57617245	1	ARHGEF25	Rho guanine nucleotide exchange factor 25 [Source:HGNC Symbol;Acc:HGNC:30275]
ENSG00000240801.1	16.7795	9.82082	2.88126	2.98228e-15	8.45185e-13	TRUE	NA	ENSG00000240801	lncRNA	11	2129121	2129964	-1		novel transcript	3' overlapping ncRNA IGF2
ENSG00000241644.2	29.1927	1.58342	0.39794	2.52173e-06	0.000142194	TRUE	11185	ENSG00000241644	protein_coding	7	30697985	30757602	1	INMT	indolethylamine N-methyltransferase [Source:HGNC Symbol;Acc:HGNC:6069]
ENSG00000243137.8	6.08797	7.75108	2.9697	1.34229e-05	0.00058466	TRUE	5672	ENSG00000243137	protein_coding	19	43192702	43207299	-1	PSG4	pregnancy specific beta-1-glycoprotein 4 [Source:HGNC Symbol;Acc:HGNC:9521]
ENSG00000243509.6	117.236	2.37475	0.517206	1.64409e-07	1.34372e-05	TRUE	8771	ENSG00000243509	protein_coding	20	63696652	63698684	1	TNFRSF6B	TNF receptor superfamily member 6b [Source:HGNC Symbol;Acc:HGNC:11921]
ENSG00000243701.8	2.99365	3.73925	1.57434	0.000404738	0.00909598	TRUE	344595	ENSG00000243701	lncRNA	3	107220744	107348464	1	DUBR	DPPA2 upstream binding RNA [Source:HGNC Symbol;Acc:HGNC:48569]
ENSG00000244219.7	6.5253	1.42255	0.603162	0.0006299	0.0128612	TRUE	100289187	ENSG00000244219	protein_coding	7	99598267	99611045	1	TMEM225B	transmembrane protein 225B [Source:HGNC Symbol;Acc:HGNC:53075]
ENSG00000244486.9	4.9047	4.15792	0.781564	0.000234621	0.00596346	TRUE	91179	ENSG00000244486	protein_coding	22	20424584	20437826	-1	SCARF2	scavenger receptor class F member 2 [Source:HGNC Symbol;Acc:HGNC:19869]
ENSG00000246985.8	12.4311	1.4539	0.472271	6.12734e-05	0.00205393	TRUE	144481	ENSG00000246985	lncRNA	12	93542022	93571768	-1	SOCS2-AS1	SOCS2 antisense RNA 1 [Source:HGNC Symbol;Acc:HGNC:27054]
ENSG00000249948.7	221.804	-2.64595	0.419011	1.2135e-11	2.17057e-09	TRUE	57733	ENSG00000249948	protein_coding	4	22692914	22819575	1	GBA3	glucosylceramidase beta 3 (gene/pseudogene) [Source:HGNC Symbol;Acc:HGNC:19069]
ENSG00000249992.2	83.4256	4.43542	0.411327	2.02942e-28	2.76787e-25	TRUE	25907	ENSG00000249992	protein_coding	3	45224466	45226287	-1	TMEM158	transmembrane protein 158 [Source:HGNC Symbol;Acc:HGNC:30293]
ENSG00000253445.1	8.80489	1.3135	0.804709	0.00199056	0.0312504	TRUE	NA	ENSG00000253445	lncRNA	5	172690454	172697720	-1		novel transcript
ENSG00000255248.11	35.8804	6.54596	0.872859	6.61368e-15	1.71814e-12	TRUE	399959	ENSG00000255248	lncRNA	11	122028325	122556721	-1	MIR100HG	mir-100-let-7a-2-mir-125b-1 cluster host gene [Source:HGNC Symbol;Acc:HGNC:39522]
ENSG00000255390.1	3.48987	2.52884	0.880073	0.000209257	0.0054362	TRUE	NA	ENSG00000255390	lncRNA	11	6621451	6622322	1	DCHS1-AS1	DCHS1 antisense RNA 1 [Source:HGNC Symbol;Acc:HGNC:40650]
ENSG00000255750.6	34.1711	-1.03816	0.35918	0.000126928	0.00365411	TRUE	NA	ENSG00000255750	lncRNA	12	26229548	26319720	-1		novel transcript	antisense to SSPN
ENSG00000256040.2	3.4655	6.84642	2.7724	2.0514e-05	0.000847433	TRUE	493913	ENSG00000256040	lncRNA	9	116398157	116400606	-1	PAPPA-AS1	PAPPA antisense RNA 1 [Source:HGNC Symbol;Acc:HGNC:35152]
ENSG00000257354.2	24.433	1.05522	0.361323	0.000113184	0.0033505	TRUE	120766144	ENSG00000257354	lncRNA	12	62602752	62622213	1	MIRLET7IHG	MIRLET7I host gene [Source:HGNC Symbol;Acc:HGNC:55478]
ENSG00000259207.10	30.9634	2.42154	0.366035	1.04335e-12	2.14792e-10	TRUE	3690	ENSG00000259207	protein_coding	17	47253827	47313743	1	ITGB3	integrin subunit beta 3 [Source:HGNC Symbol;Acc:HGNC:6156]
ENSG00000260228.6	9.92206	4.58929	0.872479	1.03925e-08	1.03555e-06	TRUE	102724163	ENSG00000260228	lncRNA	16	83789967	83807834	-1	CDH13-AS2	CDH13 antisense RNA 2 [Source:HGNC Symbol;Acc:HGNC:56243]
ENSG00000260496.4	8.10564	1.40775	0.547079	0.000325837	0.00766209	TRUE	NA	ENSG00000260496	lncRNA	16	994556	998035	-1		novel transcript
ENSG00000261105.6	5.3029	6.10284	1.6826	2.02221e-06	0.000119266	TRUE	101927155	ENSG00000261105	lncRNA	13	75604700	75635994	-1	LMO7-AS1	LMO7 antisense RNA 1 [Source:HGNC Symbol;Acc:HGNC:50277]
ENSG00000261327.5	3.10322	6.63955	2.74211	2.75499e-05	0.00107103	TRUE	105371401	ENSG00000261327	lncRNA	16	88177298	88186929	-1		novel transcript
ENSG00000261617.2	22.015	-1.68643	0.453219	9.54815e-06	0.000439577	TRUE	101927009	ENSG00000261617	lncRNA	16	9355588	9408093	1	LINC02177	long intergenic non-protein coding RNA 2177 [Source:HGNC Symbol;Acc:HGNC:53039]
ENSG00000262406.3	29.9345	1.82292	0.571171	4.3275e-05	0.00154305	TRUE	4321	ENSG00000262406	protein_coding	11	102862736	102874982	-1	MMP12	matrix metallopeptidase 12 [Source:HGNC Symbol;Acc:HGNC:7158]
ENSG00000263873.1	19.8577	9.87418	3.11968	1.59506e-08	1.54015e-06	TRUE	NA	ENSG00000263873	lncRNA	11	119417951	119419114	1	THY1-AS1	THY1 antisense RNA 1 [Source:HGNC Symbol;Acc:HGNC:54852]
ENSG00000267328.1	7.50364	2.52315	1.07462	0.000461405	0.0100779	TRUE	NA	ENSG00000267328	lncRNA	19	35754566	35755490	1		novel transcript
ENSG00000268104.3	648.361	1.52837	0.670251	0.000574797	0.0120031	TRUE	11254	ENSG00000268104	protein_coding	X	116436606	116461458	1	SLC6A14	solute carrier family 6 member 14 [Source:HGNC Symbol;Acc:HGNC:11047]
ENSG00000268388.6	22.6625	10.2249	2.84702	1.33697e-24	1.00605e-21	TRUE	400550	ENSG00000268388	lncRNA	16	86474529	86509099	-1	FENDRR	FOXF1 adjacent non-coding developmental regulatory RNA [Source:HGNC Symbol;Acc:HGNC:43894]
ENSG00000269186.4	2.40726	6.46374	2.77099	7.39438e-05	0.00238346	TRUE	100506542	ENSG00000269186	lncRNA	16	86195954	86199937	1	LINC01082	long intergenic non-protein coding RNA 1082 [Source:HGNC Symbol;Acc:HGNC:49125]
ENSG00000272695.2	2.91729	3.09346	1.5087	0.0010844	0.0194961	TRUE	100506394	ENSG00000272695	lncRNA	13	113864112	113866834	1	GAS6-DT	GAS6 divergent transcript [Source:HGNC Symbol;Acc:HGNC:43694]
ENSG00000272994.2	8.63133	1.69138	0.458814	1.11112e-05	0.000497883	TRUE	NA	ENSG00000272994	lncRNA	2	105333935	105337509	-1	C2orf49-DT	C2orf49 divergent transcript [Source:HGNC Symbol;Acc:HGNC:55178]
ENSG00000273132.1	6.33617	2.16833	0.732909	0.000108508	0.00323036	TRUE	NA	ENSG00000273132	lncRNA	6	149852462	149853192	1		novel transcript	antisense to LRP11
ENSG00000274985.1	3.03637	2.36261	1.38746	0.00219899	0.033722	TRUE	NA	ENSG00000274985	unprocessed_pseudogene	10	29421476	29422012	-1	PTCHD3P1	patched domain containing 3 pseudogene 1 [Source:HGNC Symbol;Acc:HGNC:44945]
ENSG00000275832.5	95.9967	1.80259	0.4565	2.64438e-06	0.000147963	TRUE	57636	ENSG00000275832	protein_coding	17	38419280	38512385	1	ARHGAP23	Rho GTPase activating protein 23 [Source:HGNC Symbol;Acc:HGNC:29293]
ENSG00000275993.4	619.592	1.01742	0.39574	0.000307108	0.00730033	TRUE	102724428	ENSG00000275993	artifact	21	6111131	6123778	1		novel protein	similar to salt-inducible kinase 1 SIK1
ENSG00000276043.5	27.9965	1.66723	0.595165	0.000160409	0.00440306	TRUE	29128	ENSG00000276043	protein_coding	19	4903080	4962154	1	UHRF1	ubiquitin like with PHD and ring finger domains 1 [Source:HGNC Symbol;Acc:HGNC:12556]
ENSG00000276170.6	5.2538	4.21916	1.37783	4.913e-05	0.00172366	TRUE	101929494	ENSG00000276170	lncRNA	17	38450394	38452444	-1		novel transcript	antisense to ARHGAP23
ENSG00000277196.4	13.1037	-1.31658	1.084	0.00297213	0.0422527	TRUE	NA	ENSG00000277196	protein_coding	KI270734.1	138082	161852	-1		proline dehydrogenase 1
ENSG00000278811.4	12.3266	-1.32044	0.425005	6.58208e-05	0.00217628	TRUE	100289211	ENSG00000278811	lncRNA	1	147258885	147517875	-1	LINC00624	long intergenic non-protein coding RNA 624 [Source:HGNC Symbol;Acc:HGNC:44254]
ENSG00000280832.3	21.3909	1.58317	0.585839	0.000205776	0.00538366	TRUE	NA	ENSG00000280832	lncRNA	11	126340882	126355587	-1	GSEC	G-quadruplex forming sequence containing lncRNA [Source:HGNC Symbol;Acc:HGNC:48645]
ENSG00000281655.3	4.26487	-1.78447	0.672814	0.000281031	0.00685214	TRUE	NA	ENSG00000281655	lncRNA	11	102641078	102683922	1		novel transcript
ENSG00000283992.2	74.3545	2.40963	1.08489	0.00055925	0.0117803	TRUE	432355	ENSG00000283992	protein_coding	8	142764338	142769828	-1	SLURP2	secreted LY6/PLAUR domain containing 2 [Source:HGNC Symbol;Acc:HGNC:25549]
ENSG00000284879.1	8.65148	2.40581	0.754478	5.62099e-05	0.00191362	TRUE	NA	ENSG00000284879	lncRNA	2	87455476	87767359	1	NCAL1	NK cell activity associated lncRNA 1 [Source:HGNC Symbol;Acc:HGNC:56663]
ENSG00000286190.2	2.46667	6.21568	1.37769	1.36016e-06	8.45623e-05	TRUE	728392	ENSG00000286190	protein_coding	17	5499427	5501006	-1		novel protein
ENSG00000286190.2	2.46667	6.21568	1.37769	1.36016e-06	8.45623e-05	TRUE	124900388	ENSG00000286190	protein_coding	17	5499427	5501006	-1		novel protein
ENSG00000287338.1	66.6797	-1.26275	0.561649	0.000601652	0.012433	TRUE	NA	ENSG00000287338	lncRNA	1	223091872	223103335	-1		novel transcript
ENSG00000288771.2	9.56392	1.7801	1.01481	0.00157173	0.0260229	TRUE	NA	ENSG00000288771	lncRNA	9	68956690	68975895	-1		novel transcript	antisense to PIP5K1B
ENSG00000288905.2	27.5512	1.49565	0.790471	0.00125062	0.0217243	TRUE	645166	ENSG00000288905	lncRNA	1	144716025	144758298	1	LSP1P5	LSP1 pseudogene 5 [Source:HGNC Symbol;Acc:HGNC:50697]
ENSG00000288905.2	27.5512	1.49565	0.790471	0.00125062	0.0217243	TRUE	100996732	ENSG00000288905	lncRNA	1	144716025	144758298	1	LSP1P5	LSP1 pseudogene 5 [Source:HGNC Symbol;Acc:HGNC:50697]
ENSG00000288905.2	27.5512	1.49565	0.790471	0.00125062	0.0217243	TRUE	107985200	ENSG00000288905	lncRNA	1	144716025	144758298	1	LSP1P5	LSP1 pseudogene 5 [Source:HGNC Symbol;Acc:HGNC:50697]
ENSG00000290644.1	2.76421	2.38075	1.2725	0.000755536	0.0148401	TRUE	NA	ENSG00000290644	lncRNA	9	92141298	92160114	1		novel transcript
ENSG00000290657.1	26.1184	2.73578	0.95343	0.000115655	0.00341059	TRUE	NA	ENSG00000290657	lncRNA	17	18432051	18442895	1		novel transcript
ENSG00000290960.1	1.9846	2.66688	1.36582	0.00141571	0.0239115	TRUE	NA	ENSG00000290960	lncRNA	11	3380918	3408981	1		novel transcript
ENSG00000290983.1	15.4606	-1.43601	0.950509	0.00219533	0.0337132	TRUE	NA	ENSG00000290983	lncRNA	22	21208138	21282982	-1		novel transcript
ENSG00000290995.1	19.0803	-1.40216	0.389853	1.2065e-05	0.000536215	TRUE	NA	ENSG00000290995	lncRNA	11	67934563	67955802	-1		novel transcript
ENSG00000291083.1	182.224	-1.54463	0.476089	3.84779e-05	0.00139017	TRUE	1556	ENSG00000291083	lncRNA	19	40924219	40950676	1	CYP2B7P	cytochrome P450 family 2 subfamily B member 7	pseudogene [Source:NCBI gene (formerly Entrezgene);Acc:1556]
ENSG00000291105.1	14.7078	4.10482	0.465029	2.98489e-19	1.30272e-16	TRUE	NA	ENSG00000291105	lncRNA	16	56617423	56618832	1		novel transcript
ENSG00000291176.1	25.4312	1.07537	0.268785	2.44368e-06	0.000138509	TRUE	NA	ENSG00000291176	lncRNA	2	96010526	96023398	1		novel transcript
ENSG00000292986.1	1.70282	4.6166	2.54137	0.0013069	0.0224915	TRUE	503639	ENSG00000292986	lncRNA	14	19268853	19337730	-1	DUXAP10	double homeobox A pseudogene 10 [Source:NCBI gene (formerly Entrezgene);Acc:503639]
ENSG00000293060.1	38.3822	-1.31206	0.570558	0.000532361	0.0113338	TRUE	NA	ENSG00000293060	lncRNA	5	17353695	17354624	-1		novel transcript
ENSG00000293176.1	3.29991	4.78971	1.62912	3.54532e-05	0.00130907	TRUE	204010	ENSG00000293176	lncRNA	12	65758020	65826997	-1	RPSAP52	ribosomal protein SA pseudogene 52 [Source:HGNC Symbol;Acc:HGNC:35752]
ENSG00000293440.1	3.84871	1.69545	0.785573	0.000669439	0.0134134	TRUE	NA	ENSG00000293440	lncRNA	17	752660	755336	1		novel transcript
ENSG00000293504.1	187.928	-1.97396	0.301955	2.78866e-12	5.43341e-10	TRUE	4888	ENSG00000293504	lncRNA	5	137801193	137810755	1	NPY6R	neuropeptide Y receptor Y6 (pseudogene) [Source:NCBI gene (formerly Entrezgene);Acc:4888]
