# Supplementary material for: A Multicellular In Vitro Model of the Human Intestine with Immunocompetent Features Highlights Host‐Pathogen Interactions During Early Salmonella Typhimurium Infection
Source: Adv Sci (Weinh). 2025 Jan 14;12(9):2411233. doi: 10.1002/advs.202411233 (PMC11884561; doi:10.1002/advs.202411233)
Supplement: Supplementary file 9 — Supplemental Table 7 [file ADVS-12-2411233-s003.xlsx]

## Sheet: DEGs_EMvsE
ensgene	baseMean	log2FoldChange	lfcSE	pvalue	padj	test	entrezgene_id	ensembl_gene_id	gene_biotype	chromosome_name	start_position	end_position	strand	external_gene_name	description
ENSG00000000938.13	16.5087	6.72861	1.03281	4.3435e-17	1.50385e-14	TRUE	2268	ENSG00000000938	protein_coding	1	27612064	27635185	-1	FGR	FGR proto-oncogene	Src family tyrosine kinase [Source:HGNC Symbol;Acc:HGNC:3697]
ENSG00000004468.13	2.94129	3.06703	1.37589	0.000276546	0.0140807	TRUE	952	ENSG00000004468	protein_coding	4	15778275	15853232	1	CD38	CD38 molecule [Source:HGNC Symbol;Acc:HGNC:1667]
ENSG00000006210.7	34.446	-1.05538	0.426985	0.000370108	0.017859	TRUE	6376	ENSG00000006210	protein_coding	16	57372477	57385044	1	CX3CL1	C-X3-C motif chemokine ligand 1 [Source:HGNC Symbol;Acc:HGNC:10647]
ENSG00000007237.19	8.41272	1.57385	0.847601	0.00131158	0.0498599	TRUE	8522	ENSG00000007237	protein_coding	17	9910606	10198606	-1	GAS7	growth arrest specific 7 [Source:HGNC Symbol;Acc:HGNC:4169]
ENSG00000007264.15	2.69911	6.3255	2.4592	5.57037e-08	5.83075e-06	TRUE	4145	ENSG00000007264	protein_coding	19	3777970	3802129	-1	MATK	megakaryocyte-associated tyrosine kinase [Source:HGNC Symbol;Acc:HGNC:6906]
ENSG00000009790.15	8.48064	3.13136	0.539485	2.62962e-10	3.86794e-08	TRUE	80342	ENSG00000009790	protein_coding	1	209756032	209782320	1	TRAF3IP3	TRAF3 interacting protein 3 [Source:HGNC Symbol;Acc:HGNC:30766]
ENSG00000010327.10	74.8364	5.97127	0.504978	1.14356e-35	2.85952e-32	TRUE	23166	ENSG00000010327	protein_coding	3	52495338	52524495	1	STAB1	stabilin 1 [Source:HGNC Symbol;Acc:HGNC:18628]
ENSG00000010610.10	21.0636	7.62197	1.409	9.37547e-16	2.85128e-13	TRUE	920	ENSG00000010610	protein_coding	12	6786858	6820799	1	CD4	CD4 molecule [Source:HGNC Symbol;Acc:HGNC:1678]
ENSG00000010671.18	6.43028	8.56675	2.68356	2.55084e-15	7.08725e-13	TRUE	695	ENSG00000010671	protein_coding	X	101349338	101390796	-1	BTK	Bruton tyrosine kinase [Source:HGNC Symbol;Acc:HGNC:1133]
ENSG00000011600.12	87.0836	12.5878	3.0865	6.18808e-36	1.74078e-32	TRUE	7305	ENSG00000011600	protein_coding	19	35904401	35908295	-1	TYROBP	transmembrane immune signaling adaptor TYROBP [Source:HGNC Symbol;Acc:HGNC:12449]
ENSG00000013441.17	1080.41	-1.48683	0.202107	8.28887e-15	2.22073e-12	TRUE	1195	ENSG00000013441	protein_coding	2	200853009	200864691	-1	CLK1	CDC like kinase 1 [Source:HGNC Symbol;Acc:HGNC:2068]
ENSG00000015285.12	8.24212	2.20971	0.564817	3.39537e-06	0.000273881	TRUE	7454	ENSG00000015285	protein_coding	X	48676596	48691431	1	WAS	WASP actin nucleation promoting factor [Source:HGNC Symbol;Acc:HGNC:12731]
ENSG00000018280.18	56.238	1.42669	0.297085	5.24505e-08	5.51588e-06	TRUE	6556	ENSG00000018280	protein_coding	2	218382029	218396894	1	SLC11A1	solute carrier family 11 member 1 [Source:HGNC Symbol;Acc:HGNC:10907]
ENSG00000019169.11	107.135	12.7223	3.15029	3.64295e-26	3.41602e-23	TRUE	8685	ENSG00000019169	protein_coding	2	118942194	118994660	1	MARCO	macrophage receptor with collagenous structure [Source:HGNC Symbol;Acc:HGNC:6895]
ENSG00000023902.14	73.7315	1.02011	0.329158	6.35203e-05	0.0039709	TRUE	51177	ENSG00000023902	protein_coding	1	150149183	150164720	1	PLEKHO1	pleckstrin homology domain containing O1 [Source:HGNC Symbol;Acc:HGNC:24310]
ENSG00000026025.16	602.309	4.27092	0.289083	9.9659e-51	7.47608e-47	TRUE	7431	ENSG00000026025	protein_coding	10	17228241	17237593	1	VIM	vimentin [Source:HGNC Symbol;Acc:HGNC:12692]
ENSG00000026751.17	17.126	5.05288	0.710274	4.04681e-13	9.29646e-11	TRUE	57823	ENSG00000026751	protein_coding	1	160739057	160754821	1	SLAMF7	SLAM family member 7 [Source:HGNC Symbol;Acc:HGNC:21394]
ENSG00000031081.11	4.3733	4.62263	1.08309	4.57127e-08	4.85266e-06	TRUE	57514	ENSG00000031081	protein_coding	3	119294383	119420714	1	ARHGAP31	Rho GTPase activating protein 31 [Source:HGNC Symbol;Acc:HGNC:29216]
ENSG00000038427.16	31.204	5.51748	0.820464	1.03625e-15	3.10946e-13	TRUE	1462	ENSG00000038427	protein_coding	5	83471618	83582303	1	VCAN	versican [Source:HGNC Symbol;Acc:HGNC:2464]
ENSG00000038945.15	15.3595	9.05741	2.73927	7.33476e-18	2.75115e-15	TRUE	4481	ENSG00000038945	protein_coding	8	16107878	16567490	-1	MSR1	macrophage scavenger receptor 1 [Source:HGNC Symbol;Acc:HGNC:7376]
ENSG00000043462.13	4.51855	7.10229	2.56354	2.50623e-09	3.27923e-07	TRUE	3937	ENSG00000043462	protein_coding	5	170246233	170297815	-1	LCP2	lymphocyte cytosolic protein 2 [Source:HGNC Symbol;Acc:HGNC:6529]
ENSG00000050767.18	2.0314	2.58462	1.26	0.000950095	0.0388762	TRUE	91522	ENSG00000050767	protein_coding	5	178237476	178590393	-1	COL23A1	collagen type XXIII alpha 1 chain [Source:HGNC Symbol;Acc:HGNC:22990]
ENSG00000051128.19	9.99856	1.57518	0.487683	4.63297e-05	0.0029937	TRUE	9454	ENSG00000051128	protein_coding	19	18929201	18941261	-1	HOMER3	homer scaffold protein 3 [Source:HGNC Symbol;Acc:HGNC:17514]
ENSG00000059804.17	32.625	1.91695	0.824963	0.000456538	0.0213605	TRUE	6515	ENSG00000059804	protein_coding	12	7919230	8019007	-1	SLC2A3	solute carrier family 2 member 3 [Source:HGNC Symbol;Acc:HGNC:11007]
ENSG00000060558.4	14.7044	2.16681	0.441492	4.35574e-08	4.64578e-06	TRUE	2769	ENSG00000060558	protein_coding	19	3136033	3163749	1	GNA15	G protein subunit alpha 15 [Source:HGNC Symbol;Acc:HGNC:4383]
ENSG00000060982.15	13.7077	6.02908	1.05251	4.75643e-14	1.20273e-11	TRUE	586	ENSG00000060982	protein_coding	12	24810024	24949101	-1	BCAT1	branched chain amino acid transaminase 1 [Source:HGNC Symbol;Acc:HGNC:976]
ENSG00000066056.15	4.42999	1.74138	0.807987	0.000695428	0.0302135	TRUE	7075	ENSG00000066056	protein_coding	1	43300982	43323108	1	TIE1	tyrosine kinase with immunoglobulin like and EGF like domains 1 [Source:HGNC Symbol;Acc:HGNC:11809]
ENSG00000066294.15	8.13351	5.15025	0.91576	1.32681e-11	2.48833e-09	TRUE	8832	ENSG00000066294	protein_coding	1	160541095	160579516	-1	CD84	CD84 molecule [Source:HGNC Symbol;Acc:HGNC:1704]
ENSG00000066336.13	40.1066	11.4576	2.98098	9.48319e-28	1.0671e-24	TRUE	6688	ENSG00000066336	protein_coding	11	47354860	47409369	-1	SPI1	Spi-1 proto-oncogene [Source:HGNC Symbol;Acc:HGNC:11241]
ENSG00000072694.22	65.9434	12.3301	3.06626	2.885e-32	4.7766e-29	TRUE	2213	ENSG00000072694	protein_coding	1	161663143	161678654	1	FCGR2B	Fc gamma receptor IIb [Source:HGNC Symbol;Acc:HGNC:3618]
ENSG00000079215.15	5.88895	5.32271	1.01047	5.79401e-10	7.99964e-08	TRUE	6507	ENSG00000079215	protein_coding	5	36596588	36688334	1	SLC1A3	solute carrier family 1 member 3 [Source:HGNC Symbol;Acc:HGNC:10941]
ENSG00000081237.21	20.6739	8.0523	1.33984	1.38938e-20	7.81702e-18	TRUE	5788	ENSG00000081237	protein_coding	1	198638457	198757476	1	PTPRC	protein tyrosine phosphatase receptor type C [Source:HGNC Symbol;Acc:HGNC:9666]
ENSG00000082074.19	6.25014	7.41113	2.59793	3.64116e-10	5.18301e-08	TRUE	2533	ENSG00000082074	protein_coding	5	39105252	39274528	-1	FYB1	FYN binding protein 1 [Source:HGNC Symbol;Acc:HGNC:4036]
ENSG00000085265.12	94.391	10.3142	1.37206	2.97145e-32	4.7766e-29	TRUE	2219	ENSG00000085265	protein_coding	9	134903232	134917912	-1	FCN1	ficolin 1 [Source:HGNC Symbol;Acc:HGNC:3623]
ENSG00000088827.14	3.37671	7.09179	2.65832	3.72586e-07	3.58335e-05	TRUE	6614	ENSG00000088827	protein_coding	20	3686970	3712600	-1	SIGLEC1	sialic acid binding Ig like lectin 1 [Source:HGNC Symbol;Acc:HGNC:11127]
ENSG00000090376.11	18.4624	2.61428	0.496757	6.68618e-09	7.79386e-07	TRUE	11213	ENSG00000090376	protein_coding	12	66189195	66254622	1	IRAK3	interleukin 1 receptor associated kinase 3 [Source:HGNC Symbol;Acc:HGNC:17020]
ENSG00000093072.19	54.9965	2.10064	0.487716	7.68047e-07	7.05506e-05	TRUE	51816	ENSG00000093072	protein_coding	22	17178790	17258235	-1	ADA2	adenosine deaminase 2 [Source:HGNC Symbol;Acc:HGNC:1839]
ENSG00000095303.17	8.94917	3.57551	0.545366	5.50353e-12	1.06773e-09	TRUE	5742	ENSG00000095303	protein_coding	9	122370530	122395703	1	PTGS1	prostaglandin-endoperoxide synthase 1 [Source:HGNC Symbol;Acc:HGNC:9604]
ENSG00000095970.17	5.76407	7.93811	2.74359	1.09618e-08	1.25865e-06	TRUE	54209	ENSG00000095970	protein_coding	6	41158506	41163186	-1	TREM2	triggering receptor expressed on myeloid cells 2 [Source:HGNC Symbol;Acc:HGNC:17761]
ENSG00000100055.21	25.8159	1.18623	0.409474	0.000106201	0.00628935	TRUE	27128	ENSG00000100055	protein_coding	22	37282027	37315341	1	CYTH4	cytohesin 4 [Source:HGNC Symbol;Acc:HGNC:9505]
ENSG00000100365.16	23.766	1.76466	0.444412	2.97724e-06	0.000242763	TRUE	4689	ENSG00000100365	protein_coding	22	36860988	36878017	1	NCF4	neutrophil cytosolic factor 4 [Source:HGNC Symbol;Acc:HGNC:7662]
ENSG00000100368.15	5.00578	7.33124	2.60946	3.17589e-09	4.01536e-07	TRUE	1439	ENSG00000100368	protein_coding	22	36913628	36940439	1	CSF2RB	colony stimulating factor 2 receptor subunit beta [Source:HGNC Symbol;Acc:HGNC:2436]
ENSG00000100979.15	68.7226	1.47769	0.403188	9.6154e-06	0.000731063	TRUE	5360	ENSG00000100979	protein_coding	20	45898621	45912155	-1	PLTP	phospholipid transfer protein [Source:HGNC Symbol;Acc:HGNC:9093]
ENSG00000100985.7	681.737	15.9055	3.36342	7.68222e-63	8.64442e-59	TRUE	4318	ENSG00000100985	protein_coding	20	46008908	46016561	1	MMP9	matrix metallopeptidase 9 [Source:HGNC Symbol;Acc:HGNC:7176]
ENSG00000101307.16	5.05012	2.40595	0.812343	0.000130213	0.00747564	TRUE	10326	ENSG00000101307	protein_coding	20	1561385	1620061	-1	SIRPB1	signal regulatory protein beta 1 [Source:HGNC Symbol;Acc:HGNC:15928]
ENSG00000101336.18	36.748	11.1169	2.97085	1.51263e-23	1.17386e-20	TRUE	3055	ENSG00000101336	protein_coding	20	32052197	32101856	1	HCK	HCK proto-oncogene	Src family tyrosine kinase [Source:HGNC Symbol;Acc:HGNC:4840]
ENSG00000101916.12	6.47276	8.10021	2.74885	2.85965e-09	3.6775e-07	TRUE	51311	ENSG00000101916	protein_coding	X	12906620	12923169	1	TLR8	toll like receptor 8 [Source:HGNC Symbol;Acc:HGNC:15632]
ENSG00000102524.12	15.1982	1.1458	0.421419	0.000170574	0.00947844	TRUE	10673	ENSG00000102524	protein_coding	13	108251240	108308484	1	TNFSF13B	TNF superfamily member 13b [Source:HGNC Symbol;Acc:HGNC:11929]
ENSG00000102755.13	7.1466	2.42231	0.822392	8.63534e-05	0.00525239	TRUE	2321	ENSG00000102755	protein_coding	13	28300346	28495145	-1	FLT1	fms related receptor tyrosine kinase 1 [Source:HGNC Symbol;Acc:HGNC:3763]
ENSG00000102760.13	7.34213	3.27497	0.616203	1.78262e-08	2.00589e-06	TRUE	28984	ENSG00000102760	protein_coding	13	41457550	41470871	1	RGCC	regulator of cell cycle [Source:HGNC Symbol;Acc:HGNC:20369]
ENSG00000102879.17	44.7117	1.44622	0.540117	0.0002122	0.0114248	TRUE	11151	ENSG00000102879	protein_coding	16	30182827	30189076	1	CORO1A	coronin 1A [Source:HGNC Symbol;Acc:HGNC:2252]
ENSG00000103569.11	11.7494	8.94082	2.74054	6.45044e-16	2.01621e-13	TRUE	366	ENSG00000103569	protein_coding	15	58138169	58185911	1	AQP9	aquaporin 9 [Source:HGNC Symbol;Acc:HGNC:643]
ENSG00000104415.14	13.9753	3.17256	0.511905	2.60141e-11	4.5738e-09	TRUE	8840	ENSG00000104415	protein_coding	8	133191039	133231690	1	CCN4	cellular communication network factor 4 [Source:HGNC Symbol;Acc:HGNC:12769]
ENSG00000104814.13	2.87789	2.31421	1.31225	0.000804773	0.0341725	TRUE	11184	ENSG00000104814	protein_coding	19	38587641	38618882	-1	MAP4K1	mitogen-activated protein kinase kinase kinase kinase 1 [Source:HGNC Symbol;Acc:HGNC:6863]
ENSG00000104951.16	26.7959	5.45943	0.666033	8.47433e-18	3.12647e-15	TRUE	259307	ENSG00000104951	protein_coding	19	49889654	49929539	-1	IL4I1	interleukin 4 induced 1 [Source:HGNC Symbol;Acc:HGNC:19094]
ENSG00000104972.16	21.4635	9.99143	2.85533	1.61309e-19	8.06725e-17	TRUE	10859	ENSG00000104972	protein_coding	19	54617158	54638022	1	LILRB1	leukocyte immunoglobulin like receptor B1 [Source:HGNC Symbol;Acc:HGNC:6605]
ENSG00000104974.12	4.76649	7.56914	2.68692	2.2369e-08	2.50455e-06	TRUE	11024	ENSG00000104974	protein_coding	19	54593582	54602381	1	LILRA1	leukocyte immunoglobulin like receptor A1 [Source:HGNC Symbol;Acc:HGNC:6602]
ENSG00000105122.13	1.84648	3.68612	1.63183	0.000371385	0.017859	TRUE	64926	ENSG00000105122	protein_coding	19	15451624	15464544	-1	RASAL3	RAS protein activator like 3 [Source:HGNC Symbol;Acc:HGNC:26129]
ENSG00000105383.15	5.92601	8.53607	2.75538	3.2339e-11	5.55564e-09	TRUE	945	ENSG00000105383	protein_coding	19	51225064	51243860	1	CD33	CD33 molecule [Source:HGNC Symbol;Acc:HGNC:1659]
ENSG00000105697.9	4.76771	8.26816	2.82731	3.30744e-08	3.56143e-06	TRUE	57817	ENSG00000105697	protein_coding	19	35280716	35285143	1	HAMP	hepcidin antimicrobial peptide [Source:HGNC Symbol;Acc:HGNC:15598]
ENSG00000105851.11	3.04508	3.64636	1.58075	0.000213306	0.0114569	TRUE	5294	ENSG00000105851	protein_coding	7	106865278	106908980	1	PIK3CG	phosphatidylinositol-4	5-bisphosphate 3-kinase catalytic subunit gamma [Source:HGNC Symbol;Acc:HGNC:8978]
ENSG00000105967.16	6.39812	3.12189	1.02854	1.7143e-05	0.00122477	TRUE	22797	ENSG00000105967	protein_coding	7	115935148	116159896	-1	TFEC	transcription factor EC [Source:HGNC Symbol;Acc:HGNC:11754]
ENSG00000106991.15	28.3405	1.82697	0.607323	8.01205e-05	0.00492316	TRUE	2022	ENSG00000106991	protein_coding	9	127811130	127854773	-1	ENG	endoglin [Source:HGNC Symbol;Acc:HGNC:3349]
ENSG00000107099.18	13.5427	3.9912	0.992854	8.46622e-07	7.71386e-05	TRUE	81704	ENSG00000107099	protein_coding	9	214854	465259	1	DOCK8	dedicator of cytokinesis 8 [Source:HGNC Symbol;Acc:HGNC:19191]
ENSG00000108688.11	5.26338	7.7557	2.72355	2.30918e-08	2.57268e-06	TRUE	6354	ENSG00000108688	protein_coding	17	34270221	34272242	1	CCL7	C-C motif chemokine ligand 7 [Source:HGNC Symbol;Acc:HGNC:10634]
ENSG00000108691.10	94.54	2.98653	0.481482	2.80056e-11	4.88579e-09	TRUE	6347	ENSG00000108691	protein_coding	17	34255274	34257208	1	CCL2	C-C motif chemokine ligand 2 [Source:HGNC Symbol;Acc:HGNC:10618]
ENSG00000108798.9	5.91028	7.93721	2.63717	3.61082e-12	7.19128e-10	TRUE	51225	ENSG00000108798	protein_coding	17	49210411	49223225	1	ABI3	ABI family member 3 [Source:HGNC Symbol;Acc:HGNC:29859]
ENSG00000110077.15	6.8324	8.45767	2.72152	3.50028e-12	7.09674e-10	TRUE	64231	ENSG00000110077	protein_coding	11	60172015	60184666	-1	MS4A6A	membrane spanning 4-domains A6A [Source:HGNC Symbol;Acc:HGNC:13375]
ENSG00000110079.19	7.94331	8.65866	2.75775	4.23087e-12	8.35226e-10	TRUE	51338	ENSG00000110079	protein_coding	11	60185657	60318080	1	MS4A4A	membrane spanning 4-domains A4A [Source:HGNC Symbol;Acc:HGNC:13371]
ENSG00000110324.12	40.9591	2.76703	0.516853	1.95368e-09	2.60163e-07	TRUE	3587	ENSG00000110324	protein_coding	11	117986370	118003037	1	IL10RA	interleukin 10 receptor subunit alpha [Source:HGNC Symbol;Acc:HGNC:5964]
ENSG00000110446.12	39.8957	1.39966	0.413015	2.38781e-05	0.00166887	TRUE	51296	ENSG00000110446	protein_coding	11	60937060	60952653	-1	SLC15A3	solute carrier family 15 member 3 [Source:HGNC Symbol;Acc:HGNC:18068]
ENSG00000110852.5	5.92275	5.89584	1.38216	5.70527e-10	7.92575e-08	TRUE	9976	ENSG00000110852	protein_coding	12	9852369	9869386	-1	CLEC2B	C-type lectin domain family 2 member B [Source:HGNC Symbol;Acc:HGNC:2053]
ENSG00000110876.10	16.8932	4.81078	0.694522	3.38747e-13	7.94114e-11	TRUE	6404	ENSG00000110876	protein_coding	12	108621895	108633894	-1	SELPLG	selectin P ligand [Source:HGNC Symbol;Acc:HGNC:10722]
ENSG00000111348.9	172.033	2.60902	0.309253	1.3747e-18	5.94956e-16	TRUE	397	ENSG00000111348	protein_coding	12	14942031	14961728	-1	ARHGDIB	Rho GDP dissociation inhibitor beta [Source:HGNC Symbol;Acc:HGNC:679]
ENSG00000112029.10	10.6999	1.24497	0.419622	9.76363e-05	0.00585948	TRUE	26271	ENSG00000112029	protein_coding	6	152970519	152983579	-1	FBXO5	F-box protein 5 [Source:HGNC Symbol;Acc:HGNC:13584]
ENSG00000112149.10	12.1623	1.14848	0.339096	2.63162e-05	0.00181671	TRUE	9308	ENSG00000112149	protein_coding	6	14117256	14136918	1	CD83	CD83 molecule [Source:HGNC Symbol;Acc:HGNC:1703]
ENSG00000112365.6	43.7931	1.01805	0.282676	1.17345e-05	0.000889174	TRUE	9841	ENSG00000112365	protein_coding	6	109460632	109483239	-1	ZBTB24	zinc finger and BTB domain containing 24 [Source:HGNC Symbol;Acc:HGNC:21143]
ENSG00000112799.9	6.53919	8.45513	2.71733	2.4443e-12	5.14103e-10	TRUE	9450	ENSG00000112799	protein_coding	6	6588108	6654983	1	LY86	lymphocyte antigen 86 [Source:HGNC Symbol;Acc:HGNC:16837]
ENSG00000113140.11	33.4729	6.77003	0.919042	3.64708e-18	1.49232e-15	TRUE	6678	ENSG00000113140	protein_coding	5	151661096	151686975	-1	SPARC	secreted protein acidic and cysteine rich [Source:HGNC Symbol;Acc:HGNC:11219]
ENSG00000113532.13	3.98064	6.69684	2.47544	9.25863e-10	1.2477e-07	TRUE	7903	ENSG00000113532	protein_coding	5	100806933	100903282	-1	ST8SIA4	ST8 alpha-N-acetyl-neuraminide alpha-2	8-sialyltransferase 4 [Source:HGNC Symbol;Acc:HGNC:10871]
ENSG00000114013.16	11.815	9.0261	2.72037	4.78722e-19	2.15473e-16	TRUE	942	ENSG00000114013	protein_coding	3	122055362	122121139	1	CD86	CD86 molecule [Source:HGNC Symbol;Acc:HGNC:1705]
ENSG00000114450.11	9.31914	1.19754	0.641655	0.00130002	0.0495882	TRUE	59345	ENSG00000114450	protein_coding	3	179396088	179451476	-1	GNB4	G protein subunit beta 4 [Source:HGNC Symbol;Acc:HGNC:20731]
ENSG00000115414.21	88.6092	6.02495	0.997531	7.03852e-12	1.34239e-09	TRUE	2335	ENSG00000115414	protein_coding	2	215360440	215436073	-1	FN1	fibronectin 1 [Source:HGNC Symbol;Acc:HGNC:3778]
ENSG00000115919.15	11.483	2.96221	0.785451	3.39143e-06	0.000273881	TRUE	8942	ENSG00000115919	protein_coding	2	142877657	143055833	1	KYNU	kynureninase [Source:HGNC Symbol;Acc:HGNC:6469]
ENSG00000115956.10	19.7118	9.9101	2.82309	6.01329e-22	3.98027e-19	TRUE	5341	ENSG00000115956	protein_coding	2	68365282	68397453	1	PLEK	pleckstrin [Source:HGNC Symbol;Acc:HGNC:9070]
ENSG00000117020.19	3.37382	4.87203	1.43079	1.36165e-06	0.000118775	TRUE	10000	ENSG00000117020	protein_coding	1	243488233	243851079	-1	AKT3	AKT serine/threonine kinase 3 [Source:HGNC Symbol;Acc:HGNC:393]
ENSG00000117091.10	28.7662	11.0542	2.94441	2.06189e-25	1.85612e-22	TRUE	962	ENSG00000117091	protein_coding	1	160678746	160711831	-1	CD48	CD48 molecule [Source:HGNC Symbol;Acc:HGNC:1683]
ENSG00000117616.18	1053.22	-1.21613	0.215361	6.78523e-10	9.25465e-08	TRUE	57035	ENSG00000117616	protein_coding	1	25242249	25338213	-1	RSRP1	arginine and serine rich protein 1 [Source:HGNC Symbol;Acc:HGNC:25234]
ENSG00000118515.12	945.226	2.10841	0.153431	3.02502e-44	1.36156e-40	TRUE	6446	ENSG00000118515	protein_coding	6	134169248	134318112	-1	SGK1	serum/glucocorticoid regulated kinase 1 [Source:HGNC Symbol;Acc:HGNC:10810]
ENSG00000118523.6	240.693	1.02745	0.171407	9.2747e-11	1.50163e-08	TRUE	1490	ENSG00000118523	protein_coding	6	131948176	131951372	-1	CCN2	cellular communication network factor 2 [Source:HGNC Symbol;Acc:HGNC:2500]
ENSG00000118785.15	665.837	16.0286	3.31357	1.08211e-69	2.4353e-65	TRUE	6696	ENSG00000118785	protein_coding	4	87975667	87983532	1	SPP1	secreted phosphoprotein 1 [Source:HGNC Symbol;Acc:HGNC:11255]
ENSG00000119535.20	8.57128	8.60367	2.70023	6.47996e-15	1.77843e-12	TRUE	1441	ENSG00000119535	protein_coding	1	36466043	36483278	-1	CSF3R	colony stimulating factor 3 receptor [Source:HGNC Symbol;Acc:HGNC:2439]
ENSG00000120738.8	164.784	1.98883	0.306	3.42513e-12	7.0075e-10	TRUE	1958	ENSG00000120738	protein_coding	5	138465479	138469303	1	EGR1	early growth response 1 [Source:HGNC Symbol;Acc:HGNC:3238]
ENSG00000121410.12	3.54948	2.19322	1.05449	0.000589372	0.0265808	TRUE	1	ENSG00000121410	protein_coding	19	58345178	58353492	-1	A1BG	alpha-1-B glycoprotein [Source:HGNC Symbol;Acc:HGNC:5]
ENSG00000121552.4	6.54572	2.62011	0.819277	4.64253e-05	0.0029937	TRUE	1475	ENSG00000121552	protein_coding	3	122325248	122341969	1	CSTA	cystatin A [Source:HGNC Symbol;Acc:HGNC:2481]
ENSG00000121966.8	1388.46	-1.05971	0.183299	3.13639e-10	4.52465e-08	TRUE	7852	ENSG00000121966	protein_coding	2	136114349	136119177	-1	CXCR4	C-X-C motif chemokine receptor 4 [Source:HGNC Symbol;Acc:HGNC:2561]
ENSG00000122122.10	8.54055	6.5083	1.39587	2.22355e-11	3.9715e-09	TRUE	54440	ENSG00000122122	protein_coding	X	129779949	129795201	1	SASH3	SAM and SH3 domain containing 3 [Source:HGNC Symbol;Acc:HGNC:15975]
ENSG00000122694.16	13.6155	3.35737	0.588414	5.38232e-10	7.52355e-08	TRUE	152007	ENSG00000122694	protein_coding	9	36136536	36163913	1	GLIPR2	GLI pathogenesis related 2 [Source:HGNC Symbol;Acc:HGNC:18007]
ENSG00000122862.5	71.4038	8.90649	1.06827	1.71853e-26	1.68154e-23	TRUE	5552	ENSG00000122862	protein_coding	10	69088103	69104805	1	SRGN	serglycin [Source:HGNC Symbol;Acc:HGNC:9361]
ENSG00000122877.18	4.68223	2.67208	1.0596	0.000261977	0.0135225	TRUE	1959	ENSG00000122877	protein_coding	10	62811996	62819167	-1	EGR2	early growth response 2 [Source:HGNC Symbol;Acc:HGNC:3239]
ENSG00000123329.20	6.36825	2.73874	0.754618	6.71204e-06	0.000526322	TRUE	64333	ENSG00000123329	protein_coding	12	57472264	57488814	-1	ARHGAP9	Rho GTPase activating protein 9 [Source:HGNC Symbol;Acc:HGNC:14130]
ENSG00000123338.13	14.3477	9.34908	2.76254	2.55272e-19	1.24889e-16	TRUE	3071	ENSG00000123338	protein_coding	12	54497752	54548243	1	NCKAP1L	NCK associated protein 1 like [Source:HGNC Symbol;Acc:HGNC:4862]
ENSG00000123610.5	3.56451	4.2227	1.32621	3.05049e-05	0.0020616	TRUE	7130	ENSG00000123610	protein_coding	2	151357592	151380046	1	TNFAIP6	TNF alpha induced protein 6 [Source:HGNC Symbol;Acc:HGNC:11898]
ENSG00000123689.6	44.2117	1.31441	0.42069	5.80956e-05	0.0036623	TRUE	50486	ENSG00000123689	protein_coding	1	209675412	209676390	1	G0S2	G0/G1 switch 2 [Source:HGNC Symbol;Acc:HGNC:30229]
ENSG00000124126.14	11.2369	4.52435	0.787031	2.18544e-09	2.89314e-07	TRUE	57580	ENSG00000124126	protein_coding	20	48624252	48827999	-1	PREX1	phosphatidylinositol-3	4	5-trisphosphate dependent Rac exchange factor 1 [Source:HGNC Symbol;Acc:HGNC:32594]
ENSG00000124140.15	4.966	4.44243	1.25214	4.72746e-07	4.45153e-05	TRUE	57468	ENSG00000124140	protein_coding	20	46021690	46060150	1	SLC12A5	solute carrier family 12 member 5 [Source:HGNC Symbol;Acc:HGNC:13818]
ENSG00000124731.13	15.2713	10.0728	2.90438	7.77586e-16	2.3972e-13	TRUE	54210	ENSG00000124731	protein_coding	6	41267926	41286682	-1	TREM1	triggering receptor expressed on myeloid cells 1 [Source:HGNC Symbol;Acc:HGNC:17760]
ENSG00000125148.7	32.3185	1.92718	0.40107	6.97503e-08	7.16771e-06	TRUE	4502	ENSG00000125148	protein_coding	16	56608584	56609497	1	MT2A	metallothionein 2A [Source:HGNC Symbol;Acc:HGNC:7406]
ENSG00000125735.11	2.00595	3.20693	1.24626	0.000177426	0.00981073	TRUE	8740	ENSG00000125735	protein_coding	19	6661253	6670588	-1	TNFSF14	TNF superfamily member 14 [Source:HGNC Symbol;Acc:HGNC:11930]
ENSG00000125810.10	4.40542	7.38145	2.77453	1.80357e-06	0.000155515	TRUE	22918	ENSG00000125810	protein_coding	20	23079360	23086324	-1	CD93	CD93 molecule [Source:HGNC Symbol;Acc:HGNC:15855]
ENSG00000126264.10	11.2087	2.27554	0.419114	3.0671e-09	3.92189e-07	TRUE	10870	ENSG00000126264	protein_coding	19	35902529	35904377	1	HCST	hematopoietic cell signal transducer [Source:HGNC Symbol;Acc:HGNC:16977]
ENSG00000126759.14	8.91656	2.78461	0.98193	5.34089e-05	0.00339539	TRUE	5199	ENSG00000126759	protein_coding	X	47623172	47630305	-1	CFP	complement factor properdin [Source:HGNC Symbol;Acc:HGNC:8864]
ENSG00000126860.12	16.5664	5.0969	0.660312	1.99021e-15	5.74228e-13	TRUE	2123	ENSG00000126860	protein_coding	17	31316410	31321749	-1	EVI2A	ecotropic viral integration site 2A [Source:HGNC Symbol;Acc:HGNC:3499]
ENSG00000128805.15	5.77365	3.67353	0.857442	7.10993e-07	6.55774e-05	TRUE	58504	ENSG00000128805	protein_coding	10	48446036	48656265	-1	ARHGAP22	Rho GTPase activating protein 22 [Source:HGNC Symbol;Acc:HGNC:30320]
ENSG00000128815.20	9.35297	5.7063	1.21801	6.31115e-08	6.51525e-06	TRUE	57705	ENSG00000128815	protein_coding	10	48684873	48982956	1	WDFY4	WDFY family member 4 [Source:HGNC Symbol;Acc:HGNC:29323]
ENSG00000129450.9	2.93509	6.66397	2.62055	2.06376e-06	0.000174605	TRUE	27180	ENSG00000129450	protein_coding	19	51124906	51136651	1	SIGLEC9	sialic acid binding Ig like lectin 9 [Source:HGNC Symbol;Acc:HGNC:10878]
ENSG00000130203.10	124.65	3.43865	0.290776	6.79061e-34	1.52823e-30	TRUE	348	ENSG00000130203	protein_coding	19	44905791	44909393	1	APOE	apolipoprotein E [Source:HGNC Symbol;Acc:HGNC:613]
ENSG00000130592.17	54.7874	4.76266	1.02022	5.41579e-09	6.41486e-07	TRUE	4046	ENSG00000130592	protein_coding	11	1850904	1892267	1	LSP1	lymphocyte specific protein 1 [Source:HGNC Symbol;Acc:HGNC:6707]
ENSG00000130755.13	6.5702	4.79893	0.976236	7.42655e-09	8.57101e-07	TRUE	9535	ENSG00000130755	protein_coding	19	39328353	39342372	-1	GMFG	glia maturation factor gamma [Source:HGNC Symbol;Acc:HGNC:4374]
ENSG00000130775.16	34.686	1.42392	0.41571	1.918e-05	0.00135065	TRUE	9473	ENSG00000130775	protein_coding	1	27872543	27886685	1	THEMIS2	thymocyte selection associated family member 2 [Source:HGNC Symbol;Acc:HGNC:16839]
ENSG00000131018.25	3.52077	4.05967	1.08135	1.14661e-06	0.000102162	TRUE	23345	ENSG00000131018	protein_coding	6	152121687	152637801	-1	SYNE1	spectrin repeat containing nuclear envelope protein 1 [Source:HGNC Symbol;Acc:HGNC:17089]
ENSG00000131042.15	22.8708	10.3362	2.87769	4.28489e-22	2.92217e-19	TRUE	10288	ENSG00000131042	protein_coding	19	54273812	54281184	-1	LILRB2	leukocyte immunoglobulin like receptor B2 [Source:HGNC Symbol;Acc:HGNC:6606]
ENSG00000131355.15	3.9508	7.35155	2.6211	6.51422e-09	7.63554e-07	TRUE	84658	ENSG00000131355	protein_coding	19	14619117	14690027	-1	ADGRE3	adhesion G protein-coupled receptor E3 [Source:HGNC Symbol;Acc:HGNC:23647]
ENSG00000131378.14	3.96288	2.93125	0.855362	3.81901e-05	0.00251833	TRUE	23180	ENSG00000131378	protein_coding	3	16313574	16514026	-1	RFTN1	raftlin	lipid raft linker 1 [Source:HGNC Symbol;Acc:HGNC:30278]
ENSG00000132718.9	7.08843	2.73799	0.719229	8.29494e-06	0.000641504	TRUE	23208	ENSG00000132718	protein_coding	1	155859567	155885199	1	SYT11	synaptotagmin 11 [Source:HGNC Symbol;Acc:HGNC:19239]
ENSG00000132965.10	49.5539	1.10593	0.308226	1.1966e-05	0.000897647	TRUE	241	ENSG00000132965	protein_coding	13	30713478	30764426	1	ALOX5AP	arachidonate 5-lipoxygenase activating protein [Source:HGNC Symbol;Acc:HGNC:436]
ENSG00000133048.13	351.36	6.85695	0.470356	2.10315e-49	1.18328e-45	TRUE	1116	ENSG00000133048	protein_coding	1	203178931	203186704	-1	CHI3L1	chitinase 3 like 1 [Source:HGNC Symbol;Acc:HGNC:1932]
ENSG00000133063.16	149.864	13.4309	3.15422	1.41063e-43	5.29104e-40	TRUE	1118	ENSG00000133063	protein_coding	1	203212827	203273641	-1	CHIT1	chitinase 1 [Source:HGNC Symbol;Acc:HGNC:1936]
ENSG00000133246.12	7.16791	2.75351	0.739731	8.50485e-06	0.000655485	TRUE	84106	ENSG00000133246	protein_coding	19	8490056	8502640	-1	PRAM1	PML-RARA regulated adaptor molecule 1 [Source:HGNC Symbol;Acc:HGNC:30091]
ENSG00000133574.10	4.79198	7.18897	2.58285	3.09172e-09	3.93103e-07	TRUE	55303	ENSG00000133574	protein_coding	7	150567369	150573953	1	GIMAP4	GTPase	IMAP family member 4 [Source:HGNC Symbol;Acc:HGNC:21872]
ENSG00000134028.14	41.8003	11.688	2.98713	9.24351e-32	1.38683e-28	TRUE	27299	ENSG00000134028	protein_coding	8	24384285	24406013	1	ADAMDEC1	ADAM like decysin 1 [Source:HGNC Symbol;Acc:HGNC:16299]
ENSG00000134184.13	8.37416	2.22141	0.816733	0.000209384	0.0113274	TRUE	2944	ENSG00000134184	protein_coding	1	109687814	109709039	1	GSTM1	glutathione S-transferase mu 1 [Source:HGNC Symbol;Acc:HGNC:4632]
ENSG00000134256.13	9.39348	4.16564	0.763066	2.43617e-09	3.2062e-07	TRUE	9398	ENSG00000134256	protein_coding	1	117001750	117036552	1	CD101	CD101 molecule [Source:HGNC Symbol;Acc:HGNC:5949]
ENSG00000134516.20	7.135	7.88241	2.69149	7.78415e-10	1.05531e-07	TRUE	1794	ENSG00000134516	protein_coding	5	169637268	170083382	1	DOCK2	dedicator of cytokinesis 2 [Source:HGNC Symbol;Acc:HGNC:2988]
ENSG00000134802.18	17.4006	5.42052	0.688769	1.26652e-15	3.7504e-13	TRUE	29015	ENSG00000134802	protein_coding	11	57406954	57427580	-1	SLC43A3	solute carrier family 43 member 3 [Source:HGNC Symbol;Acc:HGNC:17466]
ENSG00000134830.6	3.05194	6.64302	2.5743	5.11845e-07	4.79961e-05	TRUE	27202	ENSG00000134830	protein_coding	19	47332175	47347329	1	C5AR2	complement C5a receptor 2 [Source:HGNC Symbol;Acc:HGNC:4527]
ENSG00000135077.10	8.94688	4.91431	0.780138	2.51098e-12	5.23236e-10	TRUE	84868	ENSG00000135077	protein_coding	5	157085422	157142869	-1	HAVCR2	hepatitis A virus cellular receptor 2 [Source:HGNC Symbol;Acc:HGNC:18437]
ENSG00000135905.21	9.63533	9.51844	2.78828	2.36355e-18	1.00362e-15	TRUE	55619	ENSG00000135905	protein_coding	2	224765090	225042468	-1	DOCK10	dedicator of cytokinesis 10 [Source:HGNC Symbol;Acc:HGNC:23479]
ENSG00000136048.14	44.997	1.02565	0.401592	0.000264974	0.0136147	TRUE	55332	ENSG00000136048	protein_coding	12	101877580	102012130	1	DRAM1	DNA damage regulated autophagy modulator 1 [Source:HGNC Symbol;Acc:HGNC:25645]
ENSG00000136167.15	69.8745	11.9635	3.0368	1.06638e-31	1.49993e-28	TRUE	3936	ENSG00000136167	protein_coding	13	46125920	46211871	-1	LCP1	lymphocyte cytosolic protein 1 [Source:HGNC Symbol;Acc:HGNC:6528]
ENSG00000136235.17	149.014	7.90143	0.68507	5.08346e-36	1.63433e-32	TRUE	10457	ENSG00000136235	protein_coding	7	23235967	23275108	1	GPNMB	glycoprotein nmb [Source:HGNC Symbol;Acc:HGNC:4462]
ENSG00000136244.12	3.38556	6.88502	2.8902	8.29909e-05	0.0050753	TRUE	3569	ENSG00000136244	protein_coding	7	22725884	22732002	1	IL6	interleukin 6 [Source:HGNC Symbol;Acc:HGNC:6018]
ENSG00000136286.16	20.6336	3.34533	0.574136	3.06712e-10	4.45327e-08	TRUE	64005	ENSG00000136286	protein_coding	7	44962662	44979088	-1	MYO1G	myosin IG [Source:HGNC Symbol;Acc:HGNC:13880]
ENSG00000136404.16	3.08023	6.73213	2.55952	1.44064e-07	1.422e-05	TRUE	53346	ENSG00000136404	protein_coding	15	83107572	83144854	1	TM6SF1	transmembrane 6 superfamily member 1 [Source:HGNC Symbol;Acc:HGNC:11860]
ENSG00000136490.9	13.2023	3.47073	0.638385	3.67564e-09	4.54508e-07	TRUE	80774	ENSG00000136490	protein_coding	17	63695888	63701172	-1	LIMD2	LIM domain containing 2 [Source:HGNC Symbol;Acc:HGNC:28142]
ENSG00000136732.16	3.47199	7.07732	2.727	2.95343e-06	0.000241698	TRUE	2995	ENSG00000136732	protein_coding	2	126656133	126696667	1	GYPC	glycophorin C (Gerbich blood group) [Source:HGNC Symbol;Acc:HGNC:4704]
ENSG00000137462.10	14.6683	3.28558	0.70394	7.79162e-08	7.97048e-06	TRUE	7097	ENSG00000137462	protein_coding	4	153684050	153706260	1	TLR2	toll like receptor 2 [Source:HGNC Symbol;Acc:HGNC:11848]
ENSG00000137726.17	5.08111	4.68168	1.057	1.66708e-07	1.6312e-05	TRUE	53826	ENSG00000137726	protein_coding	11	117836976	117877486	-1	FXYD6	FXYD domain containing ion transport regulator 6 [Source:HGNC Symbol;Acc:HGNC:4030]
ENSG00000137841.12	19.2066	3.72521	0.721413	3.44452e-09	4.33067e-07	TRUE	5330	ENSG00000137841	protein_coding	15	40278176	40307935	-1	PLCB2	phospholipase C beta 2 [Source:HGNC Symbol;Acc:HGNC:9055]
ENSG00000138061.13	27.3114	7.39773	1.07347	3.24734e-18	1.35336e-15	TRUE	1545	ENSG00000138061	protein_coding	2	38066973	38109902	-1	CYP1B1	cytochrome P450 family 1 subfamily B member 1 [Source:HGNC Symbol;Acc:HGNC:2597]
ENSG00000138080.14	4.07205	2.47705	0.75882	6.34171e-05	0.0039709	TRUE	11117	ENSG00000138080	protein_coding	2	27078615	27086403	1	EMILIN1	elastin microfibril interfacer 1 [Source:HGNC Symbol;Acc:HGNC:19880]
ENSG00000138172.11	1.92326	3.64395	1.61893	0.000370842	0.017859	TRUE	51063	ENSG00000138172	protein_coding	10	103446786	103452402	-1	CALHM2	calcium homeostasis modulator family member 2 [Source:HGNC Symbol;Acc:HGNC:23493]
ENSG00000138964.18	8.53966	8.77907	2.71978	2.54653e-15	7.08725e-13	TRUE	64098	ENSG00000138964	protein_coding	22	44172956	44219533	1	PARVG	parvin gamma [Source:HGNC Symbol;Acc:HGNC:14654]
ENSG00000139278.10	24.8094	2.51917	0.428278	2.52833e-10	3.74343e-08	TRUE	11010	ENSG00000139278	protein_coding	12	75480753	75503863	1	GLIPR1	GLI pathogenesis related 1 [Source:HGNC Symbol;Acc:HGNC:17001]
ENSG00000139572.4	4.33547	7.46526	2.77946	1.28991e-06	0.000112955	TRUE	53831	ENSG00000139572	protein_coding	12	54362445	54364487	-1	GPR84	G protein-coupled receptor 84 [Source:HGNC Symbol;Acc:HGNC:4535]
ENSG00000139970.18	2.25789	3.29246	1.26356	0.000386612	0.0184728	TRUE	6252	ENSG00000139970	protein_coding	14	59595976	59870776	-1	RTN1	reticulon 1 [Source:HGNC Symbol;Acc:HGNC:10467]
ENSG00000140030.6	8.70376	1.65466	0.490185	2.66201e-05	0.00183206	TRUE	8477	ENSG00000140030	protein_coding	14	88005135	88014811	1	GPR65	G protein-coupled receptor 65 [Source:HGNC Symbol;Acc:HGNC:4517]
ENSG00000140379.9	11.876	9.28246	2.78752	4.28551e-16	1.35839e-13	TRUE	597	ENSG00000140379	protein_coding	15	79960892	79971196	-1	BCL2A1	BCL2 related protein A1 [Source:HGNC Symbol;Acc:HGNC:991]
ENSG00000140678.17	31.4369	4.2677	0.490192	1.00407e-19	5.13559e-17	TRUE	3687	ENSG00000140678	protein_coding	16	31355134	31382999	1	ITGAX	integrin subunit alpha X [Source:HGNC Symbol;Acc:HGNC:6152]
ENSG00000140749.9	15.8232	4.23504	0.623203	4.04822e-13	9.29646e-11	TRUE	10261	ENSG00000140749	protein_coding	16	21639550	21652608	-1	IGSF6	immunoglobulin superfamily member 6 [Source:HGNC Symbol;Acc:HGNC:5953]
ENSG00000140931.20	22.5509	1.73485	0.435866	2.68595e-06	0.000221419	TRUE	123920	ENSG00000140931	protein_coding	16	66603874	66613892	1	CMTM3	CKLF like MARVEL transmembrane domain containing 3 [Source:HGNC Symbol;Acc:HGNC:19174]
ENSG00000141506.15	6.73267	8.26032	2.66267	1.45129e-13	3.58915e-11	TRUE	23533	ENSG00000141506	protein_coding	17	8878911	8965712	-1	PIK3R5	phosphoinositide-3-kinase regulatory subunit 5 [Source:HGNC Symbol;Acc:HGNC:30035]
ENSG00000141968.8	11.2652	2.17731	0.430372	2.94981e-08	3.20703e-06	TRUE	7409	ENSG00000141968	protein_coding	19	6772708	6857366	1	VAV1	vav guanine nucleotide exchange factor 1 [Source:HGNC Symbol;Acc:HGNC:12657]
ENSG00000142185.18	6.50903	2.82207	0.643157	4.36443e-07	4.12695e-05	TRUE	7226	ENSG00000142185	protein_coding	21	44350163	44443081	1	TRPM2	transient receptor potential cation channel subfamily M member 2 [Source:HGNC Symbol;Acc:HGNC:12339]
ENSG00000142227.11	29.6725	1.0933	0.487857	0.00067652	0.0298531	TRUE	2014	ENSG00000142227	protein_coding	19	48321509	48330553	1	EMP3	epithelial membrane protein 3 [Source:HGNC Symbol;Acc:HGNC:3335]
ENSG00000142303.14	3.50303	7.27285	2.60486	6.23452e-09	7.34596e-07	TRUE	81794	ENSG00000142303	protein_coding	19	8580240	8610735	-1	ADAMTS10	ADAM metallopeptidase with thrombospondin type 1 motif 10 [Source:HGNC Symbol;Acc:HGNC:13201]
ENSG00000142347.20	32.8507	2.58344	0.38278	5.30389e-13	1.19364e-10	TRUE	4542	ENSG00000142347	protein_coding	19	8520778	8577442	-1	MYO1F	myosin IF [Source:HGNC Symbol;Acc:HGNC:7600]
ENSG00000142512.15	8.82443	8.59516	2.788	1.12678e-10	1.77329e-08	TRUE	89790	ENSG00000142512	protein_coding	19	51410020	51417803	-1	SIGLEC10	sialic acid binding Ig like lectin 10 [Source:HGNC Symbol;Acc:HGNC:15620]
ENSG00000142583.18	33.9203	3.30923	0.45326	1.6603e-14	4.24602e-12	TRUE	6518	ENSG00000142583	protein_coding	1	9035106	9088478	-1	SLC2A5	solute carrier family 2 member 5 [Source:HGNC Symbol;Acc:HGNC:11010]
ENSG00000143110.12	24.5313	1.91057	0.360061	4.39036e-09	5.31209e-07	TRUE	128346	ENSG00000143110	protein_coding	1	111473792	111478512	1	C1orf162	chromosome 1 open reading frame 162 [Source:HGNC Symbol;Acc:HGNC:28344]
ENSG00000143119.14	24.556	5.84939	0.721226	4.29345e-17	1.50385e-14	TRUE	963	ENSG00000143119	protein_coding	1	110871188	110899922	1	CD53	CD53 molecule [Source:HGNC Symbol;Acc:HGNC:1686]
ENSG00000143226.16	26.8173	7.53137	1.10786	5.77136e-18	2.23939e-15	TRUE	2212	ENSG00000143226	protein_coding	1	161505430	161524013	1	FCGR2A	Fc gamma receptor IIa [Source:HGNC Symbol;Acc:HGNC:3616]
ENSG00000143546.10	82.5725	12.7347	3.16238	1.55616e-24	1.29709e-21	TRUE	6279	ENSG00000143546	protein_coding	1	153390032	153391073	-1	S100A8	S100 calcium binding protein A8 [Source:HGNC Symbol;Acc:HGNC:10498]
ENSG00000143851.16	3.69122	6.69016	2.54591	9.86162e-08	9.95228e-06	TRUE	5778	ENSG00000143851	protein_coding	1	202147013	202161588	-1	PTPN7	protein tyrosine phosphatase non-receptor type 7 [Source:HGNC Symbol;Acc:HGNC:9659]
ENSG00000144843.12	2.45731	2.3269	1.15184	0.00116467	0.0455842	TRUE	141	ENSG00000144843	protein_coding	3	119579268	119589945	1	ADPRH	ADP-ribosylarginine hydrolase [Source:HGNC Symbol;Acc:HGNC:269]
ENSG00000145416.14	14.3626	2.11671	0.607563	1.91441e-05	0.00135065	TRUE	55016	ENSG00000145416	protein_coding	4	163524298	164384050	-1	MARCHF1	membrane associated ring-CH-type finger 1 [Source:HGNC Symbol;Acc:HGNC:26077]
ENSG00000145632.15	158.466	1.2646	0.247049	1.17286e-08	1.33986e-06	TRUE	10769	ENSG00000145632	protein_coding	5	58453982	58460139	-1	PLK2	polo like kinase 2 [Source:HGNC Symbol;Acc:HGNC:19699]
ENSG00000146070.17	34.1789	1.11101	0.419909	0.000234628	0.0123951	TRUE	7941	ENSG00000146070	protein_coding	6	46704201	46735693	-1	PLA2G7	phospholipase A2 group VII [Source:HGNC Symbol;Acc:HGNC:9040]
ENSG00000147065.18	35.4574	5.53591	0.560787	2.58503e-23	1.93921e-20	TRUE	4478	ENSG00000147065	protein_coding	X	65588377	65741931	1	MSN	moesin [Source:HGNC Symbol;Acc:HGNC:7373]
ENSG00000147437.10	66.6456	-1.02221	0.490961	0.000834663	0.0350449	TRUE	2796	ENSG00000147437	protein_coding	8	25419258	25424654	-1	GNRH1	gonadotropin releasing hormone 1 [Source:HGNC Symbol;Acc:HGNC:4419]
ENSG00000147443.13	7.46379	8.10423	2.67166	5.61792e-12	1.08061e-09	TRUE	9046	ENSG00000147443	protein_coding	8	21908873	21913690	-1	DOK2	docking protein 2 [Source:HGNC Symbol;Acc:HGNC:2991]
ENSG00000149131.17	5.86718	4.71023	0.870014	6.24694e-10	8.5724e-08	TRUE	710	ENSG00000149131	protein_coding	11	57597387	57619171	1	SERPING1	serpin family G member 1 [Source:HGNC Symbol;Acc:HGNC:1228]
ENSG00000149781.14	57.1317	1.05576	0.491138	0.00077691	0.0331772	TRUE	83706	ENSG00000149781	protein_coding	11	64205926	64223896	1	FERMT3	FERM domain containing kindlin 3 [Source:HGNC Symbol;Acc:HGNC:23151]
ENSG00000150337.14	10.127	9.21269	2.80767	5.92552e-14	1.48171e-11	TRUE	2209	ENSG00000150337	protein_coding	1	149782671	149791675	1	FCGR1A	Fc gamma receptor Ia [Source:HGNC Symbol;Acc:HGNC:3613]
ENSG00000151490.15	4.71932	3.27228	0.981595	5.23811e-05	0.00334897	TRUE	5800	ENSG00000151490	protein_coding	12	15322257	15602175	1	PTPRO	protein tyrosine phosphatase receptor type O [Source:HGNC Symbol;Acc:HGNC:9678]
ENSG00000151702.18	6.87472	8.41101	2.68868	1.75144e-13	4.28436e-11	TRUE	2313	ENSG00000151702	protein_coding	11	128686535	128813267	1	FLI1	Fli-1 proto-oncogene	ETS transcription factor [Source:HGNC Symbol;Acc:HGNC:3749]
ENSG00000152689.18	3.9793	3.07203	1.03494	7.31288e-05	0.00454631	TRUE	25780	ENSG00000152689	protein_coding	2	33436324	33564750	1	RASGRP3	RAS guanyl releasing protein 3 [Source:HGNC Symbol;Acc:HGNC:14545]
ENSG00000154589.7	1.89489	5.85095	2.51346	1.63277e-05	0.00117774	TRUE	23643	ENSG00000154589	protein_coding	8	73991392	74029079	1	LY96	lymphocyte antigen 96 [Source:HGNC Symbol;Acc:HGNC:17156]
ENSG00000155307.19	9.56383	8.72655	2.75116	5.19701e-13	1.1814e-10	TRUE	64092	ENSG00000155307	protein_coding	21	14485228	14658821	-1	SAMSN1	SAM domain	SH3 domain and nuclear localization signals 1 [Source:HGNC Symbol;Acc:HGNC:10528]
ENSG00000155659.15	38.9274	11.4523	2.99857	3.50513e-25	3.03396e-22	TRUE	11326	ENSG00000155659	protein_coding	X	66021738	66040125	-1	VSIG4	V-set and immunoglobulin domain containing 4 [Source:HGNC Symbol;Acc:HGNC:17032]
ENSG00000155926.14	9.49028	8.17927	2.6901	7.68988e-12	1.45429e-09	TRUE	6503	ENSG00000155926	protein_coding	8	133036728	133102912	-1	SLA	Src like adaptor [Source:HGNC Symbol;Acc:HGNC:10902]
ENSG00000158186.13	8.07549	8.45812	2.72073	2.1016e-12	4.46193e-10	TRUE	22808	ENSG00000158186	protein_coding	3	138347648	138405534	1	MRAS	muscle RAS oncogene homolog [Source:HGNC Symbol;Acc:HGNC:7227]
ENSG00000158270.12	6.11368	7.84105	2.6374	1.82973e-11	3.34782e-09	TRUE	81035	ENSG00000158270	protein_coding	18	316737	500722	-1	COLEC12	collectin subfamily member 12 [Source:HGNC Symbol;Acc:HGNC:16016]
ENSG00000158517.16	43.4052	5.8605	0.664522	4.50065e-20	2.4116e-17	TRUE	653361	ENSG00000158517	protein_coding	7	74774011	74789315	1	NCF1	neutrophil cytosolic factor 1 [Source:HGNC Symbol;Acc:HGNC:7660]
ENSG00000158714.11	22.4094	5.40994	0.614935	2.70515e-19	1.29531e-16	TRUE	56833	ENSG00000158714	protein_coding	1	159826811	159837492	1	SLAMF8	SLAM family member 8 [Source:HGNC Symbol;Acc:HGNC:21391]
ENSG00000158869.11	70.7638	7.37667	0.657445	2.25443e-29	2.81866e-26	TRUE	2207	ENSG00000158869	protein_coding	1	161215234	161220699	1	FCER1G	Fc epsilon receptor Ig [Source:HGNC Symbol;Acc:HGNC:3611]
ENSG00000159189.13	16.9754	9.96881	2.86177	4.49616e-18	1.7752e-15	TRUE	714	ENSG00000159189	protein_coding	1	22643014	22648110	1	C1QC	complement C1q C chain [Source:HGNC Symbol;Acc:HGNC:1245]
ENSG00000160255.19	390.001	1.85418	0.278659	1.31566e-12	2.90284e-10	TRUE	3689	ENSG00000160255	protein_coding	21	44885953	44931989	-1	ITGB2	integrin subunit beta 2 [Source:HGNC Symbol;Acc:HGNC:6155]
ENSG00000160307.10	6.94867	8.30917	2.73627	1.08335e-10	1.71696e-08	TRUE	6285	ENSG00000160307	protein_coding	21	46598604	46605208	-1	S100B	S100 calcium binding protein B [Source:HGNC Symbol;Acc:HGNC:10500]
ENSG00000160791.14	6.08703	7.85347	2.63892	1.73756e-11	3.20523e-09	TRUE	1234	ENSG00000160791	protein_coding	3	46370946	46376206	1	CCR5	C-C motif chemokine receptor 5 [Source:HGNC Symbol;Acc:HGNC:1606]
ENSG00000160883.11	14.0673	6.75698	0.999409	3.52188e-19	1.65125e-16	TRUE	3101	ENSG00000160883	protein_coding	5	176880869	176899346	-1	HK3	hexokinase 3 [Source:HGNC Symbol;Acc:HGNC:4925]
ENSG00000161642.18	80.1512	1.52501	0.202279	2.26788e-15	6.46059e-13	TRUE	25946	ENSG00000161642	protein_coding	12	54369133	54391298	-1	ZNF385A	zinc finger protein 385A [Source:HGNC Symbol;Acc:HGNC:17521]
ENSG00000161929.15	3.69672	4.20407	1.19032	2.70983e-06	0.000222572	TRUE	388325	ENSG00000161929	protein_coding	17	5208920	5234860	-1	SCIMP	SLP adaptor and CSK interacting membrane protein [Source:HGNC Symbol;Acc:HGNC:33504]
ENSG00000162511.8	139.996	9.02653	0.807548	2.02161e-33	4.13604e-30	TRUE	7805	ENSG00000162511	protein_coding	1	30732469	30757774	-1	LAPTM5	lysosomal protein transmembrane 5 [Source:HGNC Symbol;Acc:HGNC:29612]
ENSG00000162711.19	5.24771	3.72109	1.22624	1.48386e-05	0.00108423	TRUE	114548	ENSG00000162711	protein_coding	1	247332331	247449108	1	NLRP3	NLR family pyrin domain containing 3 [Source:HGNC Symbol;Acc:HGNC:16400]
ENSG00000162745.11	2.25869	6.33946	2.62641	1.37813e-05	0.00101688	TRUE	25903	ENSG00000162745	protein_coding	1	161983192	162023869	-1	OLFML2B	olfactomedin like 2B [Source:HGNC Symbol;Acc:HGNC:24558]
ENSG00000163106.11	2.44628	4.09944	1.42074	1.92049e-05	0.00135065	TRUE	27306	ENSG00000163106	protein_coding	4	94298535	94342876	-1	HPGDS	hematopoietic prostaglandin D synthase [Source:HGNC Symbol;Acc:HGNC:17890]
ENSG00000163220.11	141.987	9.56778	0.917815	1.66599e-32	3.12443e-29	TRUE	6280	ENSG00000163220	protein_coding	1	153357854	153361023	1	S100A9	S100 calcium binding protein A9 [Source:HGNC Symbol;Acc:HGNC:10499]
ENSG00000163563.8	4.76423	7.5417	2.59766	7.41968e-11	1.21e-08	TRUE	4332	ENSG00000163563	protein_coding	1	158831351	158849506	1	MNDA	myeloid cell nuclear differentiation antigen [Source:HGNC Symbol;Acc:HGNC:7183]
ENSG00000163823.4	27.5504	2.55123	1.08575	0.000466407	0.021777	TRUE	1230	ENSG00000163823	protein_coding	3	46201711	46208313	-1	CCR1	C-C motif chemokine receptor 1 [Source:HGNC Symbol;Acc:HGNC:1602]
ENSG00000164687.11	43.495	1.18164	0.611446	0.00121607	0.0471046	TRUE	2171	ENSG00000164687	protein_coding	8	81280536	81284777	1	FABP5	fatty acid binding protein 5 [Source:HGNC Symbol;Acc:HGNC:3560]
ENSG00000164935.6	2.61733	6.42332	2.64042	1.19234e-05	0.000897647	TRUE	81501	ENSG00000164935	protein_coding	8	104339087	104356689	1	DCSTAMP	dendrocyte expressed seven transmembrane protein [Source:HGNC Symbol;Acc:HGNC:18549]
ENSG00000165029.17	12.3871	2.55311	0.440224	4.26041e-10	5.99254e-08	TRUE	19	ENSG00000165029	protein_coding	9	104781006	104928155	-1	ABCA1	ATP binding cassette subfamily A member 1 [Source:HGNC Symbol;Acc:HGNC:29]
ENSG00000165071.15	2.24442	5.63342	2.64577	0.000255143	0.0132304	TRUE	137835	ENSG00000165071	protein_coding	8	132685007	132760712	-1	TMEM71	transmembrane protein 71 [Source:HGNC Symbol;Acc:HGNC:26572]
ENSG00000165168.9	115.858	2.55546	0.421472	4.40467e-11	7.45316e-09	TRUE	1536	ENSG00000165168	protein_coding	X	37780018	37813461	1	CYBB	cytochrome b-245 beta chain [Source:HGNC Symbol;Acc:HGNC:2578]
ENSG00000165178.9	29.2195	10.8315	2.935	3.91006e-23	2.83858e-20	TRUE	654817	ENSG00000165178	unprocessed_pseudogene	7	75156639	75172044	-1	NCF1C	neutrophil cytosolic factor 1C (pseudogene) [Source:HGNC Symbol;Acc:HGNC:32523]
ENSG00000165457.15	2.09754	5.93394	2.54667	2.06661e-05	0.00144888	TRUE	2350	ENSG00000165457	protein_coding	11	72216601	72221950	1	FOLR2	folate receptor beta [Source:HGNC Symbol;Acc:HGNC:3793]
ENSG00000165507.9	359.276	1.61865	0.273554	1.39927e-10	2.17177e-08	TRUE	11067	ENSG00000165507	protein_coding	10	44970981	44978809	-1	DEPP1	DEPP autophagy regulator 1 [Source:HGNC Symbol;Acc:HGNC:23355]
ENSG00000166501.14	3.51899	3.34562	1.17082	0.000165038	0.00921599	TRUE	5579	ENSG00000166501	protein_coding	16	23835983	24220611	1	PRKCB	protein kinase C beta [Source:HGNC Symbol;Acc:HGNC:9395]
ENSG00000166523.8	5.20287	7.92807	2.71329	2.65557e-09	3.45455e-07	TRUE	26253	ENSG00000166523	protein_coding	12	8533305	8540905	-1	CLEC4E	C-type lectin domain family 4 member E [Source:HGNC Symbol;Acc:HGNC:14555]
ENSG00000166923.12	3.18805	2.92553	0.871302	2.62849e-05	0.00181671	TRUE	26585	ENSG00000166923	protein_coding	15	32718004	32745106	1	GREM1	gremlin 1	DAN family BMP antagonist [Source:HGNC Symbol;Acc:HGNC:2001]
ENSG00000166927.13	16.1151	9.36723	2.78326	7.14082e-18	2.7238e-15	TRUE	58475	ENSG00000166927	protein_coding	11	60378485	60395951	1	MS4A7	membrane spanning 4-domains A7 [Source:HGNC Symbol;Acc:HGNC:13378]
ENSG00000166928.11	1.64763	5.5475	2.47041	3.16016e-05	0.00212932	TRUE	84689	ENSG00000166928	protein_coding	11	60378530	60417756	1	MS4A14	membrane spanning 4-domains A14 [Source:HGNC Symbol;Acc:HGNC:30706]
ENSG00000167208.16	6.29892	5.30401	1.07668	1.99867e-10	2.99867e-08	TRUE	124460	ENSG00000167208	protein_coding	16	50666300	50681353	-1	SNX20	sorting nexin 20 [Source:HGNC Symbol;Acc:HGNC:30390]
ENSG00000167261.14	4.27826	3.77876	1.03224	9.16781e-06	0.000704169	TRUE	64174	ENSG00000167261	protein_coding	16	67987394	68000586	-1	DPEP2	dipeptidase 2 [Source:HGNC Symbol;Acc:HGNC:23028]
ENSG00000167552.16	35.6249	1.53659	0.379077	2.09703e-06	0.000176096	TRUE	7846	ENSG00000167552	protein_coding	12	49184686	49189324	-1	TUBA1A	tubulin alpha 1a [Source:HGNC Symbol;Acc:HGNC:20766]
ENSG00000167613.16	18.2297	4.07368	0.697023	1.42496e-10	2.19649e-08	TRUE	3903	ENSG00000167613	protein_coding	19	54351384	54370558	-1	LAIR1	leukocyte associated immunoglobulin like receptor 1 [Source:HGNC Symbol;Acc:HGNC:6477]
ENSG00000167680.17	14.0085	4.90606	0.729494	3.33485e-13	7.90009e-11	TRUE	10501	ENSG00000167680	protein_coding	19	4542593	4581776	-1	SEMA6B	semaphorin 6B [Source:HGNC Symbol;Acc:HGNC:10739]
ENSG00000167851.15	14.7037	4.11418	0.468234	4.23889e-19	1.94686e-16	TRUE	11314	ENSG00000167851	protein_coding	17	74466399	74484794	1	CD300A	CD300a molecule [Source:HGNC Symbol;Acc:HGNC:19319]
ENSG00000168209.6	3618.45	-1.49515	0.179528	3.75528e-18	1.50915e-15	TRUE	54541	ENSG00000168209	protein_coding	10	72273919	72276036	1	DDIT4	DNA damage inducible transcript 4 [Source:HGNC Symbol;Acc:HGNC:24944]
ENSG00000168995.13	3.31492	6.71065	2.58016	3.81601e-07	3.63896e-05	TRUE	27036	ENSG00000168995	protein_coding	19	51142299	51153526	1	SIGLEC7	sialic acid binding Ig like lectin 7 [Source:HGNC Symbol;Acc:HGNC:10876]
ENSG00000169385.3	2.90471	6.71409	2.60703	9.78407e-07	8.80762e-05	TRUE	6036	ENSG00000169385	protein_coding	14	20955487	20956436	1	RNASE2	ribonuclease A family member 2 [Source:HGNC Symbol;Acc:HGNC:10045]
ENSG00000169439.12	16.0733	9.30431	2.75128	3.68408e-20	2.0222e-17	TRUE	6383	ENSG00000169439	protein_coding	8	96493813	96611790	1	SDC2	syndecan 2 [Source:HGNC Symbol;Acc:HGNC:10659]
ENSG00000169442.9	14.5252	4.11996	0.45141	9.78724e-21	5.79636e-18	TRUE	1043	ENSG00000169442	protein_coding	1	26317958	26320523	1	CD52	CD52 molecule [Source:HGNC Symbol;Acc:HGNC:1804]
ENSG00000169508.7	5.10136	4.39249	1.03421	2.39171e-07	2.32006e-05	TRUE	1880	ENSG00000169508	protein_coding	13	99294539	99307399	-1	GPR183	G protein-coupled receptor 183 [Source:HGNC Symbol;Acc:HGNC:3128]
ENSG00000169554.23	16.6725	9.95561	2.81669	4.34617e-23	3.05658e-20	TRUE	9839	ENSG00000169554	protein_coding	2	144364364	144521057	-1	ZEB2	zinc finger E-box binding homeobox 2 [Source:HGNC Symbol;Acc:HGNC:14881]
ENSG00000170458.15	140.142	3.20626	0.402153	6.89426e-17	2.31575e-14	TRUE	929	ENSG00000170458	protein_coding	5	140631728	140633700	-1	CD14	CD14 molecule [Source:HGNC Symbol;Acc:HGNC:1628]
ENSG00000170909.14	15.6294	2.2698	0.454507	2.89227e-08	3.15973e-06	TRUE	126014	ENSG00000170909	protein_coding	19	54094668	54102692	-1	OSCAR	osteoclast associated Ig-like receptor [Source:HGNC Symbol;Acc:HGNC:29960]
ENSG00000171051.10	4.6731	7.60699	2.78271	6.17597e-07	5.76722e-05	TRUE	2357	ENSG00000171051	protein_coding	19	51745172	51804115	-1	FPR1	formyl peptide receptor 1 [Source:HGNC Symbol;Acc:HGNC:3826]
ENSG00000171115.4	3.33004	7.05203	2.58932	2.84704e-08	3.12549e-06	TRUE	155038	ENSG00000171115	protein_coding	7	150450630	150479393	1	GIMAP8	GTPase	IMAP family member 8 [Source:HGNC Symbol;Acc:HGNC:21792]
ENSG00000171659.16	4.38018	3.4871	0.877957	4.90573e-06	0.000387381	TRUE	2857	ENSG00000171659	protein_coding	X	41688973	41697275	1	GPR34	G protein-coupled receptor 34 [Source:HGNC Symbol;Acc:HGNC:4490]
ENSG00000171777.17	4.74705	2.96044	0.822142	1.66627e-05	0.00119807	TRUE	115727	ENSG00000171777	protein_coding	19	38409051	38426305	-1	RASGRP4	RAS guanyl releasing protein 4 [Source:HGNC Symbol;Acc:HGNC:18958]
ENSG00000171812.13	1.97946	3.08483	1.19973	0.000135171	0.00772088	TRUE	1296	ENSG00000171812	protein_coding	1	36095239	36125222	-1	COL8A2	collagen type VIII alpha 2 chain [Source:HGNC Symbol;Acc:HGNC:2216]
ENSG00000171860.5	10.1323	5.62886	0.995372	5.73052e-11	9.48275e-09	TRUE	719	ENSG00000171860	protein_coding	12	8056844	8066359	-1	C3AR1	complement C3a receptor 1 [Source:HGNC Symbol;Acc:HGNC:1319]
ENSG00000172243.18	10.3125	9.12155	2.75806	2.16797e-16	7.17502e-14	TRUE	64581	ENSG00000172243	protein_coding	12	10116777	10130258	-1	CLEC7A	C-type lectin domain containing 7A [Source:HGNC Symbol;Acc:HGNC:14558]
ENSG00000172349.19	14.0305	1.55677	0.778697	0.000867282	0.0362285	TRUE	3603	ENSG00000172349	protein_coding	15	81159575	81314058	1	IL16	interleukin 16 [Source:HGNC Symbol;Acc:HGNC:5980]
ENSG00000172578.12	3.3593	3.42126	0.958204	1.80065e-05	0.00128239	TRUE	89857	ENSG00000172578	protein_coding	3	183487551	183555706	-1	KLHL6	kelch like family member 6 [Source:HGNC Symbol;Acc:HGNC:18653]
ENSG00000173369.18	8.29436	8.65192	2.78542	4.93087e-11	8.28128e-09	TRUE	713	ENSG00000173369	protein_coding	1	22652762	22661637	1	C1QB	complement C1q B chain [Source:HGNC Symbol;Acc:HGNC:1242]
ENSG00000173372.18	63.2398	12.3962	3.08339	9.65082e-30	1.2776e-26	TRUE	712	ENSG00000173372	protein_coding	1	22635077	22639678	1	C1QA	complement C1q A chain [Source:HGNC Symbol;Acc:HGNC:1241]
ENSG00000174004.6	3.0457	6.48024	2.48027	3.12092e-08	3.37674e-06	TRUE	375387	ENSG00000174004	protein_coding	3	196639694	196662004	1	NRROS	negative regulator of reactive oxygen species [Source:HGNC Symbol;Acc:HGNC:24613]
ENSG00000174125.8	17.4654	1.12776	0.406537	0.000179564	0.00988039	TRUE	7096	ENSG00000174125	protein_coding	4	38790677	38856817	-1	TLR1	toll like receptor 1 [Source:HGNC Symbol;Acc:HGNC:11847]
ENSG00000174600.14	7.70832	8.33376	2.72178	2.04154e-11	3.67558e-09	TRUE	1240	ENSG00000174600	protein_coding	12	108288044	108339317	-1	CMKLR1	chemerin chemokine-like receptor 1 [Source:HGNC Symbol;Acc:HGNC:2121]
ENSG00000174837.15	2.90423	6.55003	2.59347	1.98679e-06	0.000169366	TRUE	2015	ENSG00000174837	protein_coding	19	6887566	6940459	1	ADGRE1	adhesion G protein-coupled receptor E1 [Source:HGNC Symbol;Acc:HGNC:3336]
ENSG00000175445.17	5.50397	4.62938	1.02281	3.57965e-09	4.47556e-07	TRUE	4023	ENSG00000175445	protein_coding	8	19901717	19967259	1	LPL	lipoprotein lipase [Source:HGNC Symbol;Acc:HGNC:6677]
ENSG00000175463.12	3.38373	2.1816	1.28832	0.000684693	0.030052	TRUE	374403	ENSG00000175463	protein_coding	11	67403915	67410089	1	TBC1D10C	TBC1 domain family member 10C [Source:HGNC Symbol;Acc:HGNC:24702]
ENSG00000175489.10	12.7218	9.43921	2.83098	9.81232e-15	2.59796e-12	TRUE	126364	ENSG00000175489	protein_coding	19	18391137	18397622	-1	LRRC25	leucine rich repeat containing 25 [Source:HGNC Symbol;Acc:HGNC:29806]
ENSG00000175857.9	3.0198	6.80818	2.54091	2.69921e-08	2.9924e-06	TRUE	202309	ENSG00000175857	protein_coding	5	58491435	58497090	1	GAPT	GRB2 binding adaptor protein	transmembrane [Source:HGNC Symbol;Acc:HGNC:26588]
ENSG00000175899.15	35.2063	10.5944	2.90057	4.03326e-24	3.24173e-21	TRUE	2	ENSG00000175899	protein_coding	12	9067664	9116229	-1	A2M	alpha-2-macroglobulin [Source:HGNC Symbol;Acc:HGNC:7]
ENSG00000176046.9	11.8116	9.43674	2.92777	9.55606e-11	1.53614e-08	TRUE	26471	ENSG00000176046	protein_coding	16	28532708	28539008	-1	NUPR1	nuclear protein 1	transcriptional regulator [Source:HGNC Symbol;Acc:HGNC:29990]
ENSG00000176049.16	5.84012	5.13514	1.07753	1.65437e-08	1.88039e-06	TRUE	9832	ENSG00000176049	protein_coding	5	147585438	147782775	-1	JAKMIP2	janus kinase and microtubule interacting protein 2 [Source:HGNC Symbol;Acc:HGNC:29067]
ENSG00000176788.9	12.3509	9.12739	2.75418	4.5889e-17	1.56474e-14	TRUE	10409	ENSG00000176788	protein_coding	5	17065598	17276843	1	BASP1	brain abundant membrane attached signal protein 1 [Source:HGNC Symbol;Acc:HGNC:957]
ENSG00000177283.8	3.04914	2.19586	0.820618	0.000392513	0.018715	TRUE	8325	ENSG00000177283	protein_coding	10	35638247	35642296	-1	FZD8	frizzled class receptor 8 [Source:HGNC Symbol;Acc:HGNC:4046]
ENSG00000177575.13	27.6693	7.50394	1.00694	6.95352e-20	3.63928e-17	TRUE	9332	ENSG00000177575	protein_coding	12	7470811	7503893	-1	CD163	CD163 molecule [Source:HGNC Symbol;Acc:HGNC:1631]
ENSG00000178695.6	36.629	3.67545	0.863609	9.35696e-07	8.49107e-05	TRUE	115207	ENSG00000178695	protein_coding	13	76880175	76886405	-1	KCTD12	potassium channel tetramerization domain containing 12 [Source:HGNC Symbol;Acc:HGNC:14678]
ENSG00000178789.9	5.91054	7.86286	2.62033	1.99439e-12	4.31574e-10	TRUE	124599	ENSG00000178789	protein_coding	17	74521174	74531475	-1	CD300LB	CD300 molecule like family member b [Source:HGNC Symbol;Acc:HGNC:30811]
ENSG00000179855.9	2.09214	4.19758	1.55849	9.75688e-05	0.00585948	TRUE	126326	ENSG00000179855	protein_coding	19	3585478	3593541	1	GIPC3	GIPC PDZ domain containing family member 3 [Source:HGNC Symbol;Acc:HGNC:18183]
ENSG00000180353.11	22.5333	3.66377	0.481249	1.6104e-15	4.70676e-13	TRUE	3059	ENSG00000180353	protein_coding	3	121631399	121660927	-1	HCLS1	hematopoietic cell-specific Lyn substrate 1 [Source:HGNC Symbol;Acc:HGNC:4844]
ENSG00000182578.14	73.3641	1.36987	0.38868	1.4568e-05	0.00106793	TRUE	1436	ENSG00000182578	protein_coding	5	150053291	150113372	-1	CSF1R	colony stimulating factor 1 receptor [Source:HGNC Symbol;Acc:HGNC:2433]
ENSG00000183023.19	4.903	3.62203	1.0114	1.3213e-05	0.00098413	TRUE	6546	ENSG00000183023	protein_coding	2	40097270	40611053	-1	SLC8A1	solute carrier family 8 member A1 [Source:HGNC Symbol;Acc:HGNC:11068]
ENSG00000184557.4	63.9569	2.85172	0.215187	3.38525e-10	4.85254e-08	TRUE	9021	ENSG00000184557	protein_coding	17	78356778	78360077	-1	SOCS3	suppressor of cytokine signaling 3 [Source:HGNC Symbol;Acc:HGNC:19391]
ENSG00000184922.15	23.2287	2.10651	0.593294	1.19535e-05	0.000897647	TRUE	752	ENSG00000184922	protein_coding	17	45221444	45247319	1	FMNL1	formin like 1 [Source:HGNC Symbol;Acc:HGNC:1212]
ENSG00000185070.12	3.62997	7.28319	2.76832	2.08833e-06	0.000176022	TRUE	23768	ENSG00000185070	protein_coding	14	85530144	85654428	1	FLRT2	fibronectin leucine rich transmembrane protein 2 [Source:HGNC Symbol;Acc:HGNC:3761]
ENSG00000185168.7	103.975	-1.04354	0.216576	5.20527e-08	5.49974e-06	TRUE	NA	ENSG00000185168	lncRNA	17	81303771	81309278	-1	LINC00482	long intergenic non-protein coding RNA 482 [Source:HGNC Symbol;Acc:HGNC:26816]
ENSG00000185811.21	4.98921	7.23941	2.59544	3.67466e-09	4.54508e-07	TRUE	10320	ENSG00000185811	protein_coding	7	50304068	50405101	1	IKZF1	IKAROS family zinc finger 1 [Source:HGNC Symbol;Acc:HGNC:13176]
ENSG00000185862.7	144.969	1.08658	0.280211	3.93671e-06	0.000314169	TRUE	2124	ENSG00000185862	protein_coding	17	31303770	31314105	-1	EVI2B	ecotropic viral integration site 2B [Source:HGNC Symbol;Acc:HGNC:3500]
ENSG00000185942.13	6.57226	1.62366	0.972309	0.00106281	0.0424842	TRUE	286183	ENSG00000185942	protein_coding	8	62248591	63014000	1	NKAIN3	sodium/potassium transporting ATPase interacting 3 [Source:HGNC Symbol;Acc:HGNC:26829]
ENSG00000186074.19	3.17758	4.85414	1.51791	7.35759e-06	0.00057295	TRUE	146722	ENSG00000186074	protein_coding	17	74694311	74712978	-1	CD300LF	CD300 molecule like family member f [Source:HGNC Symbol;Acc:HGNC:29883]
ENSG00000186407.7	8.26004	8.19205	2.69613	1.3537e-11	2.51777e-09	TRUE	342510	ENSG00000186407	protein_coding	17	74609885	74623738	-1	CD300E	CD300e molecule [Source:HGNC Symbol;Acc:HGNC:28874]
ENSG00000186431.19	3.31082	4.94451	1.40187	3.58457e-07	3.46226e-05	TRUE	2204	ENSG00000186431	protein_coding	19	54874235	54891420	1	FCAR	Fc alpha receptor [Source:HGNC Symbol;Acc:HGNC:3608]
ENSG00000186469.9	5.69329	7.64641	2.62414	1.38842e-10	2.16988e-08	TRUE	54331	ENSG00000186469	protein_coding	14	51826195	51979342	1	GNG2	G protein subunit gamma 2 [Source:HGNC Symbol;Acc:HGNC:4404]
ENSG00000186517.14	36.211	1.08743	0.280914	3.9284e-06	0.000314169	TRUE	257106	ENSG00000186517	protein_coding	1	161046946	161069970	-1	ARHGAP30	Rho GTPase activating protein 30 [Source:HGNC Symbol;Acc:HGNC:27414]
ENSG00000186603.7	28.9334	1.4291	0.390051	9.4063e-06	0.00072003	TRUE	84842	ENSG00000186603	protein_coding	1	45326895	45328710	1	HPDL	4-hydroxyphenylpyruvate dioxygenase like [Source:HGNC Symbol;Acc:HGNC:28242]
ENSG00000186818.13	31.5588	10.8503	2.91534	1.12787e-26	1.15376e-23	TRUE	11006	ENSG00000186818	protein_coding	19	54643889	54670359	1	LILRB4	leukocyte immunoglobulin like receptor B4 [Source:HGNC Symbol;Acc:HGNC:6608]
ENSG00000187037.9	2.81084	5.89826	2.58972	4.54317e-05	0.00294651	TRUE	353345	ENSG00000187037	protein_coding	7	37683766	37833788	1	GPR141	G protein-coupled receptor 141 [Source:HGNC Symbol;Acc:HGNC:19997]
ENSG00000187116.14	9.83296	8.7572	2.77418	3.11577e-12	6.43306e-10	TRUE	353514	ENSG00000187116	protein_coding	19	54307070	54313166	-1	LILRA5	leukocyte immunoglobulin like receptor A5 [Source:HGNC Symbol;Acc:HGNC:16309]
ENSG00000187474.5	8.69459	5.872	1.06297	2.04335e-12	4.37957e-10	TRUE	2359	ENSG00000187474	protein_coding	19	51795157	51826190	1	FPR3	formyl peptide receptor 3 [Source:HGNC Symbol;Acc:HGNC:3828]
ENSG00000187566.6	14.2801	1.74676	0.295885	1.92422e-10	2.90635e-08	TRUE	378884	ENSG00000187566	protein_coding	6	18120440	18122677	-1	NHLRC1	NHL repeat containing E3 ubiquitin protein ligase 1 [Source:HGNC Symbol;Acc:HGNC:21576]
ENSG00000187688.15	6.61346	3.29543	0.68283	5.74685e-08	5.98763e-06	TRUE	51393	ENSG00000187688	protein_coding	17	16415571	16437003	1	TRPV2	transient receptor potential cation channel subfamily V member 2 [Source:HGNC Symbol;Acc:HGNC:18082]
ENSG00000187796.16	3.71913	3.08591	1.12988	0.000124627	0.00717323	TRUE	64170	ENSG00000187796	protein_coding	9	136363956	136373681	-1	CARD9	caspase recruitment domain family member 9 [Source:HGNC Symbol;Acc:HGNC:16391]
ENSG00000188906.17	8.12587	6.88629	1.38933	6.8583e-13	1.52818e-10	TRUE	120892	ENSG00000188906	protein_coding	12	40196744	40369285	1	LRRK2	leucine rich repeat kinase 2 [Source:HGNC Symbol;Acc:HGNC:18618]
ENSG00000188921.14	6.64522	3.07056	0.687814	3.7876e-07	3.62723e-05	TRUE	401494	ENSG00000188921	protein_coding	9	20999509	21031640	-1	HACD4	3-hydroxyacyl-CoA dehydratase 4 [Source:HGNC Symbol;Acc:HGNC:20920]
ENSG00000196189.14	8.97891	2.1418	0.590027	7.05395e-06	0.000551213	TRUE	64218	ENSG00000196189	protein_coding	1	156147366	156177752	1	SEMA4A	semaphorin 4A [Source:HGNC Symbol;Acc:HGNC:10729]
ENSG00000196209.13	5.17586	3.26164	0.861612	8.1407e-06	0.000631746	TRUE	284759	ENSG00000196209	protein_coding	20	1470741	1491587	-1	SIRPB2	signal regulatory protein beta 2 [Source:HGNC Symbol;Acc:HGNC:16247]
ENSG00000196628.20	2.40204	3.35436	1.11916	8.74379e-05	0.00530401	TRUE	6925	ENSG00000196628	protein_coding	18	55222185	55664787	-1	TCF4	transcription factor 4 [Source:HGNC Symbol;Acc:HGNC:11634]
ENSG00000196735.13	5.43267	8.22631	2.73078	2.71523e-10	3.96794e-08	TRUE	3117	ENSG00000196735	protein_coding	6	32628179	32647062	1	HLA-DQA1	major histocompatibility complex	class II	DQ alpha 1 [Source:HGNC Symbol;Acc:HGNC:4942]
ENSG00000197405.8	36.8127	2.12722	0.394104	2.82415e-09	3.65273e-07	TRUE	728	ENSG00000197405	protein_coding	19	47290023	47322066	1	C5AR1	complement C5a receptor 1 [Source:HGNC Symbol;Acc:HGNC:1338]
ENSG00000197471.12	19.0913	9.86272	2.85587	1.04796e-17	3.80394e-15	TRUE	6693	ENSG00000197471	protein_coding	16	29662979	29670876	1	SPN	sialophorin [Source:HGNC Symbol;Acc:HGNC:11249]
ENSG00000197535.16	9.84643	4.38171	0.819201	4.1544e-09	5.08124e-07	TRUE	4644	ENSG00000197535	protein_coding	15	52307281	52529132	-1	MYO5A	myosin VA [Source:HGNC Symbol;Acc:HGNC:7602]
ENSG00000197629.6	40.7996	6.81822	0.714298	6.95786e-22	4.4739e-19	TRUE	219972	ENSG00000197629	protein_coding	11	59208510	59212927	-1	MPEG1	macrophage expressed 1 [Source:HGNC Symbol;Acc:HGNC:29619]
ENSG00000198223.18	1.83449	5.49209	2.6031	0.000252056	0.0131005	TRUE	1438	ENSG00000198223	protein_coding	X	1268800	1310381	1	CSF2RA	colony stimulating factor 2 receptor subunit alpha [Source:HGNC Symbol;Acc:HGNC:2435]
ENSG00000198502.7	26.051	1.45666	0.432023	2.80808e-05	0.00192085	TRUE	3127	ENSG00000198502	protein_coding	6	32517353	32530287	-1	HLA-DRB5	major histocompatibility complex	class II	DR beta 5 [Source:HGNC Symbol;Acc:HGNC:4953]
ENSG00000198771.11	10.3496	5.67379	1.01506	5.49836e-11	9.16597e-09	TRUE	92241	ENSG00000198771	protein_coding	1	167630093	167708696	1	RCSD1	RCSD domain containing 1 [Source:HGNC Symbol;Acc:HGNC:28310]
ENSG00000203710.12	7.85997	6.17932	1.37195	3.19523e-11	5.53143e-09	TRUE	1378	ENSG00000203710	protein_coding	1	207496147	207641765	1	CR1	complement C3b/C4b receptor 1 (Knops blood group) [Source:HGNC Symbol;Acc:HGNC:2334]
ENSG00000203747.13	59.156	11.8838	3.03961	1.23943e-27	1.32826e-24	TRUE	2214	ENSG00000203747	protein_coding	1	161541759	161550968	-1	FCGR3A	Fc gamma receptor IIIa [Source:HGNC Symbol;Acc:HGNC:3619]
ENSG00000204044.6	9.82068	8.58365	2.70051	7.17748e-15	1.94613e-12	TRUE	109729184	ENSG00000204044	lncRNA	20	46013500	46022073	-1	SLC12A5-AS1	SLC12A5 and MMP9 antisense RNA 1 [Source:HGNC Symbol;Acc:HGNC:53143]
ENSG00000204103.4	64.3464	1.66936	0.335072	2.76333e-08	3.04846e-06	TRUE	9935	ENSG00000204103	protein_coding	20	40685848	40689236	-1	MAFB	MAF bZIP transcription factor B [Source:HGNC Symbol;Acc:HGNC:6408]
ENSG00000204161.15	5.63114	6.02535	1.38518	3.66185e-10	5.18301e-08	TRUE	170371	ENSG00000204161	protein_coding	10	49154725	49188585	-1	TMEM273	transmembrane protein 273 [Source:HGNC Symbol;Acc:HGNC:27274]
ENSG00000204472.13	43.0106	4.41545	0.486027	2.45755e-21	1.53631e-18	TRUE	199	ENSG00000204472	protein_coding	6	31615217	31617021	1	AIF1	allograft inflammatory factor 1 [Source:HGNC Symbol;Acc:HGNC:352]
ENSG00000204482.11	17.9653	9.95135	2.87267	2.80008e-17	1.00025e-14	TRUE	7940	ENSG00000204482	protein_coding	6	31586124	31588909	1	LST1	leukocyte specific transcript 1 [Source:HGNC Symbol;Acc:HGNC:14189]
ENSG00000204577.12	13.5887	6.78693	1.10951	1.5837e-14	4.0967e-12	TRUE	11025	ENSG00000204577	protein_coding	19	54216278	54223506	-1	LILRB3	leukocyte immunoglobulin like receptor B3 [Source:HGNC Symbol;Acc:HGNC:6607]
ENSG00000204577.12	13.5887	6.78693	1.10951	1.5837e-14	4.0967e-12	TRUE	102725035	ENSG00000204577	protein_coding	19	54216278	54223506	-1	LILRB3	leukocyte immunoglobulin like receptor B3 [Source:HGNC Symbol;Acc:HGNC:6607]
ENSG00000204577.12	13.5887	6.78693	1.10951	1.5837e-14	4.0967e-12	TRUE	107987425	ENSG00000204577	protein_coding	19	54216278	54223506	-1	LILRB3	leukocyte immunoglobulin like receptor B3 [Source:HGNC Symbol;Acc:HGNC:6607]
ENSG00000204577.12	13.5887	6.78693	1.10951	1.5837e-14	4.0967e-12	TRUE	107987462	ENSG00000204577	protein_coding	19	54216278	54223506	-1	LILRB3	leukocyte immunoglobulin like receptor B3 [Source:HGNC Symbol;Acc:HGNC:6607]
ENSG00000205358.4	8.36887	1.91221	0.731411	0.000257692	0.0133318	TRUE	4496	ENSG00000205358	protein_coding	16	56669814	56671129	1	MT1H	metallothionein 1H [Source:HGNC Symbol;Acc:HGNC:7400]
ENSG00000212916.6	21.7101	1.20707	0.287336	1.15747e-06	0.000102554	TRUE	54627	ENSG00000212916	protein_coding	1	232805416	232809929	1	MAP10	microtubule associated protein 10 [Source:HGNC Symbol;Acc:HGNC:29265]
ENSG00000213203.3	2.51902	4.21261	1.44249	1.9174e-05	0.00135065	TRUE	170575	ENSG00000213203	protein_coding	7	150716606	150724284	1	GIMAP1	GTPase	IMAP family member 1 [Source:HGNC Symbol;Acc:HGNC:23237]
ENSG00000213297.8	2.49503	2.38934	1.28918	0.00096468	0.0392787	TRUE	NA	ENSG00000213297	protein_coding	19	12132117	12156731	-1	ZNF625-ZNF20	ZNF625-ZNF20 readthrough (NMD candidate) [Source:HGNC Symbol;Acc:HGNC:48368]
ENSG00000213654.10	33.566	1.9963	0.482296	1.46403e-06	0.000127213	TRUE	63940	ENSG00000213654	protein_coding	6	32190766	32195523	-1	GPSM3	G protein signaling modulator 3 [Source:HGNC Symbol;Acc:HGNC:13945]
ENSG00000214212.9	6.48571	1.31945	0.580553	0.000685575	0.030052	TRUE	255809	ENSG00000214212	protein_coding	19	10836575	10869790	1	C19orf38	chromosome 19 open reading frame 38 [Source:HGNC Symbol;Acc:HGNC:34073]
ENSG00000215912.13	6.57546	1.56801	0.517718	0.000106476	0.00628935	TRUE	100287898	ENSG00000215912	protein_coding	1	2636986	2801693	-1	TTC34	tetratricopeptide repeat domain 34 [Source:HGNC Symbol;Acc:HGNC:34297]
ENSG00000220201.8	3.8189	2.46505	0.82768	8.02843e-05	0.00492316	TRUE	100125288	ENSG00000220201	protein_coding	19	10304803	10309880	-1	ZGLP1	zinc finger GATA like protein 1 [Source:HGNC Symbol;Acc:HGNC:37245]
ENSG00000224397.9	12.4662	4.95149	0.826794	1.68567e-10	2.58068e-08	TRUE	100506115	ENSG00000224397	lncRNA	20	50247643	50283250	1	PELATON	plaque enriched lncRNA in atherosclerotic and inflammatory bowel macrophage regulation [Source:HGNC Symbol;Acc:HGNC:50328]
ENSG00000225217.1	17.6007	7.8157	1.31995	1.15755e-20	6.67967e-18	TRUE	NA	ENSG00000225217	unprocessed_pseudogene	1	161606291	161608217	1	HSPA7	heat shock protein family A (Hsp70) member 7 (pseudogene) [Source:HGNC Symbol;Acc:HGNC:5240]
ENSG00000226396.1	5.81613	-1.68675	0.623399	0.00022129	0.0117947	TRUE	NA	ENSG00000226396	processed_pseudogene	1	19608114	19608568	1		ribosomal protein S14 (RPS14) pseudogene
ENSG00000227199.1	4.10414	2.19867	0.686705	7.09236e-05	0.00442143	TRUE	93653	ENSG00000227199	lncRNA	7	116952446	116954334	-1	ST7-AS1	ST7 antisense RNA 1 [Source:HGNC Symbol;Acc:HGNC:16000]
ENSG00000231389.8	21.5062	2.85589	0.593404	5.88266e-08	6.10089e-06	TRUE	3113	ENSG00000231389	protein_coding	6	33064569	33080775	-1	HLA-DPA1	major histocompatibility complex	class II	DP alpha 1 [Source:HGNC Symbol;Acc:HGNC:4938]
ENSG00000231881.2	299.939	-1.07668	0.203806	5.05172e-09	6.01528e-07	TRUE	NA	ENSG00000231881	lncRNA	6	44058792	44089288	1		novel transcript
ENSG00000233860.2	16.66	1.1085	0.427536	0.000283213	0.0143229	TRUE	NA	ENSG00000233860	lncRNA	4	76708853	76802426	-1	SHROOM3-AS1	SHROOM3 antisense RNA 1 [Source:HGNC Symbol;Acc:HGNC:41265]
ENSG00000234667.2	7.04627	1.65004	0.678469	0.000410805	0.0194635	TRUE	NA	ENSG00000234667	unitary_pseudogene	3	49873347	49877305	-1	ACTL11P	actin like 11	pseudogene [Source:HGNC Symbol;Acc:HGNC:44626]
ENSG00000235568.7	20.5609	1.56116	0.338478	1.62247e-07	1.59448e-05	TRUE	150372	ENSG00000235568	protein_coding	22	42380407	42432403	-1	NFAM1	NFAT activating protein with ITAM motif 1 [Source:HGNC Symbol;Acc:HGNC:29872]
ENSG00000235772.1	9.10411	1.59398	0.468974	2.4884e-05	0.00173379	TRUE	NA	ENSG00000235772	lncRNA	21	42560374	42561934	-1		novel transcript
ENSG00000239998.7	11.0142	9.82662	2.82739	9.99089e-19	4.40873e-16	TRUE	11027	ENSG00000239998	protein_coding	19	54572920	54590287	1	LILRA2	leukocyte immunoglobulin like receptor A2 [Source:HGNC Symbol;Acc:HGNC:6603]
ENSG00000244482.11	10.7582	4.75914	0.819428	1.83552e-10	2.79111e-08	TRUE	79168	ENSG00000244482	protein_coding	19	54236590	54242790	-1	LILRA6	leukocyte immunoglobulin like receptor A6 [Source:HGNC Symbol;Acc:HGNC:15495]
ENSG00000244682.8	7.92671	8.31806	2.70284	3.55975e-12	7.15287e-10	TRUE	NA	ENSG00000244682	protein_coding	1	161581339	161605662	1	FCGR2C	Fc gamma receptor IIc (gene/pseudogene) [Source:HGNC Symbol;Acc:HGNC:15626]
ENSG00000250295.6	3.26807	2.26175	0.995046	0.000578259	0.0261805	TRUE	101926926	ENSG00000250295	lncRNA	8	73297711	73356461	-1	RDH10-AS1	RDH10 antisense RNA 1 [Source:HGNC Symbol;Acc:HGNC:51658]
ENSG00000251380.3	4.15149	7.44034	2.63849	6.71854e-09	7.79386e-07	TRUE	140947	ENSG00000251380	protein_coding	5	135444214	135447348	-1	DCANP1	dendritic cell associated nuclear protein 1 [Source:HGNC Symbol;Acc:HGNC:24459]
ENSG00000254415.4	4.25062	5.28911	1.47517	6.52835e-07	6.07109e-05	TRUE	100049587	ENSG00000254415	protein_coding	19	51639478	51646825	-1	SIGLEC14	sialic acid binding Ig like lectin 14 [Source:HGNC Symbol;Acc:HGNC:32926]
ENSG00000255197.7	2.97972	6.68274	2.62102	1.9137e-06	0.000163756	TRUE	127138868	ENSG00000255197	lncRNA	11	47381509	47409369	-1	SLC39A13-AS1	SLC39A13 antisense RNA 1 [Source:HGNC Symbol;Acc:HGNC:56351]
ENSG00000255833.2	6.82743	5.48201	1.10083	2.19729e-10	3.27484e-08	TRUE	497189	ENSG00000255833	protein_coding	5	135444226	135452351	-1	TIFAB	TIFA inhibitor [Source:HGNC Symbol;Acc:HGNC:34024]
ENSG00000258227.7	5.09644	7.04894	2.58551	1.76162e-08	1.99223e-06	TRUE	23601	ENSG00000258227	protein_coding	7	141927357	141947007	-1	CLEC5A	C-type lectin domain containing 5A [Source:HGNC Symbol;Acc:HGNC:2054]
ENSG00000260314.3	27.8386	10.7373	2.93756	3.38169e-21	2.05689e-18	TRUE	4360	ENSG00000260314	protein_coding	10	17809348	17911164	1	MRC1	mannose receptor C-type 1 [Source:HGNC Symbol;Acc:HGNC:7228]
ENSG00000261371.6	24.5448	3.48873	0.527705	1.87356e-12	4.09363e-10	TRUE	5175	ENSG00000261371	protein_coding	17	64319415	64413776	-1	PECAM1	platelet and endothelial cell adhesion molecule 1 [Source:HGNC Symbol;Acc:HGNC:8823]
ENSG00000265206.6	3.03763	3.8133	1.61255	0.000530043	0.0243841	TRUE	123466215	ENSG00000265206	lncRNA	17	58330879	58332523	-1	MIR142HG	MIR142 host genes [Source:HGNC Symbol;Acc:HGNC:55980]
ENSG00000266283.1	7.50843	1.61423	0.500185	4.5103e-05	0.00293365	TRUE	NA	ENSG00000266283	lncRNA	18	22200619	22205229	-1		novel transcript	antisense to GATA6
ENSG00000267059.2	101.774	1.49867	0.589687	0.000310813	0.0154213	TRUE	NA	ENSG00000267059	protein_coding	19	1578339	1605445	-1		novel transcript	readthrough between UQCR11 and MBD3
ENSG00000267838.2	8.25313	-1.52266	0.552401	0.000186148	0.0101681	TRUE	NA	ENSG00000267838	lncRNA	19	54438665	54439544	-1		novel transcript
ENSG00000267881.2	26.4288	1.22913	0.650553	0.00129216	0.0493719	TRUE	NA	ENSG00000267881	protein_coding	19	41708657	41756737	1		novel protein	readthrough between CEACAM5-CEACAM6
ENSG00000270959.2	10.6754	1.28562	0.360046	1.56425e-05	0.0011356	TRUE	339929	ENSG00000270959	lncRNA	3	188151206	188154069	-1	LPP-AS2	LPP antisense RNA 2 [Source:HGNC Symbol;Acc:HGNC:27952]
ENSG00000272341.1	33.0506	-1.07999	0.232428	1.36644e-07	1.3547e-05	TRUE	NA	ENSG00000272341	lncRNA	6	16764346	16766883	1		novel transcript
ENSG00000273759.1	7.16704	-1.65524	0.514591	4.8514e-05	0.00311057	TRUE	NA	ENSG00000273759	lncRNA	20	62928621	62929297	-1		novel transcript
ENSG00000275302.2	12.8782	6.46002	1.19063	4.72527e-12	9.24714e-10	TRUE	6351	ENSG00000275302	protein_coding	17	36103827	36105621	1	CCL4	C-C motif chemokine ligand 4 [Source:HGNC Symbol;Acc:HGNC:10630]
ENSG00000275318.1	3.67523	1.56384	0.723724	0.000986187	0.0399894	TRUE	NA	ENSG00000275318	unprocessed_pseudogene	9	92840955	92841688	-1		novel zinc finger protein pseudogene
ENSG00000275993.4	242.744	1.19278	0.254237	1.10546e-07	1.1057e-05	TRUE	102724428	ENSG00000275993	artifact	21	6111131	6123778	1		novel protein	similar to salt-inducible kinase 1 SIK1
ENSG00000276054.1	16.9019	-2.19029	0.397424	1.35664e-09	1.81734e-07	TRUE	NA	ENSG00000276054	lncRNA	17	37386886	37387926	1		novel transcript	sense intronic to C17orf78
ENSG00000276070.5	2.39765	4.42027	1.56243	3.8905e-05	0.00254522	TRUE	9560	ENSG00000276070	protein_coding	17	36210924	36212878	1	CCL4L2	C-C motif chemokine ligand 4 like 2 [Source:HGNC Symbol;Acc:HGNC:24066]
ENSG00000276070.5	2.39765	4.42027	1.56243	3.8905e-05	0.00254522	TRUE	388372	ENSG00000276070	protein_coding	17	36210924	36212878	1	CCL4L2	C-C motif chemokine ligand 4 like 2 [Source:HGNC Symbol;Acc:HGNC:24066]
ENSG00000276085.1	5.73722	8.09799	2.69835	1.07799e-10	1.71696e-08	TRUE	6349	ENSG00000276085	protein_coding	17	36194869	36196758	-1	CCL3L3	C-C motif chemokine ligand 3 like 3 [Source:HGNC Symbol;Acc:HGNC:30554]
ENSG00000276085.1	5.73722	8.09799	2.69835	1.07799e-10	1.71696e-08	TRUE	414062	ENSG00000276085	protein_coding	17	36194869	36196758	-1	CCL3L3	C-C motif chemokine ligand 3 like 3 [Source:HGNC Symbol;Acc:HGNC:30554]
ENSG00000277632.2	43.3529	11.8015	3.01637	1.06426e-28	1.26059e-25	TRUE	6348	ENSG00000277632	protein_coding	17	36088256	36090169	-1	CCL3	C-C motif chemokine ligand 3 [Source:HGNC Symbol;Acc:HGNC:10627]
ENSG00000277837.1	163.208	1.04976	0.221267	8.18424e-08	8.32111e-06	TRUE	NA	ENSG00000277837	lncRNA	18	57427133	57432112	1		novel transcript
ENSG00000278206.1	6.11859	1.6339	0.553097	0.000120043	0.00694489	TRUE	NA	ENSG00000278206	lncRNA	6	143484979	143507327	1		novel transcript
ENSG00000283930.1	37.5381	-1.03372	0.251449	1.61127e-06	0.000139468	TRUE	NA	ENSG00000283930	protein_coding	10	38094368	38360098	1	PLD5P1	PLD5 pseudogene 1 [Source:HGNC Symbol;Acc:HGNC:55072]
ENSG00000286248.1	3.18943	7.0028	2.54884	4.60743e-09	5.54494e-07	TRUE	NA	ENSG00000286248	lncRNA	12	121177919	121191477	-1		novel transcript	antisense to P2RX7
ENSG00000287419.1	7.90681	1.77339	0.531982	2.92413e-05	0.00198216	TRUE	NA	ENSG00000287419	lncRNA	10	103573157	103583687	-1		novel transcript	antisense to NEURL1
ENSG00000287562.1	26.5755	-1.77521	0.289971	3.83844e-11	6.54424e-09	TRUE	NA	ENSG00000287562	lncRNA	6	44090787	44095585	-1		novel transcript
ENSG00000287737.3	31.4802	-2.01196	0.321168	1.86053e-11	3.37671e-09	TRUE	NA	ENSG00000287737	lncRNA	17	82273748	82279645	1		novel transcript
ENSG00000288880.2	6.3649	-1.55789	0.610865	0.00035699	0.0173412	TRUE	112268239	ENSG00000288880	lncRNA	1	150629814	150635733	1		novel transcript
ENSG00000289067.1	6.14369	-1.34639	0.558803	0.00050686	0.0234228	TRUE	NA	ENSG00000289067	lncRNA	16	81313714	81314819	-1		novel transcript
ENSG00000289273.1	11.3209	9.24214	2.78011	3.8959e-16	1.25253e-13	TRUE	NA	ENSG00000289273	lncRNA	1	161518705	161519568	1		novel transcript
ENSG00000289720.1	17.4241	2.27728	0.935355	0.000400852	0.019032	TRUE	83737	ENSG00000289720	protein_coding	20	34363271	34540923	1		novel protein
ENSG00000289754.1	8.70427	6.75332	1.2934	2.32064e-16	7.56899e-14	TRUE	NA	ENSG00000289754	lncRNA	16	28537040	28620133	-1		novel transcript
ENSG00000290838.1	14.557	9.67145	2.89596	3.15796e-13	7.56064e-11	TRUE	654816	ENSG00000290838	lncRNA	7	73220624	73235945	1	NCF1B	neutrophil cytosolic factor 1B (pseudogene) [Source:HGNC Symbol;Acc:HGNC:32522]
ENSG00000290878.1	3.54158	3.21725	0.939356	1.49112e-05	0.00108601	TRUE	3128	ENSG00000290878	lncRNA	6	32552713	32560022	-1	HLA-DRB6	major histocompatibility complex	class II	DR beta 6 (pseudogene) [Source:HGNC Symbol;Acc:HGNC:4954]
ENSG00000291135.1	2.20994	3.14309	1.44219	0.00111292	0.0440181	TRUE	2210	ENSG00000291135	lncRNA	1	121087298	121097161	1	FCGR1BP	Fc gamma receptor Ib	pseudogene [Source:NCBI gene (formerly Entrezgene);Acc:2210]
ENSG00000292357.1	1.83449	5.49209	2.6031	0.000252056	0.0131005	TRUE	1438	ENSG00000292357	protein_coding	Y	1268800	1310381	1	CSF2RA	colony stimulating factor 2 receptor subunit alpha [Source:HGNC Symbol;Acc:HGNC:2435]
