# Supplementary material for: A Multicellular In Vitro Model of the Human Intestine with Immunocompetent Features Highlights Host‐Pathogen Interactions During Early Salmonella Typhimurium Infection
Source: Adv Sci (Weinh). 2025 Jan 14;12(9):2411233. doi: 10.1002/advs.202411233 (PMC11884561; doi:10.1002/advs.202411233)
Supplement: Supplementary file 10 — Supplemental Table 8 [file ADVS-12-2411233-s005.xlsx]

## Sheet: DEGs_EMvsEF
ensgene	baseMean	log2FoldChange	lfcSE	pvalue	padj	test	entrezgene_id	ensembl_gene_id	gene_biotype	chromosome_name	start_position	end_position	strand	external_gene_name	description
ENSG00000000938.13	15.6167	3.72631	0.622958	8.01255e-11	6.76841e-09	TRUE	2268	ENSG00000000938	protein_coding	1	27612064	27635185	-1	FGR	FGR proto-oncogene	Src family tyrosine kinase [Source:HGNC Symbol;Acc:HGNC:3697]
ENSG00000000971.17	18.2047	-4.29589	0.714034	7.22882e-11	6.16817e-09	TRUE	3075	ENSG00000000971	protein_coding	1	196651754	196752476	1	CFH	complement factor H [Source:HGNC Symbol;Acc:HGNC:4883]
ENSG00000003400.16	1439.59	-1.0183	0.346143	0.000102413	0.00203369	TRUE	843	ENSG00000003400	protein_coding	2	201182872	201229428	1	CASP10	caspase 10 [Source:HGNC Symbol;Acc:HGNC:1500]
ENSG00000004139.14	263.868	1.12044	0.371688	9.09472e-05	0.00183464	TRUE	23098	ENSG00000004139	protein_coding	17	28364356	28404049	1	SARM1	sterile alpha and TIR motif containing 1 [Source:HGNC Symbol;Acc:HGNC:17074]
ENSG00000004468.13	2.63026	4.93649	1.60323	3.05665e-05	0.000738548	TRUE	952	ENSG00000004468	protein_coding	4	15778275	15853232	1	CD38	CD38 molecule [Source:HGNC Symbol;Acc:HGNC:1667]
ENSG00000005844.19	30.7895	3.7117	0.512989	1.98764e-15	3.33199e-13	TRUE	3683	ENSG00000005844	protein_coding	16	30472658	30523567	1	ITGAL	integrin subunit alpha L [Source:HGNC Symbol;Acc:HGNC:6148]
ENSG00000007171.19	237.059	-2.19741	0.408374	2.70273e-09	1.76043e-07	TRUE	4843	ENSG00000007171	protein_coding	17	27756766	27800529	-1	NOS2	nitric oxide synthase 2 [Source:HGNC Symbol;Acc:HGNC:7873]
ENSG00000007264.15	2.49848	6.47858	2.47071	1.81719e-08	1.0128e-06	TRUE	4145	ENSG00000007264	protein_coding	19	3777970	3802129	-1	MATK	megakaryocyte-associated tyrosine kinase [Source:HGNC Symbol;Acc:HGNC:6906]
ENSG00000009790.15	8.58644	2.11099	0.542705	3.77655e-06	0.000121892	TRUE	80342	ENSG00000009790	protein_coding	1	209756032	209782320	1	TRAF3IP3	TRAF3 interacting protein 3 [Source:HGNC Symbol;Acc:HGNC:30766]
ENSG00000010327.10	54.9643	5.48009	0.595074	1.47878e-23	5.8143e-21	TRUE	23166	ENSG00000010327	protein_coding	3	52495338	52524495	1	STAB1	stabilin 1 [Source:HGNC Symbol;Acc:HGNC:18628]
ENSG00000010610.10	25.7236	2.88122	0.721386	2.18721e-06	7.59205e-05	TRUE	920	ENSG00000010610	protein_coding	12	6786858	6820799	1	CD4	CD4 molecule [Source:HGNC Symbol;Acc:HGNC:1678]
ENSG00000010671.18	5.83767	6.46625	1.31696	1.90855e-14	2.82687e-12	TRUE	695	ENSG00000010671	protein_coding	X	101349338	101390796	-1	BTK	Bruton tyrosine kinase [Source:HGNC Symbol;Acc:HGNC:1133]
ENSG00000011028.14	60.0784	-4.86798	0.535017	2.27155e-21	7.04315e-19	TRUE	9902	ENSG00000011028	protein_coding	17	62627670	62693597	1	MRC2	mannose receptor C type 2 [Source:HGNC Symbol;Acc:HGNC:16875]
ENSG00000011600.12	81.3037	12.7164	3.09342	2.44464e-38	8.81091e-35	TRUE	7305	ENSG00000011600	protein_coding	19	35904401	35908295	-1	TYROBP	transmembrane immune signaling adaptor TYROBP [Source:HGNC Symbol;Acc:HGNC:12449]
ENSG00000013297.12	6.97805	-5.22704	1.14227	1.00673e-08	5.93205e-07	TRUE	5010	ENSG00000013297	protein_coding	3	170418868	170454733	1	CLDN11	claudin 11 [Source:HGNC Symbol;Acc:HGNC:8514]
ENSG00000014257.17	36.0398	-2.43592	0.393935	2.33027e-11	2.20053e-09	TRUE	55	ENSG00000014257	protein_coding	3	132317369	132368302	1	ACP3	acid phosphatase 3 [Source:HGNC Symbol;Acc:HGNC:125]
ENSG00000015285.12	8.18775	1.97177	0.587971	1.67341e-05	0.000442932	TRUE	7454	ENSG00000015285	protein_coding	X	48676596	48691431	1	WAS	WASP actin nucleation promoting factor [Source:HGNC Symbol;Acc:HGNC:12731]
ENSG00000016602.9	412.345	-2.9355	0.653509	2.23381e-07	9.93956e-06	TRUE	22802	ENSG00000016602	protein_coding	1	86547078	86580754	1	CLCA4	chloride channel accessory 4 [Source:HGNC Symbol;Acc:HGNC:2018]
ENSG00000018280.18	46.9038	1.44565	0.358883	1.54022e-06	5.57567e-05	TRUE	6556	ENSG00000018280	protein_coding	2	218382029	218396894	1	SLC11A1	solute carrier family 11 member 1 [Source:HGNC Symbol;Acc:HGNC:10907]
ENSG00000019169.11	99.5189	12.882	3.13465	4.81852e-33	8.01542e-30	TRUE	8685	ENSG00000019169	protein_coding	2	118942194	118994660	1	MARCO	macrophage receptor with collagenous structure [Source:HGNC Symbol;Acc:HGNC:6895]
ENSG00000019991.18	21.6949	-6.50202	1.15094	1.54364e-12	1.7662e-10	TRUE	3082	ENSG00000019991	protein_coding	7	81699010	81770438	-1	HGF	hepatocyte growth factor [Source:HGNC Symbol;Acc:HGNC:4893]
ENSG00000021488.13	179.808	1.13817	0.393199	0.000123165	0.00237594	TRUE	11136	ENSG00000021488	protein_coding	19	32830509	32869767	-1	SLC7A9	solute carrier family 7 member 9 [Source:HGNC Symbol;Acc:HGNC:11067]
ENSG00000022267.19	20.8857	-2.76955	0.582652	6.57606e-08	3.23935e-06	TRUE	2273	ENSG00000022267	protein_coding	X	136146702	136211359	1	FHL1	four and a half LIM domains 1 [Source:HGNC Symbol;Acc:HGNC:3702]
ENSG00000025039.15	42.8387	1.00784	0.333509	7.8017e-05	0.00161911	TRUE	58528	ENSG00000025039	protein_coding	6	89364616	89412273	-1	RRAGD	Ras related GTP binding D [Source:HGNC Symbol;Acc:HGNC:19903]
ENSG00000026751.17	16.3135	3.54671	0.723132	4.49772e-08	2.29394e-06	TRUE	57823	ENSG00000026751	protein_coding	1	160739057	160754821	1	SLAMF7	SLAM family member 7 [Source:HGNC Symbol;Acc:HGNC:21394]
ENSG00000029153.15	240.35	-1.46004	0.264861	1.39285e-09	9.68501e-08	TRUE	56938	ENSG00000029153	protein_coding	12	27332836	27425289	1	BMAL2	basic helix-loop-helix ARNT like 2 [Source:HGNC Symbol;Acc:HGNC:18984]
ENSG00000036473.9	284.565	1.93206	0.702242	0.000187843	0.00337431	TRUE	5009	ENSG00000036473	protein_coding	X	38327598	38422908	1	OTC	ornithine transcarbamylase [Source:HGNC Symbol;Acc:HGNC:8512]
ENSG00000036672.16	178.008	1.07767	0.197694	2.26225e-09	1.50526e-07	TRUE	9099	ENSG00000036672	protein_coding	11	119355215	119381711	-1	USP2	ubiquitin specific peptidase 2 [Source:HGNC Symbol;Acc:HGNC:12618]
ENSG00000038210.14	997.533	1.23612	0.184503	9.82967e-13	1.1744e-10	TRUE	55300	ENSG00000038210	protein_coding	4	25160663	25279204	1	PI4K2B	phosphatidylinositol 4-kinase type 2 beta [Source:HGNC Symbol;Acc:HGNC:18215]
ENSG00000038945.15	14.0378	9.19218	2.75198	4.69335e-19	1.15334e-16	TRUE	4481	ENSG00000038945	protein_coding	8	16107878	16567490	-1	MSR1	macrophage scavenger receptor 1 [Source:HGNC Symbol;Acc:HGNC:7376]
ENSG00000042062.13	14.8309	-3.27678	0.797302	8.96154e-07	3.43153e-05	TRUE	140876	ENSG00000042062	protein_coding	20	50586108	50691542	-1	RIPOR3	RIPOR family member 3 [Source:HGNC Symbol;Acc:HGNC:16168]
ENSG00000042980.14	469.766	-1.1112	0.586799	0.00115905	0.0145893	TRUE	10863	ENSG00000042980	protein_coding	8	24294069	24359014	1	ADAM28	ADAM metallopeptidase domain 28 [Source:HGNC Symbol;Acc:HGNC:206]
ENSG00000043462.13	4.16366	7.24775	2.5758	8.47661e-10	6.06975e-08	TRUE	3937	ENSG00000043462	protein_coding	5	170246233	170297815	-1	LCP2	lymphocyte cytosolic protein 2 [Source:HGNC Symbol;Acc:HGNC:6529]
ENSG00000050165.19	287.655	-4.10719	0.449548	2.27986e-21	7.04315e-19	TRUE	27122	ENSG00000050165	protein_coding	11	11956207	12009769	-1	DKK3	dickkopf WNT signaling pathway inhibitor 3 [Source:HGNC Symbol;Acc:HGNC:2893]
ENSG00000050767.18	1.83617	3.15539	1.28983	0.000200792	0.00355912	TRUE	91522	ENSG00000050767	protein_coding	5	178237476	178590393	-1	COL23A1	collagen type XXIII alpha 1 chain [Source:HGNC Symbol;Acc:HGNC:22990]
ENSG00000060566.14	3082.36	1.20428	0.209464	4.36715e-10	3.2232e-08	TRUE	84699	ENSG00000060566	protein_coding	19	4153631	4173054	1	CREB3L3	cAMP responsive element binding protein 3 like 3 [Source:HGNC Symbol;Acc:HGNC:18855]
ENSG00000064932.16	2130.69	-1.14618	0.354821	3.8437e-05	0.000892804	TRUE	22904	ENSG00000064932	protein_coding	19	1107637	1174268	-1	SBNO2	strawberry notch homolog 2 [Source:HGNC Symbol;Acc:HGNC:29158]
ENSG00000065413.20	3.67307	2.36635	0.921401	0.00024283	0.00414133	TRUE	91526	ENSG00000065413	protein_coding	2	196967017	197311173	-1	ANKRD44	ankyrin repeat domain 44 [Source:HGNC Symbol;Acc:HGNC:25259]
ENSG00000066056.15	3.54146	1.82319	0.822293	0.000591159	0.00856079	TRUE	7075	ENSG00000066056	protein_coding	1	43300982	43323108	1	TIE1	tyrosine kinase with immunoglobulin like and EGF like domains 1 [Source:HGNC Symbol;Acc:HGNC:11809]
ENSG00000066294.15	6.90384	4.96198	1.02334	6.83118e-11	5.89167e-09	TRUE	8832	ENSG00000066294	protein_coding	1	160541095	160579516	-1	CD84	CD84 molecule [Source:HGNC Symbol;Acc:HGNC:1704]
ENSG00000066336.13	37.1568	9.2118	1.35444	1.10191e-27	7.68668e-25	TRUE	6688	ENSG00000066336	protein_coding	11	47354860	47409369	-1	SPI1	Spi-1 proto-oncogene [Source:HGNC Symbol;Acc:HGNC:11241]
ENSG00000066629.19	10.0329	-5.09789	1.034	2.56244e-08	1.38879e-06	TRUE	2009	ENSG00000066629	protein_coding	14	99737693	99942060	1	EML1	EMAP like 1 [Source:HGNC Symbol;Acc:HGNC:3330]
ENSG00000066735.16	25.2848	1.02257	0.746548	0.0029443	0.0299203	TRUE	26153	ENSG00000066735	protein_coding	14	104136454	104180894	1	KIF26A	kinesin family member 26A [Source:HGNC Symbol;Acc:HGNC:20226]
ENSG00000069011.16	600.217	-1.15429	0.337608	2.04543e-05	0.000528395	TRUE	5307	ENSG00000069011	protein_coding	5	135027734	135034813	-1	PITX1	paired like homeodomain 1 [Source:HGNC Symbol;Acc:HGNC:9004]
ENSG00000070731.11	68.4346	-1.40677	0.290758	5.22406e-08	2.60901e-06	TRUE	10610	ENSG00000070731	protein_coding	17	76565377	76586956	-1	ST6GALNAC2	ST6 N-acetylgalactosaminide alpha-2	6-sialyltransferase 2 [Source:HGNC Symbol;Acc:HGNC:10867]
ENSG00000070886.12	100.6	1.15129	0.421286	0.000200277	0.00355291	TRUE	2046	ENSG00000070886	protein_coding	1	22563489	22603595	1	EPHA8	EPH receptor A8 [Source:HGNC Symbol;Acc:HGNC:3391]
ENSG00000071967.12	4869.79	1.28009	0.382813	3.23974e-05	0.000777575	TRUE	79901	ENSG00000071967	protein_coding	2	171522247	171558129	1	CYBRD1	cytochrome b reductase 1 [Source:HGNC Symbol;Acc:HGNC:20797]
ENSG00000072694.22	61.9829	12.4523	3.0717	3.22867e-34	6.34727e-31	TRUE	2213	ENSG00000072694	protein_coding	1	161663143	161678654	1	FCGR2B	Fc gamma receptor IIb [Source:HGNC Symbol;Acc:HGNC:3618]
ENSG00000073712.15	12.5818	-6.16391	1.09856	6.03425e-13	7.58667e-11	TRUE	10979	ENSG00000073712	protein_coding	14	52857268	52952435	-1	FERMT2	FERM domain containing kindlin 2 [Source:HGNC Symbol;Acc:HGNC:15767]
ENSG00000074211.14	17.5407	-2.89277	0.685287	1.01949e-06	3.85427e-05	TRUE	5522	ENSG00000074211	protein_coding	4	6320578	6563600	-1	PPP2R2C	protein phosphatase 2 regulatory subunit Bgamma [Source:HGNC Symbol;Acc:HGNC:9306]
ENSG00000076351.13	1473.08	1.72689	0.280842	3.6216e-11	3.31852e-09	TRUE	113235	ENSG00000076351	protein_coding	17	28394642	28407197	-1	SLC46A1	solute carrier family 46 member 1 [Source:HGNC Symbol;Acc:HGNC:30521]
ENSG00000077943.8	14.6314	-8.99108	2.85351	1.19096e-14	1.8137e-12	TRUE	8516	ENSG00000077943	protein_coding	10	15513954	15719922	-1	ITGA8	integrin subunit alpha 8 [Source:HGNC Symbol;Acc:HGNC:6144]
ENSG00000079215.15	5.40541	5.2252	1.00027	4.62276e-10	3.40024e-08	TRUE	6507	ENSG00000079215	protein_coding	5	36596588	36688334	1	SLC1A3	solute carrier family 1 member 3 [Source:HGNC Symbol;Acc:HGNC:10941]
ENSG00000080493.19	2127.89	1.17862	0.219182	3.58291e-09	2.25891e-07	TRUE	8671	ENSG00000080493	protein_coding	4	71062667	71572087	1	SLC4A4	solute carrier family 4 member 4 [Source:HGNC Symbol;Acc:HGNC:11030]
ENSG00000080573.7	279.53	1.21602	0.285826	8.71284e-07	3.35258e-05	TRUE	50509	ENSG00000080573	protein_coding	19	9959561	10010504	-1	COL5A3	collagen type V alpha 3 chain [Source:HGNC Symbol;Acc:HGNC:14864]
ENSG00000081051.8	15.3193	2.41295	0.737512	3.29219e-05	0.00078754	TRUE	174	ENSG00000081051	protein_coding	4	73431138	73456174	1	AFP	alpha fetoprotein [Source:HGNC Symbol;Acc:HGNC:317]
ENSG00000081237.21	19.3786	8.16236	1.34092	4.58748e-22	1.48066e-19	TRUE	5788	ENSG00000081237	protein_coding	1	198638457	198757476	1	PTPRC	protein tyrosine phosphatase receptor type C [Source:HGNC Symbol;Acc:HGNC:9666]
ENSG00000082074.19	5.70333	7.55223	2.60995	1.134e-10	9.2191e-09	TRUE	2533	ENSG00000082074	protein_coding	5	39105252	39274528	-1	FYB1	FYN binding protein 1 [Source:HGNC Symbol;Acc:HGNC:4036]
ENSG00000082397.18	617.389	1.07335	0.272495	3.27774e-06	0.000108215	TRUE	23136	ENSG00000082397	protein_coding	18	5392381	5630700	-1	EPB41L3	erythrocyte membrane protein band 4.1 like 3 [Source:HGNC Symbol;Acc:HGNC:3380]
ENSG00000084674.15	4670.1	2.12559	0.504868	1.17361e-06	4.37576e-05	TRUE	338	ENSG00000084674	protein_coding	2	21001429	21044073	-1	APOB	apolipoprotein B [Source:HGNC Symbol;Acc:HGNC:603]
ENSG00000085265.12	88.2925	9.59634	1.06415	9.64273e-33	1.48946e-29	TRUE	2219	ENSG00000085265	protein_coding	9	134903232	134917912	-1	FCN1	ficolin 1 [Source:HGNC Symbol;Acc:HGNC:3623]
ENSG00000086570.13	3.54025	1.24578	0.918071	0.00336256	0.032799	TRUE	2196	ENSG00000086570	protein_coding	5	151504092	151591331	-1	FAT2	FAT atypical cadherin 2 [Source:HGNC Symbol;Acc:HGNC:3596]
ENSG00000086696.11	12936.7	1.36493	0.266614	1.57139e-08	8.87242e-07	TRUE	3294	ENSG00000086696	protein_coding	16	82035004	82098534	1	HSD17B2	hydroxysteroid 17-beta dehydrogenase 2 [Source:HGNC Symbol;Acc:HGNC:5211]
ENSG00000087116.17	21.156	-6.2287	0.852642	1.51046e-15	2.57194e-13	TRUE	9509	ENSG00000087116	protein_coding	5	179110853	179345461	-1	ADAMTS2	ADAM metallopeptidase with thrombospondin type 1 motif 2 [Source:HGNC Symbol;Acc:HGNC:218]
ENSG00000087510.7	16.9058	-4.39368	0.636819	6.48414e-13	8.01254e-11	TRUE	7022	ENSG00000087510	protein_coding	20	56629306	56639283	1	TFAP2C	transcription factor AP-2 gamma [Source:HGNC Symbol;Acc:HGNC:11744]
ENSG00000087903.13	137.199	1.18787	0.24155	3.87892e-08	2.00102e-06	TRUE	5990	ENSG00000087903	protein_coding	19	5993164	6199572	-1	RFX2	regulatory factor X2 [Source:HGNC Symbol;Acc:HGNC:9983]
ENSG00000088812.18	1197.53	1.08849	0.257647	9.94465e-07	3.76657e-05	TRUE	8455	ENSG00000088812	protein_coding	20	3471018	3651118	1	ATRN	attractin [Source:HGNC Symbol;Acc:HGNC:885]
ENSG00000088827.14	3.16442	7.23781	2.66828	2.34497e-07	1.04127e-05	TRUE	6614	ENSG00000088827	protein_coding	20	3686970	3712600	-1	SIGLEC1	sialic acid binding Ig like lectin 1 [Source:HGNC Symbol;Acc:HGNC:11127]
ENSG00000089041.17	2.71297	3.08517	1.03918	0.000132784	0.00252992	TRUE	5027	ENSG00000089041	protein_coding	12	121132819	121188032	1	P2RX7	purinergic receptor P2X 7 [Source:HGNC Symbol;Acc:HGNC:8537]
ENSG00000090339.9	345.626	-1.74621	0.53596	3.31674e-05	0.000792537	TRUE	3383	ENSG00000090339	protein_coding	19	10271093	10286615	1	ICAM1	intercellular adhesion molecule 1 [Source:HGNC Symbol;Acc:HGNC:5344]
ENSG00000090402.8	889.646	1.77588	0.283853	2.00259e-11	1.89939e-09	TRUE	6476	ENSG00000090402	protein_coding	3	164978898	165078496	-1	SI	sucrase-isomaltase [Source:HGNC Symbol;Acc:HGNC:10856]
ENSG00000090539.16	21.4688	-2.33427	0.505265	1.11519e-07	5.26349e-06	TRUE	8646	ENSG00000090539	protein_coding	3	184380054	184390736	1	CHRD	chordin [Source:HGNC Symbol;Acc:HGNC:1949]
ENSG00000091138.13	471.428	1.82184	0.268431	5.74004e-13	7.25897e-11	TRUE	1811	ENSG00000091138	protein_coding	7	107765467	107803225	-1	SLC26A3	solute carrier family 26 member 3 [Source:HGNC Symbol;Acc:HGNC:3018]
ENSG00000091986.16	84.36	-2.54752	0.477073	2.43455e-09	1.60509e-07	TRUE	151887	ENSG00000091986	protein_coding	3	112596797	112649530	-1	CCDC80	coiled-coil domain containing 80 [Source:HGNC Symbol;Acc:HGNC:30649]
ENSG00000092054.14	7.28522	1.60838	0.599392	0.000256452	0.0043225	TRUE	4625	ENSG00000092054	protein_coding	14	23412740	23435660	-1	MYH7	myosin heavy chain 7 [Source:HGNC Symbol;Acc:HGNC:7577]
ENSG00000092421.17	999.132	1.16455	0.192378	6.54558e-11	5.70758e-09	TRUE	57556	ENSG00000092421	protein_coding	5	116443555	116574823	-1	SEMA6A	semaphorin 6A [Source:HGNC Symbol;Acc:HGNC:10738]
ENSG00000093072.19	59.6619	2.42101	0.678893	1.38586e-05	0.000375085	TRUE	51816	ENSG00000093072	protein_coding	22	17178790	17258235	-1	ADA2	adenosine deaminase 2 [Source:HGNC Symbol;Acc:HGNC:1839]
ENSG00000095752.7	12.656	-4.60272	0.764523	9.9192e-11	8.21849e-09	TRUE	3589	ENSG00000095752	protein_coding	19	55364382	55370463	-1	IL11	interleukin 11 [Source:HGNC Symbol;Acc:HGNC:5966]
ENSG00000095932.7	4002.42	1.45731	0.211892	2.40847e-13	3.15655e-11	TRUE	284422	ENSG00000095932	protein_coding	19	3473986	3480525	-1	SMIM24	small integral membrane protein 24 [Source:HGNC Symbol;Acc:HGNC:37244]
ENSG00000095970.17	5.38593	8.07523	2.7572	7.85035e-09	4.71566e-07	TRUE	54209	ENSG00000095970	protein_coding	6	41158506	41163186	-1	TREM2	triggering receptor expressed on myeloid cells 2 [Source:HGNC Symbol;Acc:HGNC:17761]
ENSG00000099864.18	44.0346	1.07481	0.350608	7.31305e-05	0.00153688	TRUE	5064	ENSG00000099864	protein_coding	19	708935	748329	1	PALM	paralemmin [Source:HGNC Symbol;Acc:HGNC:8594]
ENSG00000099957.17	25.9302	1.21008	0.365059	3.27382e-05	0.000784012	TRUE	9127	ENSG00000099957	protein_coding	22	21009808	21028013	1	P2RX6	purinergic receptor P2X 6 [Source:HGNC Symbol;Acc:HGNC:8538]
ENSG00000099994.11	144.589	-1.22706	0.600902	0.000873209	0.0116432	TRUE	56241	ENSG00000099994	protein_coding	22	24181487	24189106	1	SUSD2	sushi domain containing 2 [Source:HGNC Symbol;Acc:HGNC:30667]
ENSG00000099998.19	18.4403	-8.4309	1.44422	3.90282e-17	8.5251e-15	TRUE	2687	ENSG00000099998	protein_coding	22	24219654	24245108	-1	GGT5	gamma-glutamyltransferase 5 [Source:HGNC Symbol;Acc:HGNC:4260]
ENSG00000100033.17	13.6638	2.01544	0.858306	0.000458215	0.00699287	TRUE	5625	ENSG00000100033	protein_coding	22	18912777	18936553	-1	PRODH	proline dehydrogenase 1 [Source:HGNC Symbol;Acc:HGNC:9453]
ENSG00000100079.7	4.79675	1.4672	0.739479	0.00140785	0.0168763	TRUE	3957	ENSG00000100079	protein_coding	22	37570248	37582616	-1	LGALS2	galectin 2 [Source:HGNC Symbol;Acc:HGNC:6562]
ENSG00000100170.10	6475.95	1.26671	0.253987	2.69e-08	1.45065e-06	TRUE	6523	ENSG00000100170	protein_coding	22	32043261	32113029	1	SLC5A1	solute carrier family 5 member 1 [Source:HGNC Symbol;Acc:HGNC:11036]
ENSG00000100191.6	7.17576	3.64498	0.598233	1.55521e-10	1.24101e-08	TRUE	6527	ENSG00000100191	protein_coding	22	32218464	32255347	-1	SLC5A4	solute carrier family 5 member 4 [Source:HGNC Symbol;Acc:HGNC:11039]
ENSG00000100365.16	22.1385	2.29381	0.439674	9.11351e-09	5.39944e-07	TRUE	4689	ENSG00000100365	protein_coding	22	36860988	36878017	1	NCF4	neutrophil cytosolic factor 4 [Source:HGNC Symbol;Acc:HGNC:7662]
ENSG00000100368.15	4.61394	7.47343	2.62106	1.27181e-09	8.90061e-08	TRUE	1439	ENSG00000100368	protein_coding	22	36913628	36940439	1	CSF2RB	colony stimulating factor 2 receptor subunit beta [Source:HGNC Symbol;Acc:HGNC:2436]
ENSG00000100985.7	637.517	11.5792	0.791125	5.3815e-57	3.87916e-53	TRUE	4318	ENSG00000100985	protein_coding	20	46008908	46016561	1	MMP9	matrix metallopeptidase 9 [Source:HGNC Symbol;Acc:HGNC:7176]
ENSG00000101188.5	94.896	-1.38993	0.260352	3.56595e-09	2.25478e-07	TRUE	4923	ENSG00000101188	protein_coding	20	62708836	62762771	1	NTSR1	neurotensin receptor 1 [Source:HGNC Symbol;Acc:HGNC:8039]
ENSG00000101307.16	4.07914	4.64203	1.08042	1.41618e-08	8.08046e-07	TRUE	10326	ENSG00000101307	protein_coding	20	1561385	1620061	-1	SIRPB1	signal regulatory protein beta 1 [Source:HGNC Symbol;Acc:HGNC:15928]
ENSG00000101336.18	34.2484	11.2441	2.98039	9.0362e-25	4.3424e-22	TRUE	3055	ENSG00000101336	protein_coding	20	32052197	32101856	1	HCK	HCK proto-oncogene	Src family tyrosine kinase [Source:HGNC Symbol;Acc:HGNC:4840]
ENSG00000101405.3	2.58958	2.13703	0.850364	0.000486243	0.00734292	TRUE	5020	ENSG00000101405	protein_coding	20	3071620	3072517	1	OXT	oxytocin/neurophysin I prepropeptide [Source:HGNC Symbol;Acc:HGNC:8528]
ENSG00000101680.16	784.586	1.27883	0.315454	2.13857e-06	7.45911e-05	TRUE	284217	ENSG00000101680	protein_coding	18	6941742	7117797	-1	LAMA1	laminin subunit alpha 1 [Source:HGNC Symbol;Acc:HGNC:6481]
ENSG00000101846.9	743.338	-1.09794	0.261497	9.76895e-07	3.71272e-05	TRUE	412	ENSG00000101846	protein_coding	X	7147237	7804358	1	STS	steroid sulfatase [Source:HGNC Symbol;Acc:HGNC:11425]
ENSG00000101916.12	6.03533	8.23756	2.7607	1.69123e-09	1.15523e-07	TRUE	51311	ENSG00000101916	protein_coding	X	12906620	12923169	1	TLR8	toll like receptor 8 [Source:HGNC Symbol;Acc:HGNC:15632]
ENSG00000101955.15	12.3338	-3.01357	0.53263	8.9059e-10	6.35611e-08	TRUE	8406	ENSG00000101955	protein_coding	X	38149336	38220924	-1	SRPX	sushi repeat containing protein X-linked [Source:HGNC Symbol;Acc:HGNC:11309]
ENSG00000101958.14	15.641	1.42485	0.385137	9.05681e-06	0.00026079	TRUE	2742	ENSG00000101958	protein_coding	X	14529298	14731812	1	GLRA2	glycine receptor alpha 2 [Source:HGNC Symbol;Acc:HGNC:4327]
ENSG00000102359.9	31.9329	-2.45692	0.362339	6.19813e-13	7.74766e-11	TRUE	27286	ENSG00000102359	protein_coding	X	100644195	100675788	1	SRPX2	sushi repeat containing protein X-linked 2 [Source:HGNC Symbol;Acc:HGNC:30668]
ENSG00000102760.13	7.56352	1.93005	0.677832	0.000201336	0.00356292	TRUE	28984	ENSG00000102760	protein_coding	13	41457550	41470871	1	RGCC	regulator of cell cycle [Source:HGNC Symbol;Acc:HGNC:20369]
ENSG00000102879.17	43.9503	1.46526	0.435555	2.66249e-05	0.000658769	TRUE	11151	ENSG00000102879	protein_coding	16	30182827	30189076	1	CORO1A	coronin 1A [Source:HGNC Symbol;Acc:HGNC:2252]
ENSG00000103047.8	267.627	1.90912	0.362863	6.28529e-09	3.80727e-07	TRUE	79613	ENSG00000103047	protein_coding	16	68843531	69085182	1	TANGO6	transport and golgi organization 6 homolog [Source:HGNC Symbol;Acc:HGNC:25749]
ENSG00000103449.13	12.2776	-9.51159	2.9782	7.78255e-13	9.50834e-11	TRUE	6299	ENSG00000103449	protein_coding	16	51135982	51152334	-1	SALL1	spalt like transcription factor 1 [Source:HGNC Symbol;Acc:HGNC:10524]
ENSG00000103569.11	10.8499	9.07485	2.75253	7.52543e-17	1.57998e-14	TRUE	366	ENSG00000103569	protein_coding	15	58138169	58185911	1	AQP9	aquaporin 9 [Source:HGNC Symbol;Acc:HGNC:643]
ENSG00000104140.7	37.17	-1.04643	0.282628	7.22326e-06	0.000218161	TRUE	171177	ENSG00000104140	protein_coding	15	40872214	40874234	-1	RHOV	ras homolog family member V [Source:HGNC Symbol;Acc:HGNC:18313]
ENSG00000104321.11	43.5963	-5.92729	0.68991	3.06064e-19	7.60763e-17	TRUE	8989	ENSG00000104321	protein_coding	8	72019917	72075584	-1	TRPA1	transient receptor potential cation channel subfamily A member 1 [Source:HGNC Symbol;Acc:HGNC:497]
ENSG00000104368.19	190.51	-3.96809	0.361873	1.97764e-29	1.64487e-26	TRUE	5327	ENSG00000104368	protein_coding	8	42174718	42207709	-1	PLAT	plasminogen activator	tissue type [Source:HGNC Symbol;Acc:HGNC:9051]
ENSG00000104415.14	49.3515	-1.31896	0.484527	0.00016993	0.00311947	TRUE	8840	ENSG00000104415	protein_coding	8	133191039	133231690	1	CCN4	cellular communication network factor 4 [Source:HGNC Symbol;Acc:HGNC:12769]
ENSG00000104537.17	881.973	1.69817	0.497808	2.47505e-05	0.000620195	TRUE	312	ENSG00000104537	protein_coding	8	123680794	123737402	-1	ANXA13	annexin A13 [Source:HGNC Symbol;Acc:HGNC:536]
ENSG00000104951.16	22.512	5.21677	0.646043	3.15697e-18	7.50215e-16	TRUE	259307	ENSG00000104951	protein_coding	19	49889654	49929539	-1	IL4I1	interleukin 4 induced 1 [Source:HGNC Symbol;Acc:HGNC:19094]
ENSG00000104972.16	20.4607	8.02197	1.35888	7.75916e-20	2.03522e-17	TRUE	10859	ENSG00000104972	protein_coding	19	54617158	54638022	1	LILRB1	leukocyte immunoglobulin like receptor B1 [Source:HGNC Symbol;Acc:HGNC:6605]
ENSG00000104974.12	4.55415	5.83504	1.45601	2.29167e-08	1.2578e-06	TRUE	11024	ENSG00000104974	protein_coding	19	54593582	54602381	1	LILRA1	leukocyte immunoglobulin like receptor A1 [Source:HGNC Symbol;Acc:HGNC:6602]
ENSG00000105122.13	1.92573	2.31103	1.18595	0.00104216	0.0134068	TRUE	64926	ENSG00000105122	protein_coding	19	15451624	15464544	-1	RASAL3	RAS protein activator like 3 [Source:HGNC Symbol;Acc:HGNC:26129]
ENSG00000105137.13	21.5609	-3.3224	0.668278	2.70117e-08	1.45196e-06	TRUE	85360	ENSG00000105137	protein_coding	19	15107401	15114985	1	SYDE1	synapse defective Rho GTPase homolog 1 [Source:HGNC Symbol;Acc:HGNC:25824]
ENSG00000105376.5	39.7925	-1.15076	0.306529	6.31448e-06	0.000195912	TRUE	7087	ENSG00000105376	protein_coding	19	10289952	10296778	1	ICAM5	intercellular adhesion molecule 5 [Source:HGNC Symbol;Acc:HGNC:5348]
ENSG00000105383.15	5.62524	8.67431	2.7671	1.27943e-11	1.25763e-09	TRUE	945	ENSG00000105383	protein_coding	19	51225064	51243860	1	CD33	CD33 molecule [Source:HGNC Symbol;Acc:HGNC:1659]
ENSG00000105426.19	10.2044	-3.39611	0.537897	1.90686e-11	1.81656e-09	TRUE	5802	ENSG00000105426	protein_coding	19	5158495	5340812	-1	PTPRS	protein tyrosine phosphatase receptor type S [Source:HGNC Symbol;Acc:HGNC:9681]
ENSG00000105472.14	12.0599	-1.39176	0.543319	0.000313148	0.00511082	TRUE	6320	ENSG00000105472	protein_coding	19	50723364	50725708	1	CLEC11A	C-type lectin domain containing 11A [Source:HGNC Symbol;Acc:HGNC:10576]
ENSG00000105825.14	8.51629	-5.63347	0.950972	4.04414e-12	4.28699e-10	TRUE	7980	ENSG00000105825	protein_coding	7	93885396	93890753	-1	TFPI2	tissue factor pathway inhibitor 2 [Source:HGNC Symbol;Acc:HGNC:11761]
ENSG00000105851.11	2.54923	6.2606	2.5351	2.95265e-06	9.83836e-05	TRUE	5294	ENSG00000105851	protein_coding	7	106865278	106908980	1	PIK3CG	phosphatidylinositol-4	5-bisphosphate 3-kinase catalytic subunit gamma [Source:HGNC Symbol;Acc:HGNC:8978]
ENSG00000105967.16	5.73287	4.05803	1.0555	2.9999e-07	1.29487e-05	TRUE	22797	ENSG00000105967	protein_coding	7	115935148	116159896	-1	TFEC	transcription factor EC [Source:HGNC Symbol;Acc:HGNC:11754]
ENSG00000105974.13	273.631	-2.30607	0.380467	5.23431e-11	4.6581e-09	TRUE	857	ENSG00000105974	protein_coding	7	116524994	116561179	1	CAV1	caveolin 1 [Source:HGNC Symbol;Acc:HGNC:1527]
ENSG00000106034.18	11.2795	-3.51161	0.646745	6.64286e-09	4.01262e-07	TRUE	79974	ENSG00000106034	protein_coding	7	120988697	121297442	1	CPED1	cadherin like and PC-esterase domain containing 1 [Source:HGNC Symbol;Acc:HGNC:26159]
ENSG00000106366.9	450.416	-6.0741	0.530938	8.77665e-32	1.11644e-28	TRUE	5054	ENSG00000106366	protein_coding	7	101127104	101139247	1	SERPINE1	serpin family E member 1 [Source:HGNC Symbol;Acc:HGNC:8583]
ENSG00000106404.14	698.292	1.01036	0.299047	2.93846e-05	0.000715588	TRUE	24146	ENSG00000106404	protein_coding	7	101232092	101238820	-1	CLDN15	claudin 15 [Source:HGNC Symbol;Acc:HGNC:2036]
ENSG00000106538.10	18.75	-2.14701	0.427065	1.97535e-08	1.0925e-06	TRUE	5919	ENSG00000106538	protein_coding	7	150338317	150341662	-1	RARRES2	retinoic acid receptor responder 2 [Source:HGNC Symbol;Acc:HGNC:9868]
ENSG00000106624.11	33.7964	-8.81323	1.37789	3.16507e-23	1.12204e-20	TRUE	165	ENSG00000106624	protein_coding	7	44104345	44114562	1	AEBP1	AE binding protein 1 [Source:HGNC Symbol;Acc:HGNC:303]
ENSG00000106714.18	2.93213	1.96826	0.701069	0.000171082	0.00313795	TRUE	79937	ENSG00000106714	protein_coding	9	39064710	39288315	-1	CNTNAP3	contactin associated protein family member 3 [Source:HGNC Symbol;Acc:HGNC:13834]
ENSG00000106772.19	61.6806	1.20554	0.323447	6.70434e-06	0.000204487	TRUE	158471	ENSG00000106772	protein_coding	9	76611376	76906114	-1	PRUNE2	prune homolog 2 with BCH domain [Source:HGNC Symbol;Acc:HGNC:25209]
ENSG00000106952.8	2.8006	3.04657	1.06577	0.000216481	0.00377532	TRUE	944	ENSG00000106952	protein_coding	9	114893343	114930595	-1	TNFSF8	TNF superfamily member 8 [Source:HGNC Symbol;Acc:HGNC:11938]
ENSG00000106976.22	777.489	-1.04286	0.292409	1.07567e-05	0.000302489	TRUE	1759	ENSG00000106976	protein_coding	9	128191655	128255248	1	DNM1	dynamin 1 [Source:HGNC Symbol;Acc:HGNC:2972]
ENSG00000107798.18	1291.39	1.13472	0.251818	3.02485e-07	1.30304e-05	TRUE	3988	ENSG00000107798	protein_coding	10	89213569	89414557	-1	LIPA	lipase A	lysosomal acid type [Source:HGNC Symbol;Acc:HGNC:6617]
ENSG00000108244.17	67.6849	-1.04599	0.49348	0.000760835	0.0104265	TRUE	25984	ENSG00000108244	protein_coding	17	40922700	40937646	-1	KRT23	keratin 23 [Source:HGNC Symbol;Acc:HGNC:6438]
ENSG00000108688.11	4.91211	7.8951	2.7347	1.4218e-08	8.09118e-07	TRUE	6354	ENSG00000108688	protein_coding	17	34270221	34272242	1	CCL7	C-C motif chemokine ligand 7 [Source:HGNC Symbol;Acc:HGNC:10634]
ENSG00000108691.10	87.1413	3.89266	0.506365	7.0495e-16	1.30295e-13	TRUE	6347	ENSG00000108691	protein_coding	17	34255274	34257208	1	CCL2	C-C motif chemokine ligand 2 [Source:HGNC Symbol;Acc:HGNC:10618]
ENSG00000108798.9	5.63105	6.10857	1.33411	3.77498e-12	4.06139e-10	TRUE	51225	ENSG00000108798	protein_coding	17	49210411	49223225	1	ABI3	ABI family member 3 [Source:HGNC Symbol;Acc:HGNC:29859]
ENSG00000108854.16	244.79	-1.04876	0.193069	2.23746e-09	1.49337e-07	TRUE	64750	ENSG00000108854	protein_coding	17	64542282	64662307	-1	SMURF2	SMAD specific E3 ubiquitin protein ligase 2 [Source:HGNC Symbol;Acc:HGNC:16809]
ENSG00000109099.16	303.986	1.05839	0.449227	0.000527689	0.00781594	TRUE	5376	ENSG00000109099	protein_coding	17	15229773	15272292	-1	PMP22	peripheral myelin protein 22 [Source:HGNC Symbol;Acc:HGNC:9118]
ENSG00000110077.15	6.40147	8.59328	2.7323	9.66483e-13	1.16534e-10	TRUE	64231	ENSG00000110077	protein_coding	11	60172015	60184666	-1	MS4A6A	membrane spanning 4-domains A6A [Source:HGNC Symbol;Acc:HGNC:13375]
ENSG00000110079.19	7.43915	8.79326	2.7698	1.5268e-12	1.75622e-10	TRUE	51338	ENSG00000110079	protein_coding	11	60185657	60318080	1	MS4A4A	membrane spanning 4-domains A4A [Source:HGNC Symbol;Acc:HGNC:13371]
ENSG00000110080.20	593.728	-1.58293	0.434976	8.87328e-06	0.000257654	TRUE	6484	ENSG00000110080	protein_coding	11	126355640	126440344	1	ST3GAL4	ST3 beta-galactoside alpha-2	3-sialyltransferase 4 [Source:HGNC Symbol;Acc:HGNC:10864]
ENSG00000110876.10	17.2231	2.02365	0.623383	4.22883e-05	0.000966685	TRUE	6404	ENSG00000110876	protein_coding	12	108621895	108633894	-1	SELPLG	selectin P ligand [Source:HGNC Symbol;Acc:HGNC:10722]
ENSG00000111186.13	27.1772	-5.02089	0.666819	8.28721e-15	1.28929e-12	TRUE	81029	ENSG00000111186	protein_coding	12	1529891	1647212	1	WNT5B	Wnt family member 5B [Source:HGNC Symbol;Acc:HGNC:16265]
ENSG00000111348.9	179.287	1.5786	0.403111	3.59613e-06	0.000117295	TRUE	397	ENSG00000111348	protein_coding	12	14942031	14961728	-1	ARHGDIB	Rho GDP dissociation inhibitor beta [Source:HGNC Symbol;Acc:HGNC:679]
ENSG00000111799.22	203.673	-10.1473	0.92422	9.55934e-37	2.58401e-33	TRUE	1303	ENSG00000111799	protein_coding	6	75084326	75206267	-1	COL12A1	collagen type XII alpha 1 chain [Source:HGNC Symbol;Acc:HGNC:2188]
ENSG00000112149.10	10.8285	1.53353	0.389402	3.54515e-06	0.000115807	TRUE	9308	ENSG00000112149	protein_coding	6	14117256	14136918	1	CD83	CD83 molecule [Source:HGNC Symbol;Acc:HGNC:1703]
ENSG00000112276.14	8.24458	-1.16718	0.533565	0.000712939	0.00989805	TRUE	11149	ENSG00000112276	protein_coding	6	105096822	105137157	-1	BVES	blood vessel epicardial substance [Source:HGNC Symbol;Acc:HGNC:1152]
ENSG00000112494.10	197.557	1.6295	0.379088	7.45991e-07	2.92778e-05	TRUE	54346	ENSG00000112494	protein_coding	6	167271169	167316014	1	UNC93A	unc-93 homolog A [Source:HGNC Symbol;Acc:HGNC:12570]
ENSG00000112782.19	1230.02	-1.55913	0.519432	7.61672e-05	0.00158529	TRUE	53405	ENSG00000112782	protein_coding	6	45880827	46080348	-1	CLIC5	chloride intracellular channel 5 [Source:HGNC Symbol;Acc:HGNC:13517]
ENSG00000112799.9	6.14803	8.59227	2.72826	6.35633e-13	7.89975e-11	TRUE	9450	ENSG00000112799	protein_coding	6	6588108	6654983	1	LY86	lymphocyte antigen 86 [Source:HGNC Symbol;Acc:HGNC:16837]
ENSG00000113083.15	88.2785	-6.89584	0.605098	1.52627e-30	1.43502e-27	TRUE	4015	ENSG00000113083	protein_coding	5	122063195	122078413	-1	LOX	lysyl oxidase [Source:HGNC Symbol;Acc:HGNC:6664]
ENSG00000113140.11	349.546	-2.21589	0.405875	1.81644e-09	1.22369e-07	TRUE	6678	ENSG00000113140	protein_coding	5	151661096	151686975	-1	SPARC	secreted protein acidic and cysteine rich [Source:HGNC Symbol;Acc:HGNC:11219]
ENSG00000113532.13	3.64013	6.84335	2.48792	1.93687e-10	1.53988e-08	TRUE	7903	ENSG00000113532	protein_coding	5	100806933	100903282	-1	ST8SIA4	ST8 alpha-N-acetyl-neuraminide alpha-2	8-sialyltransferase 4 [Source:HGNC Symbol;Acc:HGNC:10871]
ENSG00000113657.13	73.4988	-2.12174	0.365675	2.29728e-10	1.79996e-08	TRUE	1809	ENSG00000113657	protein_coding	5	147390808	147510068	-1	DPYSL3	dihydropyrimidinase like 3 [Source:HGNC Symbol;Acc:HGNC:3015]
ENSG00000113721.14	29.9348	-4.88725	0.579749	1.07759e-18	2.58921e-16	TRUE	5159	ENSG00000113721	protein_coding	5	150113839	150155872	-1	PDGFRB	platelet derived growth factor receptor beta [Source:HGNC Symbol;Acc:HGNC:8804]
ENSG00000113739.11	182.539	-1.55552	0.242938	5.99098e-12	6.1988e-10	TRUE	8614	ENSG00000113739	protein_coding	5	173314723	173328447	-1	STC2	stanniocalcin 2 [Source:HGNC Symbol;Acc:HGNC:11374]
ENSG00000113749.8	2.62987	3.42002	1.00918	9.62412e-06	0.000274205	TRUE	3274	ENSG00000113749	protein_coding	5	175658030	175710756	1	HRH2	histamine receptor H2 [Source:HGNC Symbol;Acc:HGNC:5183]
ENSG00000114013.16	11.353	7.27205	1.29684	7.62662e-20	2.03522e-17	TRUE	942	ENSG00000114013	protein_coding	3	122055362	122121139	1	CD86	CD86 molecule [Source:HGNC Symbol;Acc:HGNC:1705]
ENSG00000114113.6	191.008	1.4497	0.572008	0.000341068	0.00548971	TRUE	5948	ENSG00000114113	protein_coding	3	139452884	139480747	-1	RBP2	retinol binding protein 2 [Source:HGNC Symbol;Acc:HGNC:9920]
ENSG00000114251.15	43.8526	-5.31015	0.555152	1.71523e-23	6.39513e-21	TRUE	7474	ENSG00000114251	protein_coding	3	55465715	55490539	-1	WNT5A	Wnt family member 5A [Source:HGNC Symbol;Acc:HGNC:12784]
ENSG00000114771.14	321.575	1.14382	0.266734	7.54424e-07	2.95132e-05	TRUE	13	ENSG00000114771	protein_coding	3	151814073	151828488	1	AADAC	arylacetamide deacetylase [Source:HGNC Symbol;Acc:HGNC:17]
ENSG00000115165.10	30.6453	1.26395	0.705029	0.00159238	0.0185935	TRUE	9595	ENSG00000115165	protein_coding	2	157414619	157488961	-1	CYTIP	cytohesin 1 interacting protein [Source:HGNC Symbol;Acc:HGNC:9506]
ENSG00000115594.12	62.0031	-2.56396	0.481282	3.39716e-09	2.15435e-07	TRUE	3554	ENSG00000115594	protein_coding	2	102064544	102179874	1	IL1R1	interleukin 1 receptor type 1 [Source:HGNC Symbol;Acc:HGNC:5993]
ENSG00000115602.17	13.259	-7.16411	1.39329	5.81037e-14	8.15904e-12	TRUE	9173	ENSG00000115602	protein_coding	2	102311502	102352037	1	IL1RL1	interleukin 1 receptor like 1 [Source:HGNC Symbol;Acc:HGNC:5998]
ENSG00000115616.3	681.425	1.10887	0.223608	3.12701e-08	1.64931e-06	TRUE	6549	ENSG00000115616	protein_coding	2	102619553	102711355	1	SLC9A2	solute carrier family 9 member A2 [Source:HGNC Symbol;Acc:HGNC:11072]
ENSG00000115850.10	3.40536	2.03168	0.758026	0.000347652	0.00556302	TRUE	3938	ENSG00000115850	protein_coding	2	135787850	135837184	-1	LCT	lactase [Source:HGNC Symbol;Acc:HGNC:6530]
ENSG00000115956.10	18.2609	10.0412	2.83378	1.7005e-23	6.39513e-21	TRUE	5341	ENSG00000115956	protein_coding	2	68365282	68397453	1	PLEK	pleckstrin [Source:HGNC Symbol;Acc:HGNC:9070]
ENSG00000116741.8	719.225	1.61757	0.378763	8.01e-07	3.10981e-05	TRUE	5997	ENSG00000116741	protein_coding	1	192809039	192812275	1	RGS2	regulator of G protein signaling 2 [Source:HGNC Symbol;Acc:HGNC:9998]
ENSG00000117016.10	129.91	-1.22995	0.427409	0.000115896	0.00225993	TRUE	9783	ENSG00000117016	protein_coding	1	40620680	40665682	-1	RIMS3	regulating synaptic membrane exocytosis 3 [Source:HGNC Symbol;Acc:HGNC:21292]
ENSG00000117020.19	16.1726	-1.32136	0.625041	0.000602729	0.00867777	TRUE	10000	ENSG00000117020	protein_coding	1	243488233	243851079	-1	AKT3	AKT serine/threonine kinase 3 [Source:HGNC Symbol;Acc:HGNC:393]
ENSG00000117091.10	27.0961	11.1808	2.95281	5.6727e-27	3.60801e-24	TRUE	962	ENSG00000117091	protein_coding	1	160678746	160711831	-1	CD48	CD48 molecule [Source:HGNC Symbol;Acc:HGNC:1683]
ENSG00000117643.16	40.8599	1.8883	0.433444	5.44875e-07	2.22319e-05	TRUE	57134	ENSG00000117643	protein_coding	1	25616791	25784450	1	MAN1C1	mannosidase alpha class 1C member 1 [Source:HGNC Symbol;Acc:HGNC:19080]
ENSG00000118473.23	16.9095	-8.37843	1.3839	4.18049e-20	1.15901e-17	TRUE	84251	ENSG00000118473	protein_coding	1	66533267	66751139	1	SGIP1	SH3GL interacting endocytic adaptor 1 [Source:HGNC Symbol;Acc:HGNC:25412]
ENSG00000118526.7	8.20229	-6.9781	1.32303	2.90374e-16	5.55694e-14	TRUE	6943	ENSG00000118526	protein_coding	6	133889113	133895553	1	TCF21	transcription factor 21 [Source:HGNC Symbol;Acc:HGNC:11632]
ENSG00000118777.12	1573.56	1.36476	0.263435	1.02451e-08	5.98784e-07	TRUE	9429	ENSG00000118777	protein_coding	4	88090150	88231628	-1	ABCG2	ATP binding cassette subfamily G member 2 (Junior blood group) [Source:HGNC Symbol;Acc:HGNC:74]
ENSG00000118785.15	626.815	16.1467	3.31739	1.79167e-75	3.87449e-71	TRUE	6696	ENSG00000118785	protein_coding	4	87975667	87983532	1	SPP1	secreted phosphoprotein 1 [Source:HGNC Symbol;Acc:HGNC:11255]
ENSG00000119535.20	7.97765	8.73863	2.70987	7.67288e-16	1.39434e-13	TRUE	1441	ENSG00000119535	protein_coding	1	36466043	36483278	-1	CSF3R	colony stimulating factor 3 receptor [Source:HGNC Symbol;Acc:HGNC:2439]
ENSG00000120057.5	8.11882	1.8741	0.86791	0.000813782	0.010985	TRUE	6425	ENSG00000120057	protein_coding	10	97766751	97771999	-1	SFRP5	secreted frizzled related protein 5 [Source:HGNC Symbol;Acc:HGNC:10779]
ENSG00000120156.22	9.15149	-6.75398	1.34282	2.81013e-14	4.02444e-12	TRUE	7010	ENSG00000120156	protein_coding	9	27109141	27230174	1	TEK	TEK receptor tyrosine kinase [Source:HGNC Symbol;Acc:HGNC:11724]
ENSG00000120217.14	20.1985	-1.23232	0.574536	0.000647893	0.009217	TRUE	29126	ENSG00000120217	protein_coding	9	5450503	5470566	1	CD274	CD274 molecule [Source:HGNC Symbol;Acc:HGNC:17635]
ENSG00000121068.14	32.1597	-11.3555	3.12408	8.57741e-24	3.70973e-21	TRUE	6909	ENSG00000121068	protein_coding	17	61399843	61409466	1	TBX2	T-box transcription factor 2 [Source:HGNC Symbol;Acc:HGNC:11597]
ENSG00000121207.12	46.294	1.25145	0.299586	1.15536e-06	4.32261e-05	TRUE	9227	ENSG00000121207	protein_coding	4	154626945	154753120	1	LRAT	lecithin retinol acyltransferase [Source:HGNC Symbol;Acc:HGNC:6685]
ENSG00000121552.4	6.69186	1.86754	0.743265	0.000357093	0.0056906	TRUE	1475	ENSG00000121552	protein_coding	3	122325248	122341969	1	CSTA	cystatin A [Source:HGNC Symbol;Acc:HGNC:2481]
ENSG00000121898.13	92.2674	1.82139	0.313612	2.92879e-10	2.27824e-08	TRUE	119587	ENSG00000121898	protein_coding	10	123706207	123940267	-1	CPXM2	carboxypeptidase X	M14 family member 2 [Source:HGNC Symbol;Acc:HGNC:26977]
ENSG00000122121.12	1557.49	1.04762	0.225406	1.39577e-07	6.43572e-06	TRUE	7512	ENSG00000122121	protein_coding	X	129738949	129769536	1	XPNPEP2	X-prolyl aminopeptidase 2 [Source:HGNC Symbol;Acc:HGNC:12823]
ENSG00000122122.10	7.88197	6.62836	1.39669	5.86038e-12	6.09283e-10	TRUE	54440	ENSG00000122122	protein_coding	X	129779949	129795201	1	SASH3	SAM and SH3 domain containing 3 [Source:HGNC Symbol;Acc:HGNC:15975]
ENSG00000122756.15	63.9664	2.00526	0.494965	2.13142e-06	7.44619e-05	TRUE	1271	ENSG00000122756	protein_coding	9	34551432	34590140	-1	CNTFR	ciliary neurotrophic factor receptor [Source:HGNC Symbol;Acc:HGNC:2170]
ENSG00000122861.16	658.953	-3.33615	0.370502	8.46681e-21	2.5788e-18	TRUE	5328	ENSG00000122861	protein_coding	10	73909177	73917496	1	PLAU	plasminogen activator	urokinase [Source:HGNC Symbol;Acc:HGNC:9052]
ENSG00000122862.5	66.1009	6.73146	0.724519	4.95725e-23	1.70159e-20	TRUE	5552	ENSG00000122862	protein_coding	10	69088103	69104805	1	SRGN	serglycin [Source:HGNC Symbol;Acc:HGNC:9361]
ENSG00000123329.20	5.98464	6.62306	1.33196	1.7149e-14	2.55757e-12	TRUE	64333	ENSG00000123329	protein_coding	12	57472264	57488814	-1	ARHGAP9	Rho GTPase activating protein 9 [Source:HGNC Symbol;Acc:HGNC:14130]
ENSG00000123338.13	12.8495	5.706	0.905256	2.29296e-14	3.32787e-12	TRUE	3071	ENSG00000123338	protein_coding	12	54497752	54548243	1	NCKAP1L	NCK associated protein 1 like [Source:HGNC Symbol;Acc:HGNC:4862]
ENSG00000123610.5	3.153	6.88652	2.68133	3.7908e-06	0.000121988	TRUE	7130	ENSG00000123610	protein_coding	2	151357592	151380046	1	TNFAIP6	TNF alpha induced protein 6 [Source:HGNC Symbol;Acc:HGNC:11898]
ENSG00000123643.14	595.44	1.09399	0.220485	2.9236e-08	1.55339e-06	TRUE	206358	ENSG00000123643	protein_coding	5	151437046	151492379	1	SLC36A1	solute carrier family 36 member 1 [Source:HGNC Symbol;Acc:HGNC:18761]
ENSG00000123838.11	17.9926	-2.99264	0.787524	5.4628e-06	0.000172206	TRUE	722	ENSG00000123838	protein_coding	1	207104233	207144972	1	C4BPA	complement component 4 binding protein alpha [Source:HGNC Symbol;Acc:HGNC:1325]
ENSG00000124092.13	2.2858	2.82397	1.00317	0.000203973	0.00360075	TRUE	140690	ENSG00000124092	protein_coding	20	57495966	57525652	-1	CTCFL	CCCTC-binding factor like [Source:HGNC Symbol;Acc:HGNC:16234]
ENSG00000124126.14	13.3641	3.00737	0.560082	5.05375e-09	3.10475e-07	TRUE	57580	ENSG00000124126	protein_coding	20	48624252	48827999	-1	PREX1	phosphatidylinositol-3	4	5-trisphosphate dependent Rac exchange factor 1 [Source:HGNC Symbol;Acc:HGNC:32594]
ENSG00000124140.15	4.94375	4.56332	0.989062	2.85022e-08	1.52187e-06	TRUE	57468	ENSG00000124140	protein_coding	20	46021690	46060150	1	SLC12A5	solute carrier family 12 member 5 [Source:HGNC Symbol;Acc:HGNC:13818]
ENSG00000124469.12	53.7853	-1.78766	0.453383	2.53861e-06	8.65889e-05	TRUE	1088	ENSG00000124469	protein_coding	19	42580243	42595055	-1	CEACAM8	CEA cell adhesion molecule 8 [Source:HGNC Symbol;Acc:HGNC:1820]
ENSG00000124557.14	89.5059	2.01941	0.390135	1.01846e-08	5.97434e-07	TRUE	696	ENSG00000124557	protein_coding	6	26500303	26510425	1	BTN1A1	butyrophilin subfamily 1 member A1 [Source:HGNC Symbol;Acc:HGNC:1135]
ENSG00000124731.13	14.896	2.12136	0.972044	0.000493665	0.00741429	TRUE	54210	ENSG00000124731	protein_coding	6	41267926	41286682	-1	TREM1	triggering receptor expressed on myeloid cells 1 [Source:HGNC Symbol;Acc:HGNC:17760]
ENSG00000125046.16	234.141	1.72728	0.299658	3.78634e-10	2.84305e-08	TRUE	51066	ENSG00000125046	protein_coding	3	8619386	8745040	-1	SSUH2	ssu-2 homolog [Source:HGNC Symbol;Acc:HGNC:24809]
ENSG00000125144.14	12.8694	1.64189	0.618222	0.00024589	0.00417676	TRUE	4495	ENSG00000125144	protein_coding	16	56666730	56668065	-1	MT1G	metallothionein 1G [Source:HGNC Symbol;Acc:HGNC:7399]
ENSG00000125148.7	233.362	-2.80899	0.429701	2.46508e-12	2.73371e-10	TRUE	4502	ENSG00000125148	protein_coding	16	56608584	56609497	1	MT2A	metallothionein 2A [Source:HGNC Symbol;Acc:HGNC:7406]
ENSG00000125810.10	4.1227	7.52472	2.78669	1.5718e-06	5.65241e-05	TRUE	22918	ENSG00000125810	protein_coding	20	23079360	23086324	-1	CD93	CD93 molecule [Source:HGNC Symbol;Acc:HGNC:15855]
ENSG00000125931.11	17.1235	-2.42895	0.342223	6.47673e-14	9.03609e-12	TRUE	4435	ENSG00000125931	protein_coding	X	72301638	72307187	-1	CITED1	Cbp/p300 interacting transactivator with Glu/Asp rich carboxy-terminal domain 1 [Source:HGNC Symbol;Acc:HGNC:1986]
ENSG00000125966.10	62.5141	1.59113	0.363759	5.24556e-07	2.15247e-05	TRUE	10893	ENSG00000125966	protein_coding	20	35226690	35276998	1	MMP24	matrix metallopeptidase 24 [Source:HGNC Symbol;Acc:HGNC:7172]
ENSG00000126218.12	204.062	1.18285	0.297334	2.77888e-06	9.31679e-05	TRUE	2159	ENSG00000126218	protein_coding	13	113122799	113149529	1	F10	coagulation factor X [Source:HGNC Symbol;Acc:HGNC:3528]
ENSG00000126264.10	9.82773	2.91405	0.498241	3.12483e-10	2.3941e-08	TRUE	10870	ENSG00000126264	protein_coding	19	35902529	35904377	1	HCST	hematopoietic cell signal transducer [Source:HGNC Symbol;Acc:HGNC:16977]
ENSG00000126561.18	180.527	-1.43426	0.348124	1.33924e-06	4.94217e-05	TRUE	6776	ENSG00000126561	protein_coding	17	42287547	42311943	1	STAT5A	signal transducer and activator of transcription 5A [Source:HGNC Symbol;Acc:HGNC:11366]
ENSG00000126759.14	7.76703	2.34855	1.00128	0.000293832	0.00484307	TRUE	5199	ENSG00000126759	protein_coding	X	47623172	47630305	-1	CFP	complement factor properdin [Source:HGNC Symbol;Acc:HGNC:8864]
ENSG00000126860.12	15.6301	5.37487	0.636202	5.04255e-18	1.17253e-15	TRUE	2123	ENSG00000126860	protein_coding	17	31316410	31321749	-1	EVI2A	ecotropic viral integration site 2A [Source:HGNC Symbol;Acc:HGNC:3499]
ENSG00000127084.19	7.7837	1.36301	0.913302	0.00214954	0.0235123	TRUE	89846	ENSG00000127084	protein_coding	9	92947523	93036236	1	FGD3	FYVE	RhoGEF and PH domain containing 3 [Source:HGNC Symbol;Acc:HGNC:16027]
ENSG00000127311.10	16.9504	-1.61312	0.277634	3.69314e-10	2.78272e-08	TRUE	92797	ENSG00000127311	protein_coding	12	66302493	66343643	1	HELB	DNA helicase B [Source:HGNC Symbol;Acc:HGNC:17196]
ENSG00000127920.6	38.1069	-6.12214	0.675056	2.15964e-20	6.14503e-18	TRUE	2791	ENSG00000127920	protein_coding	7	93921735	93928610	1	GNG11	G protein subunit gamma 11 [Source:HGNC Symbol;Acc:HGNC:4403]
ENSG00000127954.13	21.7762	-3.29004	0.7434	3.33237e-07	1.41855e-05	TRUE	79689	ENSG00000127954	protein_coding	7	88270892	88306894	-1	STEAP4	STEAP4 metalloreductase [Source:HGNC Symbol;Acc:HGNC:21923]
ENSG00000127990.19	14.8756	-1.40763	0.636509	0.000570756	0.00832834	TRUE	8910	ENSG00000127990	protein_coding	7	94524204	94656572	-1	SGCE	sarcoglycan epsilon [Source:HGNC Symbol;Acc:HGNC:10808]
ENSG00000128578.10	840.55	-1.39207	0.310399	2.67502e-07	1.17576e-05	TRUE	57464	ENSG00000128578	protein_coding	7	129434432	129488399	1	STRIP2	striatin interacting protein 2 [Source:HGNC Symbol;Acc:HGNC:22209]
ENSG00000128591.17	166.786	-2.08729	0.391112	3.2178e-09	2.05265e-07	TRUE	2318	ENSG00000128591	protein_coding	7	128830406	128859274	1	FLNC	filamin C [Source:HGNC Symbol;Acc:HGNC:3756]
ENSG00000128815.20	8.57802	8.99074	2.87266	4.06227e-10	3.00845e-08	TRUE	57705	ENSG00000128815	protein_coding	10	48684873	48982956	1	WDFY4	WDFY family member 4 [Source:HGNC Symbol;Acc:HGNC:29323]
ENSG00000128917.8	38.6723	-3.17851	0.567872	9.30534e-10	6.61934e-08	TRUE	54567	ENSG00000128917	protein_coding	15	40929340	40939073	1	DLL4	delta like canonical Notch ligand 4 [Source:HGNC Symbol;Acc:HGNC:2910]
ENSG00000128965.13	139.588	-1.38955	0.481344	0.000109904	0.00215668	TRUE	79094	ENSG00000128965	protein_coding	15	40952962	40956512	1	CHAC1	ChaC glutathione specific gamma-glutamylcyclotransferase 1 [Source:HGNC Symbol;Acc:HGNC:28680]
ENSG00000129214.15	6.21575	1.16003	0.80419	0.00281839	0.0290642	TRUE	6462	ENSG00000129214	protein_coding	17	7613946	7633382	1	SHBG	sex hormone binding globulin [Source:HGNC Symbol;Acc:HGNC:10839]
ENSG00000129450.9	2.7412	6.81148	2.63294	1.54185e-06	5.57567e-05	TRUE	27180	ENSG00000129450	protein_coding	19	51124906	51136651	1	SIGLEC9	sialic acid binding Ig like lectin 9 [Source:HGNC Symbol;Acc:HGNC:10878]
ENSG00000130203.10	120.74	3.86558	0.332216	1.41138e-32	2.03475e-29	TRUE	348	ENSG00000130203	protein_coding	19	44905791	44909393	1	APOE	apolipoprotein E [Source:HGNC Symbol;Acc:HGNC:613]
ENSG00000130270.16	76.1638	-1.01219	0.380888	0.00022261	0.00386663	TRUE	148229	ENSG00000130270	protein_coding	19	1782075	1812276	-1	ATP8B3	ATPase phospholipid transporting 8B3 [Source:HGNC Symbol;Acc:HGNC:13535]
ENSG00000130508.11	104.872	-9.50774	1.38624	5.16799e-26	2.86559e-23	TRUE	7837	ENSG00000130508	protein_coding	2	1631887	1744852	-1	PXDN	peroxidasin [Source:HGNC Symbol;Acc:HGNC:14966]
ENSG00000130592.17	58.2275	7.13245	0.748078	1.589e-26	9.81777e-24	TRUE	4046	ENSG00000130592	protein_coding	11	1850904	1892267	1	LSP1	lymphocyte specific protein 1 [Source:HGNC Symbol;Acc:HGNC:6707]
ENSG00000130635.17	66.6512	-6.69136	0.773661	7.62443e-20	2.03522e-17	TRUE	1289	ENSG00000130635	protein_coding	9	134641803	134844843	1	COL5A1	collagen type V alpha 1 chain [Source:HGNC Symbol;Acc:HGNC:2209]
ENSG00000131015.5	7.72754	-1.34597	0.443814	9.74142e-05	0.00194874	TRUE	80328	ENSG00000131015	protein_coding	6	149942014	149949235	1	ULBP2	UL16 binding protein 2 [Source:HGNC Symbol;Acc:HGNC:14894]
ENSG00000131042.15	21.3119	10.4661	2.88819	1.81305e-23	6.6453e-21	TRUE	10288	ENSG00000131042	protein_coding	19	54273812	54281184	-1	LILRB2	leukocyte immunoglobulin like receptor B2 [Source:HGNC Symbol;Acc:HGNC:6606]
ENSG00000131355.15	3.69215	7.4959	2.63191	2.65629e-09	1.74067e-07	TRUE	84658	ENSG00000131355	protein_coding	19	14619117	14690027	-1	ADGRE3	adhesion G protein-coupled receptor E3 [Source:HGNC Symbol;Acc:HGNC:23647]
ENSG00000131373.15	162.093	1.1836	0.23132	1.41155e-08	8.07531e-07	TRUE	26061	ENSG00000131373	protein_coding	3	15560699	15601852	-1	HACL1	2-hydroxyacyl-CoA lyase 1 [Source:HGNC Symbol;Acc:HGNC:17856]
ENSG00000131482.10	125.281	2.43191	0.806823	8.30593e-05	0.00169886	TRUE	2538	ENSG00000131482	protein_coding	17	42900797	42914438	1	G6PC1	glucose-6-phosphatase catalytic subunit 1 [Source:HGNC Symbol;Acc:HGNC:4056]
ENSG00000132677.13	3.10514	4.72265	1.61766	1.26285e-05	0.000347888	TRUE	57127	ENSG00000132677	protein_coding	1	156369211	156385219	1	RHBG	Rh family B glycoprotein [Source:HGNC Symbol;Acc:HGNC:14572]
ENSG00000132688.11	40.7598	-4.09521	0.524395	1.77791e-16	3.55994e-14	TRUE	10763	ENSG00000132688	protein_coding	1	156668763	156677407	-1	NES	nestin [Source:HGNC Symbol;Acc:HGNC:7756]
ENSG00000132702.13	13.8193	1.34282	0.695071	0.0011891	0.0148723	TRUE	60484	ENSG00000132702	protein_coding	1	156619331	156625725	1	HAPLN2	hyaluronan and proteoglycan link protein 2 [Source:HGNC Symbol;Acc:HGNC:17410]
ENSG00000132965.10	36.9712	2.84418	0.464912	5.68351e-11	5.03713e-09	TRUE	241	ENSG00000132965	protein_coding	13	30713478	30764426	1	ALOX5AP	arachidonate 5-lipoxygenase activating protein [Source:HGNC Symbol;Acc:HGNC:436]
ENSG00000133048.13	323.163	5.56999	0.315333	5.7041e-71	6.16755e-67	TRUE	1116	ENSG00000133048	protein_coding	1	203178931	203186704	-1	CHI3L1	chitinase 3 like 1 [Source:HGNC Symbol;Acc:HGNC:1932]
ENSG00000133063.16	160.107	10.8287	1.03452	6.80772e-48	3.68042e-44	TRUE	1118	ENSG00000133063	protein_coding	1	203212827	203273641	-1	CHIT1	chitinase 1 [Source:HGNC Symbol;Acc:HGNC:1936]
ENSG00000133110.15	15.7055	-9.89136	3.00523	1.35427e-14	2.04798e-12	TRUE	10631	ENSG00000133110	protein_coding	13	37562583	37598844	-1	POSTN	periostin [Source:HGNC Symbol;Acc:HGNC:16953]
ENSG00000133475.19	7.04211	2.57575	0.786147	4.42203e-05	0.00100448	TRUE	NA	ENSG00000133475	transcribed_unprocessed_pseudogene	22	21207973	21225554	-1	GGT2P	gamma-glutamyltransferase 2	pseudogene [Source:HGNC Symbol;Acc:HGNC:4251]
ENSG00000133561.15	1.76835	3.38956	1.36435	0.000348683	0.005573	TRUE	474344	ENSG00000133561	protein_coding	7	150625375	150632648	-1	GIMAP6	GTPase	IMAP family member 6 [Source:HGNC Symbol;Acc:HGNC:21918]
ENSG00000133574.10	4.40551	7.33186	2.59395	1.12052e-09	7.89293e-08	TRUE	55303	ENSG00000133574	protein_coding	7	150567369	150573953	1	GIMAP4	GTPase	IMAP family member 4 [Source:HGNC Symbol;Acc:HGNC:21872]
ENSG00000134013.16	178.557	-4.88535	0.487508	1.73296e-25	9.14029e-23	TRUE	4017	ENSG00000134013	protein_coding	8	23296897	23425328	-1	LOXL2	lysyl oxidase like 2 [Source:HGNC Symbol;Acc:HGNC:6666]
ENSG00000134028.14	39.388	11.8152	2.99723	4.75903e-34	8.57617e-31	TRUE	27299	ENSG00000134028	protein_coding	8	24384285	24406013	1	ADAMDEC1	ADAM like decysin 1 [Source:HGNC Symbol;Acc:HGNC:16299]
ENSG00000134042.14	15.8585	2.61766	0.431111	7.24493e-11	6.16817e-09	TRUE	83876	ENSG00000134042	protein_coding	18	50795120	50825402	-1	MRO	maestro [Source:HGNC Symbol;Acc:HGNC:24121]
ENSG00000134184.13	7.17089	1.86998	1.29978	0.00293163	0.0298477	TRUE	2944	ENSG00000134184	protein_coding	1	109687814	109709039	1	GSTM1	glutathione S-transferase mu 1 [Source:HGNC Symbol;Acc:HGNC:4632]
ENSG00000134215.16	2.38945	2.46555	1.0826	0.000955902	0.0125586	TRUE	10451	ENSG00000134215	protein_coding	1	107571161	107965180	-1	VAV3	vav guanine nucleotide exchange factor 3 [Source:HGNC Symbol;Acc:HGNC:12659]
ENSG00000134256.13	8.76473	2.40442	0.84299	7.5148e-05	0.00157012	TRUE	9398	ENSG00000134256	protein_coding	1	117001750	117036552	1	CD101	CD101 molecule [Source:HGNC Symbol;Acc:HGNC:5949]
ENSG00000134258.18	64.8536	-1.67973	0.398186	8.55589e-07	3.29806e-05	TRUE	79679	ENSG00000134258	protein_coding	1	117143587	117210960	-1	VTCN1	V-set domain containing T cell activation inhibitor 1 [Source:HGNC Symbol;Acc:HGNC:28873]
ENSG00000134317.18	356.9	-1.1868	0.344487	1.84702e-05	0.000482389	TRUE	29841	ENSG00000134317	protein_coding	2	9951693	10002277	1	GRHL1	grainyhead like transcription factor 1 [Source:HGNC Symbol;Acc:HGNC:17923]
ENSG00000134516.20	7.45469	3.41615	0.855323	2.62822e-06	8.92234e-05	TRUE	1794	ENSG00000134516	protein_coding	5	169637268	170083382	1	DOCK2	dedicator of cytokinesis 2 [Source:HGNC Symbol;Acc:HGNC:2988]
ENSG00000134668.13	52.0813	-1.80992	0.374997	5.20459e-08	2.60531e-06	TRUE	90853	ENSG00000134668	protein_coding	1	31790422	31816022	-1	SPOCD1	SPOC domain containing 1 [Source:HGNC Symbol;Acc:HGNC:26338]
ENSG00000134802.18	16.9675	3.55733	0.533878	2.31758e-12	2.58339e-10	TRUE	29015	ENSG00000134802	protein_coding	11	57406954	57427580	-1	SLC43A3	solute carrier family 43 member 3 [Source:HGNC Symbol;Acc:HGNC:17466]
ENSG00000134830.6	3.05117	3.50254	1.09918	7.28202e-05	0.00153184	TRUE	27202	ENSG00000134830	protein_coding	19	47332175	47347329	1	C5AR2	complement C5a receptor 2 [Source:HGNC Symbol;Acc:HGNC:4527]
ENSG00000134954.14	611.142	-1.14137	0.411071	0.000154811	0.00288603	TRUE	2113	ENSG00000134954	protein_coding	11	128458761	128587558	-1	ETS1	ETS proto-oncogene 1	transcription factor [Source:HGNC Symbol;Acc:HGNC:3488]
ENSG00000134955.12	46.6116	1.1082	0.624988	0.00160005	0.0186428	TRUE	219855	ENSG00000134955	protein_coding	11	125063302	125090516	1	SLC37A2	solute carrier family 37 member 2 [Source:HGNC Symbol;Acc:HGNC:20644]
ENSG00000135074.16	138.913	-1.69483	0.275701	3.12398e-11	2.88701e-09	TRUE	8728	ENSG00000135074	protein_coding	5	157395534	157575775	-1	ADAM19	ADAM metallopeptidase domain 19 [Source:HGNC Symbol;Acc:HGNC:197]
ENSG00000135077.10	8.10502	5.87871	0.995	1.33107e-15	2.32132e-13	TRUE	84868	ENSG00000135077	protein_coding	5	157085422	157142869	-1	HAVCR2	hepatitis A virus cellular receptor 2 [Source:HGNC Symbol;Acc:HGNC:18437]
ENSG00000135218.19	36.9522	2.26518	0.369417	1.74799e-11	1.6843e-09	TRUE	948	ENSG00000135218	protein_coding	7	80369575	80679277	1	CD36	CD36 molecule [Source:HGNC Symbol;Acc:HGNC:1663]
ENSG00000135220.11	593.548	2.23344	0.274726	2.18348e-17	4.8678e-15	TRUE	79799	ENSG00000135220	protein_coding	4	68928463	68951804	-1	UGT2A3	UDP glucuronosyltransferase family 2 member A3 [Source:HGNC Symbol;Acc:HGNC:28528]
ENSG00000135476.12	114.866	1.85272	0.522364	1.4351e-05	0.000386476	TRUE	9700	ENSG00000135476	protein_coding	12	53268299	53293638	1	ESPL1	extra spindle pole bodies like 1	separase [Source:HGNC Symbol;Acc:HGNC:16856]
ENSG00000135638.14	5.74515	2.03421	0.726194	0.000181353	0.00327632	TRUE	2016	ENSG00000135638	protein_coding	2	72916260	72936071	1	EMX1	empty spiracles homeobox 1 [Source:HGNC Symbol;Acc:HGNC:3340]
ENSG00000135678.12	890.482	-1.75931	0.291771	6.37795e-11	5.58393e-09	TRUE	1368	ENSG00000135678	protein_coding	12	68842197	68971570	-1	CPM	carboxypeptidase M [Source:HGNC Symbol;Acc:HGNC:2311]
ENSG00000135697.10	393.416	1.03921	0.202746	1.3186e-08	7.56359e-07	TRUE	53630	ENSG00000135697	protein_coding	16	81238689	81291142	1	BCO1	beta-carotene oxygenase 1 [Source:HGNC Symbol;Acc:HGNC:13815]
ENSG00000135838.14	28.8243	1.40829	0.491532	0.000106702	0.00210917	TRUE	80896	ENSG00000135838	protein_coding	1	182789293	182830384	1	NPL	N-acetylneuraminate pyruvate lyase [Source:HGNC Symbol;Acc:HGNC:16781]
ENSG00000135929.9	218.793	1.64056	0.259693	1.29478e-11	1.26695e-09	TRUE	1593	ENSG00000135929	protein_coding	2	218781749	218815293	1	CYP27A1	cytochrome P450 family 27 subfamily A member 1 [Source:HGNC Symbol;Acc:HGNC:2605]
ENSG00000136011.15	7.94359	2.08373	1.22493	0.00164633	0.0190997	TRUE	55576	ENSG00000136011	protein_coding	12	103587273	103766719	1	STAB2	stabilin 2 [Source:HGNC Symbol;Acc:HGNC:18629]
ENSG00000136040.9	4.82004	2.38275	0.907285	0.000215928	0.00377191	TRUE	10154	ENSG00000136040	protein_coding	12	94148577	94307675	1	PLXNC1	plexin C1 [Source:HGNC Symbol;Acc:HGNC:9106]
ENSG00000136167.15	66.9475	8.99011	1.0387	6.71394e-31	6.5995e-28	TRUE	3936	ENSG00000136167	protein_coding	13	46125920	46211871	-1	LCP1	lymphocyte cytosolic protein 1 [Source:HGNC Symbol;Acc:HGNC:6528]
ENSG00000136235.17	171.215	5.42422	0.438368	5.08624e-37	1.57129e-33	TRUE	10457	ENSG00000136235	protein_coding	7	23235967	23275108	1	GPNMB	glycoprotein nmb [Source:HGNC Symbol;Acc:HGNC:4462]
ENSG00000136286.16	19.1911	3.52351	0.634549	1.75439e-09	1.18558e-07	TRUE	64005	ENSG00000136286	protein_coding	7	44962662	44979088	-1	MYO1G	myosin IG [Source:HGNC Symbol;Acc:HGNC:13880]
ENSG00000136404.16	2.91281	6.96931	2.58049	4.99335e-08	2.51119e-06	TRUE	53346	ENSG00000136404	protein_coding	15	83107572	83144854	1	TM6SF1	transmembrane 6 superfamily member 1 [Source:HGNC Symbol;Acc:HGNC:11860]
ENSG00000136872.21	6169.66	1.45656	0.305753	8.26162e-08	3.97901e-06	TRUE	229	ENSG00000136872	protein_coding	9	101420560	101449664	-1	ALDOB	aldolase	fructose-bisphosphate B [Source:HGNC Symbol;Acc:HGNC:417]
ENSG00000137331.12	862.996	-1.85853	0.346769	3.20702e-09	2.05183e-07	TRUE	8870	ENSG00000137331	protein_coding	6	30743199	30744548	-1	IER3	immediate early response 3 [Source:HGNC Symbol;Acc:HGNC:5392]
ENSG00000137462.10	13.4958	2.18067	1.07966	0.000470806	0.00714469	TRUE	7097	ENSG00000137462	protein_coding	4	153684050	153706260	1	TLR2	toll like receptor 2 [Source:HGNC Symbol;Acc:HGNC:11848]
ENSG00000137726.17	4.53662	3.32353	1.0922	1.80258e-05	0.000472496	TRUE	53826	ENSG00000137726	protein_coding	11	117836976	117877486	-1	FXYD6	FXYD domain containing ion transport regulator 6 [Source:HGNC Symbol;Acc:HGNC:4030]
ENSG00000137752.25	141.625	-1.01617	0.277206	8.47777e-06	0.000248754	TRUE	834	ENSG00000137752	protein_coding	11	105025397	105035250	-1	CASP1	caspase 1 [Source:HGNC Symbol;Acc:HGNC:1499]
ENSG00000137757.11	341.622	-1.58466	0.399474	2.48496e-06	8.51622e-05	TRUE	838	ENSG00000137757	protein_coding	11	104994235	105023168	-1	CASP5	caspase 5 [Source:HGNC Symbol;Acc:HGNC:1506]
ENSG00000137860.12	13.236	1.99531	0.54074	8.33258e-06	0.000245159	TRUE	9153	ENSG00000137860	protein_coding	15	45252234	45277846	1	SLC28A2	solute carrier family 28 member 2 [Source:HGNC Symbol;Acc:HGNC:11002]
ENSG00000138030.14	71.8071	1.10709	0.297358	7.73077e-06	0.000231228	TRUE	3795	ENSG00000138030	protein_coding	2	27086772	27100762	1	KHK	ketohexokinase [Source:HGNC Symbol;Acc:HGNC:6315]
ENSG00000138061.13	26.4336	5.84897	0.737411	1.887e-16	3.70966e-14	TRUE	1545	ENSG00000138061	protein_coding	2	38066973	38109902	-1	CYP1B1	cytochrome P450 family 1 subfamily B member 1 [Source:HGNC Symbol;Acc:HGNC:2597]
ENSG00000138080.14	36.7703	-3.12369	0.555032	7.15415e-10	5.15695e-08	TRUE	11117	ENSG00000138080	protein_coding	2	27078615	27086403	1	EMILIN1	elastin microfibril interfacer 1 [Source:HGNC Symbol;Acc:HGNC:19880]
ENSG00000138109.11	1378.12	1.09635	0.206996	5.25309e-09	3.21808e-07	TRUE	1559	ENSG00000138109	protein_coding	10	94938658	94990091	1	CYP2C9	cytochrome P450 family 2 subfamily C member 9 [Source:HGNC Symbol;Acc:HGNC:2623]
ENSG00000138315.13	62.8386	1.16996	0.218324	3.60471e-09	2.25948e-07	TRUE	170392	ENSG00000138315	protein_coding	10	72893584	72933036	1	OIT3	oncoprotein induced transcript 3 [Source:HGNC Symbol;Acc:HGNC:29953]
ENSG00000138646.9	12.2975	1.18005	0.593892	0.00111286	0.014123	TRUE	51191	ENSG00000138646	protein_coding	4	88457119	88506163	1	HERC5	HECT and RLD domain containing E3 ubiquitin protein ligase 5 [Source:HGNC Symbol;Acc:HGNC:24368]
ENSG00000138685.18	10.0191	-2.87368	0.617071	1.29353e-07	6.00271e-06	TRUE	2247	ENSG00000138685	protein_coding	4	122826682	122898236	1	FGF2	fibroblast growth factor 2 [Source:HGNC Symbol;Acc:HGNC:3676]
ENSG00000138823.14	2426.61	1.46333	0.275433	5.28278e-09	3.22712e-07	TRUE	4547	ENSG00000138823	protein_coding	4	99564081	99623997	1	MTTP	microsomal triglyceride transfer protein [Source:HGNC Symbol;Acc:HGNC:7467]
ENSG00000138964.18	8.36554	6.12424	1.05312	2.80952e-14	4.02444e-12	TRUE	64098	ENSG00000138964	protein_coding	22	44172956	44219533	1	PARVG	parvin gamma [Source:HGNC Symbol;Acc:HGNC:14654]
ENSG00000139289.15	1317.16	-1.21123	0.228053	4.31141e-09	2.68687e-07	TRUE	22822	ENSG00000139289	protein_coding	12	76025447	76031776	-1	PHLDA1	pleckstrin homology like domain family A member 1 [Source:HGNC Symbol;Acc:HGNC:8933]
ENSG00000139508.15	374.216	1.00795	0.185416	2.46877e-09	1.62271e-07	TRUE	283537	ENSG00000139508	protein_coding	13	28700064	28718970	-1	SLC46A3	solute carrier family 46 member 3 [Source:HGNC Symbol;Acc:HGNC:27501]
ENSG00000139572.4	4.0615	7.60532	2.79086	1.10424e-06	4.14568e-05	TRUE	53831	ENSG00000139572	protein_coding	12	54362445	54364487	-1	GPR84	G protein-coupled receptor 84 [Source:HGNC Symbol;Acc:HGNC:4535]
ENSG00000139880.21	56.297	-1.10264	0.299171	7.26649e-06	0.00021916	TRUE	64403	ENSG00000139880	protein_coding	14	23047062	23057538	-1	CDH24	cadherin 24 [Source:HGNC Symbol;Acc:HGNC:14265]
ENSG00000139926.16	29.5142	-2.20986	0.547944	6.63808e-07	2.6583e-05	TRUE	122786	ENSG00000139926	protein_coding	14	51489100	51730727	1	FRMD6	FERM domain containing 6 [Source:HGNC Symbol;Acc:HGNC:19839]
ENSG00000139970.18	1.96762	6.05973	2.56463	2.08112e-05	0.000536404	TRUE	6252	ENSG00000139970	protein_coding	14	59595976	59870776	-1	RTN1	reticulon 1 [Source:HGNC Symbol;Acc:HGNC:10467]
ENSG00000140030.6	8.32781	1.70818	0.394864	7.14044e-07	2.82289e-05	TRUE	8477	ENSG00000140030	protein_coding	14	88005135	88014811	1	GPR65	G protein-coupled receptor 65 [Source:HGNC Symbol;Acc:HGNC:4517]
ENSG00000140274.14	16246.4	-2.62548	0.673702	2.87868e-06	9.62156e-05	TRUE	405753	ENSG00000140274	protein_coding	15	45114326	45118421	1	DUOXA2	dual oxidase maturation factor 2 [Source:HGNC Symbol;Acc:HGNC:32698]
ENSG00000140279.13	45219.7	-1.99921	0.529849	5.04415e-06	0.000159473	TRUE	50506	ENSG00000140279	protein_coding	15	45092650	45114172	-1	DUOX2	dual oxidase 2 [Source:HGNC Symbol;Acc:HGNC:13273]
ENSG00000140379.9	11.501	4.72221	0.773148	6.87311e-11	5.89805e-09	TRUE	597	ENSG00000140379	protein_coding	15	79960892	79971196	-1	BCL2A1	BCL2 related protein A1 [Source:HGNC Symbol;Acc:HGNC:991]
ENSG00000140386.13	144.698	1.05344	0.278474	5.75423e-06	0.000180276	TRUE	49855	ENSG00000140386	protein_coding	15	76347904	76905444	-1	SCAPER	S-phase cyclin A associated protein in the ER [Source:HGNC Symbol;Acc:HGNC:13081]
ENSG00000140678.17	29.0304	5.12559	0.5259	2.62224e-23	9.45099e-21	TRUE	3687	ENSG00000140678	protein_coding	16	31355134	31382999	1	ITGAX	integrin subunit alpha X [Source:HGNC Symbol;Acc:HGNC:6152]
ENSG00000140682.19	37.7056	-1.39514	0.406518	1.90976e-05	0.000496376	TRUE	7041	ENSG00000140682	protein_coding	16	31471585	31477960	1	TGFB1I1	transforming growth factor beta 1 induced transcript 1 [Source:HGNC Symbol;Acc:HGNC:11767]
ENSG00000140749.9	17.1244	3.12839	0.515264	1.22579e-10	9.928e-09	TRUE	10261	ENSG00000140749	protein_coding	16	21639550	21652608	-1	IGSF6	immunoglobulin superfamily member 6 [Source:HGNC Symbol;Acc:HGNC:5953]
ENSG00000140937.14	6.75109	-7.6128	2.70644	6.63534e-10	4.81507e-08	TRUE	1009	ENSG00000140937	protein_coding	16	64943753	65126112	-1	CDH11	cadherin 11 [Source:HGNC Symbol;Acc:HGNC:1750]
ENSG00000140968.12	28.0561	1.014	0.572128	0.00171947	0.0198101	TRUE	3394	ENSG00000140968	protein_coding	16	85899116	85922606	1	IRF8	interferon regulatory factor 8 [Source:HGNC Symbol;Acc:HGNC:5358]
ENSG00000141434.12	492.55	1.47667	0.422465	1.77298e-05	0.000465865	TRUE	4225	ENSG00000141434	protein_coding	18	32185069	32220404	1	MEP1B	meprin A subunit beta [Source:HGNC Symbol;Acc:HGNC:7020]
ENSG00000141480.18	273.026	1.26303	0.274889	1.8764e-07	8.45357e-06	TRUE	409	ENSG00000141480	protein_coding	17	4710596	4721499	1	ARRB2	arrestin beta 2 [Source:HGNC Symbol;Acc:HGNC:712]
ENSG00000141506.15	6.55461	6.64832	1.3405	4.29331e-14	6.10809e-12	TRUE	23533	ENSG00000141506	protein_coding	17	8878911	8965712	-1	PIK3R5	phosphoinositide-3-kinase regulatory subunit 5 [Source:HGNC Symbol;Acc:HGNC:30035]
ENSG00000141756.20	57.6865	-6.61795	0.658156	5.41544e-25	2.66157e-22	TRUE	60681	ENSG00000141756	protein_coding	17	41812680	41823213	1	FKBP10	FKBP prolyl isomerase 10 [Source:HGNC Symbol;Acc:HGNC:18169]
ENSG00000141968.8	11.6056	1.65396	0.465771	1.5295e-05	0.000408844	TRUE	7409	ENSG00000141968	protein_coding	19	6772708	6857366	1	VAV1	vav guanine nucleotide exchange factor 1 [Source:HGNC Symbol;Acc:HGNC:12657]
ENSG00000142173.17	762.606	-2.70783	0.700464	3.30203e-06	0.00010852	TRUE	1292	ENSG00000142173	protein_coding	21	46098112	46132848	1	COL6A2	collagen type VI alpha 2 chain [Source:HGNC Symbol;Acc:HGNC:2212]
ENSG00000142185.18	6.22143	3.22928	0.574942	1.69345e-09	1.15523e-07	TRUE	7226	ENSG00000142185	protein_coding	21	44350163	44443081	1	TRPM2	transient receptor potential cation channel subfamily M member 2 [Source:HGNC Symbol;Acc:HGNC:12339]
ENSG00000142303.14	3.91339	2.28225	0.899027	0.00027367	0.00457705	TRUE	81794	ENSG00000142303	protein_coding	19	8580240	8610735	-1	ADAMTS10	ADAM metallopeptidase with thrombospondin type 1 motif 10 [Source:HGNC Symbol;Acc:HGNC:13201]
ENSG00000142347.20	33.4522	2.02248	0.476466	4.9919e-07	2.06801e-05	TRUE	4542	ENSG00000142347	protein_coding	19	8520778	8577442	-1	MYO1F	myosin IF [Source:HGNC Symbol;Acc:HGNC:7600]
ENSG00000142512.15	8.16166	8.71089	2.79922	6.83842e-11	5.89167e-09	TRUE	89790	ENSG00000142512	protein_coding	19	51410020	51417803	-1	SIGLEC10	sialic acid binding Ig like lectin 10 [Source:HGNC Symbol;Acc:HGNC:15620]
ENSG00000142583.18	28.4008	4.23262	0.470621	8.87819e-21	2.66654e-18	TRUE	6518	ENSG00000142583	protein_coding	1	9035106	9088478	-1	SLC2A5	solute carrier family 2 member 5 [Source:HGNC Symbol;Acc:HGNC:11010]
ENSG00000142621.21	49.7527	-1.05796	0.974621	0.00304981	0.0305052	TRUE	114827	ENSG00000142621	protein_coding	1	15236521	15400283	1	FHAD1	forkhead associated phosphopeptide binding domain 1 [Source:HGNC Symbol;Acc:HGNC:29408]
ENSG00000142871.18	160.378	-1.92905	0.304493	9.4481e-12	9.50303e-10	TRUE	3491	ENSG00000142871	protein_coding	1	85580761	85584589	1	CCN1	cellular communication network factor 1 [Source:HGNC Symbol;Acc:HGNC:2654]
ENSG00000143110.12	20.9891	2.78889	0.403507	2.12251e-13	2.81591e-11	TRUE	128346	ENSG00000143110	protein_coding	1	111473792	111478512	1	C1orf162	chromosome 1 open reading frame 162 [Source:HGNC Symbol;Acc:HGNC:28344]
ENSG00000143119.14	30.2699	2.23083	0.472436	1.20337e-07	5.62051e-06	TRUE	963	ENSG00000143119	protein_coding	1	110871188	110899922	1	CD53	CD53 molecule [Source:HGNC Symbol;Acc:HGNC:1686]
ENSG00000143217.9	497.519	-1.09185	0.254996	6.6734e-07	2.65997e-05	TRUE	81607	ENSG00000143217	protein_coding	1	161070998	161089558	-1	NECTIN4	nectin cell adhesion molecule 4 [Source:HGNC Symbol;Acc:HGNC:19688]
ENSG00000143226.16	24.2512	10.5635	2.92503	1.36196e-20	3.92699e-18	TRUE	2212	ENSG00000143226	protein_coding	1	161505430	161524013	1	FCGR2A	Fc gamma receptor IIa [Source:HGNC Symbol;Acc:HGNC:3616]
ENSG00000143257.12	64.3595	1.40493	0.364974	4.61319e-06	0.000147574	TRUE	9970	ENSG00000143257	protein_coding	1	161229666	161238244	-1	NR1I3	nuclear receptor subfamily 1 group I member 3 [Source:HGNC Symbol;Acc:HGNC:7969]
ENSG00000143382.16	326.543	-1.50006	0.257124	2.18377e-10	1.71724e-08	TRUE	54507	ENSG00000143382	protein_coding	1	150549369	150560937	1	ADAMTSL4	ADAMTS like 4 [Source:HGNC Symbol;Acc:HGNC:19706]
ENSG00000143387.14	147.476	-1.01053	0.407214	0.000341187	0.00548971	TRUE	1513	ENSG00000143387	protein_coding	1	150794880	150809577	-1	CTSK	cathepsin K [Source:HGNC Symbol;Acc:HGNC:2536]
ENSG00000143434.17	80.6477	1.38736	0.434323	4.58452e-05	0.00103165	TRUE	10500	ENSG00000143434	protein_coding	1	151131685	151146631	-1	SEMA6C	semaphorin 6C [Source:HGNC Symbol;Acc:HGNC:10740]
ENSG00000143515.20	346.81	1.71179	0.881543	0.00118195	0.0148171	TRUE	57198	ENSG00000143515	protein_coding	1	154325525	154351304	1	ATP8B2	ATPase phospholipid transporting 8B2 [Source:HGNC Symbol;Acc:HGNC:13534]
ENSG00000143546.10	77.8189	12.8946	3.13707	2.54193e-31	2.74846e-28	TRUE	6279	ENSG00000143546	protein_coding	1	153390032	153391073	-1	S100A8	S100 calcium binding protein A8 [Source:HGNC Symbol;Acc:HGNC:10498]
ENSG00000143851.16	3.57278	5.1751	1.38387	7.71247e-08	3.73951e-06	TRUE	5778	ENSG00000143851	protein_coding	1	202147013	202161588	-1	PTPN7	protein tyrosine phosphatase non-receptor type 7 [Source:HGNC Symbol;Acc:HGNC:9659]
ENSG00000144407.10	23.3349	1.35973	0.413357	3.48517e-05	0.000824241	TRUE	5746	ENSG00000144407	protein_coding	2	208359714	208854503	1	PTH2R	parathyroid hormone 2 receptor [Source:HGNC Symbol;Acc:HGNC:9609]
ENSG00000144410.5	17.5822	2.23662	0.634481	1.65482e-05	0.000438547	TRUE	130749	ENSG00000144410	protein_coding	2	206939518	206969474	1	CPO	carboxypeptidase O [Source:HGNC Symbol;Acc:HGNC:21011]
ENSG00000144824.21	234.368	-1.64035	0.23754	2.02229e-13	2.69951e-11	TRUE	90102	ENSG00000144824	protein_coding	3	111732497	111976517	1	PHLDB2	pleckstrin homology like domain family B member 2 [Source:HGNC Symbol;Acc:HGNC:29573]
ENSG00000144843.12	2.77606	1.24817	1.4106	0.00380037	0.0359821	TRUE	141	ENSG00000144843	protein_coding	3	119579268	119589945	1	ADPRH	ADP-ribosylarginine hydrolase [Source:HGNC Symbol;Acc:HGNC:269]
ENSG00000144893.13	10.0802	3.6299	1.11608	3.67805e-05	0.000859869	TRUE	116931	ENSG00000144893	protein_coding	3	151085286	151437072	1	MED12L	mediator complex subunit 12L [Source:HGNC Symbol;Acc:HGNC:16050]
ENSG00000145113.22	88.1075	-3.43501	0.533705	3.9296e-12	4.20681e-10	TRUE	4585	ENSG00000145113	protein_coding	3	195746765	195811973	-1	MUC4	mucin 4	cell surface associated [Source:HGNC Symbol;Acc:HGNC:7514]
ENSG00000145384.4	867.952	1.40094	0.185011	1.81128e-15	3.06006e-13	TRUE	2169	ENSG00000145384	protein_coding	4	119317250	119322138	-1	FABP2	fatty acid binding protein 2 [Source:HGNC Symbol;Acc:HGNC:3556]
ENSG00000145416.14	13.1189	2.31832	0.605987	7.94205e-06	0.000235592	TRUE	55016	ENSG00000145416	protein_coding	4	163524298	164384050	-1	MARCHF1	membrane associated ring-CH-type finger 1 [Source:HGNC Symbol;Acc:HGNC:26077]
ENSG00000145476.16	481.859	1.02388	0.325247	5.78598e-05	0.00125247	TRUE	285440	ENSG00000145476	protein_coding	4	186191567	186213463	1	CYP4V2	cytochrome P450 family 4 subfamily V member 2 [Source:HGNC Symbol;Acc:HGNC:23198]
ENSG00000145779.8	473.689	-1.29462	0.40723	4.531e-05	0.00102279	TRUE	25816	ENSG00000145779	protein_coding	5	119268692	119399688	1	TNFAIP8	TNF alpha induced protein 8 [Source:HGNC Symbol;Acc:HGNC:17260]
ENSG00000146242.9	283.902	-1.02458	0.206053	2.59185e-08	1.40122e-06	TRUE	7162	ENSG00000146242	protein_coding	6	82363206	82367420	1	TPBG	trophoblast glycoprotein [Source:HGNC Symbol;Acc:HGNC:12004]
ENSG00000146966.13	18.3955	-5.16847	0.66378	2.68562e-15	4.43333e-13	TRUE	27147	ENSG00000146966	protein_coding	7	140518420	140673993	-1	DENND2A	DENN domain containing 2A [Source:HGNC Symbol;Acc:HGNC:22212]
ENSG00000147027.4	11.4196	-5.78037	0.983984	1.37548e-11	1.33985e-09	TRUE	83604	ENSG00000147027	protein_coding	X	34627075	34657285	-1	TMEM47	transmembrane protein 47 [Source:HGNC Symbol;Acc:HGNC:18515]
ENSG00000147443.13	6.88644	8.24003	2.684	1.6338e-12	1.85953e-10	TRUE	9046	ENSG00000147443	protein_coding	8	21908873	21913690	-1	DOK2	docking protein 2 [Source:HGNC Symbol;Acc:HGNC:2991]
ENSG00000147689.17	102.36	-2.73071	0.56513	4.59052e-08	2.33576e-06	TRUE	84985	ENSG00000147689	protein_coding	8	123178960	123210079	1	FAM83A	family with sequence similarity 83 member A [Source:HGNC Symbol;Acc:HGNC:28210]
ENSG00000147889.18	53.3046	-1.14687	0.271192	8.73933e-07	3.3568e-05	TRUE	1029	ENSG00000147889	protein_coding	9	21967752	21995301	-1	CDKN2A	cyclin dependent kinase inhibitor 2A [Source:HGNC Symbol;Acc:HGNC:1787]
ENSG00000148344.11	24.2487	-1.78711	0.344492	9.41441e-09	5.56248e-07	TRUE	9536	ENSG00000148344	protein_coding	9	129738331	129753042	-1	PTGES	prostaglandin E synthase [Source:HGNC Symbol;Acc:HGNC:9599]
ENSG00000148346.12	1357.87	-2.01112	0.319115	1.14641e-11	1.14245e-09	TRUE	3934	ENSG00000148346	protein_coding	9	128149071	128153453	1	LCN2	lipocalin 2 [Source:HGNC Symbol;Acc:HGNC:6526]
ENSG00000148516.23	19.9452	-6.48471	1.10345	1.37771e-13	1.87377e-11	TRUE	6935	ENSG00000148516	protein_coding	10	31318495	31529814	1	ZEB1	zinc finger E-box binding homeobox 1 [Source:HGNC Symbol;Acc:HGNC:11642]
ENSG00000148795.7	73.8468	1.66323	0.515972	4.58211e-05	0.00103165	TRUE	1586	ENSG00000148795	protein_coding	10	102830531	102837472	-1	CYP17A1	cytochrome P450 family 17 subfamily A member 1 [Source:HGNC Symbol;Acc:HGNC:2593]
ENSG00000149131.17	21.974	-1.53999	0.561335	0.000176459	0.00320666	TRUE	710	ENSG00000149131	protein_coding	11	57597387	57619171	1	SERPING1	serpin family G member 1 [Source:HGNC Symbol;Acc:HGNC:1228]
ENSG00000149150.9	40.3506	1.37741	0.532569	0.000297658	0.00489707	TRUE	8501	ENSG00000149150	protein_coding	11	57484534	57515780	-1	SLC43A1	solute carrier family 43 member 1 [Source:HGNC Symbol;Acc:HGNC:9225]
ENSG00000149476.16	1013.13	1.0652	0.569207	0.00147827	0.017505	TRUE	26007	ENSG00000149476	protein_coding	11	61333220	61353295	1	TKFC	triokinase and FMN cyclase [Source:HGNC Symbol;Acc:HGNC:24552]
ENSG00000149781.14	54.4288	1.47966	0.322415	1.92625e-07	8.6601e-06	TRUE	83706	ENSG00000149781	protein_coding	11	64205926	64223896	1	FERMT3	FERM domain containing kindlin 3 [Source:HGNC Symbol;Acc:HGNC:23151]
ENSG00000149968.12	51.3391	-9.19955	1.39287	1.25131e-23	5.01102e-21	TRUE	4314	ENSG00000149968	protein_coding	11	102835801	102843609	-1	MMP3	matrix metallopeptidase 3 [Source:HGNC Symbol;Acc:HGNC:7173]
ENSG00000150337.14	9.5125	9.34502	2.81797	1.48463e-14	2.22952e-12	TRUE	2209	ENSG00000150337	protein_coding	1	149782671	149791675	1	FCGR1A	Fc gamma receptor Ia [Source:HGNC Symbol;Acc:HGNC:3613]
ENSG00000150593.18	1704.87	1.1709	0.335232	1.89614e-05	0.000494025	TRUE	27250	ENSG00000150593	protein_coding	10	110871795	110900006	1	PDCD4	programmed cell death 4 [Source:HGNC Symbol;Acc:HGNC:8763]
ENSG00000150630.4	32.0674	-10.7024	3.05321	9.48337e-21	2.80928e-18	TRUE	7424	ENSG00000150630	protein_coding	4	176683538	176792922	-1	VEGFC	vascular endothelial growth factor C [Source:HGNC Symbol;Acc:HGNC:12682]
ENSG00000150637.9	5.85965	1.43096	1.59594	0.00114035	0.0144127	TRUE	10666	ENSG00000150637	protein_coding	18	69831158	69961803	-1	CD226	CD226 molecule [Source:HGNC Symbol;Acc:HGNC:16961]
ENSG00000151388.11	4.38231	-6.93477	2.75501	2.69737e-06	9.08577e-05	TRUE	81792	ENSG00000151388	protein_coding	5	33523535	33892019	-1	ADAMTS12	ADAM metallopeptidase with thrombospondin type 1 motif 12 [Source:HGNC Symbol;Acc:HGNC:14605]
ENSG00000151490.15	4.60607	2.74645	0.990871	0.000227778	0.00394055	TRUE	5800	ENSG00000151490	protein_coding	12	15322257	15602175	1	PTPRO	protein tyrosine phosphatase receptor type O [Source:HGNC Symbol;Acc:HGNC:9678]
ENSG00000151632.18	292.976	1.10643	0.23647	1.24534e-07	5.80399e-06	TRUE	1646	ENSG00000151632	protein_coding	10	4987775	5018031	-1	AKR1C2	aldo-keto reductase family 1 member C2 [Source:HGNC Symbol;Acc:HGNC:385]
ENSG00000151702.18	6.96074	4.16598	0.734067	1.62942e-09	1.12217e-07	TRUE	2313	ENSG00000151702	protein_coding	11	128686535	128813267	1	FLI1	Fli-1 proto-oncogene	ETS transcription factor [Source:HGNC Symbol;Acc:HGNC:3749]
ENSG00000152208.13	10.9612	1.46115	0.556824	0.000248222	0.00420345	TRUE	2895	ENSG00000152208	protein_coding	4	92303966	93810157	1	GRID2	glutamate ionotropic receptor delta type subunit 2 [Source:HGNC Symbol;Acc:HGNC:4576]
ENSG00000152661.9	67.4504	-8.46365	0.896797	5.66446e-27	3.60801e-24	TRUE	2697	ENSG00000152661	protein_coding	6	121435595	121449727	1	GJA1	gap junction protein alpha 1 [Source:HGNC Symbol;Acc:HGNC:4274]
ENSG00000152766.6	335.228	-1.61362	0.407394	2.53523e-06	8.65889e-05	TRUE	118932	ENSG00000152766	protein_coding	10	88819896	88851844	-1	ANKRD22	ankyrin repeat domain 22 [Source:HGNC Symbol;Acc:HGNC:28321]
ENSG00000153823.19	30.7956	-1.783	0.455108	3.44582e-06	0.000112903	TRUE	55022	ENSG00000153823	protein_coding	2	228850526	229271287	-1	PID1	phosphotyrosine interaction domain containing 1 [Source:HGNC Symbol;Acc:HGNC:26084]
ENSG00000153976.3	4.68739	-5.93693	1.50119	3.8519e-08	1.99726e-06	TRUE	9955	ENSG00000153976	protein_coding	17	13494032	13601929	-1	HS3ST3A1	heparan sulfate-glucosamine 3-sulfotransferase 3A1 [Source:HGNC Symbol;Acc:HGNC:5196]
ENSG00000154027.19	15.9684	-5.93563	0.786804	2.06166e-14	3.03289e-12	TRUE	26289	ENSG00000154027	protein_coding	1	77282019	77559966	1	AK5	adenylate kinase 5 [Source:HGNC Symbol;Acc:HGNC:365]
ENSG00000154096.14	22.5538	-10.2454	2.97558	7.54342e-22	2.39892e-19	TRUE	7070	ENSG00000154096	protein_coding	11	119415476	119424985	-1	THY1	Thy-1 cell surface antigen [Source:HGNC Symbol;Acc:HGNC:11801]
ENSG00000154240.18	22.4958	-3.36741	0.683803	1.75407e-08	9.85241e-07	TRUE	201134	ENSG00000154240	protein_coding	17	65635537	66192133	-1	CEP112	centrosomal protein 112 [Source:HGNC Symbol;Acc:HGNC:28514]
ENSG00000154258.17	3.4466	1.7786	0.942549	0.00126967	0.015627	TRUE	10350	ENSG00000154258	protein_coding	17	68974488	69060949	-1	ABCA9	ATP binding cassette subfamily A member 9 [Source:HGNC Symbol;Acc:HGNC:39]
ENSG00000154269.15	937.921	1.3059	0.416731	6.29351e-05	0.0013542	TRUE	5169	ENSG00000154269	protein_coding	6	131628442	131747418	1	ENPP3	ectonucleotide pyrophosphatase/phosphodiesterase 3 [Source:HGNC Symbol;Acc:HGNC:3358]
ENSG00000154319.16	3.33412	-5.05356	1.49815	2.22703e-06	7.70552e-05	TRUE	83648	ENSG00000154319	protein_coding	8	11421476	11475908	-1	FAM167A	family with sequence similarity 167 member A [Source:HGNC Symbol;Acc:HGNC:15549]
ENSG00000154734.16	42.8326	-11.615	3.1462	7.85086e-26	4.24437e-23	TRUE	9510	ENSG00000154734	protein_coding	21	26835755	26845409	-1	ADAMTS1	ADAM metallopeptidase with thrombospondin type 1 motif 1 [Source:HGNC Symbol;Acc:HGNC:217]
ENSG00000154864.14	30.0319	-8.01953	1.063	3.27291e-22	1.07237e-19	TRUE	63895	ENSG00000154864	protein_coding	18	10666483	11149569	-1	PIEZO2	piezo type mechanosensitive ion channel component 2 [Source:HGNC Symbol;Acc:HGNC:26270]
ENSG00000155307.19	8.88001	8.86167	2.76325	1.3268e-13	1.81596e-11	TRUE	64092	ENSG00000155307	protein_coding	21	14485228	14658821	-1	SAMSN1	SAM domain	SH3 domain and nuclear localization signals 1 [Source:HGNC Symbol;Acc:HGNC:10528]
ENSG00000155659.15	36.5757	11.5793	3.00811	1.75159e-26	1.05217e-23	TRUE	11326	ENSG00000155659	protein_coding	X	66021738	66040125	-1	VSIG4	V-set and immunoglobulin domain containing 4 [Source:HGNC Symbol;Acc:HGNC:17032]
ENSG00000155926.14	10.4992	4.22513	0.778057	1.10627e-08	6.4137e-07	TRUE	6503	ENSG00000155926	protein_coding	8	133036728	133102912	-1	SLA	Src like adaptor [Source:HGNC Symbol;Acc:HGNC:10902]
ENSG00000156222.12	211.506	2.13953	0.406084	6.04337e-09	3.67436e-07	TRUE	9154	ENSG00000156222	protein_coding	15	84884654	84945798	1	SLC28A1	solute carrier family 28 member 1 [Source:HGNC Symbol;Acc:HGNC:11001]
ENSG00000156299.15	23.2249	-1.72251	0.692094	0.000286691	0.00474838	TRUE	7074	ENSG00000156299	protein_coding	21	31118416	31559977	-1	TIAM1	TIAM Rac1 associated GEF 1 [Source:HGNC Symbol;Acc:HGNC:11805]
ENSG00000156515.25	488.164	-1.03011	0.191698	3.18085e-09	2.04112e-07	TRUE	3098	ENSG00000156515	protein_coding	10	69269984	69401884	1	HK1	hexokinase 1 [Source:HGNC Symbol;Acc:HGNC:4922]
ENSG00000157168.22	17.1309	-5.22668	0.952684	2.94564e-11	2.74566e-09	TRUE	3084	ENSG00000157168	protein_coding	8	31639222	32855666	1	NRG1	neuregulin 1 [Source:HGNC Symbol;Acc:HGNC:7997]
ENSG00000158517.16	40.6362	6.83653	0.730071	1.30631e-22	4.41391e-20	TRUE	653361	ENSG00000158517	protein_coding	7	74774011	74789315	1	NCF1	neutrophil cytosolic factor 1 [Source:HGNC Symbol;Acc:HGNC:7660]
ENSG00000158683.10	4.61397	1.52591	1.15965	0.00179753	0.0204587	TRUE	168507	ENSG00000158683	protein_coding	7	47740202	47948466	-1	PKD1L1	polycystin 1 like 1	transient receptor potential channel interacting [Source:HGNC Symbol;Acc:HGNC:18053]
ENSG00000158714.11	20.7139	4.75402	0.600756	9.50378e-16	1.68458e-13	TRUE	56833	ENSG00000158714	protein_coding	1	159826811	159837492	1	SLAMF8	SLAM family member 8 [Source:HGNC Symbol;Acc:HGNC:21391]
ENSG00000158786.5	242.72	-1.78771	1.33689	0.00203378	0.0225386	TRUE	64600	ENSG00000158786	protein_coding	1	20139323	20150381	1	PLA2G2F	phospholipase A2 group IIF [Source:HGNC Symbol;Acc:HGNC:30040]
ENSG00000158865.13	18.696	2.58732	0.700015	6.77482e-06	0.000206346	TRUE	115584	ENSG00000158865	protein_coding	16	24845841	24911628	1	SLC5A11	solute carrier family 5 member 11 [Source:HGNC Symbol;Acc:HGNC:23091]
ENSG00000158869.11	65.8292	8.21033	0.800605	4.84918e-29	3.61599e-26	TRUE	2207	ENSG00000158869	protein_coding	1	161215234	161220699	1	FCER1G	Fc epsilon receptor Ig [Source:HGNC Symbol;Acc:HGNC:3611]
ENSG00000159167.12	139.415	-3.56058	0.461522	5.30447e-16	9.88871e-14	TRUE	6781	ENSG00000159167	protein_coding	8	23841929	23854806	-1	STC1	stanniocalcin 1 [Source:HGNC Symbol;Acc:HGNC:11373]
ENSG00000159189.13	15.8924	10.0998	2.87332	5.69341e-19	1.38337e-16	TRUE	714	ENSG00000159189	protein_coding	1	22643014	22648110	1	C1QC	complement C1q C chain [Source:HGNC Symbol;Acc:HGNC:1245]
ENSG00000159228.13	1221.31	1.41027	0.215032	2.70226e-12	2.96631e-10	TRUE	873	ENSG00000159228	protein_coding	21	36069941	36073166	1	CBR1	carbonyl reductase 1 [Source:HGNC Symbol;Acc:HGNC:1548]
ENSG00000159674.12	220.223	-1.55362	0.274264	5.64548e-10	4.11055e-08	TRUE	10417	ENSG00000159674	protein_coding	4	1166932	1208962	-1	SPON2	spondin 2 [Source:HGNC Symbol;Acc:HGNC:11253]
ENSG00000160255.19	365.408	1.93978	0.382225	1.79583e-08	1.00349e-06	TRUE	3689	ENSG00000160255	protein_coding	21	44885953	44931989	-1	ITGB2	integrin subunit beta 2 [Source:HGNC Symbol;Acc:HGNC:6155]
ENSG00000160307.10	6.47944	8.44383	2.74619	4.3803e-11	3.94683e-09	TRUE	6285	ENSG00000160307	protein_coding	21	46598604	46605208	-1	S100B	S100 calcium binding protein B [Source:HGNC Symbol;Acc:HGNC:10500]
ENSG00000160471.13	549.681	-1.52938	0.402374	4.84086e-06	0.00015327	TRUE	125965	ENSG00000160471	protein_coding	19	55349306	55354719	-1	COX6B2	cytochrome c oxidase subunit 6B2 [Source:HGNC Symbol;Acc:HGNC:24380]
ENSG00000160791.14	5.78607	6.09985	1.34905	1.65537e-11	1.60526e-09	TRUE	1234	ENSG00000160791	protein_coding	3	46370946	46376206	1	CCR5	C-C motif chemokine receptor 5 [Source:HGNC Symbol;Acc:HGNC:1606]
ENSG00000160868.16	1773.9	2.58089	0.370257	1.62802e-13	2.18671e-11	TRUE	1576	ENSG00000160868	protein_coding	7	99756960	99784248	-1	CYP3A4	cytochrome P450 family 3 subfamily A member 4 [Source:HGNC Symbol;Acc:HGNC:2637]
ENSG00000160883.11	13.3927	9.79099	2.79384	5.60668e-24	2.47437e-21	TRUE	3101	ENSG00000160883	protein_coding	5	176880869	176899346	-1	HK3	hexokinase 3 [Source:HGNC Symbol;Acc:HGNC:4925]
ENSG00000161281.11	7.75871	-5.06475	0.842057	3.15059e-11	2.89922e-09	TRUE	1346	ENSG00000161281	protein_coding	19	36150922	36152449	-1	COX7A1	cytochrome c oxidase subunit 7A1 [Source:HGNC Symbol;Acc:HGNC:2287]
ENSG00000161544.10	79.9636	-5.14858	0.465956	2.9828e-29	2.38901e-26	TRUE	114757	ENSG00000161544	protein_coding	17	76527356	76551175	-1	CYGB	cytoglobin [Source:HGNC Symbol;Acc:HGNC:16505]
ENSG00000161638.11	265.742	-1.25471	0.317244	2.63719e-06	8.93875e-05	TRUE	3678	ENSG00000161638	protein_coding	12	54395261	54419266	-1	ITGA5	integrin subunit alpha 5 [Source:HGNC Symbol;Acc:HGNC:6141]
ENSG00000161929.15	3.72128	2.33069	0.891391	0.000292611	0.004834	TRUE	388325	ENSG00000161929	protein_coding	17	5208920	5234860	-1	SCIMP	SLP adaptor and CSK interacting membrane protein [Source:HGNC Symbol;Acc:HGNC:33504]
ENSG00000162461.8	93.7938	1.17421	0.473928	0.000404175	0.00631067	TRUE	284723	ENSG00000162461	protein_coding	1	15736258	15741392	1	SLC25A34	solute carrier family 25 member 34 [Source:HGNC Symbol;Acc:HGNC:27653]
ENSG00000162493.17	12.8719	-2.85009	0.554077	1.06847e-08	6.21119e-07	TRUE	10630	ENSG00000162493	protein_coding	1	13583465	13617957	1	PDPN	podoplanin [Source:HGNC Symbol;Acc:HGNC:29602]
ENSG00000162511.8	114.355	8.62128	0.812776	1.86391e-31	2.15203e-28	TRUE	7805	ENSG00000162511	protein_coding	1	30732469	30757774	-1	LAPTM5	lysosomal protein transmembrane 5 [Source:HGNC Symbol;Acc:HGNC:29612]
ENSG00000162614.19	11.8981	-1.83203	0.470076	2.62139e-06	8.91313e-05	TRUE	91624	ENSG00000162614	protein_coding	1	77888513	77943895	1	NEXN	nexilin F-actin binding protein [Source:HGNC Symbol;Acc:HGNC:29557]
ENSG00000162711.19	5.64333	2.41668	1.26862	0.000300941	0.00494142	TRUE	114548	ENSG00000162711	protein_coding	1	247332331	247449108	1	NLRP3	NLR family pyrin domain containing 3 [Source:HGNC Symbol;Acc:HGNC:16400]
ENSG00000162733.19	29.8919	-2.55233	0.541601	6.59691e-08	3.24223e-06	TRUE	4921	ENSG00000162733	protein_coding	1	162631373	162787405	1	DDR2	discoidin domain receptor tyrosine kinase 2 [Source:HGNC Symbol;Acc:HGNC:2731]
ENSG00000162745.11	2.51791	2.41209	0.934122	0.000378461	0.00596518	TRUE	25903	ENSG00000162745	protein_coding	1	161983192	162023869	-1	OLFML2B	olfactomedin like 2B [Source:HGNC Symbol;Acc:HGNC:24558]
ENSG00000162989.5	113.561	1.09608	0.325422	2.8352e-05	0.000693567	TRUE	3760	ENSG00000162989	protein_coding	2	154697855	154858354	1	KCNJ3	potassium inwardly rectifying channel subfamily J member 3 [Source:HGNC Symbol;Acc:HGNC:6264]
ENSG00000163032.12	153.41	1.30779	0.334011	3.69711e-06	0.000120045	TRUE	7447	ENSG00000163032	protein_coding	2	17539126	17657018	1	VSNL1	visinin like 1 [Source:HGNC Symbol;Acc:HGNC:12722]
ENSG00000163106.11	2.23189	4.41388	1.42591	9.6681e-06	0.000275096	TRUE	27306	ENSG00000163106	protein_coding	4	94298535	94342876	-1	HPGDS	hematopoietic prostaglandin D synthase [Source:HGNC Symbol;Acc:HGNC:17890]
ENSG00000163154.6	4.15865	4.00025	0.977646	1.64059e-06	5.8738e-05	TRUE	79626	ENSG00000163154	protein_coding	1	151156649	151159749	1	TNFAIP8L2	TNF alpha induced protein 8 like 2 [Source:HGNC Symbol;Acc:HGNC:26277]
ENSG00000163220.11	132.824	8.73804	0.746506	2.62477e-32	3.54754e-29	TRUE	6280	ENSG00000163220	protein_coding	1	153357854	153361023	1	S100A9	S100 calcium binding protein A9 [Source:HGNC Symbol;Acc:HGNC:10499]
ENSG00000163286.9	262.389	-2.03137	0.772507	0.000203506	0.00359626	TRUE	251	ENSG00000163286	protein_coding	2	232406844	232410714	1	ALPG	alkaline phosphatase	germ cell [Source:HGNC Symbol;Acc:HGNC:441]
ENSG00000163430.13	135.063	-3.67146	0.447733	1.49467e-17	3.40233e-15	TRUE	11167	ENSG00000163430	protein_coding	3	120392293	120451016	-1	FSTL1	follistatin like 1 [Source:HGNC Symbol;Acc:HGNC:3972]
ENSG00000163453.11	176.195	-2.27243	0.307196	5.1193e-15	8.14006e-13	TRUE	3490	ENSG00000163453	protein_coding	4	57030773	57110385	-1	IGFBP7	insulin like growth factor binding protein 7 [Source:HGNC Symbol;Acc:HGNC:5476]
ENSG00000163563.8	4.41725	7.68165	2.60859	1.75245e-11	1.6843e-09	TRUE	4332	ENSG00000163563	protein_coding	1	158831351	158849506	1	MNDA	myeloid cell nuclear differentiation antigen [Source:HGNC Symbol;Acc:HGNC:7183]
ENSG00000163637.13	16.9521	-1.92962	0.350268	1.73448e-09	1.1795e-07	TRUE	166336	ENSG00000163637	protein_coding	3	64092236	64445476	-1	PRICKLE2	prickle planar cell polarity protein 2 [Source:HGNC Symbol;Acc:HGNC:20340]
ENSG00000163659.13	1221.28	-1.04097	0.307511	2.32144e-05	0.000588525	TRUE	25976	ENSG00000163659	protein_coding	3	156673235	156706770	1	TIPARP	TCDD inducible poly(ADP-ribose) polymerase [Source:HGNC Symbol;Acc:HGNC:23696]
ENSG00000163661.4	20.5437	-4.11158	0.6444	1.1975e-11	1.18246e-09	TRUE	5806	ENSG00000163661	protein_coding	3	157436850	157443633	1	PTX3	pentraxin 3 [Source:HGNC Symbol;Acc:HGNC:9692]
ENSG00000163739.5	621.888	-1.62029	0.771191	0.000718825	0.00997088	TRUE	2919	ENSG00000163739	protein_coding	4	73869393	73871308	1	CXCL1	C-X-C motif chemokine ligand 1 [Source:HGNC Symbol;Acc:HGNC:4602]
ENSG00000163823.4	30.1162	1.15965	1.15868	0.00381335	0.0360734	TRUE	1230	ENSG00000163823	protein_coding	3	46201711	46208313	-1	CCR1	C-C motif chemokine receptor 1 [Source:HGNC Symbol;Acc:HGNC:1602]
ENSG00000163958.14	13.1929	1.8069	0.538149	2.39655e-05	0.000602621	TRUE	131540	ENSG00000163958	protein_coding	3	196197452	196211437	-1	ZDHHC19	zinc finger DHHC-type palmitoyltransferase 19 [Source:HGNC Symbol;Acc:HGNC:20713]
ENSG00000164176.13	32.7535	-10.6929	3.02201	9.28273e-24	3.86037e-21	TRUE	10085	ENSG00000164176	protein_coding	5	83940554	84384880	-1	EDIL3	EGF like repeats and discoidin domains 3 [Source:HGNC Symbol;Acc:HGNC:3173]
ENSG00000164266.11	1476.35	-1.20115	0.600589	0.000950445	0.0125021	TRUE	6690	ENSG00000164266	protein_coding	5	147824572	147831671	-1	SPINK1	serine peptidase inhibitor Kazal type 1 [Source:HGNC Symbol;Acc:HGNC:11244]
ENSG00000164400.6	13.6236	-3.02737	0.712904	7.60044e-07	2.96678e-05	TRUE	1437	ENSG00000164400	protein_coding	5	132073789	132076170	1	CSF2	colony stimulating factor 2 [Source:HGNC Symbol;Acc:HGNC:2434]
ENSG00000164692.19	321.539	-8.79102	0.654701	4.20713e-42	1.81959e-38	TRUE	1278	ENSG00000164692	protein_coding	7	94394895	94431227	1	COL1A2	collagen type I alpha 2 chain [Source:HGNC Symbol;Acc:HGNC:2198]
ENSG00000164932.13	14.9353	-6.17678	0.868798	1.86291e-16	3.69591e-14	TRUE	115908	ENSG00000164932	protein_coding	8	103371538	103382989	1	CTHRC1	collagen triple helix repeat containing 1 [Source:HGNC Symbol;Acc:HGNC:18831]
ENSG00000164935.6	2.54822	4.85728	1.53339	1.08954e-05	0.00030599	TRUE	81501	ENSG00000164935	protein_coding	8	104339087	104356689	1	DCSTAMP	dendrocyte expressed seven transmembrane protein [Source:HGNC Symbol;Acc:HGNC:18549]
ENSG00000164972.14	2.41794	1.31621	1.42617	0.00354889	0.034229	TRUE	84688	ENSG00000164972	protein_coding	9	34379019	34397828	-1	SPMIP6	sperm microtubule inner protein 6 [Source:HGNC Symbol;Acc:HGNC:19919]
ENSG00000165071.15	2.24495	3.08552	1.44176	0.000580029	0.00844087	TRUE	137835	ENSG00000165071	protein_coding	8	132685007	132760712	-1	TMEM71	transmembrane protein 71 [Source:HGNC Symbol;Acc:HGNC:26572]
ENSG00000165168.9	97.6483	2.95915	0.381716	3.34548e-16	6.29097e-14	TRUE	1536	ENSG00000165168	protein_coding	X	37780018	37813461	1	CYBB	cytochrome b-245 beta chain [Source:HGNC Symbol;Acc:HGNC:2578]
ENSG00000165178.9	27.5745	7.23134	0.947343	1.62167e-19	4.07774e-17	TRUE	654817	ENSG00000165178	unprocessed_pseudogene	7	75156639	75172044	-1	NCF1C	neutrophil cytosolic factor 1C (pseudogene) [Source:HGNC Symbol;Acc:HGNC:32523]
ENSG00000165410.15	29.7795	-1.51119	0.625473	0.000363531	0.00578041	TRUE	1073	ENSG00000165410	protein_coding	14	34709113	34714823	-1	CFL2	cofilin 2 [Source:HGNC Symbol;Acc:HGNC:1875]
ENSG00000165457.15	1.95297	6.0941	2.55492	1.44345e-05	0.000387674	TRUE	2350	ENSG00000165457	protein_coding	11	72216601	72221950	1	FOLR2	folate receptor beta [Source:HGNC Symbol;Acc:HGNC:3793]
ENSG00000165841.11	1369.31	2.23669	0.278461	4.40415e-17	9.52398e-15	TRUE	1557	ENSG00000165841	protein_coding	10	94762681	94855547	1	CYP2C19	cytochrome P450 family 2 subfamily C member 19 [Source:HGNC Symbol;Acc:HGNC:2621]
ENSG00000165891.16	12.8141	-1.08176	0.597206	0.00142009	0.0169759	TRUE	144455	ENSG00000165891	protein_coding	12	77021248	77065569	-1	E2F7	E2F transcription factor 7 [Source:HGNC Symbol;Acc:HGNC:23820]
ENSG00000166147.16	46.2019	-5.14487	0.617363	9.41967e-20	2.39647e-17	TRUE	2200	ENSG00000166147	protein_coding	15	48408313	48645721	-1	FBN1	fibrillin 1 [Source:HGNC Symbol;Acc:HGNC:3603]
ENSG00000166173.11	19.5589	-2.53445	0.577967	1.52743e-07	6.998e-06	TRUE	55323	ENSG00000166173	protein_coding	15	70829130	70854157	-1	LARP6	La ribonucleoprotein 6	translational regulator [Source:HGNC Symbol;Acc:HGNC:24012]
ENSG00000166250.12	20.3012	-4.88243	0.840078	1.02912e-11	1.03031e-09	TRUE	79827	ENSG00000166250	protein_coding	11	123069872	123195248	-1	CLMP	CXADR like membrane protein [Source:HGNC Symbol;Acc:HGNC:24039]
ENSG00000166501.14	3.232	5.11961	1.53528	2.49059e-06	8.52198e-05	TRUE	5579	ENSG00000166501	protein_coding	16	23835983	24220611	1	PRKCB	protein kinase C beta [Source:HGNC Symbol;Acc:HGNC:9395]
ENSG00000166503.10	15.2499	-5.03607	0.519287	1.53927e-23	5.94406e-21	TRUE	50810	ENSG00000166503	protein_coding	15	83112738	83207875	-1	HDGFL3	HDGF like 3 [Source:HGNC Symbol;Acc:HGNC:24937]
ENSG00000166523.8	4.88816	8.06974	2.7258	1.41239e-09	9.7581e-08	TRUE	26253	ENSG00000166523	protein_coding	12	8533305	8540905	-1	CLEC4E	C-type lectin domain family 4 member E [Source:HGNC Symbol;Acc:HGNC:14555]
ENSG00000166670.10	46.6406	-3.24753	0.940802	1.57762e-05	0.000420666	TRUE	4319	ENSG00000166670	protein_coding	11	102770502	102780628	-1	MMP10	matrix metallopeptidase 10 [Source:HGNC Symbol;Acc:HGNC:7156]
ENSG00000166741.9	8.05555	-9.26755	2.86697	5.36129e-17	1.13665e-14	TRUE	4837	ENSG00000166741	protein_coding	11	114257787	114313536	1	NNMT	nicotinamide N-methyltransferase [Source:HGNC Symbol;Acc:HGNC:7861]
ENSG00000166825.15	67492.3	1.38685	0.227145	9.96269e-11	8.22302e-09	TRUE	290	ENSG00000166825	protein_coding	15	89784895	89815401	-1	ANPEP	alanyl aminopeptidase	membrane [Source:HGNC Symbol;Acc:HGNC:500]
ENSG00000166869.3	238.469	1.62885	0.513003	5.38816e-05	0.00117815	TRUE	63928	ENSG00000166869	protein_coding	16	23755026	23758935	1	CHP2	calcineurin like EF-hand protein 2 [Source:HGNC Symbol;Acc:HGNC:24927]
ENSG00000166923.12	11.3686	-1.52704	0.549009	0.000160108	0.00297195	TRUE	26585	ENSG00000166923	protein_coding	15	32718004	32745106	1	GREM1	gremlin 1	DAN family BMP antagonist [Source:HGNC Symbol;Acc:HGNC:2001]
ENSG00000166927.13	14.8073	5.82183	0.932126	4.98191e-14	7.04142e-12	TRUE	58475	ENSG00000166927	protein_coding	11	60378485	60395951	1	MS4A7	membrane spanning 4-domains A7 [Source:HGNC Symbol;Acc:HGNC:13378]
ENSG00000166928.11	1.53627	5.71557	2.47677	1.95914e-05	0.000507991	TRUE	84689	ENSG00000166928	protein_coding	11	60378530	60417756	1	MS4A14	membrane spanning 4-domains A14 [Source:HGNC Symbol;Acc:HGNC:30706]
ENSG00000167208.16	5.73948	6.21682	1.35465	6.96083e-12	7.168e-10	TRUE	124460	ENSG00000167208	protein_coding	16	50666300	50681353	-1	SNX20	sorting nexin 20 [Source:HGNC Symbol;Acc:HGNC:30390]
ENSG00000167244.22	98.2543	-7.63276	0.783431	4.01522e-23	1.40047e-20	TRUE	3481	ENSG00000167244	protein_coding	11	2129112	2158391	-1	IGF2	insulin like growth factor 2 [Source:HGNC Symbol;Acc:HGNC:5466]
ENSG00000167261.14	5.14296	2.21087	0.660041	3.17868e-05	0.000764616	TRUE	64174	ENSG00000167261	protein_coding	16	67987394	68000586	-1	DPEP2	dipeptidase 2 [Source:HGNC Symbol;Acc:HGNC:23028]
ENSG00000167552.16	204.814	-2.48897	0.380909	2.61153e-12	2.88135e-10	TRUE	7846	ENSG00000167552	protein_coding	12	49184686	49189324	-1	TUBA1A	tubulin alpha 1a [Source:HGNC Symbol;Acc:HGNC:20766]
ENSG00000167613.16	16.3792	2.65423	0.643373	1.54933e-06	5.59336e-05	TRUE	3903	ENSG00000167613	protein_coding	19	54351384	54370558	-1	LAIR1	leukocyte associated immunoglobulin like receptor 1 [Source:HGNC Symbol;Acc:HGNC:6477]
ENSG00000167680.17	13.506	6.29425	0.887469	2.36802e-17	5.22534e-15	TRUE	10501	ENSG00000167680	protein_coding	19	4542593	4581776	-1	SEMA6B	semaphorin 6B [Source:HGNC Symbol;Acc:HGNC:10739]
ENSG00000167711.14	25.6899	-1.66805	0.48907	2.15641e-05	0.00055121	TRUE	5345	ENSG00000167711	protein_coding	17	1742836	1755265	1	SERPINF2	serpin family F member 2 [Source:HGNC Symbol;Acc:HGNC:9075]
ENSG00000167779.9	108.023	-1.67033	0.226332	6.14672e-15	9.7024e-13	TRUE	3489	ENSG00000167779	protein_coding	12	53097436	53102345	1	IGFBP6	insulin like growth factor binding protein 6 [Source:HGNC Symbol;Acc:HGNC:5475]
ENSG00000167780.12	24.2043	1.0681	0.37507	0.00013789	0.00261568	TRUE	8435	ENSG00000167780	protein_coding	12	53103486	53124535	1	SOAT2	sterol O-acyltransferase 2 [Source:HGNC Symbol;Acc:HGNC:11178]
ENSG00000167851.15	17.0338	2.10252	0.542236	3.83768e-06	0.000123313	TRUE	11314	ENSG00000167851	protein_coding	17	74466399	74484794	1	CD300A	CD300a molecule [Source:HGNC Symbol;Acc:HGNC:19319]
ENSG00000168032.10	12.9127	-1.45822	0.558239	0.00024392	0.00414972	TRUE	956	ENSG00000168032	protein_coding	3	40387184	40428744	1	ENTPD3	ectonucleoside triphosphate diphosphohydrolase 3 [Source:HGNC Symbol;Acc:HGNC:3365]
ENSG00000168060.16	472.731	1.75636	0.594357	0.00010489	0.00207905	TRUE	10004	ENSG00000168060	protein_coding	11	65044818	65058553	-1	NAALADL1	N-acetylated alpha-linked acidic dipeptidase like 1 [Source:HGNC Symbol;Acc:HGNC:23536]
ENSG00000168140.5	21.4781	-2.30849	0.373895	2.44277e-11	2.28679e-09	TRUE	114990	ENSG00000168140	protein_coding	16	4371848	4383538	1	VASN	vasorin [Source:HGNC Symbol;Acc:HGNC:18517]
ENSG00000168542.18	160.06	-13.3798	3.33254	2.40594e-36	5.78094e-33	TRUE	1281	ENSG00000168542	protein_coding	2	188974373	189012746	1	COL3A1	collagen type III alpha 1 chain [Source:HGNC Symbol;Acc:HGNC:2201]
ENSG00000168824.15	13.8861	-3.57902	0.595723	1.04891e-10	8.55951e-09	TRUE	27065	ENSG00000168824	protein_coding	4	4348140	4419058	1	NSG1	neuronal vesicle trafficking associated 1 [Source:HGNC Symbol;Acc:HGNC:18790]
ENSG00000168995.13	3.07294	6.85901	2.59131	2.19735e-07	9.79747e-06	TRUE	27036	ENSG00000168995	protein_coding	19	51142299	51153526	1	SIGLEC7	sialic acid binding Ig like lectin 7 [Source:HGNC Symbol;Acc:HGNC:10876]
ENSG00000169116.11	530.988	-1.42446	0.595939	0.000400425	0.00627006	TRUE	25849	ENSG00000169116	protein_coding	4	74933095	75050115	1	PARM1	prostate androgen-regulated mucin-like protein 1 [Source:HGNC Symbol;Acc:HGNC:24536]
ENSG00000169136.13	220.524	1.01671	0.176625	3.91168e-10	2.9169e-08	TRUE	22809	ENSG00000169136	protein_coding	19	49928702	49933935	1	ATF5	activating transcription factor 5 [Source:HGNC Symbol;Acc:HGNC:790]
ENSG00000169385.3	2.71012	6.86161	2.61646	6.07763e-07	2.44746e-05	TRUE	6036	ENSG00000169385	protein_coding	14	20955487	20956436	1	RNASE2	ribonuclease A family member 2 [Source:HGNC Symbol;Acc:HGNC:10045]
ENSG00000169442.9	12.7639	4.53297	0.505528	8.40869e-20	2.16474e-17	TRUE	1043	ENSG00000169442	protein_coding	1	26317958	26320523	1	CD52	CD52 molecule [Source:HGNC Symbol;Acc:HGNC:1804]
ENSG00000169508.7	4.93615	3.43671	0.863727	4.81136e-06	0.00015256	TRUE	1880	ENSG00000169508	protein_coding	13	99294539	99307399	-1	GPR183	G protein-coupled receptor 183 [Source:HGNC Symbol;Acc:HGNC:3128]
ENSG00000169896.18	19.6476	4.96285	0.64797	2.00544e-17	4.51746e-15	TRUE	3684	ENSG00000169896	protein_coding	16	31259967	31332892	1	ITGAM	integrin subunit alpha M [Source:HGNC Symbol;Acc:HGNC:6149]
ENSG00000169992.10	386.104	-1.10788	0.20442	2.29975e-09	1.52552e-07	TRUE	57555	ENSG00000169992	protein_coding	17	7404874	7419860	1	NLGN2	neuroligin 2 [Source:HGNC Symbol;Acc:HGNC:14290]
ENSG00000170271.11	328.971	-1.34326	0.380417	1.35135e-05	0.000368976	TRUE	10826	ENSG00000170271	protein_coding	5	154818492	154859252	-1	FAXDC2	fatty acid hydroxylase domain containing 2 [Source:HGNC Symbol;Acc:HGNC:1334]
ENSG00000170345.10	3486.91	-1.07823	0.229708	1.02181e-07	4.86711e-06	TRUE	2353	ENSG00000170345	protein_coding	14	75278826	75282230	1	FOS	Fos proto-oncogene	AP-1 transcription factor subunit [Source:HGNC Symbol;Acc:HGNC:3796]
ENSG00000170458.15	130.452	3.63931	0.372354	9.14935e-24	3.86037e-21	TRUE	929	ENSG00000170458	protein_coding	5	140631728	140633700	-1	CD14	CD14 molecule [Source:HGNC Symbol;Acc:HGNC:1628]
ENSG00000170571.12	257.766	1.00284	0.55586	0.00158249	0.0185081	TRUE	133418	ENSG00000170571	protein_coding	5	50396192	50443248	-1	EMB	embigin [Source:HGNC Symbol;Acc:HGNC:30465]
ENSG00000170775.3	4.1867	-7.44699	2.74781	4.90068e-08	2.47033e-06	TRUE	2861	ENSG00000170775	protein_coding	7	124743885	124765792	-1	GPR37	G protein-coupled receptor 37 [Source:HGNC Symbol;Acc:HGNC:4494]
ENSG00000170909.14	14.747	2.13196	0.423829	2.08628e-08	1.15091e-06	TRUE	126014	ENSG00000170909	protein_coding	19	54094668	54102692	-1	OSCAR	osteoclast associated Ig-like receptor [Source:HGNC Symbol;Acc:HGNC:29960]
ENSG00000170961.7	16.7964	-4.36012	0.763709	3.37117e-10	2.55795e-08	TRUE	3037	ENSG00000170961	protein_coding	8	121612116	121641440	-1	HAS2	hyaluronan synthase 2 [Source:HGNC Symbol;Acc:HGNC:4819]
ENSG00000171051.10	4.38304	7.74804	2.79457	5.15946e-07	2.12926e-05	TRUE	2357	ENSG00000171051	protein_coding	19	51745172	51804115	-1	FPR1	formyl peptide receptor 1 [Source:HGNC Symbol;Acc:HGNC:3826]
ENSG00000171115.4	3.15625	5.29731	1.39076	3.88637e-08	2.00102e-06	TRUE	155038	ENSG00000171115	protein_coding	7	150450630	150479393	1	GIMAP8	GTPase	IMAP family member 8 [Source:HGNC Symbol;Acc:HGNC:21792]
ENSG00000171223.6	3533.83	-1.14373	0.259271	3.82165e-07	1.61098e-05	TRUE	3726	ENSG00000171223	protein_coding	19	12791486	12793315	1	JUNB	JunB proto-oncogene	AP-1 transcription factor subunit [Source:HGNC Symbol;Acc:HGNC:6205]
ENSG00000171234.14	442.395	1.48614	0.439138	2.6577e-05	0.000658337	TRUE	7364	ENSG00000171234	protein_coding	4	69051363	69112987	1	UGT2B7	UDP glucuronosyltransferase family 2 member B7 [Source:HGNC Symbol;Acc:HGNC:12554]
ENSG00000171236.10	330.689	-1.01611	0.224851	2.3659e-07	1.04841e-05	TRUE	116844	ENSG00000171236	protein_coding	19	4536402	4540036	-1	LRG1	leucine rich alpha-2-glycoprotein 1 [Source:HGNC Symbol;Acc:HGNC:29480]
ENSG00000171346.16	499.657	-1.03916	0.387626	0.000203553	0.00359626	TRUE	3866	ENSG00000171346	protein_coding	17	41513745	41522529	-1	KRT15	keratin 15 [Source:HGNC Symbol;Acc:HGNC:6421]
ENSG00000171462.15	12.4712	1.20928	0.378792	5.08729e-05	0.00112143	TRUE	65989	ENSG00000171462	protein_coding	6	43450352	43456632	-1	DLK2	delta like non-canonical Notch ligand 2 [Source:HGNC Symbol;Acc:HGNC:21113]
ENSG00000171659.16	4.10438	3.89098	0.932886	7.35161e-07	2.89578e-05	TRUE	2857	ENSG00000171659	protein_coding	X	41688973	41697275	1	GPR34	G protein-coupled receptor 34 [Source:HGNC Symbol;Acc:HGNC:4490]
ENSG00000171724.3	13.2806	-7.11991	1.40388	2.17096e-13	2.86263e-11	TRUE	57687	ENSG00000171724	protein_coding	16	77788564	77980107	1	VAT1L	vesicle amine transport 1 like [Source:HGNC Symbol;Acc:HGNC:29315]
ENSG00000171777.17	4.28389	2.49095	1.30314	0.000254168	0.0042907	TRUE	115727	ENSG00000171777	protein_coding	19	38409051	38426305	-1	RASGRP4	RAS guanyl releasing protein 4 [Source:HGNC Symbol;Acc:HGNC:18958]
ENSG00000171812.13	2.08088	1.58559	1.05004	0.00313765	0.0310534	TRUE	1296	ENSG00000171812	protein_coding	1	36095239	36125222	-1	COL8A2	collagen type VIII alpha 2 chain [Source:HGNC Symbol;Acc:HGNC:2216]
ENSG00000171860.5	10.0946	5.02625	0.827981	8.74472e-11	7.35816e-09	TRUE	719	ENSG00000171860	protein_coding	12	8056844	8066359	-1	C3AR1	complement C3a receptor 1 [Source:HGNC Symbol;Acc:HGNC:1319]
ENSG00000171931.13	9.96598	1.19635	0.772821	0.00232481	0.0250619	TRUE	10517	ENSG00000171931	protein_coding	17	18744026	18779349	1	FBXW10	F-box and WD repeat domain containing 10 [Source:HGNC Symbol;Acc:HGNC:1211]
ENSG00000172243.18	10.0003	7.27884	1.34363	9.38566e-17	1.91476e-14	TRUE	64581	ENSG00000172243	protein_coding	12	10116777	10130258	-1	CLEC7A	C-type lectin domain containing 7A [Source:HGNC Symbol;Acc:HGNC:14558]
ENSG00000172349.19	9.18561	2.50439	0.850466	3.75783e-05	0.000875679	TRUE	3603	ENSG00000172349	protein_coding	15	81159575	81314058	1	IL16	interleukin 16 [Source:HGNC Symbol;Acc:HGNC:5980]
ENSG00000172382.10	7.8813	-1.40103	0.586516	0.000437251	0.00672993	TRUE	83886	ENSG00000172382	protein_coding	16	2712419	2720551	-1	PRSS27	serine protease 27 [Source:HGNC Symbol;Acc:HGNC:15475]
ENSG00000172425.12	3.25311	1.35301	1.3519	0.00383286	0.0361946	TRUE	143941	ENSG00000172425	protein_coding	11	118527472	118531197	1	TTC36	tetratricopeptide repeat domain 36 [Source:HGNC Symbol;Acc:HGNC:33708]
ENSG00000172508.11	41.247	-1.23827	0.53224	0.000490657	0.00739404	TRUE	57571	ENSG00000172508	protein_coding	11	67414968	67425607	1	CARNS1	carnosine synthase 1 [Source:HGNC Symbol;Acc:HGNC:29268]
ENSG00000172578.12	3.09702	3.82527	1.01402	1.94582e-06	6.88679e-05	TRUE	89857	ENSG00000172578	protein_coding	3	183487551	183555706	-1	KLHL6	kelch like family member 6 [Source:HGNC Symbol;Acc:HGNC:18653]
ENSG00000172689.2	180.701	2.9171	0.418014	1.57643e-13	2.13065e-11	TRUE	341116	ENSG00000172689	protein_coding	11	60785333	60801305	1	MS4A10	membrane spanning 4-domains A10 [Source:HGNC Symbol;Acc:HGNC:13368]
ENSG00000172782.13	578.978	1.23183	0.308241	2.72091e-06	9.15081e-05	TRUE	283985	ENSG00000172782	protein_coding	17	74877302	74893781	-1	FADS6	fatty acid desaturase 6 [Source:HGNC Symbol;Acc:HGNC:30459]
ENSG00000172889.16	1919.63	-1.19715	0.432815	0.000156543	0.00291079	TRUE	51162	ENSG00000172889	protein_coding	9	136658856	136672678	1	EGFL7	EGF like domain multiple 7 [Source:HGNC Symbol;Acc:HGNC:20594]
ENSG00000172965.17	197.946	-1.13348	0.312093	8.65248e-06	0.000253193	TRUE	541471	ENSG00000172965	lncRNA	2	111006015	111523376	-1	MIR4435-2HG	MIR4435-2 host gene [Source:HGNC Symbol;Acc:HGNC:35163]
ENSG00000173369.18	7.75172	8.78514	2.79751	2.42228e-11	2.27747e-09	TRUE	713	ENSG00000173369	protein_coding	1	22652762	22661637	1	C1QB	complement C1q B chain [Source:HGNC Symbol;Acc:HGNC:1242]
ENSG00000173372.18	59.6914	12.5209	3.09262	2.90931e-31	2.9959e-28	TRUE	712	ENSG00000173372	protein_coding	1	22635077	22639678	1	C1QA	complement C1q A chain [Source:HGNC Symbol;Acc:HGNC:1241]
ENSG00000173391.9	2.04579	2.74428	1.49484	0.00250066	0.0265472	TRUE	4973	ENSG00000173391	protein_coding	12	10158301	10172138	-1	OLR1	oxidized low density lipoprotein receptor 1 [Source:HGNC Symbol;Acc:HGNC:8133]
ENSG00000173546.7	73.495	-1.18444	0.674414	0.00144244	0.0171672	TRUE	1464	ENSG00000173546	protein_coding	15	75674322	75712848	-1	CSPG4	chondroitin sulfate proteoglycan 4 [Source:HGNC Symbol;Acc:HGNC:2466]
ENSG00000174004.6	2.81053	6.63113	2.49196	1.03294e-08	6.02083e-07	TRUE	375387	ENSG00000174004	protein_coding	3	196639694	196662004	1	NRROS	negative regulator of reactive oxygen species [Source:HGNC Symbol;Acc:HGNC:24613]
ENSG00000174358.16	230.416	1.46909	0.475813	6.96758e-05	0.00147018	TRUE	340024	ENSG00000174358	protein_coding	5	1201595	1225111	1	SLC6A19	solute carrier family 6 member 19 [Source:HGNC Symbol;Acc:HGNC:27960]
ENSG00000174501.15	83.9627	-1.27278	0.410756	5.87582e-05	0.00126811	TRUE	400986	ENSG00000174501	protein_coding	2	95836919	95991831	-1	ANKRD36C	ankyrin repeat domain 36C [Source:HGNC Symbol;Acc:HGNC:32946]
ENSG00000174600.14	7.15607	8.47125	2.73401	6.99792e-12	7.17204e-10	TRUE	1240	ENSG00000174600	protein_coding	12	108288044	108339317	-1	CMKLR1	chemerin chemokine-like receptor 1 [Source:HGNC Symbol;Acc:HGNC:2121]
ENSG00000174628.17	43.6663	-1.10271	0.226968	4.15578e-08	2.12959e-06	TRUE	124152	ENSG00000174628	protein_coding	16	19716456	19858467	1	IQCK	IQ motif containing K [Source:HGNC Symbol;Acc:HGNC:28556]
ENSG00000174827.14	734.197	1.7525	0.254251	2.86471e-13	3.73189e-11	TRUE	5174	ENSG00000174827	protein_coding	1	145670852	145708148	-1	PDZK1	PDZ domain containing 1 [Source:HGNC Symbol;Acc:HGNC:8821]
ENSG00000174837.15	2.7	6.69968	2.6036	1.31341e-06	4.85512e-05	TRUE	2015	ENSG00000174837	protein_coding	19	6887566	6940459	1	ADGRE1	adhesion G protein-coupled receptor E1 [Source:HGNC Symbol;Acc:HGNC:3336]
ENSG00000174992.8	34.3839	2.3936	0.581926	1.71829e-06	6.13168e-05	TRUE	653808	ENSG00000174992	protein_coding	16	29778256	29782973	1	ZG16	zymogen granule protein 16 [Source:HGNC Symbol;Acc:HGNC:30961]
ENSG00000175318.12	343.919	-1.11951	0.322368	1.71366e-05	0.000451376	TRUE	196996	ENSG00000175318	protein_coding	15	72159806	72197787	-1	GRAMD2A	GRAM domain containing 2A [Source:HGNC Symbol;Acc:HGNC:27287]
ENSG00000175445.17	5.67402	4.43099	0.797508	5.02321e-11	4.48871e-09	TRUE	4023	ENSG00000175445	protein_coding	8	19901717	19967259	1	LPL	lipoprotein lipase [Source:HGNC Symbol;Acc:HGNC:6677]
ENSG00000175463.12	3.54049	3.13281	0.889496	2.18784e-05	0.000557268	TRUE	374403	ENSG00000175463	protein_coding	11	67403915	67410089	1	TBC1D10C	TBC1 domain family member 10C [Source:HGNC Symbol;Acc:HGNC:24702]
ENSG00000175471.20	3.56677	1.99252	0.838621	0.000492872	0.00741429	TRUE	79772	ENSG00000175471	protein_coding	5	94703690	95285094	-1	MCTP1	multiple C2 and transmembrane domain containing 1 [Source:HGNC Symbol;Acc:HGNC:26183]
ENSG00000175489.10	11.9072	9.57091	2.84302	2.8829e-15	4.72293e-13	TRUE	126364	ENSG00000175489	protein_coding	19	18391137	18397622	-1	LRRC25	leucine rich repeat containing 25 [Source:HGNC Symbol;Acc:HGNC:29806]
ENSG00000175857.9	2.82117	6.95903	2.55241	1.01944e-08	5.97434e-07	TRUE	202309	ENSG00000175857	protein_coding	5	58491435	58497090	1	GAPT	GRB2 binding adaptor protein	transmembrane [Source:HGNC Symbol;Acc:HGNC:26588]
ENSG00000175899.15	56.7404	1.62753	0.62847	0.000280481	0.00467648	TRUE	2	ENSG00000175899	protein_coding	12	9067664	9116229	-1	A2M	alpha-2-macroglobulin [Source:HGNC Symbol;Acc:HGNC:7]
ENSG00000176049.16	5.32456	8.4658	2.75835	7.99638e-11	6.76841e-09	TRUE	9832	ENSG00000176049	protein_coding	5	147585438	147782775	-1	JAKMIP2	janus kinase and microtubule interacting protein 2 [Source:HGNC Symbol;Acc:HGNC:29067]
ENSG00000176971.4	6.32522	-5.41382	1.03111	7.72539e-12	7.84326e-10	TRUE	387758	ENSG00000176971	protein_coding	11	26994112	26997087	1	FIBIN	fin bud initiation factor homolog [Source:HGNC Symbol;Acc:HGNC:33747]
ENSG00000177098.9	16.6383	-1.46288	1.07319	0.00212	0.0232798	TRUE	6330	ENSG00000177098	protein_coding	11	118133377	118152888	-1	SCN4B	sodium voltage-gated channel beta subunit 4 [Source:HGNC Symbol;Acc:HGNC:10592]
ENSG00000177283.8	11.7969	-1.38359	0.513178	0.000223923	0.00388007	TRUE	8325	ENSG00000177283	protein_coding	10	35638247	35642296	-1	FZD8	frizzled class receptor 8 [Source:HGNC Symbol;Acc:HGNC:4046]
ENSG00000177575.13	29.8911	8.48499	1.05214	2.30312e-26	1.34608e-23	TRUE	9332	ENSG00000177575	protein_coding	12	7470811	7503893	-1	CD163	CD163 molecule [Source:HGNC Symbol;Acc:HGNC:1631]
ENSG00000178301.4	165.97	1.07053	0.287339	7.70222e-06	0.000230693	TRUE	282679	ENSG00000178301	protein_coding	11	77589391	77610356	1	AQP11	aquaporin 11 [Source:HGNC Symbol;Acc:HGNC:19940]
ENSG00000178531.6	16.1773	-1.21874	0.462011	0.000223678	0.00387893	TRUE	404217	ENSG00000178531	protein_coding	19	7924491	7926135	-1	CTXN1	cortexin 1 [Source:HGNC Symbol;Acc:HGNC:31108]
ENSG00000178573.7	535.372	1.55191	0.309345	2.35897e-08	1.29146e-06	TRUE	4094	ENSG00000178573	protein_coding	16	79585843	79600737	-1	MAF	MAF bZIP transcription factor [Source:HGNC Symbol;Acc:HGNC:6776]
ENSG00000178752.16	9.48414	-3.32543	0.71114	1.0829e-07	5.14673e-06	TRUE	151176	ENSG00000178752	protein_coding	2	238158970	238168900	1	ERFE	erythroferrone [Source:HGNC Symbol;Acc:HGNC:26727]
ENSG00000178789.9	5.48098	8.00315	2.63251	3.38097e-13	4.35199e-11	TRUE	124599	ENSG00000178789	protein_coding	17	74521174	74531475	-1	CD300LB	CD300 molecule like family member b [Source:HGNC Symbol;Acc:HGNC:30811]
ENSG00000179242.16	4.39264	-1.73373	0.665336	0.000359106	0.00571489	TRUE	1002	ENSG00000179242	protein_coding	20	61252261	61940617	1	CDH4	cadherin 4 [Source:HGNC Symbol;Acc:HGNC:1763]
ENSG00000179403.12	2320.28	-1.10886	0.373739	8.80015e-05	0.00178186	TRUE	64856	ENSG00000179403	protein_coding	1	1434861	1442882	1	VWA1	von Willebrand factor A domain containing 1 [Source:HGNC Symbol;Acc:HGNC:30910]
ENSG00000179855.9	2.16736	2.37415	1.08576	0.00104141	0.013405	TRUE	126326	ENSG00000179855	protein_coding	19	3585478	3593541	1	GIPC3	GIPC PDZ domain containing family member 3 [Source:HGNC Symbol;Acc:HGNC:18183]
ENSG00000180353.11	22.0981	3.69126	0.482304	8.52844e-16	1.52419e-13	TRUE	3059	ENSG00000180353	protein_coding	3	121631399	121660927	-1	HCLS1	hematopoietic cell-specific Lyn substrate 1 [Source:HGNC Symbol;Acc:HGNC:4844]
ENSG00000180875.5	7.04593	-8.48801	2.80045	1.2141e-12	1.40401e-10	TRUE	64388	ENSG00000180875	protein_coding	1	240489573	240612155	-1	GREM2	gremlin 2	DAN family BMP antagonist [Source:HGNC Symbol;Acc:HGNC:17655]
ENSG00000181541.6	3.80062	-2.83327	1.1094	0.000418075	0.00648091	TRUE	10586	ENSG00000181541	protein_coding	4	150582151	150584693	1	MAB21L2	mab-21 like 2 [Source:HGNC Symbol;Acc:HGNC:6758]
ENSG00000181754.7	145.421	1.11491	0.195317	5.41888e-10	3.9589e-08	TRUE	57463	ENSG00000181754	protein_coding	1	109504178	109509738	-1	AMIGO1	adhesion molecule with Ig like domain 1 [Source:HGNC Symbol;Acc:HGNC:20824]
ENSG00000181804.15	3.52986	1.1065	1.25706	0.00554869	0.0482083	TRUE	285195	ENSG00000181804	protein_coding	3	143265222	143848485	-1	SLC9A9	solute carrier family 9 member A9 [Source:HGNC Symbol;Acc:HGNC:20653]
ENSG00000182156.10	22.0166	1.99029	0.504765	3.15737e-06	0.000104882	TRUE	339221	ENSG00000182156	protein_coding	17	79730943	79742219	1	ENPP7	ectonucleotide pyrophosphatase/phosphodiesterase 7 [Source:HGNC Symbol;Acc:HGNC:23764]
ENSG00000182195.9	6.70334	-8.80737	2.79421	2.47533e-16	4.82244e-14	TRUE	23641	ENSG00000182195	protein_coding	X	141111605	141177129	-1	LDOC1	LDOC1 regulator of NFKB signaling [Source:HGNC Symbol;Acc:HGNC:6548]
ENSG00000182326.17	21.5072	-3.55058	0.761344	1.52611e-08	8.6393e-07	TRUE	716	ENSG00000182326	protein_coding	12	6988259	7071032	1	C1S	complement C1s [Source:HGNC Symbol;Acc:HGNC:1247]
ENSG00000182578.14	56.2338	3.06253	0.27593	6.33451e-30	5.47935e-27	TRUE	1436	ENSG00000182578	protein_coding	5	150053291	150113372	-1	CSF1R	colony stimulating factor 1 receptor [Source:HGNC Symbol;Acc:HGNC:2433]
ENSG00000182809.11	34.614	-3.36233	0.518505	3.62048e-12	3.91464e-10	TRUE	1397	ENSG00000182809	protein_coding	14	105472962	105480162	1	CRIP2	cysteine rich protein 2 [Source:HGNC Symbol;Acc:HGNC:2361]
ENSG00000182853.12	12.3756	1.61143	0.48042	2.71993e-05	0.00067087	TRUE	284013	ENSG00000182853	protein_coding	17	4785285	4786433	-1	VMO1	vitelline membrane outer layer 1 homolog [Source:HGNC Symbol;Acc:HGNC:30387]
ENSG00000182916.8	3.78261	-2.53202	1.22404	0.000970456	0.0127188	TRUE	56849	ENSG00000182916	protein_coding	X	103330229	103332326	1	TCEAL7	transcription elongation factor A like 7 [Source:HGNC Symbol;Acc:HGNC:28336]
ENSG00000183034.13	9.28869	1.26159	0.618877	0.00101697	0.0131768	TRUE	92736	ENSG00000183034	protein_coding	17	74922950	74933912	1	OTOP2	otopetrin 2 [Source:HGNC Symbol;Acc:HGNC:19657]
ENSG00000183160.9	10.0416	-6.48002	1.49621	1.75188e-09	1.18558e-07	TRUE	338773	ENSG00000183160	protein_coding	12	108589851	108598320	-1	TMEM119	transmembrane protein 119 [Source:HGNC Symbol;Acc:HGNC:27884]
ENSG00000183287.15	9.39049	-4.54474	0.842293	3.6006e-09	2.25948e-07	TRUE	147372	ENSG00000183287	protein_coding	18	59430939	59697662	-1	CCBE1	collagen and calcium binding EGF domains 1 [Source:HGNC Symbol;Acc:HGNC:29426]
ENSG00000183979.8	74.6158	1.28313	0.287066	3.15149e-07	1.3522e-05	TRUE	256933	ENSG00000183979	protein_coding	17	81900745	81902905	1	NPB	neuropeptide B [Source:HGNC Symbol;Acc:HGNC:30099]
ENSG00000184060.11	20.9501	1.41133	0.292112	6.57482e-08	3.23935e-06	TRUE	55803	ENSG00000184060	protein_coding	17	30906344	30959322	1	ADAP2	ArfGAP with dual PH domains 2 [Source:HGNC Symbol;Acc:HGNC:16487]
ENSG00000184254.17	136.648	-1.75059	0.476096	8.08345e-06	0.000238478	TRUE	220	ENSG00000184254	protein_coding	15	100877714	100916626	1	ALDH1A3	aldehyde dehydrogenase 1 family member A3 [Source:HGNC Symbol;Acc:HGNC:409]
ENSG00000184584.14	134.564	-1.91902	0.2919	1.98361e-12	2.23414e-10	TRUE	340061	ENSG00000184584	protein_coding	5	139475533	139482935	-1	STING1	stimulator of interferon response cGAMP interactor 1 [Source:HGNC Symbol;Acc:HGNC:27962]
ENSG00000184922.15	27.4437	1.37679	0.45627	8.42305e-05	0.00172001	TRUE	752	ENSG00000184922	protein_coding	17	45221444	45247319	1	FMNL1	formin like 1 [Source:HGNC Symbol;Acc:HGNC:1212]
ENSG00000184949.18	11.4971	-1.82268	0.801775	0.000364585	0.00579291	TRUE	646851	ENSG00000184949	protein_coding	22	38578118	38656629	-1	FAM227A	family with sequence similarity 227 member A [Source:HGNC Symbol;Acc:HGNC:44197]
ENSG00000185070.12	4.82894	2.81994	0.940134	8.7674e-05	0.00177856	TRUE	23768	ENSG00000185070	protein_coding	14	85530144	85654428	1	FLRT2	fibronectin leucine rich transmembrane protein 2 [Source:HGNC Symbol;Acc:HGNC:3761]
ENSG00000185133.15	397.427	1.15125	0.255163	2.69359e-07	1.18068e-05	TRUE	27124	ENSG00000185133	protein_coding	22	31122731	31134697	1	INPP5J	inositol polyphosphate-5-phosphatase J [Source:HGNC Symbol;Acc:HGNC:8956]
ENSG00000185499.17	17178.4	-1.66285	0.362901	1.74379e-07	7.90554e-06	TRUE	4582	ENSG00000185499	protein_coding	1	155185824	155192916	-1	MUC1	mucin 1	cell surface associated [Source:HGNC Symbol;Acc:HGNC:7508]
ENSG00000185811.21	4.59117	7.38382	2.60721	1.40393e-09	9.73075e-08	TRUE	10320	ENSG00000185811	protein_coding	7	50304068	50405101	1	IKZF1	IKAROS family zinc finger 1 [Source:HGNC Symbol;Acc:HGNC:13176]
ENSG00000186007.10	83.3721	-1.09165	0.298946	9.28047e-06	0.000266521	TRUE	93273	ENSG00000186007	protein_coding	1	205381378	205455954	-1	LEMD1	LEM domain containing 1 [Source:HGNC Symbol;Acc:HGNC:18725]
ENSG00000186074.19	3.06843	4.02103	1.30589	2.11086e-05	0.000542976	TRUE	146722	ENSG00000186074	protein_coding	17	74694311	74712978	-1	CD300LF	CD300 molecule like family member f [Source:HGNC Symbol;Acc:HGNC:29883]
ENSG00000186146.2	5.79723	1.69297	0.970592	0.00196125	0.0219637	TRUE	644414	ENSG00000186146	protein_coding	4	9444414	9450666	1	DEFB131A	defensin beta 131A [Source:HGNC Symbol;Acc:HGNC:18108]
ENSG00000186188.11	151.963	-1.22875	0.386692	4.61921e-05	0.00103513	TRUE	338557	ENSG00000186188	protein_coding	10	93566665	93604480	1	FFAR4	free fatty acid receptor 4 [Source:HGNC Symbol;Acc:HGNC:19061]
ENSG00000186340.17	69.5351	2.03186	0.443867	1.64178e-07	7.4902e-06	TRUE	7058	ENSG00000186340	protein_coding	6	169215780	169254050	-1	THBS2	thrombospondin 2 [Source:HGNC Symbol;Acc:HGNC:11786]
ENSG00000186407.7	7.61127	8.33073	2.70837	4.12418e-12	4.35051e-10	TRUE	342510	ENSG00000186407	protein_coding	17	74609885	74623738	-1	CD300E	CD300e molecule [Source:HGNC Symbol;Acc:HGNC:28874]
ENSG00000186431.19	3.12621	5.49636	1.42871	5.30052e-08	2.6411e-06	TRUE	2204	ENSG00000186431	protein_coding	19	54874235	54891420	1	FCAR	Fc alpha receptor [Source:HGNC Symbol;Acc:HGNC:3608]
ENSG00000186529.16	554.592	1.0633	0.306402	2.1126e-05	0.000542976	TRUE	4051	ENSG00000186529	protein_coding	19	15640897	15662825	1	CYP4F3	cytochrome P450 family 4 subfamily F member 3 [Source:HGNC Symbol;Acc:HGNC:2646]
ENSG00000186603.7	27.6897	1.25427	0.587947	0.000864344	0.0115665	TRUE	84842	ENSG00000186603	protein_coding	1	45326895	45328710	1	HPDL	4-hydroxyphenylpyruvate dioxygenase like [Source:HGNC Symbol;Acc:HGNC:28242]
ENSG00000186810.8	17.7987	1.72995	0.528308	3.70443e-05	0.000865101	TRUE	2833	ENSG00000186810	protein_coding	X	71615916	71618511	-1	CXCR3	C-X-C motif chemokine receptor 3 [Source:HGNC Symbol;Acc:HGNC:4540]
ENSG00000186818.13	29.3869	10.9796	2.92604	1.50723e-28	1.08646e-25	TRUE	11006	ENSG00000186818	protein_coding	19	54643889	54670359	1	LILRB4	leukocyte immunoglobulin like receptor B4 [Source:HGNC Symbol;Acc:HGNC:6608]
ENSG00000186912.7	7.22954	1.2487	1.20918	0.00370295	0.0353382	TRUE	5030	ENSG00000186912	protein_coding	X	70258166	70260204	-1	P2RY4	pyrimidinergic receptor P2Y4 [Source:HGNC Symbol;Acc:HGNC:8542]
ENSG00000187037.9	2.58204	6.05893	2.59823	3.59351e-05	0.000841925	TRUE	353345	ENSG00000187037	protein_coding	7	37683766	37833788	1	GPR141	G protein-coupled receptor 141 [Source:HGNC Symbol;Acc:HGNC:19997]
ENSG00000187116.14	9.13319	8.89139	2.78461	1.04927e-12	1.24128e-10	TRUE	353514	ENSG00000187116	protein_coding	19	54307070	54313166	-1	LILRA5	leukocyte immunoglobulin like receptor A5 [Source:HGNC Symbol;Acc:HGNC:16309]
ENSG00000187134.14	280.747	1.02439	0.37503	0.000207804	0.00365347	TRUE	1645	ENSG00000187134	protein_coding	10	4963253	4983283	1	AKR1C1	aldo-keto reductase family 1 member C1 [Source:HGNC Symbol;Acc:HGNC:384]
ENSG00000187193.9	526.491	-1.06644	0.248806	6.75057e-07	2.68347e-05	TRUE	4501	ENSG00000187193	protein_coding	16	56682470	56684196	1	MT1X	metallothionein 1X [Source:HGNC Symbol;Acc:HGNC:7405]
ENSG00000187243.17	47.9	1.30223	0.586202	0.000674011	0.00950162	TRUE	81557	ENSG00000187243	protein_coding	X	52061827	52069219	-1	MAGED4B	MAGE family member D4B [Source:HGNC Symbol;Acc:HGNC:22880]
ENSG00000187474.5	8.07326	8.87147	2.7304	7.99038e-16	1.43993e-13	TRUE	2359	ENSG00000187474	protein_coding	19	51795157	51826190	1	FPR3	formyl peptide receptor 3 [Source:HGNC Symbol;Acc:HGNC:3828]
ENSG00000187688.15	27.8672	-1.60832	0.486185	2.55228e-05	0.000635133	TRUE	51393	ENSG00000187688	protein_coding	17	16415571	16437003	1	TRPV2	transient receptor potential cation channel subfamily V member 2 [Source:HGNC Symbol;Acc:HGNC:18082]
ENSG00000187720.15	34.9888	-1.6319	0.264008	3.021e-11	2.80382e-09	TRUE	79875	ENSG00000187720	protein_coding	15	71096952	71783383	1	THSD4	thrombospondin type 1 domain containing 4 [Source:HGNC Symbol;Acc:HGNC:25835]
ENSG00000187796.16	3.73455	2.46214	0.984135	0.000417308	0.00647831	TRUE	64170	ENSG00000187796	protein_coding	9	136363956	136373681	-1	CARD9	caspase recruitment domain family member 9 [Source:HGNC Symbol;Acc:HGNC:16391]
ENSG00000188130.14	16.4844	-1.72661	0.658891	0.000213189	0.00373599	TRUE	6300	ENSG00000188130	protein_coding	22	50245450	50261716	-1	MAPK12	mitogen-activated protein kinase 12 [Source:HGNC Symbol;Acc:HGNC:6874]
ENSG00000188153.14	4.58832	-7.45072	2.64754	6.66086e-11	5.78479e-09	TRUE	1287	ENSG00000188153	protein_coding	X	108439838	108697545	1	COL4A5	collagen type IV alpha 5 chain [Source:HGNC Symbol;Acc:HGNC:2207]
ENSG00000188385.13	5.97468	-1.83243	0.694876	0.000156454	0.00291079	TRUE	282973	ENSG00000188385	protein_coding	10	132036336	132184858	1	JAKMIP3	Janus kinase and microtubule interacting protein 3 [Source:HGNC Symbol;Acc:HGNC:23523]
ENSG00000188611.17	214.481	2.86884	0.578408	3.05696e-08	1.6163e-06	TRUE	56624	ENSG00000188611	protein_coding	10	50182778	50279720	-1	ASAH2	N-acylsphingosine amidohydrolase 2 [Source:HGNC Symbol;Acc:HGNC:18860]
ENSG00000188906.17	8.44401	4.24276	0.764638	1.66649e-09	1.14406e-07	TRUE	120892	ENSG00000188906	protein_coding	12	40196744	40369285	1	LRRK2	leucine rich repeat kinase 2 [Source:HGNC Symbol;Acc:HGNC:18618]
ENSG00000188921.14	8.39676	1.65044	0.526635	6.06332e-05	0.00130727	TRUE	401494	ENSG00000188921	protein_coding	9	20999509	21031640	-1	HACD4	3-hydroxyacyl-CoA dehydratase 4 [Source:HGNC Symbol;Acc:HGNC:20920]
ENSG00000189184.12	18.9899	-7.61488	1.37003	9.04807e-17	1.86347e-14	TRUE	54510	ENSG00000189184	protein_coding	4	137518918	137532494	-1	PCDH18	protocadherin 18 [Source:HGNC Symbol;Acc:HGNC:14268]
ENSG00000189337.17	42.4852	-1.02922	0.286981	1.15953e-05	0.000323966	TRUE	23254	ENSG00000189337	protein_coding	1	13892792	15118043	1	KAZN	kazrin	periplakin interacting protein [Source:HGNC Symbol;Acc:HGNC:29173]
ENSG00000196136.18	540.166	-2.66437	0.675445	2.41742e-06	8.29789e-05	TRUE	12	ENSG00000196136	protein_coding	14	94612384	94624055	1	SERPINA3	serpin family A member 3 [Source:HGNC Symbol;Acc:HGNC:16]
ENSG00000196209.13	3.97454	7.08529	2.60538	4.60268e-08	2.33645e-06	TRUE	284759	ENSG00000196209	protein_coding	20	1470741	1491587	-1	SIRPB2	signal regulatory protein beta 2 [Source:HGNC Symbol;Acc:HGNC:16247]
ENSG00000196352.18	14188.5	-1.42498	0.42975	2.81493e-05	0.000689386	TRUE	1604	ENSG00000196352	protein_coding	1	207321519	207386804	1	CD55	CD55 molecule (Cromer blood group) [Source:HGNC Symbol;Acc:HGNC:2665]
ENSG00000196420.8	117.249	1.20537	0.33411	1.16427e-05	0.00032487	TRUE	6276	ENSG00000196420	protein_coding	1	153537147	153541765	-1	S100A5	S100 calcium binding protein A5 [Source:HGNC Symbol;Acc:HGNC:10495]
ENSG00000196611.6	4663.06	-1.6923	0.556208	6.58494e-05	0.00140297	TRUE	4312	ENSG00000196611	protein_coding	11	102789401	102798160	-1	MMP1	matrix metallopeptidase 1 [Source:HGNC Symbol;Acc:HGNC:7155]
ENSG00000196700.9	139.593	1.01203	0.368442	0.000196014	0.00349448	TRUE	57473	ENSG00000196700	protein_coding	20	63956704	63969930	-1	ZNF512B	zinc finger protein 512B [Source:HGNC Symbol;Acc:HGNC:29212]
ENSG00000196735.13	5.13079	8.36492	2.74266	1.23584e-10	9.97207e-09	TRUE	3117	ENSG00000196735	protein_coding	6	32628179	32647062	1	HLA-DQA1	major histocompatibility complex	class II	DQ alpha 1 [Source:HGNC Symbol;Acc:HGNC:4942]
ENSG00000196776.17	2458.22	-1.31145	0.413833	4.613e-05	0.00103481	TRUE	961	ENSG00000196776	protein_coding	3	108043091	108091862	-1	CD47	CD47 molecule [Source:HGNC Symbol;Acc:HGNC:1682]
ENSG00000197249.14	5347.53	-1.71131	0.257384	1.17327e-12	1.36557e-10	TRUE	5265	ENSG00000197249	protein_coding	14	94376747	94390693	-1	SERPINA1	serpin family A member 1 [Source:HGNC Symbol;Acc:HGNC:8941]
ENSG00000197408.10	67.9283	1.34469	0.379963	1.50542e-05	0.000402904	TRUE	1555	ENSG00000197408	protein_coding	19	40991282	41018398	1	CYP2B6	cytochrome P450 family 2 subfamily B member 6 [Source:HGNC Symbol;Acc:HGNC:2615]
ENSG00000197457.10	24.1349	-3.07633	0.45857	1.15099e-12	1.35273e-10	TRUE	50861	ENSG00000197457	protein_coding	20	63639705	63657682	-1	STMN3	stathmin 3 [Source:HGNC Symbol;Acc:HGNC:15926]
ENSG00000197471.12	16.7994	7.5882	1.38094	8.75963e-17	1.82141e-14	TRUE	6693	ENSG00000197471	protein_coding	16	29662979	29670876	1	SPN	sialophorin [Source:HGNC Symbol;Acc:HGNC:11249]
ENSG00000197629.6	38.3074	6.51078	0.648321	3.02528e-24	1.36295e-21	TRUE	219972	ENSG00000197629	protein_coding	11	59208510	59212927	-1	MPEG1	macrophage expressed 1 [Source:HGNC Symbol;Acc:HGNC:29619]
ENSG00000198074.10	1664.71	1.75731	0.267853	2.78699e-12	3.04387e-10	TRUE	57016	ENSG00000198074	protein_coding	7	134527567	134541412	1	AKR1B10	aldo-keto reductase family 1 member B10 [Source:HGNC Symbol;Acc:HGNC:382]
ENSG00000198223.18	1.70349	5.6556	2.60818	0.00022082	0.00383861	TRUE	1438	ENSG00000198223	protein_coding	X	1268800	1310381	1	CSF2RA	colony stimulating factor 2 receptor subunit alpha [Source:HGNC Symbol;Acc:HGNC:2435]
ENSG00000198355.5	1993.37	-1.10092	0.237722	1.42693e-07	6.56541e-06	TRUE	415116	ENSG00000198355	protein_coding	22	49960768	49964072	1	PIM3	Pim-3 proto-oncogene	serine/threonine kinase [Source:HGNC Symbol;Acc:HGNC:19310]
ENSG00000198502.7	21.9149	2.37627	0.433781	2.67111e-09	1.7451e-07	TRUE	3127	ENSG00000198502	protein_coding	6	32517353	32530287	-1	HLA-DRB5	major histocompatibility complex	class II	DR beta 5 [Source:HGNC Symbol;Acc:HGNC:4953]
ENSG00000198734.12	144.58	1.20688	0.634984	0.00127957	0.0157042	TRUE	2153	ENSG00000198734	protein_coding	1	169511951	169586588	-1	F5	coagulation factor V [Source:HGNC Symbol;Acc:HGNC:3542]
ENSG00000198771.11	10.1415	4.93358	0.838926	2.04098e-10	1.61081e-08	TRUE	92241	ENSG00000198771	protein_coding	1	167630093	167708696	1	RCSD1	RCSD domain containing 1 [Source:HGNC Symbol;Acc:HGNC:28310]
ENSG00000198788.9	19.0012	-3.15159	0.814239	1.99927e-06	7.06441e-05	TRUE	4583	ENSG00000198788	protein_coding	11	1074875	1110511	1	MUC2	mucin 2	oligomeric mucus/gel-forming [Source:HGNC Symbol;Acc:HGNC:7512]
ENSG00000203710.12	7.53297	4.46429	0.927072	1.15894e-08	6.70111e-07	TRUE	1378	ENSG00000203710	protein_coding	1	207496147	207641765	1	CR1	complement C3b/C4b receptor 1 (Knops blood group) [Source:HGNC Symbol;Acc:HGNC:2334]
ENSG00000203747.13	55.1191	12.0099	3.04919	4.61122e-29	3.56135e-26	TRUE	2214	ENSG00000203747	protein_coding	1	161541759	161550968	-1	FCGR3A	Fc gamma receptor IIIa [Source:HGNC Symbol;Acc:HGNC:3619]
ENSG00000203872.7	3.8003	1.28846	1.11833	0.00300302	0.030233	TRUE	206412	ENSG00000203872	protein_coding	6	87344813	87365463	1	C6orf163	chromosome 6 open reading frame 163 [Source:HGNC Symbol;Acc:HGNC:21403]
ENSG00000204044.6	9.34591	6.7584	1.32984	4.89481e-15	7.84076e-13	TRUE	109729184	ENSG00000204044	lncRNA	20	46013500	46022073	-1	SLC12A5-AS1	SLC12A5 and MMP9 antisense RNA 1 [Source:HGNC Symbol;Acc:HGNC:53143]
ENSG00000204161.15	5.11564	8.05173	2.67996	4.30387e-11	3.89419e-09	TRUE	170371	ENSG00000204161	protein_coding	10	49154725	49188585	-1	TMEM273	transmembrane protein 273 [Source:HGNC Symbol;Acc:HGNC:27274]
ENSG00000204262.14	92.8453	-2.08818	0.400959	6.04889e-09	3.67436e-07	TRUE	1290	ENSG00000204262	protein_coding	2	189031898	189225312	-1	COL5A2	collagen type V alpha 2 chain [Source:HGNC Symbol;Acc:HGNC:2210]
ENSG00000204267.19	390.551	-1.01436	0.245591	1.35165e-06	4.97698e-05	TRUE	6891	ENSG00000204267	protein_coding	6	32821833	32838739	-1	TAP2	transporter 2	ATP binding cassette subfamily B member [Source:HGNC Symbol;Acc:HGNC:44]
ENSG00000204287.14	129.793	1.69749	0.231135	1.00792e-14	1.54584e-12	TRUE	3122	ENSG00000204287	protein_coding	6	32439878	32445046	1	HLA-DRA	major histocompatibility complex	class II	DR alpha [Source:HGNC Symbol;Acc:HGNC:4947]
ENSG00000204472.13	40.881	6.41743	0.615968	4.31574e-26	2.456e-23	TRUE	199	ENSG00000204472	protein_coding	6	31615217	31617021	1	AIF1	allograft inflammatory factor 1 [Source:HGNC Symbol;Acc:HGNC:352]
ENSG00000204482.11	16.9809	6.97783	1.1209	9.81637e-16	1.72584e-13	TRUE	7940	ENSG00000204482	protein_coding	6	31586124	31588909	1	LST1	leukocyte specific transcript 1 [Source:HGNC Symbol;Acc:HGNC:14189]
ENSG00000204577.12	12.2711	5.95911	1.02303	9.263e-13	1.12535e-10	TRUE	11025	ENSG00000204577	protein_coding	19	54216278	54223506	-1	LILRB3	leukocyte immunoglobulin like receptor B3 [Source:HGNC Symbol;Acc:HGNC:6607]
ENSG00000204577.12	12.2711	5.95911	1.02303	9.263e-13	1.12535e-10	TRUE	102725035	ENSG00000204577	protein_coding	19	54216278	54223506	-1	LILRB3	leukocyte immunoglobulin like receptor B3 [Source:HGNC Symbol;Acc:HGNC:6607]
ENSG00000204577.12	12.2711	5.95911	1.02303	9.263e-13	1.12535e-10	TRUE	107987425	ENSG00000204577	protein_coding	19	54216278	54223506	-1	LILRB3	leukocyte immunoglobulin like receptor B3 [Source:HGNC Symbol;Acc:HGNC:6607]
ENSG00000204577.12	12.2711	5.95911	1.02303	9.263e-13	1.12535e-10	TRUE	107987462	ENSG00000204577	protein_coding	19	54216278	54223506	-1	LILRB3	leukocyte immunoglobulin like receptor B3 [Source:HGNC Symbol;Acc:HGNC:6607]
ENSG00000204950.4	5.77284	-1.69759	0.742828	0.00058875	0.00853904	TRUE	390205	ENSG00000204950	protein_coding	11	61508749	61511018	1	LRRC10B	leucine rich repeat containing 10B [Source:HGNC Symbol;Acc:HGNC:37215]
ENSG00000204978.3	74.1503	1.57686	0.548488	0.000136138	0.00258926	TRUE	100170765	ENSG00000204978	protein_coding	19	41443156	41444765	1	ERICH4	glutamate rich 4 [Source:HGNC Symbol;Acc:HGNC:34497]
ENSG00000205358.4	7.40543	3.76163	0.718819	6.98337e-09	4.20656e-07	TRUE	4496	ENSG00000205358	protein_coding	16	56669814	56671129	1	MT1H	metallothionein 1H [Source:HGNC Symbol;Acc:HGNC:7400]
ENSG00000205420.11	77.0522	-2.54507	0.513956	2.49712e-08	1.36364e-06	TRUE	3853	ENSG00000205420	protein_coding	12	52487176	52493257	-1	KRT6A	keratin 6A [Source:HGNC Symbol;Acc:HGNC:6443]
ENSG00000211454.16	385.459	1.08256	0.256302	9.71345e-07	3.69812e-05	TRUE	246181	ENSG00000211454	protein_coding	1	19265982	19274194	-1	AKR7L	aldo-keto reductase family 7 like (gene/pseudogene) [Source:HGNC Symbol;Acc:HGNC:24056]
ENSG00000213203.3	2.45785	3.09914	1.06018	0.000168206	0.00309044	TRUE	170575	ENSG00000213203	protein_coding	7	150716606	150724284	1	GIMAP1	GTPase	IMAP family member 1 [Source:HGNC Symbol;Acc:HGNC:23237]
ENSG00000213213.14	519.03	1.03784	0.47878	0.000808893	0.0109464	TRUE	84960	ENSG00000213213	protein_coding	9	136796338	136807741	1	CCDC183	coiled-coil domain containing 183 [Source:HGNC Symbol;Acc:HGNC:28236]
ENSG00000213606.3	6.52825	1.91251	0.505524	8.96601e-06	0.000259558	TRUE	NA	ENSG00000213606	processed_pseudogene	10	67750284	67751225	1	AKR1B10P1	aldo-keto reductase family 1 member B10 pseudogene 1 [Source:HGNC Symbol;Acc:HGNC:45062]
ENSG00000213694.7	6.72071	-5.02564	0.920688	1.95696e-10	1.55016e-08	TRUE	1903	ENSG00000213694	protein_coding	9	88990863	89005155	1	S1PR3	sphingosine-1-phosphate receptor 3 [Source:HGNC Symbol;Acc:HGNC:3167]
ENSG00000213901.11	209.555	1.46675	0.226623	4.70919e-12	4.9435e-10	TRUE	151295	ENSG00000213901	protein_coding	2	219161465	219170095	-1	SLC23A3	solute carrier family 23 member 3 [Source:HGNC Symbol;Acc:HGNC:20601]
ENSG00000214435.9	70.0679	1.09209	0.616491	0.00165218	0.0191573	TRUE	57412	ENSG00000214435	protein_coding	10	102869470	102901899	1	AS3MT	arsenite methyltransferase [Source:HGNC Symbol;Acc:HGNC:17452]
ENSG00000214860.5	17.4225	1.29741	0.818519	0.00236261	0.025406	TRUE	645027	ENSG00000214860	protein_coding	17	18377778	18389647	1	EVPLL	envoplakin like [Source:HGNC Symbol;Acc:HGNC:35236]
ENSG00000215018.10	108.413	-1.43893	0.446828	3.92085e-05	0.000907799	TRUE	340267	ENSG00000215018	protein_coding	7	7356203	7535873	-1	COL28A1	collagen type XXVIII alpha 1 chain [Source:HGNC Symbol;Acc:HGNC:22442]
ENSG00000216560.4	7.10411	2.47183	1.85629	0.00245968	0.0262281	TRUE	NA	ENSG00000216560	lncRNA	4	3576869	3590711	1	LINC00955	long intergenic non-protein coding RNA 955 [Source:HGNC Symbol;Acc:HGNC:26644]
ENSG00000222041.13	77.6529	-1.77308	0.277831	7.16021e-12	7.30375e-10	TRUE	112597	ENSG00000222041	lncRNA	2	87454781	87636740	1	CYTOR	cytoskeleton regulator RNA [Source:HGNC Symbol;Acc:HGNC:28717]
ENSG00000223865.12	10.157	3.91627	0.527993	1.50333e-15	2.57194e-13	TRUE	3115	ENSG00000223865	protein_coding	6	33075936	33089696	1	HLA-DPB1	major histocompatibility complex	class II	DP beta 1 [Source:HGNC Symbol;Acc:HGNC:4940]
ENSG00000224057.2	133.455	1.79319	0.399068	2.96003e-07	1.28021e-05	TRUE	100507500	ENSG00000224057	lncRNA	7	55179750	55188977	-1	EGFR-AS1	EGFR antisense RNA 1 [Source:HGNC Symbol;Acc:HGNC:40207]
ENSG00000224397.9	11.9698	4.72578	0.783157	4.69736e-11	4.21496e-09	TRUE	100506115	ENSG00000224397	lncRNA	20	50247643	50283250	1	PELATON	plaque enriched lncRNA in atherosclerotic and inflammatory bowel macrophage regulation [Source:HGNC Symbol;Acc:HGNC:50328]
ENSG00000224516.6	29.2678	-2.79143	0.696617	2.17468e-06	7.56069e-05	TRUE	347694	ENSG00000224516	lncRNA	2	232370708	232387044	-1	ECEL1P2	endothelin converting enzyme like 1 pseudogene 2 [Source:HGNC Symbol;Acc:HGNC:14019]
ENSG00000225217.1	16.9745	4.94915	0.591838	7.49088e-18	1.7233e-15	TRUE	NA	ENSG00000225217	unprocessed_pseudogene	1	161606291	161608217	1	HSPA7	heat shock protein family A (Hsp70) member 7 (pseudogene) [Source:HGNC Symbol;Acc:HGNC:5240]
ENSG00000225354.1	1.89501	1.63452	1.07658	0.00331967	0.0324685	TRUE	NA	ENSG00000225354	processed_pseudogene	10	94882554	94883343	1	RPL7AP52	ribosomal protein L7a pseudogene 52 [Source:HGNC Symbol;Acc:HGNC:36233]
ENSG00000225506.2	4.70178	-2.23783	0.769492	0.000143235	0.00270284	TRUE	NA	ENSG00000225506	lncRNA	1	47096653	47179271	-1	CYP4A22-AS1	CYP4A22 antisense RNA 1 [Source:HGNC Symbol;Acc:HGNC:43715]
ENSG00000226054.2	5.12656	1.08746	0.746649	0.00292453	0.0297894	TRUE	NA	ENSG00000226054	processed_pseudogene	21	36130489	36131376	1	MEMO1P1	MEMO1 pseudogene 1 [Source:HGNC Symbol;Acc:HGNC:23274]
ENSG00000226445.2	33.0978	2.17734	0.682048	4.94151e-05	0.00109488	TRUE	NA	ENSG00000226445	lncRNA	6	169213254	169245773	1	THBS2-AS1	THBS2 antisense RNA 1 [Source:HGNC Symbol;Acc:HGNC:56059]
ENSG00000226608.3	341.005	1.15058	0.403229	0.000143993	0.00271478	TRUE	NA	ENSG00000226608	processed_pseudogene	20	4023917	4024444	1	FTLP3	ferritin light chain pseudogene 3 [Source:HGNC Symbol;Acc:HGNC:4000]
ENSG00000227471.9	42.9475	1.99539	0.3149	1.16961e-11	1.16022e-09	TRUE	441282	ENSG00000227471	protein_coding	7	134549110	134579875	1	AKR1B15	aldo-keto reductase family 1 member B15 [Source:HGNC Symbol;Acc:HGNC:37281]
ENSG00000228407.2	3.34277	1.8255	1.18564	0.00246175	0.0262298	TRUE	NA	ENSG00000228407	processed_pseudogene	1	52160261	52160600	-1		pseudogene similar to part of alcohol dehydrogenase 5 (class III)	chi polypeptidem (ADH5)
ENSG00000229417.1	16.9918	1.32405	0.349548	6.43964e-06	0.000199048	TRUE	NA	ENSG00000229417	processed_pseudogene	10	96189366	96190219	-1	NPM1P25	nucleophosmin 1 pseudogene 25 [Source:HGNC Symbol;Acc:HGNC:45204]
ENSG00000230587.5	32.3419	1.16024	0.295561	3.39625e-06	0.000111447	TRUE	NA	ENSG00000230587	lncRNA	2	43092530	43217246	-1	LINC02580	long intergenic non-protein coding RNA 2580 [Source:HGNC Symbol;Acc:HGNC:53751]
ENSG00000230836.1	54.6944	-1.74139	0.806222	0.000640261	0.0091354	TRUE	NA	ENSG00000230836	lncRNA	2	74940258	74942670	1	LINC01293	long intergenic non-protein coding RNA 1293 [Source:HGNC Symbol;Acc:HGNC:50362]
ENSG00000231389.8	19.8707	3.77167	0.560143	1.05042e-12	1.24128e-10	TRUE	3113	ENSG00000231389	protein_coding	6	33064569	33080775	-1	HLA-DPA1	major histocompatibility complex	class II	DP alpha 1 [Source:HGNC Symbol;Acc:HGNC:4938]
ENSG00000231424.3	4.3208	1.1359	0.769325	0.00274644	0.0284989	TRUE	NA	ENSG00000231424	lncRNA	1	170748573	171251857	-1		novel transcript	antisense to FMO1
ENSG00000231877.1	4.89368	3.24893	1.46722	0.00073508	0.0101508	TRUE	NA	ENSG00000231877	lncRNA	1	238485445	238538305	1		novel transcript
ENSG00000232931.6	575.884	-1.42739	0.400386	1.17864e-05	0.000328456	TRUE	NA	ENSG00000232931	lncRNA	2	95807052	95835003	-1	LINC00342	long intergenic non-protein coding RNA 342 [Source:HGNC Symbol;Acc:HGNC:42470]
ENSG00000233377.1	266.825	1.42625	0.246553	3.42458e-10	2.58939e-08	TRUE	NA	ENSG00000233377	processed_pseudogene	10	94940253	94941121	-1	MTND4P20	MT-ND4 pseudogene 20 [Source:HGNC Symbol;Acc:HGNC:42207]
ENSG00000234906.11	32.1088	1.76797	0.292839	1.01318e-10	8.29923e-09	TRUE	344	ENSG00000234906	protein_coding	19	44946035	44949565	1	APOC2	apolipoprotein C2 [Source:HGNC Symbol;Acc:HGNC:609]
ENSG00000235209.1	2.8586	2.06402	0.832924	0.000591437	0.00856079	TRUE	NA	ENSG00000235209	lncRNA	22	38921227	38924708	1		novel transcript
ENSG00000235568.7	21.9027	1.18309	0.328799	1.31618e-05	0.00036074	TRUE	150372	ENSG00000235568	protein_coding	22	42380407	42432403	-1	NFAM1	NFAT activating protein with ITAM motif 1 [Source:HGNC Symbol;Acc:HGNC:29872]
ENSG00000235831.8	46.8168	-1.10362	0.420635	0.000230839	0.00398394	TRUE	100507582	ENSG00000235831	lncRNA	3	4896806	4980414	-1	BHLHE40-AS1	BHLHE40 antisense RNA 1 [Source:HGNC Symbol;Acc:HGNC:44471]
ENSG00000237187.9	7.94706	-9.54954	2.93659	2.56759e-15	4.27108e-13	TRUE	441094	ENSG00000237187	lncRNA	5	93360779	93585649	-1	NR2F1-AS1	NR2F1 antisense RNA 1 [Source:HGNC Symbol;Acc:HGNC:48622]
ENSG00000239998.7	10.5037	9.95975	2.83861	7.81148e-20	2.03522e-17	TRUE	11027	ENSG00000239998	protein_coding	19	54572920	54590287	1	LILRA2	leukocyte immunoglobulin like receptor A2 [Source:HGNC Symbol;Acc:HGNC:6603]
ENSG00000240303.8	221.476	1.06349	0.311644	2.38927e-05	0.000601489	TRUE	84129	ENSG00000240303	protein_coding	3	132558138	132660082	-1	ACAD11	acyl-CoA dehydrogenase family member 11 [Source:HGNC Symbol;Acc:HGNC:30211]
ENSG00000242574.9	29.063	2.18358	0.49322	3.29497e-07	1.4054e-05	TRUE	3109	ENSG00000242574	protein_coding	6	32934629	32941028	-1	HLA-DMB	major histocompatibility complex	class II	DM beta [Source:HGNC Symbol;Acc:HGNC:4935]
ENSG00000243509.6	183.733	-3.15792	0.589314	2.79889e-09	1.81216e-07	TRUE	8771	ENSG00000243509	protein_coding	20	63696652	63698684	1	TNFRSF6B	TNF receptor superfamily member 6b [Source:HGNC Symbol;Acc:HGNC:11921]
ENSG00000243710.8	47.6508	2.20348	0.441366	1.78179e-08	9.98217e-07	TRUE	149465	ENSG00000243710	protein_coding	1	43172330	43254358	1	CFAP57	cilia and flagella associated protein 57 [Source:HGNC Symbol;Acc:HGNC:26485]
ENSG00000244067.3	18.59	2.21125	1.02448	0.000793108	0.0107732	TRUE	2939	ENSG00000244067	protein_coding	6	52750087	52763475	-1	GSTA2	glutathione S-transferase alpha 2 [Source:HGNC Symbol;Acc:HGNC:4627]
ENSG00000244482.11	10.2116	5.01814	0.839122	3.87731e-10	2.90127e-08	TRUE	79168	ENSG00000244482	protein_coding	19	54236590	54242790	-1	LILRA6	leukocyte immunoglobulin like receptor A6 [Source:HGNC Symbol;Acc:HGNC:15495]
ENSG00000244682.8	7.34794	8.45566	2.71445	9.69997e-13	1.16534e-10	TRUE	NA	ENSG00000244682	protein_coding	1	161581339	161605662	1	FCGR2C	Fc gamma receptor IIc (gene/pseudogene) [Source:HGNC Symbol;Acc:HGNC:15626]
ENSG00000245248.10	9.20478	1.52955	0.674559	0.000625517	0.00896408	TRUE	NA	ENSG00000245248	lncRNA	11	119356467	119659284	1	USP2-AS1	USP2 antisense RNA 1 [Source:HGNC Symbol;Acc:HGNC:48673]
ENSG00000248485.2	110.489	1.08965	0.264271	1.5071e-06	5.47748e-05	TRUE	654790	ENSG00000248485	protein_coding	1	161258745	161285450	1	PCP4L1	Purkinje cell protein 4 like 1 [Source:HGNC Symbol;Acc:HGNC:20448]
ENSG00000249026.2	8.55136	1.68757	0.498488	3.03264e-05	0.000733566	TRUE	NA	ENSG00000249026	processed_pseudogene	5	115389643	115392370	-1	CTNNA1P1	catenin alpha 1 pseudogene 1 [Source:HGNC Symbol;Acc:HGNC:2513]
ENSG00000249721.1	11.0991	2.5309	0.627992	2.23128e-06	7.7079e-05	TRUE	NA	ENSG00000249721	processed_pseudogene	5	67692812	67693200	-1		ribosomal protein L23a (RPL23A) pseudogene
ENSG00000249948.7	194.145	3.37822	0.319446	2.52e-27	1.70297e-24	TRUE	57733	ENSG00000249948	protein_coding	4	22692914	22819575	1	GBA3	glucosylceramidase beta 3 (gene/pseudogene) [Source:HGNC Symbol;Acc:HGNC:19069]
ENSG00000249992.2	102.583	-4.76075	0.480454	1.49597e-24	7.03269e-22	TRUE	25907	ENSG00000249992	protein_coding	3	45224466	45226287	-1	TMEM158	transmembrane protein 158 [Source:HGNC Symbol;Acc:HGNC:30293]
ENSG00000250421.5	2.02587	2.26586	1.05773	0.00121527	0.0151138	TRUE	NA	ENSG00000250421	lncRNA	5	67699429	67902600	-1		novel transcript
ENSG00000250510.8	1.94123	2.77097	1.04226	0.000180859	0.00327013	TRUE	27239	ENSG00000250510	protein_coding	12	6821624	6829972	1	GPR162	G protein-coupled receptor 162 [Source:HGNC Symbol;Acc:HGNC:16693]
ENSG00000250669.1	4.77266	2.09634	0.705415	0.000120127	0.00232741	TRUE	NA	ENSG00000250669	processed_pseudogene	5	67690033	67690437	-1		mitochondrial ribosomal protein L39 (MRPL39) pseudogene
ENSG00000251380.3	3.88588	7.58404	2.65012	3.13277e-09	2.01625e-07	TRUE	140947	ENSG00000251380	protein_coding	5	135444214	135447348	-1	DCANP1	dendritic cell associated nuclear protein 1 [Source:HGNC Symbol;Acc:HGNC:24459]
ENSG00000251637.6	45.6805	1.89972	0.460716	1.49557e-06	5.44474e-05	TRUE	NA	ENSG00000251637	lncRNA	11	67886477	67906350	1	LINC02754	long intergenic non-protein coding RNA 2754 [Source:HGNC Symbol;Acc:HGNC:54274]
ENSG00000253123.4	5.53251	1.64893	0.800702	0.000973845	0.0127401	TRUE	100507403	ENSG00000253123	lncRNA	8	37326575	37331991	-1		novel transcript
ENSG00000254415.4	3.76647	7.12794	2.65241	2.70811e-07	1.18309e-05	TRUE	100049587	ENSG00000254415	protein_coding	19	51639478	51646825	-1	SIGLEC14	sialic acid binding Ig like lectin 14 [Source:HGNC Symbol;Acc:HGNC:32926]
ENSG00000255197.7	3.18834	2.20658	1.25776	0.00209142	0.0230279	TRUE	127138868	ENSG00000255197	lncRNA	11	47381509	47409369	-1	SLC39A13-AS1	SLC39A13 antisense RNA 1 [Source:HGNC Symbol;Acc:HGNC:56351]
ENSG00000255248.11	15.3966	-5.38984	0.786534	7.12626e-13	8.75599e-11	TRUE	399959	ENSG00000255248	lncRNA	11	122028325	122556721	-1	MIR100HG	mir-100-let-7a-2-mir-125b-1 cluster host gene [Source:HGNC Symbol;Acc:HGNC:39522]
ENSG00000255833.2	6.27985	8.4546	2.7164	1.77076e-12	2.00485e-10	TRUE	497189	ENSG00000255833	protein_coding	5	135444226	135452351	-1	TIFAB	TIFA inhibitor [Source:HGNC Symbol;Acc:HGNC:34024]
ENSG00000256162.2	10.1051	2.39193	0.567734	1.23453e-06	4.57921e-05	TRUE	100507203	ENSG00000256162	protein_coding	6	130827406	130837135	1	SMLR1	small leucine rich protein 1 [Source:HGNC Symbol;Acc:HGNC:44670]
ENSG00000256813.1	10.3407	-1.23614	0.611092	0.000939332	0.0123634	TRUE	127138859	ENSG00000256813	lncRNA	11	60841806	60851081	-1	CCDC86-AS1	CCDC86 antisense RNA 1 [Source:HGNC Symbol;Acc:HGNC:56314]
ENSG00000258227.7	4.98409	4.99221	1.15491	3.69853e-08	1.9319e-06	TRUE	23601	ENSG00000258227	protein_coding	7	141927357	141947007	-1	CLEC5A	C-type lectin domain containing 5A [Source:HGNC Symbol;Acc:HGNC:2054]
ENSG00000259207.10	43.1299	-2.96992	0.523802	4.0196e-10	2.98707e-08	TRUE	3690	ENSG00000259207	protein_coding	17	47253827	47313743	1	ITGB3	integrin subunit beta 3 [Source:HGNC Symbol;Acc:HGNC:6156]
ENSG00000259345.7	14.6424	1.46888	0.638994	0.000581573	0.00845681	TRUE	NA	ENSG00000259345	lncRNA	15	38865322	39427195	-1		novel transcript
ENSG00000259347.9	74.4425	1.3235	0.302392	4.82612e-07	2.00702e-05	TRUE	NA	ENSG00000259347	lncRNA	15	66984103	67065268	-1	SMAD3-DT	SMAD3 divergent transcript [Source:HGNC Symbol;Acc:HGNC:56759]
ENSG00000260314.3	26.0132	10.8663	2.94877	3.08627e-22	1.02678e-19	TRUE	4360	ENSG00000260314	protein_coding	10	17809348	17911164	1	MRC1	mannose receptor C-type 1 [Source:HGNC Symbol;Acc:HGNC:7228]
ENSG00000260328.1	23.4648	-1.2658	0.306835	1.36839e-06	5.01549e-05	TRUE	NA	ENSG00000260328	lncRNA	17	17011914	17014990	-1		novel transcript
ENSG00000261012.2	7.30963	3.03307	0.920345	4.27965e-05	0.000975315	TRUE	NA	ENSG00000261012	lncRNA	2	20999313	21000917	-1		novel transcript
ENSG00000261104.1	3.10209	1.92587	1.40589	0.00298026	0.0300981	TRUE	NA	ENSG00000261104	lncRNA	2	9106593	9109865	1		novel transcript
ENSG00000261235.1	22.8093	1.36587	0.466647	0.000115707	0.00225827	TRUE	NA	ENSG00000261235	lncRNA	16	82044336	82139631	-1	HSD17B2-AS1	HSD17B2 antisense RNA 1 [Source:HGNC Symbol;Acc:HGNC:56281]
ENSG00000261332.1	3.76717	2.04409	0.79529	0.000346943	0.00555752	TRUE	NA	ENSG00000261332	lncRNA	16	30498766	30499554	-1	ITGAL-AS1	ITGAL antisense RNA 1 [Source:HGNC Symbol;Acc:HGNC:56737]
ENSG00000261371.6	16.5163	4.24472	0.651543	4.00105e-12	4.2622e-10	TRUE	5175	ENSG00000261371	protein_coding	17	64319415	64413776	-1	PECAM1	platelet and endothelial cell adhesion molecule 1 [Source:HGNC Symbol;Acc:HGNC:8823]
ENSG00000262445.3	1.96953	2.4714	1.08629	0.000646397	0.00920232	TRUE	NA	ENSG00000262445	lncRNA	17	1995614	2003671	1		novel transcript	antisense to RTN4RL1
ENSG00000265254.1	16.9822	1.49575	0.397664	7.107e-06	0.000215553	TRUE	NA	ENSG00000265254	lncRNA	17	28405240	28406796	1		novel transcript	antisense to SLC46A1
ENSG00000266968.2	7.3311	1.49652	0.633141	0.000488421	0.00737062	TRUE	NA	ENSG00000266968	lncRNA	18	45646153	45647937	1		novel transcript
ENSG00000267059.2	87.3147	1.88548	1.17323	0.00192135	0.0216176	TRUE	NA	ENSG00000267059	protein_coding	19	1578339	1605445	-1		novel transcript	readthrough between UQCR11 and MBD3
ENSG00000268104.3	816.331	-2.03469	0.668761	6.3184e-05	0.00135686	TRUE	11254	ENSG00000268104	protein_coding	X	116436606	116461458	1	SLC6A14	solute carrier family 6 member 14 [Source:HGNC Symbol;Acc:HGNC:11047]
ENSG00000268388.6	30.6975	-10.8577	3.0522	3.73858e-25	1.88016e-22	TRUE	400550	ENSG00000268388	lncRNA	16	86474529	86509099	-1	FENDRR	FOXF1 adjacent non-coding developmental regulatory RNA [Source:HGNC Symbol;Acc:HGNC:43894]
ENSG00000272971.1	2.72756	2.77302	1.01296	0.000258647	0.00435272	TRUE	NA	ENSG00000272971	lncRNA	1	156614742	156615288	-1		novel transcript
ENSG00000273730.1	125.173	-3.47179	0.519688	3.50517e-05	0.000824241	TRUE	124907114	ENSG00000273730	rRNA	GL000220.1	155997	156149	1	5_8S_rRNA	5.8S ribosomal RNA [Source:RFAM;Acc:RF00002]
ENSG00000273730.1	125.173	-3.47179	0.519688	3.50517e-05	0.000824241	TRUE	124907115	ENSG00000273730	rRNA	GL000220.1	155997	156149	1	5_8S_rRNA	5.8S ribosomal RNA [Source:RFAM;Acc:RF00002]
ENSG00000273730.1	125.173	-3.47179	0.519688	3.50517e-05	0.000824241	TRUE	124907116	ENSG00000273730	rRNA	GL000220.1	155997	156149	1	5_8S_rRNA	5.8S ribosomal RNA [Source:RFAM;Acc:RF00002]
ENSG00000273730.1	125.173	-3.47179	0.519688	3.50517e-05	0.000824241	TRUE	124907117	ENSG00000273730	rRNA	GL000220.1	155997	156149	1	5_8S_rRNA	5.8S ribosomal RNA [Source:RFAM;Acc:RF00002]
ENSG00000273730.1	125.173	-3.47179	0.519688	3.50517e-05	0.000824241	TRUE	124907118	ENSG00000273730	rRNA	GL000220.1	155997	156149	1	5_8S_rRNA	5.8S ribosomal RNA [Source:RFAM;Acc:RF00002]
ENSG00000273730.1	125.173	-3.47179	0.519688	3.50517e-05	0.000824241	TRUE	124907119	ENSG00000273730	rRNA	GL000220.1	155997	156149	1	5_8S_rRNA	5.8S ribosomal RNA [Source:RFAM;Acc:RF00002]
ENSG00000273730.1	125.173	-3.47179	0.519688	3.50517e-05	0.000824241	TRUE	124907120	ENSG00000273730	rRNA	GL000220.1	155997	156149	1	5_8S_rRNA	5.8S ribosomal RNA [Source:RFAM;Acc:RF00002]
ENSG00000273730.1	125.173	-3.47179	0.519688	3.50517e-05	0.000824241	TRUE	124907121	ENSG00000273730	rRNA	GL000220.1	155997	156149	1	5_8S_rRNA	5.8S ribosomal RNA [Source:RFAM;Acc:RF00002]
ENSG00000273730.1	125.173	-3.47179	0.519688	3.50517e-05	0.000824241	TRUE	124907122	ENSG00000273730	rRNA	GL000220.1	155997	156149	1	5_8S_rRNA	5.8S ribosomal RNA [Source:RFAM;Acc:RF00002]
ENSG00000273730.1	125.173	-3.47179	0.519688	3.50517e-05	0.000824241	TRUE	124907123	ENSG00000273730	rRNA	GL000220.1	155997	156149	1	5_8S_rRNA	5.8S ribosomal RNA [Source:RFAM;Acc:RF00002]
ENSG00000273730.1	125.173	-3.47179	0.519688	3.50517e-05	0.000824241	TRUE	124907124	ENSG00000273730	rRNA	GL000220.1	155997	156149	1	5_8S_rRNA	5.8S ribosomal RNA [Source:RFAM;Acc:RF00002]
ENSG00000273730.1	125.173	-3.47179	0.519688	3.50517e-05	0.000824241	TRUE	124907125	ENSG00000273730	rRNA	GL000220.1	155997	156149	1	5_8S_rRNA	5.8S ribosomal RNA [Source:RFAM;Acc:RF00002]
ENSG00000273730.1	125.173	-3.47179	0.519688	3.50517e-05	0.000824241	TRUE	124907126	ENSG00000273730	rRNA	GL000220.1	155997	156149	1	5_8S_rRNA	5.8S ribosomal RNA [Source:RFAM;Acc:RF00002]
ENSG00000273730.1	125.173	-3.47179	0.519688	3.50517e-05	0.000824241	TRUE	124907127	ENSG00000273730	rRNA	GL000220.1	155997	156149	1	5_8S_rRNA	5.8S ribosomal RNA [Source:RFAM;Acc:RF00002]
ENSG00000273730.1	125.173	-3.47179	0.519688	3.50517e-05	0.000824241	TRUE	124907128	ENSG00000273730	rRNA	GL000220.1	155997	156149	1	5_8S_rRNA	5.8S ribosomal RNA [Source:RFAM;Acc:RF00002]
ENSG00000273730.1	125.173	-3.47179	0.519688	3.50517e-05	0.000824241	TRUE	124907129	ENSG00000273730	rRNA	GL000220.1	155997	156149	1	5_8S_rRNA	5.8S ribosomal RNA [Source:RFAM;Acc:RF00002]
ENSG00000273730.1	125.173	-3.47179	0.519688	3.50517e-05	0.000824241	TRUE	124907130	ENSG00000273730	rRNA	GL000220.1	155997	156149	1	5_8S_rRNA	5.8S ribosomal RNA [Source:RFAM;Acc:RF00002]
ENSG00000273730.1	125.173	-3.47179	0.519688	3.50517e-05	0.000824241	TRUE	124907131	ENSG00000273730	rRNA	GL000220.1	155997	156149	1	5_8S_rRNA	5.8S ribosomal RNA [Source:RFAM;Acc:RF00002]
ENSG00000273730.1	125.173	-3.47179	0.519688	3.50517e-05	0.000824241	TRUE	124907132	ENSG00000273730	rRNA	GL000220.1	155997	156149	1	5_8S_rRNA	5.8S ribosomal RNA [Source:RFAM;Acc:RF00002]
ENSG00000273730.1	125.173	-3.47179	0.519688	3.50517e-05	0.000824241	TRUE	124907133	ENSG00000273730	rRNA	GL000220.1	155997	156149	1	5_8S_rRNA	5.8S ribosomal RNA [Source:RFAM;Acc:RF00002]
ENSG00000273730.1	125.173	-3.47179	0.519688	3.50517e-05	0.000824241	TRUE	124907134	ENSG00000273730	rRNA	GL000220.1	155997	156149	1	5_8S_rRNA	5.8S ribosomal RNA [Source:RFAM;Acc:RF00002]
ENSG00000273730.1	125.173	-3.47179	0.519688	3.50517e-05	0.000824241	TRUE	124907135	ENSG00000273730	rRNA	GL000220.1	155997	156149	1	5_8S_rRNA	5.8S ribosomal RNA [Source:RFAM;Acc:RF00002]
ENSG00000273730.1	125.173	-3.47179	0.519688	3.50517e-05	0.000824241	TRUE	124907136	ENSG00000273730	rRNA	GL000220.1	155997	156149	1	5_8S_rRNA	5.8S ribosomal RNA [Source:RFAM;Acc:RF00002]
ENSG00000273730.1	125.173	-3.47179	0.519688	3.50517e-05	0.000824241	TRUE	124907137	ENSG00000273730	rRNA	GL000220.1	155997	156149	1	5_8S_rRNA	5.8S ribosomal RNA [Source:RFAM;Acc:RF00002]
ENSG00000273730.1	125.173	-3.47179	0.519688	3.50517e-05	0.000824241	TRUE	124907138	ENSG00000273730	rRNA	GL000220.1	155997	156149	1	5_8S_rRNA	5.8S ribosomal RNA [Source:RFAM;Acc:RF00002]
ENSG00000273730.1	125.173	-3.47179	0.519688	3.50517e-05	0.000824241	TRUE	124907139	ENSG00000273730	rRNA	GL000220.1	155997	156149	1	5_8S_rRNA	5.8S ribosomal RNA [Source:RFAM;Acc:RF00002]
ENSG00000273730.1	125.173	-3.47179	0.519688	3.50517e-05	0.000824241	TRUE	124907140	ENSG00000273730	rRNA	GL000220.1	155997	156149	1	5_8S_rRNA	5.8S ribosomal RNA [Source:RFAM;Acc:RF00002]
ENSG00000273730.1	125.173	-3.47179	0.519688	3.50517e-05	0.000824241	TRUE	124907141	ENSG00000273730	rRNA	GL000220.1	155997	156149	1	5_8S_rRNA	5.8S ribosomal RNA [Source:RFAM;Acc:RF00002]
ENSG00000273730.1	125.173	-3.47179	0.519688	3.50517e-05	0.000824241	TRUE	124907142	ENSG00000273730	rRNA	GL000220.1	155997	156149	1	5_8S_rRNA	5.8S ribosomal RNA [Source:RFAM;Acc:RF00002]
ENSG00000273730.1	125.173	-3.47179	0.519688	3.50517e-05	0.000824241	TRUE	124907143	ENSG00000273730	rRNA	GL000220.1	155997	156149	1	5_8S_rRNA	5.8S ribosomal RNA [Source:RFAM;Acc:RF00002]
ENSG00000273730.1	125.173	-3.47179	0.519688	3.50517e-05	0.000824241	TRUE	124907144	ENSG00000273730	rRNA	GL000220.1	155997	156149	1	5_8S_rRNA	5.8S ribosomal RNA [Source:RFAM;Acc:RF00002]
ENSG00000273730.1	125.173	-3.47179	0.519688	3.50517e-05	0.000824241	TRUE	124907145	ENSG00000273730	rRNA	GL000220.1	155997	156149	1	5_8S_rRNA	5.8S ribosomal RNA [Source:RFAM;Acc:RF00002]
ENSG00000273730.1	125.173	-3.47179	0.519688	3.50517e-05	0.000824241	TRUE	124907146	ENSG00000273730	rRNA	GL000220.1	155997	156149	1	5_8S_rRNA	5.8S ribosomal RNA [Source:RFAM;Acc:RF00002]
ENSG00000273730.1	125.173	-3.47179	0.519688	3.50517e-05	0.000824241	TRUE	124907147	ENSG00000273730	rRNA	GL000220.1	155997	156149	1	5_8S_rRNA	5.8S ribosomal RNA [Source:RFAM;Acc:RF00002]
ENSG00000273730.1	125.173	-3.47179	0.519688	3.50517e-05	0.000824241	TRUE	124907148	ENSG00000273730	rRNA	GL000220.1	155997	156149	1	5_8S_rRNA	5.8S ribosomal RNA [Source:RFAM;Acc:RF00002]
ENSG00000273730.1	125.173	-3.47179	0.519688	3.50517e-05	0.000824241	TRUE	124907149	ENSG00000273730	rRNA	GL000220.1	155997	156149	1	5_8S_rRNA	5.8S ribosomal RNA [Source:RFAM;Acc:RF00002]
ENSG00000273730.1	125.173	-3.47179	0.519688	3.50517e-05	0.000824241	TRUE	124907150	ENSG00000273730	rRNA	GL000220.1	155997	156149	1	5_8S_rRNA	5.8S ribosomal RNA [Source:RFAM;Acc:RF00002]
ENSG00000273730.1	125.173	-3.47179	0.519688	3.50517e-05	0.000824241	TRUE	124907151	ENSG00000273730	rRNA	GL000220.1	155997	156149	1	5_8S_rRNA	5.8S ribosomal RNA [Source:RFAM;Acc:RF00002]
ENSG00000273730.1	125.173	-3.47179	0.519688	3.50517e-05	0.000824241	TRUE	124907152	ENSG00000273730	rRNA	GL000220.1	155997	156149	1	5_8S_rRNA	5.8S ribosomal RNA [Source:RFAM;Acc:RF00002]
ENSG00000273730.1	125.173	-3.47179	0.519688	3.50517e-05	0.000824241	TRUE	124907153	ENSG00000273730	rRNA	GL000220.1	155997	156149	1	5_8S_rRNA	5.8S ribosomal RNA [Source:RFAM;Acc:RF00002]
ENSG00000273730.1	125.173	-3.47179	0.519688	3.50517e-05	0.000824241	TRUE	124907154	ENSG00000273730	rRNA	GL000220.1	155997	156149	1	5_8S_rRNA	5.8S ribosomal RNA [Source:RFAM;Acc:RF00002]
ENSG00000273730.1	125.173	-3.47179	0.519688	3.50517e-05	0.000824241	TRUE	124907155	ENSG00000273730	rRNA	GL000220.1	155997	156149	1	5_8S_rRNA	5.8S ribosomal RNA [Source:RFAM;Acc:RF00002]
ENSG00000273730.1	125.173	-3.47179	0.519688	3.50517e-05	0.000824241	TRUE	124907160	ENSG00000273730	rRNA	GL000220.1	155997	156149	1	5_8S_rRNA	5.8S ribosomal RNA [Source:RFAM;Acc:RF00002]
ENSG00000273730.1	125.173	-3.47179	0.519688	3.50517e-05	0.000824241	TRUE	124907172	ENSG00000273730	rRNA	GL000220.1	155997	156149	1	5_8S_rRNA	5.8S ribosomal RNA [Source:RFAM;Acc:RF00002]
ENSG00000273730.1	125.173	-3.47179	0.519688	3.50517e-05	0.000824241	TRUE	124907183	ENSG00000273730	rRNA	GL000220.1	155997	156149	1	5_8S_rRNA	5.8S ribosomal RNA [Source:RFAM;Acc:RF00002]
ENSG00000273730.1	125.173	-3.47179	0.519688	3.50517e-05	0.000824241	TRUE	124907194	ENSG00000273730	rRNA	GL000220.1	155997	156149	1	5_8S_rRNA	5.8S ribosomal RNA [Source:RFAM;Acc:RF00002]
ENSG00000273730.1	125.173	-3.47179	0.519688	3.50517e-05	0.000824241	TRUE	124907205	ENSG00000273730	rRNA	GL000220.1	155997	156149	1	5_8S_rRNA	5.8S ribosomal RNA [Source:RFAM;Acc:RF00002]
ENSG00000273730.1	125.173	-3.47179	0.519688	3.50517e-05	0.000824241	TRUE	124907216	ENSG00000273730	rRNA	GL000220.1	155997	156149	1	5_8S_rRNA	5.8S ribosomal RNA [Source:RFAM;Acc:RF00002]
ENSG00000273730.1	125.173	-3.47179	0.519688	3.50517e-05	0.000824241	TRUE	124907227	ENSG00000273730	rRNA	GL000220.1	155997	156149	1	5_8S_rRNA	5.8S ribosomal RNA [Source:RFAM;Acc:RF00002]
ENSG00000273730.1	125.173	-3.47179	0.519688	3.50517e-05	0.000824241	TRUE	124907238	ENSG00000273730	rRNA	GL000220.1	155997	156149	1	5_8S_rRNA	5.8S ribosomal RNA [Source:RFAM;Acc:RF00002]
ENSG00000273730.1	125.173	-3.47179	0.519688	3.50517e-05	0.000824241	TRUE	124907248	ENSG00000273730	rRNA	GL000220.1	155997	156149	1	5_8S_rRNA	5.8S ribosomal RNA [Source:RFAM;Acc:RF00002]
ENSG00000273730.1	125.173	-3.47179	0.519688	3.50517e-05	0.000824241	TRUE	124907258	ENSG00000273730	rRNA	GL000220.1	155997	156149	1	5_8S_rRNA	5.8S ribosomal RNA [Source:RFAM;Acc:RF00002]
ENSG00000273730.1	125.173	-3.47179	0.519688	3.50517e-05	0.000824241	TRUE	124907269	ENSG00000273730	rRNA	GL000220.1	155997	156149	1	5_8S_rRNA	5.8S ribosomal RNA [Source:RFAM;Acc:RF00002]
ENSG00000273730.1	125.173	-3.47179	0.519688	3.50517e-05	0.000824241	TRUE	124907280	ENSG00000273730	rRNA	GL000220.1	155997	156149	1	5_8S_rRNA	5.8S ribosomal RNA [Source:RFAM;Acc:RF00002]
ENSG00000273730.1	125.173	-3.47179	0.519688	3.50517e-05	0.000824241	TRUE	124907291	ENSG00000273730	rRNA	GL000220.1	155997	156149	1	5_8S_rRNA	5.8S ribosomal RNA [Source:RFAM;Acc:RF00002]
ENSG00000273730.1	125.173	-3.47179	0.519688	3.50517e-05	0.000824241	TRUE	124907302	ENSG00000273730	rRNA	GL000220.1	155997	156149	1	5_8S_rRNA	5.8S ribosomal RNA [Source:RFAM;Acc:RF00002]
ENSG00000273730.1	125.173	-3.47179	0.519688	3.50517e-05	0.000824241	TRUE	124907313	ENSG00000273730	rRNA	GL000220.1	155997	156149	1	5_8S_rRNA	5.8S ribosomal RNA [Source:RFAM;Acc:RF00002]
ENSG00000273730.1	125.173	-3.47179	0.519688	3.50517e-05	0.000824241	TRUE	124907324	ENSG00000273730	rRNA	GL000220.1	155997	156149	1	5_8S_rRNA	5.8S ribosomal RNA [Source:RFAM;Acc:RF00002]
ENSG00000273730.1	125.173	-3.47179	0.519688	3.50517e-05	0.000824241	TRUE	124907327	ENSG00000273730	rRNA	GL000220.1	155997	156149	1	5_8S_rRNA	5.8S ribosomal RNA [Source:RFAM;Acc:RF00002]
ENSG00000273730.1	125.173	-3.47179	0.519688	3.50517e-05	0.000824241	TRUE	124907328	ENSG00000273730	rRNA	GL000220.1	155997	156149	1	5_8S_rRNA	5.8S ribosomal RNA [Source:RFAM;Acc:RF00002]
ENSG00000273730.1	125.173	-3.47179	0.519688	3.50517e-05	0.000824241	TRUE	124907329	ENSG00000273730	rRNA	GL000220.1	155997	156149	1	5_8S_rRNA	5.8S ribosomal RNA [Source:RFAM;Acc:RF00002]
ENSG00000273730.1	125.173	-3.47179	0.519688	3.50517e-05	0.000824241	TRUE	124907330	ENSG00000273730	rRNA	GL000220.1	155997	156149	1	5_8S_rRNA	5.8S ribosomal RNA [Source:RFAM;Acc:RF00002]
ENSG00000273730.1	125.173	-3.47179	0.519688	3.50517e-05	0.000824241	TRUE	124907331	ENSG00000273730	rRNA	GL000220.1	155997	156149	1	5_8S_rRNA	5.8S ribosomal RNA [Source:RFAM;Acc:RF00002]
ENSG00000273730.1	125.173	-3.47179	0.519688	3.50517e-05	0.000824241	TRUE	124907332	ENSG00000273730	rRNA	GL000220.1	155997	156149	1	5_8S_rRNA	5.8S ribosomal RNA [Source:RFAM;Acc:RF00002]
ENSG00000273730.1	125.173	-3.47179	0.519688	3.50517e-05	0.000824241	TRUE	124907333	ENSG00000273730	rRNA	GL000220.1	155997	156149	1	5_8S_rRNA	5.8S ribosomal RNA [Source:RFAM;Acc:RF00002]
ENSG00000273730.1	125.173	-3.47179	0.519688	3.50517e-05	0.000824241	TRUE	124907334	ENSG00000273730	rRNA	GL000220.1	155997	156149	1	5_8S_rRNA	5.8S ribosomal RNA [Source:RFAM;Acc:RF00002]
ENSG00000273730.1	125.173	-3.47179	0.519688	3.50517e-05	0.000824241	TRUE	124907335	ENSG00000273730	rRNA	GL000220.1	155997	156149	1	5_8S_rRNA	5.8S ribosomal RNA [Source:RFAM;Acc:RF00002]
ENSG00000273730.1	125.173	-3.47179	0.519688	3.50517e-05	0.000824241	TRUE	124907336	ENSG00000273730	rRNA	GL000220.1	155997	156149	1	5_8S_rRNA	5.8S ribosomal RNA [Source:RFAM;Acc:RF00002]
ENSG00000273730.1	125.173	-3.47179	0.519688	3.50517e-05	0.000824241	TRUE	124907337	ENSG00000273730	rRNA	GL000220.1	155997	156149	1	5_8S_rRNA	5.8S ribosomal RNA [Source:RFAM;Acc:RF00002]
ENSG00000273730.1	125.173	-3.47179	0.519688	3.50517e-05	0.000824241	TRUE	124907338	ENSG00000273730	rRNA	GL000220.1	155997	156149	1	5_8S_rRNA	5.8S ribosomal RNA [Source:RFAM;Acc:RF00002]
ENSG00000273730.1	125.173	-3.47179	0.519688	3.50517e-05	0.000824241	TRUE	124907339	ENSG00000273730	rRNA	GL000220.1	155997	156149	1	5_8S_rRNA	5.8S ribosomal RNA [Source:RFAM;Acc:RF00002]
ENSG00000273730.1	125.173	-3.47179	0.519688	3.50517e-05	0.000824241	TRUE	124907340	ENSG00000273730	rRNA	GL000220.1	155997	156149	1	5_8S_rRNA	5.8S ribosomal RNA [Source:RFAM;Acc:RF00002]
ENSG00000273730.1	125.173	-3.47179	0.519688	3.50517e-05	0.000824241	TRUE	124907341	ENSG00000273730	rRNA	GL000220.1	155997	156149	1	5_8S_rRNA	5.8S ribosomal RNA [Source:RFAM;Acc:RF00002]
ENSG00000273730.1	125.173	-3.47179	0.519688	3.50517e-05	0.000824241	TRUE	124907342	ENSG00000273730	rRNA	GL000220.1	155997	156149	1	5_8S_rRNA	5.8S ribosomal RNA [Source:RFAM;Acc:RF00002]
ENSG00000273730.1	125.173	-3.47179	0.519688	3.50517e-05	0.000824241	TRUE	124907343	ENSG00000273730	rRNA	GL000220.1	155997	156149	1	5_8S_rRNA	5.8S ribosomal RNA [Source:RFAM;Acc:RF00002]
ENSG00000273730.1	125.173	-3.47179	0.519688	3.50517e-05	0.000824241	TRUE	124907439	ENSG00000273730	rRNA	GL000220.1	155997	156149	1	5_8S_rRNA	5.8S ribosomal RNA [Source:RFAM;Acc:RF00002]
ENSG00000273730.1	125.173	-3.47179	0.519688	3.50517e-05	0.000824241	TRUE	124907440	ENSG00000273730	rRNA	GL000220.1	155997	156149	1	5_8S_rRNA	5.8S ribosomal RNA [Source:RFAM;Acc:RF00002]
ENSG00000273730.1	125.173	-3.47179	0.519688	3.50517e-05	0.000824241	TRUE	124907450	ENSG00000273730	rRNA	GL000220.1	155997	156149	1	5_8S_rRNA	5.8S ribosomal RNA [Source:RFAM;Acc:RF00002]
ENSG00000273730.1	125.173	-3.47179	0.519688	3.50517e-05	0.000824241	TRUE	124907458	ENSG00000273730	rRNA	GL000220.1	155997	156149	1	5_8S_rRNA	5.8S ribosomal RNA [Source:RFAM;Acc:RF00002]
ENSG00000273730.1	125.173	-3.47179	0.519688	3.50517e-05	0.000824241	TRUE	124907467	ENSG00000273730	rRNA	GL000220.1	155997	156149	1	5_8S_rRNA	5.8S ribosomal RNA [Source:RFAM;Acc:RF00002]
ENSG00000273730.1	125.173	-3.47179	0.519688	3.50517e-05	0.000824241	TRUE	124907475	ENSG00000273730	rRNA	GL000220.1	155997	156149	1	5_8S_rRNA	5.8S ribosomal RNA [Source:RFAM;Acc:RF00002]
ENSG00000273730.1	125.173	-3.47179	0.519688	3.50517e-05	0.000824241	TRUE	124907476	ENSG00000273730	rRNA	GL000220.1	155997	156149	1	5_8S_rRNA	5.8S ribosomal RNA [Source:RFAM;Acc:RF00002]
ENSG00000273730.1	125.173	-3.47179	0.519688	3.50517e-05	0.000824241	TRUE	124907477	ENSG00000273730	rRNA	GL000220.1	155997	156149	1	5_8S_rRNA	5.8S ribosomal RNA [Source:RFAM;Acc:RF00002]
ENSG00000273730.1	125.173	-3.47179	0.519688	3.50517e-05	0.000824241	TRUE	124907478	ENSG00000273730	rRNA	GL000220.1	155997	156149	1	5_8S_rRNA	5.8S ribosomal RNA [Source:RFAM;Acc:RF00002]
ENSG00000273730.1	125.173	-3.47179	0.519688	3.50517e-05	0.000824241	TRUE	124907479	ENSG00000273730	rRNA	GL000220.1	155997	156149	1	5_8S_rRNA	5.8S ribosomal RNA [Source:RFAM;Acc:RF00002]
ENSG00000273730.1	125.173	-3.47179	0.519688	3.50517e-05	0.000824241	TRUE	124907480	ENSG00000273730	rRNA	GL000220.1	155997	156149	1	5_8S_rRNA	5.8S ribosomal RNA [Source:RFAM;Acc:RF00002]
ENSG00000273730.1	125.173	-3.47179	0.519688	3.50517e-05	0.000824241	TRUE	124907481	ENSG00000273730	rRNA	GL000220.1	155997	156149	1	5_8S_rRNA	5.8S ribosomal RNA [Source:RFAM;Acc:RF00002]
ENSG00000273730.1	125.173	-3.47179	0.519688	3.50517e-05	0.000824241	TRUE	124907482	ENSG00000273730	rRNA	GL000220.1	155997	156149	1	5_8S_rRNA	5.8S ribosomal RNA [Source:RFAM;Acc:RF00002]
ENSG00000273730.1	125.173	-3.47179	0.519688	3.50517e-05	0.000824241	TRUE	124907483	ENSG00000273730	rRNA	GL000220.1	155997	156149	1	5_8S_rRNA	5.8S ribosomal RNA [Source:RFAM;Acc:RF00002]
ENSG00000273730.1	125.173	-3.47179	0.519688	3.50517e-05	0.000824241	TRUE	124907484	ENSG00000273730	rRNA	GL000220.1	155997	156149	1	5_8S_rRNA	5.8S ribosomal RNA [Source:RFAM;Acc:RF00002]
ENSG00000273730.1	125.173	-3.47179	0.519688	3.50517e-05	0.000824241	TRUE	124907572	ENSG00000273730	rRNA	GL000220.1	155997	156149	1	5_8S_rRNA	5.8S ribosomal RNA [Source:RFAM;Acc:RF00002]
ENSG00000273730.1	125.173	-3.47179	0.519688	3.50517e-05	0.000824241	TRUE	124907573	ENSG00000273730	rRNA	GL000220.1	155997	156149	1	5_8S_rRNA	5.8S ribosomal RNA [Source:RFAM;Acc:RF00002]
ENSG00000273730.1	125.173	-3.47179	0.519688	3.50517e-05	0.000824241	TRUE	124907574	ENSG00000273730	rRNA	GL000220.1	155997	156149	1	5_8S_rRNA	5.8S ribosomal RNA [Source:RFAM;Acc:RF00002]
ENSG00000273730.1	125.173	-3.47179	0.519688	3.50517e-05	0.000824241	TRUE	124907575	ENSG00000273730	rRNA	GL000220.1	155997	156149	1	5_8S_rRNA	5.8S ribosomal RNA [Source:RFAM;Acc:RF00002]
ENSG00000273730.1	125.173	-3.47179	0.519688	3.50517e-05	0.000824241	TRUE	124907576	ENSG00000273730	rRNA	GL000220.1	155997	156149	1	5_8S_rRNA	5.8S ribosomal RNA [Source:RFAM;Acc:RF00002]
ENSG00000273730.1	125.173	-3.47179	0.519688	3.50517e-05	0.000824241	TRUE	124907577	ENSG00000273730	rRNA	GL000220.1	155997	156149	1	5_8S_rRNA	5.8S ribosomal RNA [Source:RFAM;Acc:RF00002]
ENSG00000273730.1	125.173	-3.47179	0.519688	3.50517e-05	0.000824241	TRUE	124907578	ENSG00000273730	rRNA	GL000220.1	155997	156149	1	5_8S_rRNA	5.8S ribosomal RNA [Source:RFAM;Acc:RF00002]
ENSG00000273730.1	125.173	-3.47179	0.519688	3.50517e-05	0.000824241	TRUE	124907579	ENSG00000273730	rRNA	GL000220.1	155997	156149	1	5_8S_rRNA	5.8S ribosomal RNA [Source:RFAM;Acc:RF00002]
ENSG00000273730.1	125.173	-3.47179	0.519688	3.50517e-05	0.000824241	TRUE	124907580	ENSG00000273730	rRNA	GL000220.1	155997	156149	1	5_8S_rRNA	5.8S ribosomal RNA [Source:RFAM;Acc:RF00002]
ENSG00000273730.1	125.173	-3.47179	0.519688	3.50517e-05	0.000824241	TRUE	124907581	ENSG00000273730	rRNA	GL000220.1	155997	156149	1	5_8S_rRNA	5.8S ribosomal RNA [Source:RFAM;Acc:RF00002]
ENSG00000273730.1	125.173	-3.47179	0.519688	3.50517e-05	0.000824241	TRUE	124907584	ENSG00000273730	rRNA	GL000220.1	155997	156149	1	5_8S_rRNA	5.8S ribosomal RNA [Source:RFAM;Acc:RF00002]
ENSG00000273730.1	125.173	-3.47179	0.519688	3.50517e-05	0.000824241	TRUE	124907585	ENSG00000273730	rRNA	GL000220.1	155997	156149	1	5_8S_rRNA	5.8S ribosomal RNA [Source:RFAM;Acc:RF00002]
ENSG00000273730.1	125.173	-3.47179	0.519688	3.50517e-05	0.000824241	TRUE	124907586	ENSG00000273730	rRNA	GL000220.1	155997	156149	1	5_8S_rRNA	5.8S ribosomal RNA [Source:RFAM;Acc:RF00002]
ENSG00000273730.1	125.173	-3.47179	0.519688	3.50517e-05	0.000824241	TRUE	124907587	ENSG00000273730	rRNA	GL000220.1	155997	156149	1	5_8S_rRNA	5.8S ribosomal RNA [Source:RFAM;Acc:RF00002]
ENSG00000273730.1	125.173	-3.47179	0.519688	3.50517e-05	0.000824241	TRUE	124907588	ENSG00000273730	rRNA	GL000220.1	155997	156149	1	5_8S_rRNA	5.8S ribosomal RNA [Source:RFAM;Acc:RF00002]
ENSG00000273730.1	125.173	-3.47179	0.519688	3.50517e-05	0.000824241	TRUE	124907589	ENSG00000273730	rRNA	GL000220.1	155997	156149	1	5_8S_rRNA	5.8S ribosomal RNA [Source:RFAM;Acc:RF00002]
ENSG00000273730.1	125.173	-3.47179	0.519688	3.50517e-05	0.000824241	TRUE	124907590	ENSG00000273730	rRNA	GL000220.1	155997	156149	1	5_8S_rRNA	5.8S ribosomal RNA [Source:RFAM;Acc:RF00002]
ENSG00000273730.1	125.173	-3.47179	0.519688	3.50517e-05	0.000824241	TRUE	124907591	ENSG00000273730	rRNA	GL000220.1	155997	156149	1	5_8S_rRNA	5.8S ribosomal RNA [Source:RFAM;Acc:RF00002]
ENSG00000273730.1	125.173	-3.47179	0.519688	3.50517e-05	0.000824241	TRUE	124907592	ENSG00000273730	rRNA	GL000220.1	155997	156149	1	5_8S_rRNA	5.8S ribosomal RNA [Source:RFAM;Acc:RF00002]
ENSG00000273730.1	125.173	-3.47179	0.519688	3.50517e-05	0.000824241	TRUE	124907593	ENSG00000273730	rRNA	GL000220.1	155997	156149	1	5_8S_rRNA	5.8S ribosomal RNA [Source:RFAM;Acc:RF00002]
ENSG00000273730.1	125.173	-3.47179	0.519688	3.50517e-05	0.000824241	TRUE	124907594	ENSG00000273730	rRNA	GL000220.1	155997	156149	1	5_8S_rRNA	5.8S ribosomal RNA [Source:RFAM;Acc:RF00002]
ENSG00000273730.1	125.173	-3.47179	0.519688	3.50517e-05	0.000824241	TRUE	124907595	ENSG00000273730	rRNA	GL000220.1	155997	156149	1	5_8S_rRNA	5.8S ribosomal RNA [Source:RFAM;Acc:RF00002]
ENSG00000273730.1	125.173	-3.47179	0.519688	3.50517e-05	0.000824241	TRUE	124907596	ENSG00000273730	rRNA	GL000220.1	155997	156149	1	5_8S_rRNA	5.8S ribosomal RNA [Source:RFAM;Acc:RF00002]
ENSG00000273730.1	125.173	-3.47179	0.519688	3.50517e-05	0.000824241	TRUE	124907597	ENSG00000273730	rRNA	GL000220.1	155997	156149	1	5_8S_rRNA	5.8S ribosomal RNA [Source:RFAM;Acc:RF00002]
ENSG00000273730.1	125.173	-3.47179	0.519688	3.50517e-05	0.000824241	TRUE	124907598	ENSG00000273730	rRNA	GL000220.1	155997	156149	1	5_8S_rRNA	5.8S ribosomal RNA [Source:RFAM;Acc:RF00002]
ENSG00000273730.1	125.173	-3.47179	0.519688	3.50517e-05	0.000824241	TRUE	124907600	ENSG00000273730	rRNA	GL000220.1	155997	156149	1	5_8S_rRNA	5.8S ribosomal RNA [Source:RFAM;Acc:RF00002]
ENSG00000273730.1	125.173	-3.47179	0.519688	3.50517e-05	0.000824241	TRUE	124907611	ENSG00000273730	rRNA	GL000220.1	155997	156149	1	5_8S_rRNA	5.8S ribosomal RNA [Source:RFAM;Acc:RF00002]
ENSG00000273730.1	125.173	-3.47179	0.519688	3.50517e-05	0.000824241	TRUE	124907622	ENSG00000273730	rRNA	GL000220.1	155997	156149	1	5_8S_rRNA	5.8S ribosomal RNA [Source:RFAM;Acc:RF00002]
ENSG00000273730.1	125.173	-3.47179	0.519688	3.50517e-05	0.000824241	TRUE	124907633	ENSG00000273730	rRNA	GL000220.1	155997	156149	1	5_8S_rRNA	5.8S ribosomal RNA [Source:RFAM;Acc:RF00002]
ENSG00000273730.1	125.173	-3.47179	0.519688	3.50517e-05	0.000824241	TRUE	124907644	ENSG00000273730	rRNA	GL000220.1	155997	156149	1	5_8S_rRNA	5.8S ribosomal RNA [Source:RFAM;Acc:RF00002]
ENSG00000273730.1	125.173	-3.47179	0.519688	3.50517e-05	0.000824241	TRUE	124907655	ENSG00000273730	rRNA	GL000220.1	155997	156149	1	5_8S_rRNA	5.8S ribosomal RNA [Source:RFAM;Acc:RF00002]
ENSG00000273730.1	125.173	-3.47179	0.519688	3.50517e-05	0.000824241	TRUE	124907662	ENSG00000273730	rRNA	GL000220.1	155997	156149	1	5_8S_rRNA	5.8S ribosomal RNA [Source:RFAM;Acc:RF00002]
ENSG00000273730.1	125.173	-3.47179	0.519688	3.50517e-05	0.000824241	TRUE	124907673	ENSG00000273730	rRNA	GL000220.1	155997	156149	1	5_8S_rRNA	5.8S ribosomal RNA [Source:RFAM;Acc:RF00002]
ENSG00000273730.1	125.173	-3.47179	0.519688	3.50517e-05	0.000824241	TRUE	124907684	ENSG00000273730	rRNA	GL000220.1	155997	156149	1	5_8S_rRNA	5.8S ribosomal RNA [Source:RFAM;Acc:RF00002]
ENSG00000273730.1	125.173	-3.47179	0.519688	3.50517e-05	0.000824241	TRUE	124907694	ENSG00000273730	rRNA	GL000220.1	155997	156149	1	5_8S_rRNA	5.8S ribosomal RNA [Source:RFAM;Acc:RF00002]
ENSG00000273730.1	125.173	-3.47179	0.519688	3.50517e-05	0.000824241	TRUE	124907705	ENSG00000273730	rRNA	GL000220.1	155997	156149	1	5_8S_rRNA	5.8S ribosomal RNA [Source:RFAM;Acc:RF00002]
ENSG00000273730.1	125.173	-3.47179	0.519688	3.50517e-05	0.000824241	TRUE	124907709	ENSG00000273730	rRNA	GL000220.1	155997	156149	1	5_8S_rRNA	5.8S ribosomal RNA [Source:RFAM;Acc:RF00002]
ENSG00000273730.1	125.173	-3.47179	0.519688	3.50517e-05	0.000824241	TRUE	124907710	ENSG00000273730	rRNA	GL000220.1	155997	156149	1	5_8S_rRNA	5.8S ribosomal RNA [Source:RFAM;Acc:RF00002]
ENSG00000273730.1	125.173	-3.47179	0.519688	3.50517e-05	0.000824241	TRUE	124907711	ENSG00000273730	rRNA	GL000220.1	155997	156149	1	5_8S_rRNA	5.8S ribosomal RNA [Source:RFAM;Acc:RF00002]
ENSG00000273730.1	125.173	-3.47179	0.519688	3.50517e-05	0.000824241	TRUE	124907712	ENSG00000273730	rRNA	GL000220.1	155997	156149	1	5_8S_rRNA	5.8S ribosomal RNA [Source:RFAM;Acc:RF00002]
ENSG00000273730.1	125.173	-3.47179	0.519688	3.50517e-05	0.000824241	TRUE	124907713	ENSG00000273730	rRNA	GL000220.1	155997	156149	1	5_8S_rRNA	5.8S ribosomal RNA [Source:RFAM;Acc:RF00002]
ENSG00000273730.1	125.173	-3.47179	0.519688	3.50517e-05	0.000824241	TRUE	124907714	ENSG00000273730	rRNA	GL000220.1	155997	156149	1	5_8S_rRNA	5.8S ribosomal RNA [Source:RFAM;Acc:RF00002]
ENSG00000273730.1	125.173	-3.47179	0.519688	3.50517e-05	0.000824241	TRUE	124907715	ENSG00000273730	rRNA	GL000220.1	155997	156149	1	5_8S_rRNA	5.8S ribosomal RNA [Source:RFAM;Acc:RF00002]
ENSG00000273730.1	125.173	-3.47179	0.519688	3.50517e-05	0.000824241	TRUE	124907716	ENSG00000273730	rRNA	GL000220.1	155997	156149	1	5_8S_rRNA	5.8S ribosomal RNA [Source:RFAM;Acc:RF00002]
ENSG00000273730.1	125.173	-3.47179	0.519688	3.50517e-05	0.000824241	TRUE	124907717	ENSG00000273730	rRNA	GL000220.1	155997	156149	1	5_8S_rRNA	5.8S ribosomal RNA [Source:RFAM;Acc:RF00002]
ENSG00000273730.1	125.173	-3.47179	0.519688	3.50517e-05	0.000824241	TRUE	124907718	ENSG00000273730	rRNA	GL000220.1	155997	156149	1	5_8S_rRNA	5.8S ribosomal RNA [Source:RFAM;Acc:RF00002]
ENSG00000273730.1	125.173	-3.47179	0.519688	3.50517e-05	0.000824241	TRUE	124907719	ENSG00000273730	rRNA	GL000220.1	155997	156149	1	5_8S_rRNA	5.8S ribosomal RNA [Source:RFAM;Acc:RF00002]
ENSG00000273730.1	125.173	-3.47179	0.519688	3.50517e-05	0.000824241	TRUE	124907720	ENSG00000273730	rRNA	GL000220.1	155997	156149	1	5_8S_rRNA	5.8S ribosomal RNA [Source:RFAM;Acc:RF00002]
ENSG00000273730.1	125.173	-3.47179	0.519688	3.50517e-05	0.000824241	TRUE	124907721	ENSG00000273730	rRNA	GL000220.1	155997	156149	1	5_8S_rRNA	5.8S ribosomal RNA [Source:RFAM;Acc:RF00002]
ENSG00000273730.1	125.173	-3.47179	0.519688	3.50517e-05	0.000824241	TRUE	124908237	ENSG00000273730	rRNA	GL000220.1	155997	156149	1	5_8S_rRNA	5.8S ribosomal RNA [Source:RFAM;Acc:RF00002]
ENSG00000273730.1	125.173	-3.47179	0.519688	3.50517e-05	0.000824241	TRUE	124908238	ENSG00000273730	rRNA	GL000220.1	155997	156149	1	5_8S_rRNA	5.8S ribosomal RNA [Source:RFAM;Acc:RF00002]
ENSG00000273730.1	125.173	-3.47179	0.519688	3.50517e-05	0.000824241	TRUE	124908239	ENSG00000273730	rRNA	GL000220.1	155997	156149	1	5_8S_rRNA	5.8S ribosomal RNA [Source:RFAM;Acc:RF00002]
ENSG00000273730.1	125.173	-3.47179	0.519688	3.50517e-05	0.000824241	TRUE	124908240	ENSG00000273730	rRNA	GL000220.1	155997	156149	1	5_8S_rRNA	5.8S ribosomal RNA [Source:RFAM;Acc:RF00002]
ENSG00000273730.1	125.173	-3.47179	0.519688	3.50517e-05	0.000824241	TRUE	124908241	ENSG00000273730	rRNA	GL000220.1	155997	156149	1	5_8S_rRNA	5.8S ribosomal RNA [Source:RFAM;Acc:RF00002]
ENSG00000273730.1	125.173	-3.47179	0.519688	3.50517e-05	0.000824241	TRUE	124908242	ENSG00000273730	rRNA	GL000220.1	155997	156149	1	5_8S_rRNA	5.8S ribosomal RNA [Source:RFAM;Acc:RF00002]
ENSG00000273730.1	125.173	-3.47179	0.519688	3.50517e-05	0.000824241	TRUE	124908243	ENSG00000273730	rRNA	GL000220.1	155997	156149	1	5_8S_rRNA	5.8S ribosomal RNA [Source:RFAM;Acc:RF00002]
ENSG00000273730.1	125.173	-3.47179	0.519688	3.50517e-05	0.000824241	TRUE	124908244	ENSG00000273730	rRNA	GL000220.1	155997	156149	1	5_8S_rRNA	5.8S ribosomal RNA [Source:RFAM;Acc:RF00002]
ENSG00000273730.1	125.173	-3.47179	0.519688	3.50517e-05	0.000824241	TRUE	124908245	ENSG00000273730	rRNA	GL000220.1	155997	156149	1	5_8S_rRNA	5.8S ribosomal RNA [Source:RFAM;Acc:RF00002]
ENSG00000273730.1	125.173	-3.47179	0.519688	3.50517e-05	0.000824241	TRUE	124908246	ENSG00000273730	rRNA	GL000220.1	155997	156149	1	5_8S_rRNA	5.8S ribosomal RNA [Source:RFAM;Acc:RF00002]
ENSG00000273730.1	125.173	-3.47179	0.519688	3.50517e-05	0.000824241	TRUE	124908247	ENSG00000273730	rRNA	GL000220.1	155997	156149	1	5_8S_rRNA	5.8S ribosomal RNA [Source:RFAM;Acc:RF00002]
ENSG00000273730.1	125.173	-3.47179	0.519688	3.50517e-05	0.000824241	TRUE	124908248	ENSG00000273730	rRNA	GL000220.1	155997	156149	1	5_8S_rRNA	5.8S ribosomal RNA [Source:RFAM;Acc:RF00002]
ENSG00000273730.1	125.173	-3.47179	0.519688	3.50517e-05	0.000824241	TRUE	124908249	ENSG00000273730	rRNA	GL000220.1	155997	156149	1	5_8S_rRNA	5.8S ribosomal RNA [Source:RFAM;Acc:RF00002]
ENSG00000273730.1	125.173	-3.47179	0.519688	3.50517e-05	0.000824241	TRUE	124908257	ENSG00000273730	rRNA	GL000220.1	155997	156149	1	5_8S_rRNA	5.8S ribosomal RNA [Source:RFAM;Acc:RF00002]
ENSG00000273730.1	125.173	-3.47179	0.519688	3.50517e-05	0.000824241	TRUE	124908268	ENSG00000273730	rRNA	GL000220.1	155997	156149	1	5_8S_rRNA	5.8S ribosomal RNA [Source:RFAM;Acc:RF00002]
ENSG00000273730.1	125.173	-3.47179	0.519688	3.50517e-05	0.000824241	TRUE	124908278	ENSG00000273730	rRNA	GL000220.1	155997	156149	1	5_8S_rRNA	5.8S ribosomal RNA [Source:RFAM;Acc:RF00002]
ENSG00000273730.1	125.173	-3.47179	0.519688	3.50517e-05	0.000824241	TRUE	124908289	ENSG00000273730	rRNA	GL000220.1	155997	156149	1	5_8S_rRNA	5.8S ribosomal RNA [Source:RFAM;Acc:RF00002]
ENSG00000273730.1	125.173	-3.47179	0.519688	3.50517e-05	0.000824241	TRUE	124908300	ENSG00000273730	rRNA	GL000220.1	155997	156149	1	5_8S_rRNA	5.8S ribosomal RNA [Source:RFAM;Acc:RF00002]
ENSG00000273730.1	125.173	-3.47179	0.519688	3.50517e-05	0.000824241	TRUE	124908310	ENSG00000273730	rRNA	GL000220.1	155997	156149	1	5_8S_rRNA	5.8S ribosomal RNA [Source:RFAM;Acc:RF00002]
ENSG00000273730.1	125.173	-3.47179	0.519688	3.50517e-05	0.000824241	TRUE	124908316	ENSG00000273730	rRNA	GL000220.1	155997	156149	1	5_8S_rRNA	5.8S ribosomal RNA [Source:RFAM;Acc:RF00002]
ENSG00000273730.1	125.173	-3.47179	0.519688	3.50517e-05	0.000824241	TRUE	124908327	ENSG00000273730	rRNA	GL000220.1	155997	156149	1	5_8S_rRNA	5.8S ribosomal RNA [Source:RFAM;Acc:RF00002]
ENSG00000273730.1	125.173	-3.47179	0.519688	3.50517e-05	0.000824241	TRUE	124908336	ENSG00000273730	rRNA	GL000220.1	155997	156149	1	5_8S_rRNA	5.8S ribosomal RNA [Source:RFAM;Acc:RF00002]
ENSG00000273730.1	125.173	-3.47179	0.519688	3.50517e-05	0.000824241	TRUE	124908347	ENSG00000273730	rRNA	GL000220.1	155997	156149	1	5_8S_rRNA	5.8S ribosomal RNA [Source:RFAM;Acc:RF00002]
ENSG00000273730.1	125.173	-3.47179	0.519688	3.50517e-05	0.000824241	TRUE	124908358	ENSG00000273730	rRNA	GL000220.1	155997	156149	1	5_8S_rRNA	5.8S ribosomal RNA [Source:RFAM;Acc:RF00002]
ENSG00000273730.1	125.173	-3.47179	0.519688	3.50517e-05	0.000824241	TRUE	124908368	ENSG00000273730	rRNA	GL000220.1	155997	156149	1	5_8S_rRNA	5.8S ribosomal RNA [Source:RFAM;Acc:RF00002]
ENSG00000273730.1	125.173	-3.47179	0.519688	3.50517e-05	0.000824241	TRUE	124908369	ENSG00000273730	rRNA	GL000220.1	155997	156149	1	5_8S_rRNA	5.8S ribosomal RNA [Source:RFAM;Acc:RF00002]
ENSG00000273730.1	125.173	-3.47179	0.519688	3.50517e-05	0.000824241	TRUE	124908370	ENSG00000273730	rRNA	GL000220.1	155997	156149	1	5_8S_rRNA	5.8S ribosomal RNA [Source:RFAM;Acc:RF00002]
ENSG00000273730.1	125.173	-3.47179	0.519688	3.50517e-05	0.000824241	TRUE	124908371	ENSG00000273730	rRNA	GL000220.1	155997	156149	1	5_8S_rRNA	5.8S ribosomal RNA [Source:RFAM;Acc:RF00002]
ENSG00000273730.1	125.173	-3.47179	0.519688	3.50517e-05	0.000824241	TRUE	124908372	ENSG00000273730	rRNA	GL000220.1	155997	156149	1	5_8S_rRNA	5.8S ribosomal RNA [Source:RFAM;Acc:RF00002]
ENSG00000273730.1	125.173	-3.47179	0.519688	3.50517e-05	0.000824241	TRUE	124908373	ENSG00000273730	rRNA	GL000220.1	155997	156149	1	5_8S_rRNA	5.8S ribosomal RNA [Source:RFAM;Acc:RF00002]
ENSG00000273730.1	125.173	-3.47179	0.519688	3.50517e-05	0.000824241	TRUE	124908374	ENSG00000273730	rRNA	GL000220.1	155997	156149	1	5_8S_rRNA	5.8S ribosomal RNA [Source:RFAM;Acc:RF00002]
ENSG00000273730.1	125.173	-3.47179	0.519688	3.50517e-05	0.000824241	TRUE	124908375	ENSG00000273730	rRNA	GL000220.1	155997	156149	1	5_8S_rRNA	5.8S ribosomal RNA [Source:RFAM;Acc:RF00002]
ENSG00000273730.1	125.173	-3.47179	0.519688	3.50517e-05	0.000824241	TRUE	124908376	ENSG00000273730	rRNA	GL000220.1	155997	156149	1	5_8S_rRNA	5.8S ribosomal RNA [Source:RFAM;Acc:RF00002]
ENSG00000273730.1	125.173	-3.47179	0.519688	3.50517e-05	0.000824241	TRUE	124908377	ENSG00000273730	rRNA	GL000220.1	155997	156149	1	5_8S_rRNA	5.8S ribosomal RNA [Source:RFAM;Acc:RF00002]
ENSG00000273730.1	125.173	-3.47179	0.519688	3.50517e-05	0.000824241	TRUE	124908378	ENSG00000273730	rRNA	GL000220.1	155997	156149	1	5_8S_rRNA	5.8S ribosomal RNA [Source:RFAM;Acc:RF00002]
ENSG00000273730.1	125.173	-3.47179	0.519688	3.50517e-05	0.000824241	TRUE	124908379	ENSG00000273730	rRNA	GL000220.1	155997	156149	1	5_8S_rRNA	5.8S ribosomal RNA [Source:RFAM;Acc:RF00002]
ENSG00000273730.1	125.173	-3.47179	0.519688	3.50517e-05	0.000824241	TRUE	124908380	ENSG00000273730	rRNA	GL000220.1	155997	156149	1	5_8S_rRNA	5.8S ribosomal RNA [Source:RFAM;Acc:RF00002]
ENSG00000273730.1	125.173	-3.47179	0.519688	3.50517e-05	0.000824241	TRUE	124908381	ENSG00000273730	rRNA	GL000220.1	155997	156149	1	5_8S_rRNA	5.8S ribosomal RNA [Source:RFAM;Acc:RF00002]
ENSG00000273730.1	125.173	-3.47179	0.519688	3.50517e-05	0.000824241	TRUE	124908382	ENSG00000273730	rRNA	GL000220.1	155997	156149	1	5_8S_rRNA	5.8S ribosomal RNA [Source:RFAM;Acc:RF00002]
ENSG00000273730.1	125.173	-3.47179	0.519688	3.50517e-05	0.000824241	TRUE	124908383	ENSG00000273730	rRNA	GL000220.1	155997	156149	1	5_8S_rRNA	5.8S ribosomal RNA [Source:RFAM;Acc:RF00002]
ENSG00000273730.1	125.173	-3.47179	0.519688	3.50517e-05	0.000824241	TRUE	124908384	ENSG00000273730	rRNA	GL000220.1	155997	156149	1	5_8S_rRNA	5.8S ribosomal RNA [Source:RFAM;Acc:RF00002]
ENSG00000273730.1	125.173	-3.47179	0.519688	3.50517e-05	0.000824241	TRUE	124908385	ENSG00000273730	rRNA	GL000220.1	155997	156149	1	5_8S_rRNA	5.8S ribosomal RNA [Source:RFAM;Acc:RF00002]
ENSG00000273730.1	125.173	-3.47179	0.519688	3.50517e-05	0.000824241	TRUE	124908386	ENSG00000273730	rRNA	GL000220.1	155997	156149	1	5_8S_rRNA	5.8S ribosomal RNA [Source:RFAM;Acc:RF00002]
ENSG00000273730.1	125.173	-3.47179	0.519688	3.50517e-05	0.000824241	TRUE	124908387	ENSG00000273730	rRNA	GL000220.1	155997	156149	1	5_8S_rRNA	5.8S ribosomal RNA [Source:RFAM;Acc:RF00002]
ENSG00000273730.1	125.173	-3.47179	0.519688	3.50517e-05	0.000824241	TRUE	124908388	ENSG00000273730	rRNA	GL000220.1	155997	156149	1	5_8S_rRNA	5.8S ribosomal RNA [Source:RFAM;Acc:RF00002]
ENSG00000273730.1	125.173	-3.47179	0.519688	3.50517e-05	0.000824241	TRUE	124908389	ENSG00000273730	rRNA	GL000220.1	155997	156149	1	5_8S_rRNA	5.8S ribosomal RNA [Source:RFAM;Acc:RF00002]
ENSG00000273730.1	125.173	-3.47179	0.519688	3.50517e-05	0.000824241	TRUE	124908390	ENSG00000273730	rRNA	GL000220.1	155997	156149	1	5_8S_rRNA	5.8S ribosomal RNA [Source:RFAM;Acc:RF00002]
ENSG00000273730.1	125.173	-3.47179	0.519688	3.50517e-05	0.000824241	TRUE	124908391	ENSG00000273730	rRNA	GL000220.1	155997	156149	1	5_8S_rRNA	5.8S ribosomal RNA [Source:RFAM;Acc:RF00002]
ENSG00000273730.1	125.173	-3.47179	0.519688	3.50517e-05	0.000824241	TRUE	124908392	ENSG00000273730	rRNA	GL000220.1	155997	156149	1	5_8S_rRNA	5.8S ribosomal RNA [Source:RFAM;Acc:RF00002]
ENSG00000273730.1	125.173	-3.47179	0.519688	3.50517e-05	0.000824241	TRUE	124908393	ENSG00000273730	rRNA	GL000220.1	155997	156149	1	5_8S_rRNA	5.8S ribosomal RNA [Source:RFAM;Acc:RF00002]
ENSG00000273730.1	125.173	-3.47179	0.519688	3.50517e-05	0.000824241	TRUE	124908474	ENSG00000273730	rRNA	GL000220.1	155997	156149	1	5_8S_rRNA	5.8S ribosomal RNA [Source:RFAM;Acc:RF00002]
ENSG00000273730.1	125.173	-3.47179	0.519688	3.50517e-05	0.000824241	TRUE	124908494	ENSG00000273730	rRNA	GL000220.1	155997	156149	1	5_8S_rRNA	5.8S ribosomal RNA [Source:RFAM;Acc:RF00002]
ENSG00000273730.1	125.173	-3.47179	0.519688	3.50517e-05	0.000824241	TRUE	124908504	ENSG00000273730	rRNA	GL000220.1	155997	156149	1	5_8S_rRNA	5.8S ribosomal RNA [Source:RFAM;Acc:RF00002]
ENSG00000273730.1	125.173	-3.47179	0.519688	3.50517e-05	0.000824241	TRUE	124908512	ENSG00000273730	rRNA	GL000220.1	155997	156149	1	5_8S_rRNA	5.8S ribosomal RNA [Source:RFAM;Acc:RF00002]
ENSG00000273730.1	125.173	-3.47179	0.519688	3.50517e-05	0.000824241	TRUE	124908513	ENSG00000273730	rRNA	GL000220.1	155997	156149	1	5_8S_rRNA	5.8S ribosomal RNA [Source:RFAM;Acc:RF00002]
ENSG00000273730.1	125.173	-3.47179	0.519688	3.50517e-05	0.000824241	TRUE	124908514	ENSG00000273730	rRNA	GL000220.1	155997	156149	1	5_8S_rRNA	5.8S ribosomal RNA [Source:RFAM;Acc:RF00002]
ENSG00000273730.1	125.173	-3.47179	0.519688	3.50517e-05	0.000824241	TRUE	124908515	ENSG00000273730	rRNA	GL000220.1	155997	156149	1	5_8S_rRNA	5.8S ribosomal RNA [Source:RFAM;Acc:RF00002]
ENSG00000273730.1	125.173	-3.47179	0.519688	3.50517e-05	0.000824241	TRUE	124908516	ENSG00000273730	rRNA	GL000220.1	155997	156149	1	5_8S_rRNA	5.8S ribosomal RNA [Source:RFAM;Acc:RF00002]
ENSG00000273730.1	125.173	-3.47179	0.519688	3.50517e-05	0.000824241	TRUE	124908517	ENSG00000273730	rRNA	GL000220.1	155997	156149	1	5_8S_rRNA	5.8S ribosomal RNA [Source:RFAM;Acc:RF00002]
ENSG00000273730.1	125.173	-3.47179	0.519688	3.50517e-05	0.000824241	TRUE	124908518	ENSG00000273730	rRNA	GL000220.1	155997	156149	1	5_8S_rRNA	5.8S ribosomal RNA [Source:RFAM;Acc:RF00002]
ENSG00000273730.1	125.173	-3.47179	0.519688	3.50517e-05	0.000824241	TRUE	124908519	ENSG00000273730	rRNA	GL000220.1	155997	156149	1	5_8S_rRNA	5.8S ribosomal RNA [Source:RFAM;Acc:RF00002]
ENSG00000273730.1	125.173	-3.47179	0.519688	3.50517e-05	0.000824241	TRUE	124908520	ENSG00000273730	rRNA	GL000220.1	155997	156149	1	5_8S_rRNA	5.8S ribosomal RNA [Source:RFAM;Acc:RF00002]
ENSG00000273730.1	125.173	-3.47179	0.519688	3.50517e-05	0.000824241	TRUE	124908521	ENSG00000273730	rRNA	GL000220.1	155997	156149	1	5_8S_rRNA	5.8S ribosomal RNA [Source:RFAM;Acc:RF00002]
ENSG00000273730.1	125.173	-3.47179	0.519688	3.50517e-05	0.000824241	TRUE	124908522	ENSG00000273730	rRNA	GL000220.1	155997	156149	1	5_8S_rRNA	5.8S ribosomal RNA [Source:RFAM;Acc:RF00002]
ENSG00000273730.1	125.173	-3.47179	0.519688	3.50517e-05	0.000824241	TRUE	124908523	ENSG00000273730	rRNA	GL000220.1	155997	156149	1	5_8S_rRNA	5.8S ribosomal RNA [Source:RFAM;Acc:RF00002]
ENSG00000273730.1	125.173	-3.47179	0.519688	3.50517e-05	0.000824241	TRUE	124908524	ENSG00000273730	rRNA	GL000220.1	155997	156149	1	5_8S_rRNA	5.8S ribosomal RNA [Source:RFAM;Acc:RF00002]
ENSG00000273730.1	125.173	-3.47179	0.519688	3.50517e-05	0.000824241	TRUE	124908525	ENSG00000273730	rRNA	GL000220.1	155997	156149	1	5_8S_rRNA	5.8S ribosomal RNA [Source:RFAM;Acc:RF00002]
ENSG00000273730.1	125.173	-3.47179	0.519688	3.50517e-05	0.000824241	TRUE	124908527	ENSG00000273730	rRNA	GL000220.1	155997	156149	1	5_8S_rRNA	5.8S ribosomal RNA [Source:RFAM;Acc:RF00002]
ENSG00000274252.1	15.384	1.29773	1.06413	0.00321372	0.0316469	TRUE	728226	ENSG00000274252	protein_coding	22	18516344	18518161	-1	GGTLC3	gamma-glutamyltransferase light chain family member 3 [Source:HGNC Symbol;Acc:HGNC:33426]
ENSG00000274383.1	18.2339	-1.42365	0.690944	0.000811904	0.0109734	TRUE	NA	ENSG00000274383	lncRNA	15	64950916	64951435	-1		novel transcript	antisense to ANKDD1A
ENSG00000274917.1	125.173	-3.47179	0.519688	3.50517e-05	0.000824241	TRUE	100008587	ENSG00000274917	rRNA	GL000220.1	112025	112177	1	RNA5-8SN5	RNA	5.8S ribosomal N5 [Source:HGNC Symbol;Acc:HGNC:53533]
ENSG00000274917.1	125.173	-3.47179	0.519688	3.50517e-05	0.000824241	TRUE	124907114	ENSG00000274917	rRNA	GL000220.1	112025	112177	1	RNA5-8SN5	RNA	5.8S ribosomal N5 [Source:HGNC Symbol;Acc:HGNC:53533]
ENSG00000274917.1	125.173	-3.47179	0.519688	3.50517e-05	0.000824241	TRUE	124907115	ENSG00000274917	rRNA	GL000220.1	112025	112177	1	RNA5-8SN5	RNA	5.8S ribosomal N5 [Source:HGNC Symbol;Acc:HGNC:53533]
ENSG00000274917.1	125.173	-3.47179	0.519688	3.50517e-05	0.000824241	TRUE	124907116	ENSG00000274917	rRNA	GL000220.1	112025	112177	1	RNA5-8SN5	RNA	5.8S ribosomal N5 [Source:HGNC Symbol;Acc:HGNC:53533]
ENSG00000274917.1	125.173	-3.47179	0.519688	3.50517e-05	0.000824241	TRUE	124907117	ENSG00000274917	rRNA	GL000220.1	112025	112177	1	RNA5-8SN5	RNA	5.8S ribosomal N5 [Source:HGNC Symbol;Acc:HGNC:53533]
ENSG00000274917.1	125.173	-3.47179	0.519688	3.50517e-05	0.000824241	TRUE	124907118	ENSG00000274917	rRNA	GL000220.1	112025	112177	1	RNA5-8SN5	RNA	5.8S ribosomal N5 [Source:HGNC Symbol;Acc:HGNC:53533]
ENSG00000274917.1	125.173	-3.47179	0.519688	3.50517e-05	0.000824241	TRUE	124907119	ENSG00000274917	rRNA	GL000220.1	112025	112177	1	RNA5-8SN5	RNA	5.8S ribosomal N5 [Source:HGNC Symbol;Acc:HGNC:53533]
ENSG00000274917.1	125.173	-3.47179	0.519688	3.50517e-05	0.000824241	TRUE	124907120	ENSG00000274917	rRNA	GL000220.1	112025	112177	1	RNA5-8SN5	RNA	5.8S ribosomal N5 [Source:HGNC Symbol;Acc:HGNC:53533]
ENSG00000274917.1	125.173	-3.47179	0.519688	3.50517e-05	0.000824241	TRUE	124907121	ENSG00000274917	rRNA	GL000220.1	112025	112177	1	RNA5-8SN5	RNA	5.8S ribosomal N5 [Source:HGNC Symbol;Acc:HGNC:53533]
ENSG00000274917.1	125.173	-3.47179	0.519688	3.50517e-05	0.000824241	TRUE	124907122	ENSG00000274917	rRNA	GL000220.1	112025	112177	1	RNA5-8SN5	RNA	5.8S ribosomal N5 [Source:HGNC Symbol;Acc:HGNC:53533]
ENSG00000274917.1	125.173	-3.47179	0.519688	3.50517e-05	0.000824241	TRUE	124907123	ENSG00000274917	rRNA	GL000220.1	112025	112177	1	RNA5-8SN5	RNA	5.8S ribosomal N5 [Source:HGNC Symbol;Acc:HGNC:53533]
ENSG00000274917.1	125.173	-3.47179	0.519688	3.50517e-05	0.000824241	TRUE	124907124	ENSG00000274917	rRNA	GL000220.1	112025	112177	1	RNA5-8SN5	RNA	5.8S ribosomal N5 [Source:HGNC Symbol;Acc:HGNC:53533]
ENSG00000274917.1	125.173	-3.47179	0.519688	3.50517e-05	0.000824241	TRUE	124907125	ENSG00000274917	rRNA	GL000220.1	112025	112177	1	RNA5-8SN5	RNA	5.8S ribosomal N5 [Source:HGNC Symbol;Acc:HGNC:53533]
ENSG00000274917.1	125.173	-3.47179	0.519688	3.50517e-05	0.000824241	TRUE	124907126	ENSG00000274917	rRNA	GL000220.1	112025	112177	1	RNA5-8SN5	RNA	5.8S ribosomal N5 [Source:HGNC Symbol;Acc:HGNC:53533]
ENSG00000274917.1	125.173	-3.47179	0.519688	3.50517e-05	0.000824241	TRUE	124907127	ENSG00000274917	rRNA	GL000220.1	112025	112177	1	RNA5-8SN5	RNA	5.8S ribosomal N5 [Source:HGNC Symbol;Acc:HGNC:53533]
ENSG00000274917.1	125.173	-3.47179	0.519688	3.50517e-05	0.000824241	TRUE	124907128	ENSG00000274917	rRNA	GL000220.1	112025	112177	1	RNA5-8SN5	RNA	5.8S ribosomal N5 [Source:HGNC Symbol;Acc:HGNC:53533]
ENSG00000274917.1	125.173	-3.47179	0.519688	3.50517e-05	0.000824241	TRUE	124907129	ENSG00000274917	rRNA	GL000220.1	112025	112177	1	RNA5-8SN5	RNA	5.8S ribosomal N5 [Source:HGNC Symbol;Acc:HGNC:53533]
ENSG00000274917.1	125.173	-3.47179	0.519688	3.50517e-05	0.000824241	TRUE	124907130	ENSG00000274917	rRNA	GL000220.1	112025	112177	1	RNA5-8SN5	RNA	5.8S ribosomal N5 [Source:HGNC Symbol;Acc:HGNC:53533]
ENSG00000274917.1	125.173	-3.47179	0.519688	3.50517e-05	0.000824241	TRUE	124907131	ENSG00000274917	rRNA	GL000220.1	112025	112177	1	RNA5-8SN5	RNA	5.8S ribosomal N5 [Source:HGNC Symbol;Acc:HGNC:53533]
ENSG00000274917.1	125.173	-3.47179	0.519688	3.50517e-05	0.000824241	TRUE	124907132	ENSG00000274917	rRNA	GL000220.1	112025	112177	1	RNA5-8SN5	RNA	5.8S ribosomal N5 [Source:HGNC Symbol;Acc:HGNC:53533]
ENSG00000274917.1	125.173	-3.47179	0.519688	3.50517e-05	0.000824241	TRUE	124907133	ENSG00000274917	rRNA	GL000220.1	112025	112177	1	RNA5-8SN5	RNA	5.8S ribosomal N5 [Source:HGNC Symbol;Acc:HGNC:53533]
ENSG00000274917.1	125.173	-3.47179	0.519688	3.50517e-05	0.000824241	TRUE	124907134	ENSG00000274917	rRNA	GL000220.1	112025	112177	1	RNA5-8SN5	RNA	5.8S ribosomal N5 [Source:HGNC Symbol;Acc:HGNC:53533]
ENSG00000274917.1	125.173	-3.47179	0.519688	3.50517e-05	0.000824241	TRUE	124907135	ENSG00000274917	rRNA	GL000220.1	112025	112177	1	RNA5-8SN5	RNA	5.8S ribosomal N5 [Source:HGNC Symbol;Acc:HGNC:53533]
ENSG00000274917.1	125.173	-3.47179	0.519688	3.50517e-05	0.000824241	TRUE	124907136	ENSG00000274917	rRNA	GL000220.1	112025	112177	1	RNA5-8SN5	RNA	5.8S ribosomal N5 [Source:HGNC Symbol;Acc:HGNC:53533]
ENSG00000274917.1	125.173	-3.47179	0.519688	3.50517e-05	0.000824241	TRUE	124907137	ENSG00000274917	rRNA	GL000220.1	112025	112177	1	RNA5-8SN5	RNA	5.8S ribosomal N5 [Source:HGNC Symbol;Acc:HGNC:53533]
ENSG00000274917.1	125.173	-3.47179	0.519688	3.50517e-05	0.000824241	TRUE	124907138	ENSG00000274917	rRNA	GL000220.1	112025	112177	1	RNA5-8SN5	RNA	5.8S ribosomal N5 [Source:HGNC Symbol;Acc:HGNC:53533]
ENSG00000274917.1	125.173	-3.47179	0.519688	3.50517e-05	0.000824241	TRUE	124907139	ENSG00000274917	rRNA	GL000220.1	112025	112177	1	RNA5-8SN5	RNA	5.8S ribosomal N5 [Source:HGNC Symbol;Acc:HGNC:53533]
ENSG00000274917.1	125.173	-3.47179	0.519688	3.50517e-05	0.000824241	TRUE	124907140	ENSG00000274917	rRNA	GL000220.1	112025	112177	1	RNA5-8SN5	RNA	5.8S ribosomal N5 [Source:HGNC Symbol;Acc:HGNC:53533]
ENSG00000274917.1	125.173	-3.47179	0.519688	3.50517e-05	0.000824241	TRUE	124907141	ENSG00000274917	rRNA	GL000220.1	112025	112177	1	RNA5-8SN5	RNA	5.8S ribosomal N5 [Source:HGNC Symbol;Acc:HGNC:53533]
ENSG00000274917.1	125.173	-3.47179	0.519688	3.50517e-05	0.000824241	TRUE	124907142	ENSG00000274917	rRNA	GL000220.1	112025	112177	1	RNA5-8SN5	RNA	5.8S ribosomal N5 [Source:HGNC Symbol;Acc:HGNC:53533]
ENSG00000274917.1	125.173	-3.47179	0.519688	3.50517e-05	0.000824241	TRUE	124907143	ENSG00000274917	rRNA	GL000220.1	112025	112177	1	RNA5-8SN5	RNA	5.8S ribosomal N5 [Source:HGNC Symbol;Acc:HGNC:53533]
ENSG00000274917.1	125.173	-3.47179	0.519688	3.50517e-05	0.000824241	TRUE	124907144	ENSG00000274917	rRNA	GL000220.1	112025	112177	1	RNA5-8SN5	RNA	5.8S ribosomal N5 [Source:HGNC Symbol;Acc:HGNC:53533]
ENSG00000274917.1	125.173	-3.47179	0.519688	3.50517e-05	0.000824241	TRUE	124907145	ENSG00000274917	rRNA	GL000220.1	112025	112177	1	RNA5-8SN5	RNA	5.8S ribosomal N5 [Source:HGNC Symbol;Acc:HGNC:53533]
ENSG00000274917.1	125.173	-3.47179	0.519688	3.50517e-05	0.000824241	TRUE	124907146	ENSG00000274917	rRNA	GL000220.1	112025	112177	1	RNA5-8SN5	RNA	5.8S ribosomal N5 [Source:HGNC Symbol;Acc:HGNC:53533]
ENSG00000274917.1	125.173	-3.47179	0.519688	3.50517e-05	0.000824241	TRUE	124907147	ENSG00000274917	rRNA	GL000220.1	112025	112177	1	RNA5-8SN5	RNA	5.8S ribosomal N5 [Source:HGNC Symbol;Acc:HGNC:53533]
ENSG00000274917.1	125.173	-3.47179	0.519688	3.50517e-05	0.000824241	TRUE	124907148	ENSG00000274917	rRNA	GL000220.1	112025	112177	1	RNA5-8SN5	RNA	5.8S ribosomal N5 [Source:HGNC Symbol;Acc:HGNC:53533]
ENSG00000274917.1	125.173	-3.47179	0.519688	3.50517e-05	0.000824241	TRUE	124907149	ENSG00000274917	rRNA	GL000220.1	112025	112177	1	RNA5-8SN5	RNA	5.8S ribosomal N5 [Source:HGNC Symbol;Acc:HGNC:53533]
ENSG00000274917.1	125.173	-3.47179	0.519688	3.50517e-05	0.000824241	TRUE	124907150	ENSG00000274917	rRNA	GL000220.1	112025	112177	1	RNA5-8SN5	RNA	5.8S ribosomal N5 [Source:HGNC Symbol;Acc:HGNC:53533]
ENSG00000274917.1	125.173	-3.47179	0.519688	3.50517e-05	0.000824241	TRUE	124907151	ENSG00000274917	rRNA	GL000220.1	112025	112177	1	RNA5-8SN5	RNA	5.8S ribosomal N5 [Source:HGNC Symbol;Acc:HGNC:53533]
ENSG00000274917.1	125.173	-3.47179	0.519688	3.50517e-05	0.000824241	TRUE	124907152	ENSG00000274917	rRNA	GL000220.1	112025	112177	1	RNA5-8SN5	RNA	5.8S ribosomal N5 [Source:HGNC Symbol;Acc:HGNC:53533]
ENSG00000274917.1	125.173	-3.47179	0.519688	3.50517e-05	0.000824241	TRUE	124907153	ENSG00000274917	rRNA	GL000220.1	112025	112177	1	RNA5-8SN5	RNA	5.8S ribosomal N5 [Source:HGNC Symbol;Acc:HGNC:53533]
ENSG00000274917.1	125.173	-3.47179	0.519688	3.50517e-05	0.000824241	TRUE	124907154	ENSG00000274917	rRNA	GL000220.1	112025	112177	1	RNA5-8SN5	RNA	5.8S ribosomal N5 [Source:HGNC Symbol;Acc:HGNC:53533]
ENSG00000274917.1	125.173	-3.47179	0.519688	3.50517e-05	0.000824241	TRUE	124907155	ENSG00000274917	rRNA	GL000220.1	112025	112177	1	RNA5-8SN5	RNA	5.8S ribosomal N5 [Source:HGNC Symbol;Acc:HGNC:53533]
ENSG00000274917.1	125.173	-3.47179	0.519688	3.50517e-05	0.000824241	TRUE	124907160	ENSG00000274917	rRNA	GL000220.1	112025	112177	1	RNA5-8SN5	RNA	5.8S ribosomal N5 [Source:HGNC Symbol;Acc:HGNC:53533]
ENSG00000274917.1	125.173	-3.47179	0.519688	3.50517e-05	0.000824241	TRUE	124907172	ENSG00000274917	rRNA	GL000220.1	112025	112177	1	RNA5-8SN5	RNA	5.8S ribosomal N5 [Source:HGNC Symbol;Acc:HGNC:53533]
ENSG00000274917.1	125.173	-3.47179	0.519688	3.50517e-05	0.000824241	TRUE	124907183	ENSG00000274917	rRNA	GL000220.1	112025	112177	1	RNA5-8SN5	RNA	5.8S ribosomal N5 [Source:HGNC Symbol;Acc:HGNC:53533]
ENSG00000274917.1	125.173	-3.47179	0.519688	3.50517e-05	0.000824241	TRUE	124907194	ENSG00000274917	rRNA	GL000220.1	112025	112177	1	RNA5-8SN5	RNA	5.8S ribosomal N5 [Source:HGNC Symbol;Acc:HGNC:53533]
ENSG00000274917.1	125.173	-3.47179	0.519688	3.50517e-05	0.000824241	TRUE	124907205	ENSG00000274917	rRNA	GL000220.1	112025	112177	1	RNA5-8SN5	RNA	5.8S ribosomal N5 [Source:HGNC Symbol;Acc:HGNC:53533]
ENSG00000274917.1	125.173	-3.47179	0.519688	3.50517e-05	0.000824241	TRUE	124907216	ENSG00000274917	rRNA	GL000220.1	112025	112177	1	RNA5-8SN5	RNA	5.8S ribosomal N5 [Source:HGNC Symbol;Acc:HGNC:53533]
ENSG00000274917.1	125.173	-3.47179	0.519688	3.50517e-05	0.000824241	TRUE	124907227	ENSG00000274917	rRNA	GL000220.1	112025	112177	1	RNA5-8SN5	RNA	5.8S ribosomal N5 [Source:HGNC Symbol;Acc:HGNC:53533]
ENSG00000274917.1	125.173	-3.47179	0.519688	3.50517e-05	0.000824241	TRUE	124907238	ENSG00000274917	rRNA	GL000220.1	112025	112177	1	RNA5-8SN5	RNA	5.8S ribosomal N5 [Source:HGNC Symbol;Acc:HGNC:53533]
ENSG00000274917.1	125.173	-3.47179	0.519688	3.50517e-05	0.000824241	TRUE	124907248	ENSG00000274917	rRNA	GL000220.1	112025	112177	1	RNA5-8SN5	RNA	5.8S ribosomal N5 [Source:HGNC Symbol;Acc:HGNC:53533]
ENSG00000274917.1	125.173	-3.47179	0.519688	3.50517e-05	0.000824241	TRUE	124907258	ENSG00000274917	rRNA	GL000220.1	112025	112177	1	RNA5-8SN5	RNA	5.8S ribosomal N5 [Source:HGNC Symbol;Acc:HGNC:53533]
ENSG00000274917.1	125.173	-3.47179	0.519688	3.50517e-05	0.000824241	TRUE	124907269	ENSG00000274917	rRNA	GL000220.1	112025	112177	1	RNA5-8SN5	RNA	5.8S ribosomal N5 [Source:HGNC Symbol;Acc:HGNC:53533]
ENSG00000274917.1	125.173	-3.47179	0.519688	3.50517e-05	0.000824241	TRUE	124907280	ENSG00000274917	rRNA	GL000220.1	112025	112177	1	RNA5-8SN5	RNA	5.8S ribosomal N5 [Source:HGNC Symbol;Acc:HGNC:53533]
ENSG00000274917.1	125.173	-3.47179	0.519688	3.50517e-05	0.000824241	TRUE	124907291	ENSG00000274917	rRNA	GL000220.1	112025	112177	1	RNA5-8SN5	RNA	5.8S ribosomal N5 [Source:HGNC Symbol;Acc:HGNC:53533]
ENSG00000274917.1	125.173	-3.47179	0.519688	3.50517e-05	0.000824241	TRUE	124907302	ENSG00000274917	rRNA	GL000220.1	112025	112177	1	RNA5-8SN5	RNA	5.8S ribosomal N5 [Source:HGNC Symbol;Acc:HGNC:53533]
ENSG00000274917.1	125.173	-3.47179	0.519688	3.50517e-05	0.000824241	TRUE	124907313	ENSG00000274917	rRNA	GL000220.1	112025	112177	1	RNA5-8SN5	RNA	5.8S ribosomal N5 [Source:HGNC Symbol;Acc:HGNC:53533]
ENSG00000274917.1	125.173	-3.47179	0.519688	3.50517e-05	0.000824241	TRUE	124907324	ENSG00000274917	rRNA	GL000220.1	112025	112177	1	RNA5-8SN5	RNA	5.8S ribosomal N5 [Source:HGNC Symbol;Acc:HGNC:53533]
ENSG00000274917.1	125.173	-3.47179	0.519688	3.50517e-05	0.000824241	TRUE	124907327	ENSG00000274917	rRNA	GL000220.1	112025	112177	1	RNA5-8SN5	RNA	5.8S ribosomal N5 [Source:HGNC Symbol;Acc:HGNC:53533]
ENSG00000274917.1	125.173	-3.47179	0.519688	3.50517e-05	0.000824241	TRUE	124907328	ENSG00000274917	rRNA	GL000220.1	112025	112177	1	RNA5-8SN5	RNA	5.8S ribosomal N5 [Source:HGNC Symbol;Acc:HGNC:53533]
ENSG00000274917.1	125.173	-3.47179	0.519688	3.50517e-05	0.000824241	TRUE	124907329	ENSG00000274917	rRNA	GL000220.1	112025	112177	1	RNA5-8SN5	RNA	5.8S ribosomal N5 [Source:HGNC Symbol;Acc:HGNC:53533]
ENSG00000274917.1	125.173	-3.47179	0.519688	3.50517e-05	0.000824241	TRUE	124907330	ENSG00000274917	rRNA	GL000220.1	112025	112177	1	RNA5-8SN5	RNA	5.8S ribosomal N5 [Source:HGNC Symbol;Acc:HGNC:53533]
ENSG00000274917.1	125.173	-3.47179	0.519688	3.50517e-05	0.000824241	TRUE	124907331	ENSG00000274917	rRNA	GL000220.1	112025	112177	1	RNA5-8SN5	RNA	5.8S ribosomal N5 [Source:HGNC Symbol;Acc:HGNC:53533]
ENSG00000274917.1	125.173	-3.47179	0.519688	3.50517e-05	0.000824241	TRUE	124907332	ENSG00000274917	rRNA	GL000220.1	112025	112177	1	RNA5-8SN5	RNA	5.8S ribosomal N5 [Source:HGNC Symbol;Acc:HGNC:53533]
ENSG00000274917.1	125.173	-3.47179	0.519688	3.50517e-05	0.000824241	TRUE	124907333	ENSG00000274917	rRNA	GL000220.1	112025	112177	1	RNA5-8SN5	RNA	5.8S ribosomal N5 [Source:HGNC Symbol;Acc:HGNC:53533]
ENSG00000274917.1	125.173	-3.47179	0.519688	3.50517e-05	0.000824241	TRUE	124907334	ENSG00000274917	rRNA	GL000220.1	112025	112177	1	RNA5-8SN5	RNA	5.8S ribosomal N5 [Source:HGNC Symbol;Acc:HGNC:53533]
ENSG00000274917.1	125.173	-3.47179	0.519688	3.50517e-05	0.000824241	TRUE	124907335	ENSG00000274917	rRNA	GL000220.1	112025	112177	1	RNA5-8SN5	RNA	5.8S ribosomal N5 [Source:HGNC Symbol;Acc:HGNC:53533]
ENSG00000274917.1	125.173	-3.47179	0.519688	3.50517e-05	0.000824241	TRUE	124907336	ENSG00000274917	rRNA	GL000220.1	112025	112177	1	RNA5-8SN5	RNA	5.8S ribosomal N5 [Source:HGNC Symbol;Acc:HGNC:53533]
ENSG00000274917.1	125.173	-3.47179	0.519688	3.50517e-05	0.000824241	TRUE	124907337	ENSG00000274917	rRNA	GL000220.1	112025	112177	1	RNA5-8SN5	RNA	5.8S ribosomal N5 [Source:HGNC Symbol;Acc:HGNC:53533]
ENSG00000274917.1	125.173	-3.47179	0.519688	3.50517e-05	0.000824241	TRUE	124907338	ENSG00000274917	rRNA	GL000220.1	112025	112177	1	RNA5-8SN5	RNA	5.8S ribosomal N5 [Source:HGNC Symbol;Acc:HGNC:53533]
ENSG00000274917.1	125.173	-3.47179	0.519688	3.50517e-05	0.000824241	TRUE	124907339	ENSG00000274917	rRNA	GL000220.1	112025	112177	1	RNA5-8SN5	RNA	5.8S ribosomal N5 [Source:HGNC Symbol;Acc:HGNC:53533]
ENSG00000274917.1	125.173	-3.47179	0.519688	3.50517e-05	0.000824241	TRUE	124907340	ENSG00000274917	rRNA	GL000220.1	112025	112177	1	RNA5-8SN5	RNA	5.8S ribosomal N5 [Source:HGNC Symbol;Acc:HGNC:53533]
ENSG00000274917.1	125.173	-3.47179	0.519688	3.50517e-05	0.000824241	TRUE	124907341	ENSG00000274917	rRNA	GL000220.1	112025	112177	1	RNA5-8SN5	RNA	5.8S ribosomal N5 [Source:HGNC Symbol;Acc:HGNC:53533]
ENSG00000274917.1	125.173	-3.47179	0.519688	3.50517e-05	0.000824241	TRUE	124907342	ENSG00000274917	rRNA	GL000220.1	112025	112177	1	RNA5-8SN5	RNA	5.8S ribosomal N5 [Source:HGNC Symbol;Acc:HGNC:53533]
ENSG00000274917.1	125.173	-3.47179	0.519688	3.50517e-05	0.000824241	TRUE	124907343	ENSG00000274917	rRNA	GL000220.1	112025	112177	1	RNA5-8SN5	RNA	5.8S ribosomal N5 [Source:HGNC Symbol;Acc:HGNC:53533]
ENSG00000274917.1	125.173	-3.47179	0.519688	3.50517e-05	0.000824241	TRUE	124907439	ENSG00000274917	rRNA	GL000220.1	112025	112177	1	RNA5-8SN5	RNA	5.8S ribosomal N5 [Source:HGNC Symbol;Acc:HGNC:53533]
ENSG00000274917.1	125.173	-3.47179	0.519688	3.50517e-05	0.000824241	TRUE	124907440	ENSG00000274917	rRNA	GL000220.1	112025	112177	1	RNA5-8SN5	RNA	5.8S ribosomal N5 [Source:HGNC Symbol;Acc:HGNC:53533]
ENSG00000274917.1	125.173	-3.47179	0.519688	3.50517e-05	0.000824241	TRUE	124907450	ENSG00000274917	rRNA	GL000220.1	112025	112177	1	RNA5-8SN5	RNA	5.8S ribosomal N5 [Source:HGNC Symbol;Acc:HGNC:53533]
ENSG00000274917.1	125.173	-3.47179	0.519688	3.50517e-05	0.000824241	TRUE	124907458	ENSG00000274917	rRNA	GL000220.1	112025	112177	1	RNA5-8SN5	RNA	5.8S ribosomal N5 [Source:HGNC Symbol;Acc:HGNC:53533]
ENSG00000274917.1	125.173	-3.47179	0.519688	3.50517e-05	0.000824241	TRUE	124907467	ENSG00000274917	rRNA	GL000220.1	112025	112177	1	RNA5-8SN5	RNA	5.8S ribosomal N5 [Source:HGNC Symbol;Acc:HGNC:53533]
ENSG00000274917.1	125.173	-3.47179	0.519688	3.50517e-05	0.000824241	TRUE	124907475	ENSG00000274917	rRNA	GL000220.1	112025	112177	1	RNA5-8SN5	RNA	5.8S ribosomal N5 [Source:HGNC Symbol;Acc:HGNC:53533]
ENSG00000274917.1	125.173	-3.47179	0.519688	3.50517e-05	0.000824241	TRUE	124907476	ENSG00000274917	rRNA	GL000220.1	112025	112177	1	RNA5-8SN5	RNA	5.8S ribosomal N5 [Source:HGNC Symbol;Acc:HGNC:53533]
ENSG00000274917.1	125.173	-3.47179	0.519688	3.50517e-05	0.000824241	TRUE	124907477	ENSG00000274917	rRNA	GL000220.1	112025	112177	1	RNA5-8SN5	RNA	5.8S ribosomal N5 [Source:HGNC Symbol;Acc:HGNC:53533]
ENSG00000274917.1	125.173	-3.47179	0.519688	3.50517e-05	0.000824241	TRUE	124907478	ENSG00000274917	rRNA	GL000220.1	112025	112177	1	RNA5-8SN5	RNA	5.8S ribosomal N5 [Source:HGNC Symbol;Acc:HGNC:53533]
ENSG00000274917.1	125.173	-3.47179	0.519688	3.50517e-05	0.000824241	TRUE	124907479	ENSG00000274917	rRNA	GL000220.1	112025	112177	1	RNA5-8SN5	RNA	5.8S ribosomal N5 [Source:HGNC Symbol;Acc:HGNC:53533]
ENSG00000274917.1	125.173	-3.47179	0.519688	3.50517e-05	0.000824241	TRUE	124907480	ENSG00000274917	rRNA	GL000220.1	112025	112177	1	RNA5-8SN5	RNA	5.8S ribosomal N5 [Source:HGNC Symbol;Acc:HGNC:53533]
ENSG00000274917.1	125.173	-3.47179	0.519688	3.50517e-05	0.000824241	TRUE	124907481	ENSG00000274917	rRNA	GL000220.1	112025	112177	1	RNA5-8SN5	RNA	5.8S ribosomal N5 [Source:HGNC Symbol;Acc:HGNC:53533]
ENSG00000274917.1	125.173	-3.47179	0.519688	3.50517e-05	0.000824241	TRUE	124907482	ENSG00000274917	rRNA	GL000220.1	112025	112177	1	RNA5-8SN5	RNA	5.8S ribosomal N5 [Source:HGNC Symbol;Acc:HGNC:53533]
ENSG00000274917.1	125.173	-3.47179	0.519688	3.50517e-05	0.000824241	TRUE	124907483	ENSG00000274917	rRNA	GL000220.1	112025	112177	1	RNA5-8SN5	RNA	5.8S ribosomal N5 [Source:HGNC Symbol;Acc:HGNC:53533]
ENSG00000274917.1	125.173	-3.47179	0.519688	3.50517e-05	0.000824241	TRUE	124907484	ENSG00000274917	rRNA	GL000220.1	112025	112177	1	RNA5-8SN5	RNA	5.8S ribosomal N5 [Source:HGNC Symbol;Acc:HGNC:53533]
ENSG00000274917.1	125.173	-3.47179	0.519688	3.50517e-05	0.000824241	TRUE	124907572	ENSG00000274917	rRNA	GL000220.1	112025	112177	1	RNA5-8SN5	RNA	5.8S ribosomal N5 [Source:HGNC Symbol;Acc:HGNC:53533]
ENSG00000274917.1	125.173	-3.47179	0.519688	3.50517e-05	0.000824241	TRUE	124907573	ENSG00000274917	rRNA	GL000220.1	112025	112177	1	RNA5-8SN5	RNA	5.8S ribosomal N5 [Source:HGNC Symbol;Acc:HGNC:53533]
ENSG00000274917.1	125.173	-3.47179	0.519688	3.50517e-05	0.000824241	TRUE	124907574	ENSG00000274917	rRNA	GL000220.1	112025	112177	1	RNA5-8SN5	RNA	5.8S ribosomal N5 [Source:HGNC Symbol;Acc:HGNC:53533]
ENSG00000274917.1	125.173	-3.47179	0.519688	3.50517e-05	0.000824241	TRUE	124907575	ENSG00000274917	rRNA	GL000220.1	112025	112177	1	RNA5-8SN5	RNA	5.8S ribosomal N5 [Source:HGNC Symbol;Acc:HGNC:53533]
ENSG00000274917.1	125.173	-3.47179	0.519688	3.50517e-05	0.000824241	TRUE	124907576	ENSG00000274917	rRNA	GL000220.1	112025	112177	1	RNA5-8SN5	RNA	5.8S ribosomal N5 [Source:HGNC Symbol;Acc:HGNC:53533]
ENSG00000274917.1	125.173	-3.47179	0.519688	3.50517e-05	0.000824241	TRUE	124907577	ENSG00000274917	rRNA	GL000220.1	112025	112177	1	RNA5-8SN5	RNA	5.8S ribosomal N5 [Source:HGNC Symbol;Acc:HGNC:53533]
ENSG00000274917.1	125.173	-3.47179	0.519688	3.50517e-05	0.000824241	TRUE	124907578	ENSG00000274917	rRNA	GL000220.1	112025	112177	1	RNA5-8SN5	RNA	5.8S ribosomal N5 [Source:HGNC Symbol;Acc:HGNC:53533]
ENSG00000274917.1	125.173	-3.47179	0.519688	3.50517e-05	0.000824241	TRUE	124907579	ENSG00000274917	rRNA	GL000220.1	112025	112177	1	RNA5-8SN5	RNA	5.8S ribosomal N5 [Source:HGNC Symbol;Acc:HGNC:53533]
ENSG00000274917.1	125.173	-3.47179	0.519688	3.50517e-05	0.000824241	TRUE	124907580	ENSG00000274917	rRNA	GL000220.1	112025	112177	1	RNA5-8SN5	RNA	5.8S ribosomal N5 [Source:HGNC Symbol;Acc:HGNC:53533]
ENSG00000274917.1	125.173	-3.47179	0.519688	3.50517e-05	0.000824241	TRUE	124907581	ENSG00000274917	rRNA	GL000220.1	112025	112177	1	RNA5-8SN5	RNA	5.8S ribosomal N5 [Source:HGNC Symbol;Acc:HGNC:53533]
ENSG00000274917.1	125.173	-3.47179	0.519688	3.50517e-05	0.000824241	TRUE	124907584	ENSG00000274917	rRNA	GL000220.1	112025	112177	1	RNA5-8SN5	RNA	5.8S ribosomal N5 [Source:HGNC Symbol;Acc:HGNC:53533]
ENSG00000274917.1	125.173	-3.47179	0.519688	3.50517e-05	0.000824241	TRUE	124907585	ENSG00000274917	rRNA	GL000220.1	112025	112177	1	RNA5-8SN5	RNA	5.8S ribosomal N5 [Source:HGNC Symbol;Acc:HGNC:53533]
ENSG00000274917.1	125.173	-3.47179	0.519688	3.50517e-05	0.000824241	TRUE	124907586	ENSG00000274917	rRNA	GL000220.1	112025	112177	1	RNA5-8SN5	RNA	5.8S ribosomal N5 [Source:HGNC Symbol;Acc:HGNC:53533]
ENSG00000274917.1	125.173	-3.47179	0.519688	3.50517e-05	0.000824241	TRUE	124907587	ENSG00000274917	rRNA	GL000220.1	112025	112177	1	RNA5-8SN5	RNA	5.8S ribosomal N5 [Source:HGNC Symbol;Acc:HGNC:53533]
ENSG00000274917.1	125.173	-3.47179	0.519688	3.50517e-05	0.000824241	TRUE	124907588	ENSG00000274917	rRNA	GL000220.1	112025	112177	1	RNA5-8SN5	RNA	5.8S ribosomal N5 [Source:HGNC Symbol;Acc:HGNC:53533]
ENSG00000274917.1	125.173	-3.47179	0.519688	3.50517e-05	0.000824241	TRUE	124907589	ENSG00000274917	rRNA	GL000220.1	112025	112177	1	RNA5-8SN5	RNA	5.8S ribosomal N5 [Source:HGNC Symbol;Acc:HGNC:53533]
ENSG00000274917.1	125.173	-3.47179	0.519688	3.50517e-05	0.000824241	TRUE	124907590	ENSG00000274917	rRNA	GL000220.1	112025	112177	1	RNA5-8SN5	RNA	5.8S ribosomal N5 [Source:HGNC Symbol;Acc:HGNC:53533]
ENSG00000274917.1	125.173	-3.47179	0.519688	3.50517e-05	0.000824241	TRUE	124907591	ENSG00000274917	rRNA	GL000220.1	112025	112177	1	RNA5-8SN5	RNA	5.8S ribosomal N5 [Source:HGNC Symbol;Acc:HGNC:53533]
ENSG00000274917.1	125.173	-3.47179	0.519688	3.50517e-05	0.000824241	TRUE	124907592	ENSG00000274917	rRNA	GL000220.1	112025	112177	1	RNA5-8SN5	RNA	5.8S ribosomal N5 [Source:HGNC Symbol;Acc:HGNC:53533]
ENSG00000274917.1	125.173	-3.47179	0.519688	3.50517e-05	0.000824241	TRUE	124907593	ENSG00000274917	rRNA	GL000220.1	112025	112177	1	RNA5-8SN5	RNA	5.8S ribosomal N5 [Source:HGNC Symbol;Acc:HGNC:53533]
ENSG00000274917.1	125.173	-3.47179	0.519688	3.50517e-05	0.000824241	TRUE	124907594	ENSG00000274917	rRNA	GL000220.1	112025	112177	1	RNA5-8SN5	RNA	5.8S ribosomal N5 [Source:HGNC Symbol;Acc:HGNC:53533]
ENSG00000274917.1	125.173	-3.47179	0.519688	3.50517e-05	0.000824241	TRUE	124907595	ENSG00000274917	rRNA	GL000220.1	112025	112177	1	RNA5-8SN5	RNA	5.8S ribosomal N5 [Source:HGNC Symbol;Acc:HGNC:53533]
ENSG00000274917.1	125.173	-3.47179	0.519688	3.50517e-05	0.000824241	TRUE	124907596	ENSG00000274917	rRNA	GL000220.1	112025	112177	1	RNA5-8SN5	RNA	5.8S ribosomal N5 [Source:HGNC Symbol;Acc:HGNC:53533]
ENSG00000274917.1	125.173	-3.47179	0.519688	3.50517e-05	0.000824241	TRUE	124907597	ENSG00000274917	rRNA	GL000220.1	112025	112177	1	RNA5-8SN5	RNA	5.8S ribosomal N5 [Source:HGNC Symbol;Acc:HGNC:53533]
ENSG00000274917.1	125.173	-3.47179	0.519688	3.50517e-05	0.000824241	TRUE	124907598	ENSG00000274917	rRNA	GL000220.1	112025	112177	1	RNA5-8SN5	RNA	5.8S ribosomal N5 [Source:HGNC Symbol;Acc:HGNC:53533]
ENSG00000274917.1	125.173	-3.47179	0.519688	3.50517e-05	0.000824241	TRUE	124907600	ENSG00000274917	rRNA	GL000220.1	112025	112177	1	RNA5-8SN5	RNA	5.8S ribosomal N5 [Source:HGNC Symbol;Acc:HGNC:53533]
ENSG00000274917.1	125.173	-3.47179	0.519688	3.50517e-05	0.000824241	TRUE	124907611	ENSG00000274917	rRNA	GL000220.1	112025	112177	1	RNA5-8SN5	RNA	5.8S ribosomal N5 [Source:HGNC Symbol;Acc:HGNC:53533]
ENSG00000274917.1	125.173	-3.47179	0.519688	3.50517e-05	0.000824241	TRUE	124907622	ENSG00000274917	rRNA	GL000220.1	112025	112177	1	RNA5-8SN5	RNA	5.8S ribosomal N5 [Source:HGNC Symbol;Acc:HGNC:53533]
ENSG00000274917.1	125.173	-3.47179	0.519688	3.50517e-05	0.000824241	TRUE	124907633	ENSG00000274917	rRNA	GL000220.1	112025	112177	1	RNA5-8SN5	RNA	5.8S ribosomal N5 [Source:HGNC Symbol;Acc:HGNC:53533]
ENSG00000274917.1	125.173	-3.47179	0.519688	3.50517e-05	0.000824241	TRUE	124907644	ENSG00000274917	rRNA	GL000220.1	112025	112177	1	RNA5-8SN5	RNA	5.8S ribosomal N5 [Source:HGNC Symbol;Acc:HGNC:53533]
ENSG00000274917.1	125.173	-3.47179	0.519688	3.50517e-05	0.000824241	TRUE	124907655	ENSG00000274917	rRNA	GL000220.1	112025	112177	1	RNA5-8SN5	RNA	5.8S ribosomal N5 [Source:HGNC Symbol;Acc:HGNC:53533]
ENSG00000274917.1	125.173	-3.47179	0.519688	3.50517e-05	0.000824241	TRUE	124907662	ENSG00000274917	rRNA	GL000220.1	112025	112177	1	RNA5-8SN5	RNA	5.8S ribosomal N5 [Source:HGNC Symbol;Acc:HGNC:53533]
ENSG00000274917.1	125.173	-3.47179	0.519688	3.50517e-05	0.000824241	TRUE	124907673	ENSG00000274917	rRNA	GL000220.1	112025	112177	1	RNA5-8SN5	RNA	5.8S ribosomal N5 [Source:HGNC Symbol;Acc:HGNC:53533]
ENSG00000274917.1	125.173	-3.47179	0.519688	3.50517e-05	0.000824241	TRUE	124907684	ENSG00000274917	rRNA	GL000220.1	112025	112177	1	RNA5-8SN5	RNA	5.8S ribosomal N5 [Source:HGNC Symbol;Acc:HGNC:53533]
ENSG00000274917.1	125.173	-3.47179	0.519688	3.50517e-05	0.000824241	TRUE	124907694	ENSG00000274917	rRNA	GL000220.1	112025	112177	1	RNA5-8SN5	RNA	5.8S ribosomal N5 [Source:HGNC Symbol;Acc:HGNC:53533]
ENSG00000274917.1	125.173	-3.47179	0.519688	3.50517e-05	0.000824241	TRUE	124907705	ENSG00000274917	rRNA	GL000220.1	112025	112177	1	RNA5-8SN5	RNA	5.8S ribosomal N5 [Source:HGNC Symbol;Acc:HGNC:53533]
ENSG00000274917.1	125.173	-3.47179	0.519688	3.50517e-05	0.000824241	TRUE	124907709	ENSG00000274917	rRNA	GL000220.1	112025	112177	1	RNA5-8SN5	RNA	5.8S ribosomal N5 [Source:HGNC Symbol;Acc:HGNC:53533]
ENSG00000274917.1	125.173	-3.47179	0.519688	3.50517e-05	0.000824241	TRUE	124907710	ENSG00000274917	rRNA	GL000220.1	112025	112177	1	RNA5-8SN5	RNA	5.8S ribosomal N5 [Source:HGNC Symbol;Acc:HGNC:53533]
ENSG00000274917.1	125.173	-3.47179	0.519688	3.50517e-05	0.000824241	TRUE	124907711	ENSG00000274917	rRNA	GL000220.1	112025	112177	1	RNA5-8SN5	RNA	5.8S ribosomal N5 [Source:HGNC Symbol;Acc:HGNC:53533]
ENSG00000274917.1	125.173	-3.47179	0.519688	3.50517e-05	0.000824241	TRUE	124907712	ENSG00000274917	rRNA	GL000220.1	112025	112177	1	RNA5-8SN5	RNA	5.8S ribosomal N5 [Source:HGNC Symbol;Acc:HGNC:53533]
ENSG00000274917.1	125.173	-3.47179	0.519688	3.50517e-05	0.000824241	TRUE	124907713	ENSG00000274917	rRNA	GL000220.1	112025	112177	1	RNA5-8SN5	RNA	5.8S ribosomal N5 [Source:HGNC Symbol;Acc:HGNC:53533]
ENSG00000274917.1	125.173	-3.47179	0.519688	3.50517e-05	0.000824241	TRUE	124907714	ENSG00000274917	rRNA	GL000220.1	112025	112177	1	RNA5-8SN5	RNA	5.8S ribosomal N5 [Source:HGNC Symbol;Acc:HGNC:53533]
ENSG00000274917.1	125.173	-3.47179	0.519688	3.50517e-05	0.000824241	TRUE	124907715	ENSG00000274917	rRNA	GL000220.1	112025	112177	1	RNA5-8SN5	RNA	5.8S ribosomal N5 [Source:HGNC Symbol;Acc:HGNC:53533]
ENSG00000274917.1	125.173	-3.47179	0.519688	3.50517e-05	0.000824241	TRUE	124907716	ENSG00000274917	rRNA	GL000220.1	112025	112177	1	RNA5-8SN5	RNA	5.8S ribosomal N5 [Source:HGNC Symbol;Acc:HGNC:53533]
ENSG00000274917.1	125.173	-3.47179	0.519688	3.50517e-05	0.000824241	TRUE	124907717	ENSG00000274917	rRNA	GL000220.1	112025	112177	1	RNA5-8SN5	RNA	5.8S ribosomal N5 [Source:HGNC Symbol;Acc:HGNC:53533]
ENSG00000274917.1	125.173	-3.47179	0.519688	3.50517e-05	0.000824241	TRUE	124907718	ENSG00000274917	rRNA	GL000220.1	112025	112177	1	RNA5-8SN5	RNA	5.8S ribosomal N5 [Source:HGNC Symbol;Acc:HGNC:53533]
ENSG00000274917.1	125.173	-3.47179	0.519688	3.50517e-05	0.000824241	TRUE	124907719	ENSG00000274917	rRNA	GL000220.1	112025	112177	1	RNA5-8SN5	RNA	5.8S ribosomal N5 [Source:HGNC Symbol;Acc:HGNC:53533]
ENSG00000274917.1	125.173	-3.47179	0.519688	3.50517e-05	0.000824241	TRUE	124907720	ENSG00000274917	rRNA	GL000220.1	112025	112177	1	RNA5-8SN5	RNA	5.8S ribosomal N5 [Source:HGNC Symbol;Acc:HGNC:53533]
ENSG00000274917.1	125.173	-3.47179	0.519688	3.50517e-05	0.000824241	TRUE	124907721	ENSG00000274917	rRNA	GL000220.1	112025	112177	1	RNA5-8SN5	RNA	5.8S ribosomal N5 [Source:HGNC Symbol;Acc:HGNC:53533]
ENSG00000274917.1	125.173	-3.47179	0.519688	3.50517e-05	0.000824241	TRUE	124908237	ENSG00000274917	rRNA	GL000220.1	112025	112177	1	RNA5-8SN5	RNA	5.8S ribosomal N5 [Source:HGNC Symbol;Acc:HGNC:53533]
ENSG00000274917.1	125.173	-3.47179	0.519688	3.50517e-05	0.000824241	TRUE	124908238	ENSG00000274917	rRNA	GL000220.1	112025	112177	1	RNA5-8SN5	RNA	5.8S ribosomal N5 [Source:HGNC Symbol;Acc:HGNC:53533]
ENSG00000274917.1	125.173	-3.47179	0.519688	3.50517e-05	0.000824241	TRUE	124908239	ENSG00000274917	rRNA	GL000220.1	112025	112177	1	RNA5-8SN5	RNA	5.8S ribosomal N5 [Source:HGNC Symbol;Acc:HGNC:53533]
ENSG00000274917.1	125.173	-3.47179	0.519688	3.50517e-05	0.000824241	TRUE	124908240	ENSG00000274917	rRNA	GL000220.1	112025	112177	1	RNA5-8SN5	RNA	5.8S ribosomal N5 [Source:HGNC Symbol;Acc:HGNC:53533]
ENSG00000274917.1	125.173	-3.47179	0.519688	3.50517e-05	0.000824241	TRUE	124908241	ENSG00000274917	rRNA	GL000220.1	112025	112177	1	RNA5-8SN5	RNA	5.8S ribosomal N5 [Source:HGNC Symbol;Acc:HGNC:53533]
ENSG00000274917.1	125.173	-3.47179	0.519688	3.50517e-05	0.000824241	TRUE	124908242	ENSG00000274917	rRNA	GL000220.1	112025	112177	1	RNA5-8SN5	RNA	5.8S ribosomal N5 [Source:HGNC Symbol;Acc:HGNC:53533]
ENSG00000274917.1	125.173	-3.47179	0.519688	3.50517e-05	0.000824241	TRUE	124908243	ENSG00000274917	rRNA	GL000220.1	112025	112177	1	RNA5-8SN5	RNA	5.8S ribosomal N5 [Source:HGNC Symbol;Acc:HGNC:53533]
ENSG00000274917.1	125.173	-3.47179	0.519688	3.50517e-05	0.000824241	TRUE	124908244	ENSG00000274917	rRNA	GL000220.1	112025	112177	1	RNA5-8SN5	RNA	5.8S ribosomal N5 [Source:HGNC Symbol;Acc:HGNC:53533]
ENSG00000274917.1	125.173	-3.47179	0.519688	3.50517e-05	0.000824241	TRUE	124908245	ENSG00000274917	rRNA	GL000220.1	112025	112177	1	RNA5-8SN5	RNA	5.8S ribosomal N5 [Source:HGNC Symbol;Acc:HGNC:53533]
ENSG00000274917.1	125.173	-3.47179	0.519688	3.50517e-05	0.000824241	TRUE	124908246	ENSG00000274917	rRNA	GL000220.1	112025	112177	1	RNA5-8SN5	RNA	5.8S ribosomal N5 [Source:HGNC Symbol;Acc:HGNC:53533]
ENSG00000274917.1	125.173	-3.47179	0.519688	3.50517e-05	0.000824241	TRUE	124908247	ENSG00000274917	rRNA	GL000220.1	112025	112177	1	RNA5-8SN5	RNA	5.8S ribosomal N5 [Source:HGNC Symbol;Acc:HGNC:53533]
ENSG00000274917.1	125.173	-3.47179	0.519688	3.50517e-05	0.000824241	TRUE	124908248	ENSG00000274917	rRNA	GL000220.1	112025	112177	1	RNA5-8SN5	RNA	5.8S ribosomal N5 [Source:HGNC Symbol;Acc:HGNC:53533]
ENSG00000274917.1	125.173	-3.47179	0.519688	3.50517e-05	0.000824241	TRUE	124908249	ENSG00000274917	rRNA	GL000220.1	112025	112177	1	RNA5-8SN5	RNA	5.8S ribosomal N5 [Source:HGNC Symbol;Acc:HGNC:53533]
ENSG00000274917.1	125.173	-3.47179	0.519688	3.50517e-05	0.000824241	TRUE	124908257	ENSG00000274917	rRNA	GL000220.1	112025	112177	1	RNA5-8SN5	RNA	5.8S ribosomal N5 [Source:HGNC Symbol;Acc:HGNC:53533]
ENSG00000274917.1	125.173	-3.47179	0.519688	3.50517e-05	0.000824241	TRUE	124908268	ENSG00000274917	rRNA	GL000220.1	112025	112177	1	RNA5-8SN5	RNA	5.8S ribosomal N5 [Source:HGNC Symbol;Acc:HGNC:53533]
ENSG00000274917.1	125.173	-3.47179	0.519688	3.50517e-05	0.000824241	TRUE	124908278	ENSG00000274917	rRNA	GL000220.1	112025	112177	1	RNA5-8SN5	RNA	5.8S ribosomal N5 [Source:HGNC Symbol;Acc:HGNC:53533]
ENSG00000274917.1	125.173	-3.47179	0.519688	3.50517e-05	0.000824241	TRUE	124908289	ENSG00000274917	rRNA	GL000220.1	112025	112177	1	RNA5-8SN5	RNA	5.8S ribosomal N5 [Source:HGNC Symbol;Acc:HGNC:53533]
ENSG00000274917.1	125.173	-3.47179	0.519688	3.50517e-05	0.000824241	TRUE	124908300	ENSG00000274917	rRNA	GL000220.1	112025	112177	1	RNA5-8SN5	RNA	5.8S ribosomal N5 [Source:HGNC Symbol;Acc:HGNC:53533]
ENSG00000274917.1	125.173	-3.47179	0.519688	3.50517e-05	0.000824241	TRUE	124908310	ENSG00000274917	rRNA	GL000220.1	112025	112177	1	RNA5-8SN5	RNA	5.8S ribosomal N5 [Source:HGNC Symbol;Acc:HGNC:53533]
ENSG00000274917.1	125.173	-3.47179	0.519688	3.50517e-05	0.000824241	TRUE	124908316	ENSG00000274917	rRNA	GL000220.1	112025	112177	1	RNA5-8SN5	RNA	5.8S ribosomal N5 [Source:HGNC Symbol;Acc:HGNC:53533]
ENSG00000274917.1	125.173	-3.47179	0.519688	3.50517e-05	0.000824241	TRUE	124908327	ENSG00000274917	rRNA	GL000220.1	112025	112177	1	RNA5-8SN5	RNA	5.8S ribosomal N5 [Source:HGNC Symbol;Acc:HGNC:53533]
ENSG00000274917.1	125.173	-3.47179	0.519688	3.50517e-05	0.000824241	TRUE	124908336	ENSG00000274917	rRNA	GL000220.1	112025	112177	1	RNA5-8SN5	RNA	5.8S ribosomal N5 [Source:HGNC Symbol;Acc:HGNC:53533]
ENSG00000274917.1	125.173	-3.47179	0.519688	3.50517e-05	0.000824241	TRUE	124908347	ENSG00000274917	rRNA	GL000220.1	112025	112177	1	RNA5-8SN5	RNA	5.8S ribosomal N5 [Source:HGNC Symbol;Acc:HGNC:53533]
ENSG00000274917.1	125.173	-3.47179	0.519688	3.50517e-05	0.000824241	TRUE	124908358	ENSG00000274917	rRNA	GL000220.1	112025	112177	1	RNA5-8SN5	RNA	5.8S ribosomal N5 [Source:HGNC Symbol;Acc:HGNC:53533]
ENSG00000274917.1	125.173	-3.47179	0.519688	3.50517e-05	0.000824241	TRUE	124908368	ENSG00000274917	rRNA	GL000220.1	112025	112177	1	RNA5-8SN5	RNA	5.8S ribosomal N5 [Source:HGNC Symbol;Acc:HGNC:53533]
ENSG00000274917.1	125.173	-3.47179	0.519688	3.50517e-05	0.000824241	TRUE	124908369	ENSG00000274917	rRNA	GL000220.1	112025	112177	1	RNA5-8SN5	RNA	5.8S ribosomal N5 [Source:HGNC Symbol;Acc:HGNC:53533]
ENSG00000274917.1	125.173	-3.47179	0.519688	3.50517e-05	0.000824241	TRUE	124908370	ENSG00000274917	rRNA	GL000220.1	112025	112177	1	RNA5-8SN5	RNA	5.8S ribosomal N5 [Source:HGNC Symbol;Acc:HGNC:53533]
ENSG00000274917.1	125.173	-3.47179	0.519688	3.50517e-05	0.000824241	TRUE	124908371	ENSG00000274917	rRNA	GL000220.1	112025	112177	1	RNA5-8SN5	RNA	5.8S ribosomal N5 [Source:HGNC Symbol;Acc:HGNC:53533]
ENSG00000274917.1	125.173	-3.47179	0.519688	3.50517e-05	0.000824241	TRUE	124908372	ENSG00000274917	rRNA	GL000220.1	112025	112177	1	RNA5-8SN5	RNA	5.8S ribosomal N5 [Source:HGNC Symbol;Acc:HGNC:53533]
ENSG00000274917.1	125.173	-3.47179	0.519688	3.50517e-05	0.000824241	TRUE	124908373	ENSG00000274917	rRNA	GL000220.1	112025	112177	1	RNA5-8SN5	RNA	5.8S ribosomal N5 [Source:HGNC Symbol;Acc:HGNC:53533]
ENSG00000274917.1	125.173	-3.47179	0.519688	3.50517e-05	0.000824241	TRUE	124908374	ENSG00000274917	rRNA	GL000220.1	112025	112177	1	RNA5-8SN5	RNA	5.8S ribosomal N5 [Source:HGNC Symbol;Acc:HGNC:53533]
ENSG00000274917.1	125.173	-3.47179	0.519688	3.50517e-05	0.000824241	TRUE	124908375	ENSG00000274917	rRNA	GL000220.1	112025	112177	1	RNA5-8SN5	RNA	5.8S ribosomal N5 [Source:HGNC Symbol;Acc:HGNC:53533]
ENSG00000274917.1	125.173	-3.47179	0.519688	3.50517e-05	0.000824241	TRUE	124908376	ENSG00000274917	rRNA	GL000220.1	112025	112177	1	RNA5-8SN5	RNA	5.8S ribosomal N5 [Source:HGNC Symbol;Acc:HGNC:53533]
ENSG00000274917.1	125.173	-3.47179	0.519688	3.50517e-05	0.000824241	TRUE	124908377	ENSG00000274917	rRNA	GL000220.1	112025	112177	1	RNA5-8SN5	RNA	5.8S ribosomal N5 [Source:HGNC Symbol;Acc:HGNC:53533]
ENSG00000274917.1	125.173	-3.47179	0.519688	3.50517e-05	0.000824241	TRUE	124908378	ENSG00000274917	rRNA	GL000220.1	112025	112177	1	RNA5-8SN5	RNA	5.8S ribosomal N5 [Source:HGNC Symbol;Acc:HGNC:53533]
ENSG00000274917.1	125.173	-3.47179	0.519688	3.50517e-05	0.000824241	TRUE	124908379	ENSG00000274917	rRNA	GL000220.1	112025	112177	1	RNA5-8SN5	RNA	5.8S ribosomal N5 [Source:HGNC Symbol;Acc:HGNC:53533]
ENSG00000274917.1	125.173	-3.47179	0.519688	3.50517e-05	0.000824241	TRUE	124908380	ENSG00000274917	rRNA	GL000220.1	112025	112177	1	RNA5-8SN5	RNA	5.8S ribosomal N5 [Source:HGNC Symbol;Acc:HGNC:53533]
ENSG00000274917.1	125.173	-3.47179	0.519688	3.50517e-05	0.000824241	TRUE	124908381	ENSG00000274917	rRNA	GL000220.1	112025	112177	1	RNA5-8SN5	RNA	5.8S ribosomal N5 [Source:HGNC Symbol;Acc:HGNC:53533]
ENSG00000274917.1	125.173	-3.47179	0.519688	3.50517e-05	0.000824241	TRUE	124908382	ENSG00000274917	rRNA	GL000220.1	112025	112177	1	RNA5-8SN5	RNA	5.8S ribosomal N5 [Source:HGNC Symbol;Acc:HGNC:53533]
ENSG00000274917.1	125.173	-3.47179	0.519688	3.50517e-05	0.000824241	TRUE	124908383	ENSG00000274917	rRNA	GL000220.1	112025	112177	1	RNA5-8SN5	RNA	5.8S ribosomal N5 [Source:HGNC Symbol;Acc:HGNC:53533]
ENSG00000274917.1	125.173	-3.47179	0.519688	3.50517e-05	0.000824241	TRUE	124908384	ENSG00000274917	rRNA	GL000220.1	112025	112177	1	RNA5-8SN5	RNA	5.8S ribosomal N5 [Source:HGNC Symbol;Acc:HGNC:53533]
ENSG00000274917.1	125.173	-3.47179	0.519688	3.50517e-05	0.000824241	TRUE	124908385	ENSG00000274917	rRNA	GL000220.1	112025	112177	1	RNA5-8SN5	RNA	5.8S ribosomal N5 [Source:HGNC Symbol;Acc:HGNC:53533]
ENSG00000274917.1	125.173	-3.47179	0.519688	3.50517e-05	0.000824241	TRUE	124908386	ENSG00000274917	rRNA	GL000220.1	112025	112177	1	RNA5-8SN5	RNA	5.8S ribosomal N5 [Source:HGNC Symbol;Acc:HGNC:53533]
ENSG00000274917.1	125.173	-3.47179	0.519688	3.50517e-05	0.000824241	TRUE	124908387	ENSG00000274917	rRNA	GL000220.1	112025	112177	1	RNA5-8SN5	RNA	5.8S ribosomal N5 [Source:HGNC Symbol;Acc:HGNC:53533]
ENSG00000274917.1	125.173	-3.47179	0.519688	3.50517e-05	0.000824241	TRUE	124908388	ENSG00000274917	rRNA	GL000220.1	112025	112177	1	RNA5-8SN5	RNA	5.8S ribosomal N5 [Source:HGNC Symbol;Acc:HGNC:53533]
ENSG00000274917.1	125.173	-3.47179	0.519688	3.50517e-05	0.000824241	TRUE	124908389	ENSG00000274917	rRNA	GL000220.1	112025	112177	1	RNA5-8SN5	RNA	5.8S ribosomal N5 [Source:HGNC Symbol;Acc:HGNC:53533]
ENSG00000274917.1	125.173	-3.47179	0.519688	3.50517e-05	0.000824241	TRUE	124908390	ENSG00000274917	rRNA	GL000220.1	112025	112177	1	RNA5-8SN5	RNA	5.8S ribosomal N5 [Source:HGNC Symbol;Acc:HGNC:53533]
ENSG00000274917.1	125.173	-3.47179	0.519688	3.50517e-05	0.000824241	TRUE	124908391	ENSG00000274917	rRNA	GL000220.1	112025	112177	1	RNA5-8SN5	RNA	5.8S ribosomal N5 [Source:HGNC Symbol;Acc:HGNC:53533]
ENSG00000274917.1	125.173	-3.47179	0.519688	3.50517e-05	0.000824241	TRUE	124908392	ENSG00000274917	rRNA	GL000220.1	112025	112177	1	RNA5-8SN5	RNA	5.8S ribosomal N5 [Source:HGNC Symbol;Acc:HGNC:53533]
ENSG00000274917.1	125.173	-3.47179	0.519688	3.50517e-05	0.000824241	TRUE	124908393	ENSG00000274917	rRNA	GL000220.1	112025	112177	1	RNA5-8SN5	RNA	5.8S ribosomal N5 [Source:HGNC Symbol;Acc:HGNC:53533]
ENSG00000274917.1	125.173	-3.47179	0.519688	3.50517e-05	0.000824241	TRUE	124908474	ENSG00000274917	rRNA	GL000220.1	112025	112177	1	RNA5-8SN5	RNA	5.8S ribosomal N5 [Source:HGNC Symbol;Acc:HGNC:53533]
ENSG00000274917.1	125.173	-3.47179	0.519688	3.50517e-05	0.000824241	TRUE	124908494	ENSG00000274917	rRNA	GL000220.1	112025	112177	1	RNA5-8SN5	RNA	5.8S ribosomal N5 [Source:HGNC Symbol;Acc:HGNC:53533]
ENSG00000274917.1	125.173	-3.47179	0.519688	3.50517e-05	0.000824241	TRUE	124908504	ENSG00000274917	rRNA	GL000220.1	112025	112177	1	RNA5-8SN5	RNA	5.8S ribosomal N5 [Source:HGNC Symbol;Acc:HGNC:53533]
ENSG00000274917.1	125.173	-3.47179	0.519688	3.50517e-05	0.000824241	TRUE	124908512	ENSG00000274917	rRNA	GL000220.1	112025	112177	1	RNA5-8SN5	RNA	5.8S ribosomal N5 [Source:HGNC Symbol;Acc:HGNC:53533]
ENSG00000274917.1	125.173	-3.47179	0.519688	3.50517e-05	0.000824241	TRUE	124908513	ENSG00000274917	rRNA	GL000220.1	112025	112177	1	RNA5-8SN5	RNA	5.8S ribosomal N5 [Source:HGNC Symbol;Acc:HGNC:53533]
ENSG00000274917.1	125.173	-3.47179	0.519688	3.50517e-05	0.000824241	TRUE	124908514	ENSG00000274917	rRNA	GL000220.1	112025	112177	1	RNA5-8SN5	RNA	5.8S ribosomal N5 [Source:HGNC Symbol;Acc:HGNC:53533]
ENSG00000274917.1	125.173	-3.47179	0.519688	3.50517e-05	0.000824241	TRUE	124908515	ENSG00000274917	rRNA	GL000220.1	112025	112177	1	RNA5-8SN5	RNA	5.8S ribosomal N5 [Source:HGNC Symbol;Acc:HGNC:53533]
ENSG00000274917.1	125.173	-3.47179	0.519688	3.50517e-05	0.000824241	TRUE	124908516	ENSG00000274917	rRNA	GL000220.1	112025	112177	1	RNA5-8SN5	RNA	5.8S ribosomal N5 [Source:HGNC Symbol;Acc:HGNC:53533]
ENSG00000274917.1	125.173	-3.47179	0.519688	3.50517e-05	0.000824241	TRUE	124908517	ENSG00000274917	rRNA	GL000220.1	112025	112177	1	RNA5-8SN5	RNA	5.8S ribosomal N5 [Source:HGNC Symbol;Acc:HGNC:53533]
ENSG00000274917.1	125.173	-3.47179	0.519688	3.50517e-05	0.000824241	TRUE	124908518	ENSG00000274917	rRNA	GL000220.1	112025	112177	1	RNA5-8SN5	RNA	5.8S ribosomal N5 [Source:HGNC Symbol;Acc:HGNC:53533]
ENSG00000274917.1	125.173	-3.47179	0.519688	3.50517e-05	0.000824241	TRUE	124908519	ENSG00000274917	rRNA	GL000220.1	112025	112177	1	RNA5-8SN5	RNA	5.8S ribosomal N5 [Source:HGNC Symbol;Acc:HGNC:53533]
ENSG00000274917.1	125.173	-3.47179	0.519688	3.50517e-05	0.000824241	TRUE	124908520	ENSG00000274917	rRNA	GL000220.1	112025	112177	1	RNA5-8SN5	RNA	5.8S ribosomal N5 [Source:HGNC Symbol;Acc:HGNC:53533]
ENSG00000274917.1	125.173	-3.47179	0.519688	3.50517e-05	0.000824241	TRUE	124908521	ENSG00000274917	rRNA	GL000220.1	112025	112177	1	RNA5-8SN5	RNA	5.8S ribosomal N5 [Source:HGNC Symbol;Acc:HGNC:53533]
ENSG00000274917.1	125.173	-3.47179	0.519688	3.50517e-05	0.000824241	TRUE	124908522	ENSG00000274917	rRNA	GL000220.1	112025	112177	1	RNA5-8SN5	RNA	5.8S ribosomal N5 [Source:HGNC Symbol;Acc:HGNC:53533]
ENSG00000274917.1	125.173	-3.47179	0.519688	3.50517e-05	0.000824241	TRUE	124908523	ENSG00000274917	rRNA	GL000220.1	112025	112177	1	RNA5-8SN5	RNA	5.8S ribosomal N5 [Source:HGNC Symbol;Acc:HGNC:53533]
ENSG00000274917.1	125.173	-3.47179	0.519688	3.50517e-05	0.000824241	TRUE	124908524	ENSG00000274917	rRNA	GL000220.1	112025	112177	1	RNA5-8SN5	RNA	5.8S ribosomal N5 [Source:HGNC Symbol;Acc:HGNC:53533]
ENSG00000274917.1	125.173	-3.47179	0.519688	3.50517e-05	0.000824241	TRUE	124908525	ENSG00000274917	rRNA	GL000220.1	112025	112177	1	RNA5-8SN5	RNA	5.8S ribosomal N5 [Source:HGNC Symbol;Acc:HGNC:53533]
ENSG00000274917.1	125.173	-3.47179	0.519688	3.50517e-05	0.000824241	TRUE	124908527	ENSG00000274917	rRNA	GL000220.1	112025	112177	1	RNA5-8SN5	RNA	5.8S ribosomal N5 [Source:HGNC Symbol;Acc:HGNC:53533]
ENSG00000275215.1	125.173	-3.47179	0.519688	3.50517e-05	0.000824241	TRUE	109910381	ENSG00000275215	rRNA	21	8395607	8395759	1	RNA5-8SN3	RNA	5.8S ribosomal N3 [Source:HGNC Symbol;Acc:HGNC:53525]
ENSG00000275215.1	125.173	-3.47179	0.519688	3.50517e-05	0.000824241	TRUE	124907114	ENSG00000275215	rRNA	21	8395607	8395759	1	RNA5-8SN3	RNA	5.8S ribosomal N3 [Source:HGNC Symbol;Acc:HGNC:53525]
ENSG00000275215.1	125.173	-3.47179	0.519688	3.50517e-05	0.000824241	TRUE	124907115	ENSG00000275215	rRNA	21	8395607	8395759	1	RNA5-8SN3	RNA	5.8S ribosomal N3 [Source:HGNC Symbol;Acc:HGNC:53525]
ENSG00000275215.1	125.173	-3.47179	0.519688	3.50517e-05	0.000824241	TRUE	124907116	ENSG00000275215	rRNA	21	8395607	8395759	1	RNA5-8SN3	RNA	5.8S ribosomal N3 [Source:HGNC Symbol;Acc:HGNC:53525]
ENSG00000275215.1	125.173	-3.47179	0.519688	3.50517e-05	0.000824241	TRUE	124907117	ENSG00000275215	rRNA	21	8395607	8395759	1	RNA5-8SN3	RNA	5.8S ribosomal N3 [Source:HGNC Symbol;Acc:HGNC:53525]
ENSG00000275215.1	125.173	-3.47179	0.519688	3.50517e-05	0.000824241	TRUE	124907118	ENSG00000275215	rRNA	21	8395607	8395759	1	RNA5-8SN3	RNA	5.8S ribosomal N3 [Source:HGNC Symbol;Acc:HGNC:53525]
ENSG00000275215.1	125.173	-3.47179	0.519688	3.50517e-05	0.000824241	TRUE	124907119	ENSG00000275215	rRNA	21	8395607	8395759	1	RNA5-8SN3	RNA	5.8S ribosomal N3 [Source:HGNC Symbol;Acc:HGNC:53525]
ENSG00000275215.1	125.173	-3.47179	0.519688	3.50517e-05	0.000824241	TRUE	124907120	ENSG00000275215	rRNA	21	8395607	8395759	1	RNA5-8SN3	RNA	5.8S ribosomal N3 [Source:HGNC Symbol;Acc:HGNC:53525]
ENSG00000275215.1	125.173	-3.47179	0.519688	3.50517e-05	0.000824241	TRUE	124907121	ENSG00000275215	rRNA	21	8395607	8395759	1	RNA5-8SN3	RNA	5.8S ribosomal N3 [Source:HGNC Symbol;Acc:HGNC:53525]
ENSG00000275215.1	125.173	-3.47179	0.519688	3.50517e-05	0.000824241	TRUE	124907122	ENSG00000275215	rRNA	21	8395607	8395759	1	RNA5-8SN3	RNA	5.8S ribosomal N3 [Source:HGNC Symbol;Acc:HGNC:53525]
ENSG00000275215.1	125.173	-3.47179	0.519688	3.50517e-05	0.000824241	TRUE	124907123	ENSG00000275215	rRNA	21	8395607	8395759	1	RNA5-8SN3	RNA	5.8S ribosomal N3 [Source:HGNC Symbol;Acc:HGNC:53525]
ENSG00000275215.1	125.173	-3.47179	0.519688	3.50517e-05	0.000824241	TRUE	124907124	ENSG00000275215	rRNA	21	8395607	8395759	1	RNA5-8SN3	RNA	5.8S ribosomal N3 [Source:HGNC Symbol;Acc:HGNC:53525]
ENSG00000275215.1	125.173	-3.47179	0.519688	3.50517e-05	0.000824241	TRUE	124907125	ENSG00000275215	rRNA	21	8395607	8395759	1	RNA5-8SN3	RNA	5.8S ribosomal N3 [Source:HGNC Symbol;Acc:HGNC:53525]
ENSG00000275215.1	125.173	-3.47179	0.519688	3.50517e-05	0.000824241	TRUE	124907126	ENSG00000275215	rRNA	21	8395607	8395759	1	RNA5-8SN3	RNA	5.8S ribosomal N3 [Source:HGNC Symbol;Acc:HGNC:53525]
ENSG00000275215.1	125.173	-3.47179	0.519688	3.50517e-05	0.000824241	TRUE	124907127	ENSG00000275215	rRNA	21	8395607	8395759	1	RNA5-8SN3	RNA	5.8S ribosomal N3 [Source:HGNC Symbol;Acc:HGNC:53525]
ENSG00000275215.1	125.173	-3.47179	0.519688	3.50517e-05	0.000824241	TRUE	124907128	ENSG00000275215	rRNA	21	8395607	8395759	1	RNA5-8SN3	RNA	5.8S ribosomal N3 [Source:HGNC Symbol;Acc:HGNC:53525]
ENSG00000275215.1	125.173	-3.47179	0.519688	3.50517e-05	0.000824241	TRUE	124907129	ENSG00000275215	rRNA	21	8395607	8395759	1	RNA5-8SN3	RNA	5.8S ribosomal N3 [Source:HGNC Symbol;Acc:HGNC:53525]
ENSG00000275215.1	125.173	-3.47179	0.519688	3.50517e-05	0.000824241	TRUE	124907130	ENSG00000275215	rRNA	21	8395607	8395759	1	RNA5-8SN3	RNA	5.8S ribosomal N3 [Source:HGNC Symbol;Acc:HGNC:53525]
ENSG00000275215.1	125.173	-3.47179	0.519688	3.50517e-05	0.000824241	TRUE	124907131	ENSG00000275215	rRNA	21	8395607	8395759	1	RNA5-8SN3	RNA	5.8S ribosomal N3 [Source:HGNC Symbol;Acc:HGNC:53525]
ENSG00000275215.1	125.173	-3.47179	0.519688	3.50517e-05	0.000824241	TRUE	124907132	ENSG00000275215	rRNA	21	8395607	8395759	1	RNA5-8SN3	RNA	5.8S ribosomal N3 [Source:HGNC Symbol;Acc:HGNC:53525]
ENSG00000275215.1	125.173	-3.47179	0.519688	3.50517e-05	0.000824241	TRUE	124907133	ENSG00000275215	rRNA	21	8395607	8395759	1	RNA5-8SN3	RNA	5.8S ribosomal N3 [Source:HGNC Symbol;Acc:HGNC:53525]
ENSG00000275215.1	125.173	-3.47179	0.519688	3.50517e-05	0.000824241	TRUE	124907134	ENSG00000275215	rRNA	21	8395607	8395759	1	RNA5-8SN3	RNA	5.8S ribosomal N3 [Source:HGNC Symbol;Acc:HGNC:53525]
ENSG00000275215.1	125.173	-3.47179	0.519688	3.50517e-05	0.000824241	TRUE	124907135	ENSG00000275215	rRNA	21	8395607	8395759	1	RNA5-8SN3	RNA	5.8S ribosomal N3 [Source:HGNC Symbol;Acc:HGNC:53525]
ENSG00000275215.1	125.173	-3.47179	0.519688	3.50517e-05	0.000824241	TRUE	124907136	ENSG00000275215	rRNA	21	8395607	8395759	1	RNA5-8SN3	RNA	5.8S ribosomal N3 [Source:HGNC Symbol;Acc:HGNC:53525]
ENSG00000275215.1	125.173	-3.47179	0.519688	3.50517e-05	0.000824241	TRUE	124907137	ENSG00000275215	rRNA	21	8395607	8395759	1	RNA5-8SN3	RNA	5.8S ribosomal N3 [Source:HGNC Symbol;Acc:HGNC:53525]
ENSG00000275215.1	125.173	-3.47179	0.519688	3.50517e-05	0.000824241	TRUE	124907138	ENSG00000275215	rRNA	21	8395607	8395759	1	RNA5-8SN3	RNA	5.8S ribosomal N3 [Source:HGNC Symbol;Acc:HGNC:53525]
ENSG00000275215.1	125.173	-3.47179	0.519688	3.50517e-05	0.000824241	TRUE	124907139	ENSG00000275215	rRNA	21	8395607	8395759	1	RNA5-8SN3	RNA	5.8S ribosomal N3 [Source:HGNC Symbol;Acc:HGNC:53525]
ENSG00000275215.1	125.173	-3.47179	0.519688	3.50517e-05	0.000824241	TRUE	124907140	ENSG00000275215	rRNA	21	8395607	8395759	1	RNA5-8SN3	RNA	5.8S ribosomal N3 [Source:HGNC Symbol;Acc:HGNC:53525]
ENSG00000275215.1	125.173	-3.47179	0.519688	3.50517e-05	0.000824241	TRUE	124907141	ENSG00000275215	rRNA	21	8395607	8395759	1	RNA5-8SN3	RNA	5.8S ribosomal N3 [Source:HGNC Symbol;Acc:HGNC:53525]
ENSG00000275215.1	125.173	-3.47179	0.519688	3.50517e-05	0.000824241	TRUE	124907142	ENSG00000275215	rRNA	21	8395607	8395759	1	RNA5-8SN3	RNA	5.8S ribosomal N3 [Source:HGNC Symbol;Acc:HGNC:53525]
ENSG00000275215.1	125.173	-3.47179	0.519688	3.50517e-05	0.000824241	TRUE	124907143	ENSG00000275215	rRNA	21	8395607	8395759	1	RNA5-8SN3	RNA	5.8S ribosomal N3 [Source:HGNC Symbol;Acc:HGNC:53525]
ENSG00000275215.1	125.173	-3.47179	0.519688	3.50517e-05	0.000824241	TRUE	124907144	ENSG00000275215	rRNA	21	8395607	8395759	1	RNA5-8SN3	RNA	5.8S ribosomal N3 [Source:HGNC Symbol;Acc:HGNC:53525]
ENSG00000275215.1	125.173	-3.47179	0.519688	3.50517e-05	0.000824241	TRUE	124907145	ENSG00000275215	rRNA	21	8395607	8395759	1	RNA5-8SN3	RNA	5.8S ribosomal N3 [Source:HGNC Symbol;Acc:HGNC:53525]
ENSG00000275215.1	125.173	-3.47179	0.519688	3.50517e-05	0.000824241	TRUE	124907146	ENSG00000275215	rRNA	21	8395607	8395759	1	RNA5-8SN3	RNA	5.8S ribosomal N3 [Source:HGNC Symbol;Acc:HGNC:53525]
ENSG00000275215.1	125.173	-3.47179	0.519688	3.50517e-05	0.000824241	TRUE	124907147	ENSG00000275215	rRNA	21	8395607	8395759	1	RNA5-8SN3	RNA	5.8S ribosomal N3 [Source:HGNC Symbol;Acc:HGNC:53525]
ENSG00000275215.1	125.173	-3.47179	0.519688	3.50517e-05	0.000824241	TRUE	124907148	ENSG00000275215	rRNA	21	8395607	8395759	1	RNA5-8SN3	RNA	5.8S ribosomal N3 [Source:HGNC Symbol;Acc:HGNC:53525]
ENSG00000275215.1	125.173	-3.47179	0.519688	3.50517e-05	0.000824241	TRUE	124907149	ENSG00000275215	rRNA	21	8395607	8395759	1	RNA5-8SN3	RNA	5.8S ribosomal N3 [Source:HGNC Symbol;Acc:HGNC:53525]
ENSG00000275215.1	125.173	-3.47179	0.519688	3.50517e-05	0.000824241	TRUE	124907150	ENSG00000275215	rRNA	21	8395607	8395759	1	RNA5-8SN3	RNA	5.8S ribosomal N3 [Source:HGNC Symbol;Acc:HGNC:53525]
ENSG00000275215.1	125.173	-3.47179	0.519688	3.50517e-05	0.000824241	TRUE	124907151	ENSG00000275215	rRNA	21	8395607	8395759	1	RNA5-8SN3	RNA	5.8S ribosomal N3 [Source:HGNC Symbol;Acc:HGNC:53525]
ENSG00000275215.1	125.173	-3.47179	0.519688	3.50517e-05	0.000824241	TRUE	124907152	ENSG00000275215	rRNA	21	8395607	8395759	1	RNA5-8SN3	RNA	5.8S ribosomal N3 [Source:HGNC Symbol;Acc:HGNC:53525]
ENSG00000275215.1	125.173	-3.47179	0.519688	3.50517e-05	0.000824241	TRUE	124907153	ENSG00000275215	rRNA	21	8395607	8395759	1	RNA5-8SN3	RNA	5.8S ribosomal N3 [Source:HGNC Symbol;Acc:HGNC:53525]
ENSG00000275215.1	125.173	-3.47179	0.519688	3.50517e-05	0.000824241	TRUE	124907154	ENSG00000275215	rRNA	21	8395607	8395759	1	RNA5-8SN3	RNA	5.8S ribosomal N3 [Source:HGNC Symbol;Acc:HGNC:53525]
ENSG00000275215.1	125.173	-3.47179	0.519688	3.50517e-05	0.000824241	TRUE	124907155	ENSG00000275215	rRNA	21	8395607	8395759	1	RNA5-8SN3	RNA	5.8S ribosomal N3 [Source:HGNC Symbol;Acc:HGNC:53525]
ENSG00000275215.1	125.173	-3.47179	0.519688	3.50517e-05	0.000824241	TRUE	124907160	ENSG00000275215	rRNA	21	8395607	8395759	1	RNA5-8SN3	RNA	5.8S ribosomal N3 [Source:HGNC Symbol;Acc:HGNC:53525]
ENSG00000275215.1	125.173	-3.47179	0.519688	3.50517e-05	0.000824241	TRUE	124907172	ENSG00000275215	rRNA	21	8395607	8395759	1	RNA5-8SN3	RNA	5.8S ribosomal N3 [Source:HGNC Symbol;Acc:HGNC:53525]
ENSG00000275215.1	125.173	-3.47179	0.519688	3.50517e-05	0.000824241	TRUE	124907183	ENSG00000275215	rRNA	21	8395607	8395759	1	RNA5-8SN3	RNA	5.8S ribosomal N3 [Source:HGNC Symbol;Acc:HGNC:53525]
ENSG00000275215.1	125.173	-3.47179	0.519688	3.50517e-05	0.000824241	TRUE	124907194	ENSG00000275215	rRNA	21	8395607	8395759	1	RNA5-8SN3	RNA	5.8S ribosomal N3 [Source:HGNC Symbol;Acc:HGNC:53525]
ENSG00000275215.1	125.173	-3.47179	0.519688	3.50517e-05	0.000824241	TRUE	124907205	ENSG00000275215	rRNA	21	8395607	8395759	1	RNA5-8SN3	RNA	5.8S ribosomal N3 [Source:HGNC Symbol;Acc:HGNC:53525]
ENSG00000275215.1	125.173	-3.47179	0.519688	3.50517e-05	0.000824241	TRUE	124907216	ENSG00000275215	rRNA	21	8395607	8395759	1	RNA5-8SN3	RNA	5.8S ribosomal N3 [Source:HGNC Symbol;Acc:HGNC:53525]
ENSG00000275215.1	125.173	-3.47179	0.519688	3.50517e-05	0.000824241	TRUE	124907227	ENSG00000275215	rRNA	21	8395607	8395759	1	RNA5-8SN3	RNA	5.8S ribosomal N3 [Source:HGNC Symbol;Acc:HGNC:53525]
ENSG00000275215.1	125.173	-3.47179	0.519688	3.50517e-05	0.000824241	TRUE	124907238	ENSG00000275215	rRNA	21	8395607	8395759	1	RNA5-8SN3	RNA	5.8S ribosomal N3 [Source:HGNC Symbol;Acc:HGNC:53525]
ENSG00000275215.1	125.173	-3.47179	0.519688	3.50517e-05	0.000824241	TRUE	124907248	ENSG00000275215	rRNA	21	8395607	8395759	1	RNA5-8SN3	RNA	5.8S ribosomal N3 [Source:HGNC Symbol;Acc:HGNC:53525]
ENSG00000275215.1	125.173	-3.47179	0.519688	3.50517e-05	0.000824241	TRUE	124907258	ENSG00000275215	rRNA	21	8395607	8395759	1	RNA5-8SN3	RNA	5.8S ribosomal N3 [Source:HGNC Symbol;Acc:HGNC:53525]
ENSG00000275215.1	125.173	-3.47179	0.519688	3.50517e-05	0.000824241	TRUE	124907269	ENSG00000275215	rRNA	21	8395607	8395759	1	RNA5-8SN3	RNA	5.8S ribosomal N3 [Source:HGNC Symbol;Acc:HGNC:53525]
ENSG00000275215.1	125.173	-3.47179	0.519688	3.50517e-05	0.000824241	TRUE	124907280	ENSG00000275215	rRNA	21	8395607	8395759	1	RNA5-8SN3	RNA	5.8S ribosomal N3 [Source:HGNC Symbol;Acc:HGNC:53525]
ENSG00000275215.1	125.173	-3.47179	0.519688	3.50517e-05	0.000824241	TRUE	124907291	ENSG00000275215	rRNA	21	8395607	8395759	1	RNA5-8SN3	RNA	5.8S ribosomal N3 [Source:HGNC Symbol;Acc:HGNC:53525]
ENSG00000275215.1	125.173	-3.47179	0.519688	3.50517e-05	0.000824241	TRUE	124907302	ENSG00000275215	rRNA	21	8395607	8395759	1	RNA5-8SN3	RNA	5.8S ribosomal N3 [Source:HGNC Symbol;Acc:HGNC:53525]
ENSG00000275215.1	125.173	-3.47179	0.519688	3.50517e-05	0.000824241	TRUE	124907313	ENSG00000275215	rRNA	21	8395607	8395759	1	RNA5-8SN3	RNA	5.8S ribosomal N3 [Source:HGNC Symbol;Acc:HGNC:53525]
ENSG00000275215.1	125.173	-3.47179	0.519688	3.50517e-05	0.000824241	TRUE	124907324	ENSG00000275215	rRNA	21	8395607	8395759	1	RNA5-8SN3	RNA	5.8S ribosomal N3 [Source:HGNC Symbol;Acc:HGNC:53525]
ENSG00000275215.1	125.173	-3.47179	0.519688	3.50517e-05	0.000824241	TRUE	124907327	ENSG00000275215	rRNA	21	8395607	8395759	1	RNA5-8SN3	RNA	5.8S ribosomal N3 [Source:HGNC Symbol;Acc:HGNC:53525]
ENSG00000275215.1	125.173	-3.47179	0.519688	3.50517e-05	0.000824241	TRUE	124907328	ENSG00000275215	rRNA	21	8395607	8395759	1	RNA5-8SN3	RNA	5.8S ribosomal N3 [Source:HGNC Symbol;Acc:HGNC:53525]
ENSG00000275215.1	125.173	-3.47179	0.519688	3.50517e-05	0.000824241	TRUE	124907329	ENSG00000275215	rRNA	21	8395607	8395759	1	RNA5-8SN3	RNA	5.8S ribosomal N3 [Source:HGNC Symbol;Acc:HGNC:53525]
ENSG00000275215.1	125.173	-3.47179	0.519688	3.50517e-05	0.000824241	TRUE	124907330	ENSG00000275215	rRNA	21	8395607	8395759	1	RNA5-8SN3	RNA	5.8S ribosomal N3 [Source:HGNC Symbol;Acc:HGNC:53525]
ENSG00000275215.1	125.173	-3.47179	0.519688	3.50517e-05	0.000824241	TRUE	124907331	ENSG00000275215	rRNA	21	8395607	8395759	1	RNA5-8SN3	RNA	5.8S ribosomal N3 [Source:HGNC Symbol;Acc:HGNC:53525]
ENSG00000275215.1	125.173	-3.47179	0.519688	3.50517e-05	0.000824241	TRUE	124907332	ENSG00000275215	rRNA	21	8395607	8395759	1	RNA5-8SN3	RNA	5.8S ribosomal N3 [Source:HGNC Symbol;Acc:HGNC:53525]
ENSG00000275215.1	125.173	-3.47179	0.519688	3.50517e-05	0.000824241	TRUE	124907333	ENSG00000275215	rRNA	21	8395607	8395759	1	RNA5-8SN3	RNA	5.8S ribosomal N3 [Source:HGNC Symbol;Acc:HGNC:53525]
ENSG00000275215.1	125.173	-3.47179	0.519688	3.50517e-05	0.000824241	TRUE	124907334	ENSG00000275215	rRNA	21	8395607	8395759	1	RNA5-8SN3	RNA	5.8S ribosomal N3 [Source:HGNC Symbol;Acc:HGNC:53525]
ENSG00000275215.1	125.173	-3.47179	0.519688	3.50517e-05	0.000824241	TRUE	124907335	ENSG00000275215	rRNA	21	8395607	8395759	1	RNA5-8SN3	RNA	5.8S ribosomal N3 [Source:HGNC Symbol;Acc:HGNC:53525]
ENSG00000275215.1	125.173	-3.47179	0.519688	3.50517e-05	0.000824241	TRUE	124907336	ENSG00000275215	rRNA	21	8395607	8395759	1	RNA5-8SN3	RNA	5.8S ribosomal N3 [Source:HGNC Symbol;Acc:HGNC:53525]
ENSG00000275215.1	125.173	-3.47179	0.519688	3.50517e-05	0.000824241	TRUE	124907337	ENSG00000275215	rRNA	21	8395607	8395759	1	RNA5-8SN3	RNA	5.8S ribosomal N3 [Source:HGNC Symbol;Acc:HGNC:53525]
ENSG00000275215.1	125.173	-3.47179	0.519688	3.50517e-05	0.000824241	TRUE	124907338	ENSG00000275215	rRNA	21	8395607	8395759	1	RNA5-8SN3	RNA	5.8S ribosomal N3 [Source:HGNC Symbol;Acc:HGNC:53525]
ENSG00000275215.1	125.173	-3.47179	0.519688	3.50517e-05	0.000824241	TRUE	124907339	ENSG00000275215	rRNA	21	8395607	8395759	1	RNA5-8SN3	RNA	5.8S ribosomal N3 [Source:HGNC Symbol;Acc:HGNC:53525]
ENSG00000275215.1	125.173	-3.47179	0.519688	3.50517e-05	0.000824241	TRUE	124907340	ENSG00000275215	rRNA	21	8395607	8395759	1	RNA5-8SN3	RNA	5.8S ribosomal N3 [Source:HGNC Symbol;Acc:HGNC:53525]
ENSG00000275215.1	125.173	-3.47179	0.519688	3.50517e-05	0.000824241	TRUE	124907341	ENSG00000275215	rRNA	21	8395607	8395759	1	RNA5-8SN3	RNA	5.8S ribosomal N3 [Source:HGNC Symbol;Acc:HGNC:53525]
ENSG00000275215.1	125.173	-3.47179	0.519688	3.50517e-05	0.000824241	TRUE	124907342	ENSG00000275215	rRNA	21	8395607	8395759	1	RNA5-8SN3	RNA	5.8S ribosomal N3 [Source:HGNC Symbol;Acc:HGNC:53525]
ENSG00000275215.1	125.173	-3.47179	0.519688	3.50517e-05	0.000824241	TRUE	124907343	ENSG00000275215	rRNA	21	8395607	8395759	1	RNA5-8SN3	RNA	5.8S ribosomal N3 [Source:HGNC Symbol;Acc:HGNC:53525]
ENSG00000275215.1	125.173	-3.47179	0.519688	3.50517e-05	0.000824241	TRUE	124907439	ENSG00000275215	rRNA	21	8395607	8395759	1	RNA5-8SN3	RNA	5.8S ribosomal N3 [Source:HGNC Symbol;Acc:HGNC:53525]
ENSG00000275215.1	125.173	-3.47179	0.519688	3.50517e-05	0.000824241	TRUE	124907440	ENSG00000275215	rRNA	21	8395607	8395759	1	RNA5-8SN3	RNA	5.8S ribosomal N3 [Source:HGNC Symbol;Acc:HGNC:53525]
ENSG00000275215.1	125.173	-3.47179	0.519688	3.50517e-05	0.000824241	TRUE	124907450	ENSG00000275215	rRNA	21	8395607	8395759	1	RNA5-8SN3	RNA	5.8S ribosomal N3 [Source:HGNC Symbol;Acc:HGNC:53525]
ENSG00000275215.1	125.173	-3.47179	0.519688	3.50517e-05	0.000824241	TRUE	124907458	ENSG00000275215	rRNA	21	8395607	8395759	1	RNA5-8SN3	RNA	5.8S ribosomal N3 [Source:HGNC Symbol;Acc:HGNC:53525]
ENSG00000275215.1	125.173	-3.47179	0.519688	3.50517e-05	0.000824241	TRUE	124907467	ENSG00000275215	rRNA	21	8395607	8395759	1	RNA5-8SN3	RNA	5.8S ribosomal N3 [Source:HGNC Symbol;Acc:HGNC:53525]
ENSG00000275215.1	125.173	-3.47179	0.519688	3.50517e-05	0.000824241	TRUE	124907475	ENSG00000275215	rRNA	21	8395607	8395759	1	RNA5-8SN3	RNA	5.8S ribosomal N3 [Source:HGNC Symbol;Acc:HGNC:53525]
ENSG00000275215.1	125.173	-3.47179	0.519688	3.50517e-05	0.000824241	TRUE	124907476	ENSG00000275215	rRNA	21	8395607	8395759	1	RNA5-8SN3	RNA	5.8S ribosomal N3 [Source:HGNC Symbol;Acc:HGNC:53525]
ENSG00000275215.1	125.173	-3.47179	0.519688	3.50517e-05	0.000824241	TRUE	124907477	ENSG00000275215	rRNA	21	8395607	8395759	1	RNA5-8SN3	RNA	5.8S ribosomal N3 [Source:HGNC Symbol;Acc:HGNC:53525]
ENSG00000275215.1	125.173	-3.47179	0.519688	3.50517e-05	0.000824241	TRUE	124907478	ENSG00000275215	rRNA	21	8395607	8395759	1	RNA5-8SN3	RNA	5.8S ribosomal N3 [Source:HGNC Symbol;Acc:HGNC:53525]
ENSG00000275215.1	125.173	-3.47179	0.519688	3.50517e-05	0.000824241	TRUE	124907479	ENSG00000275215	rRNA	21	8395607	8395759	1	RNA5-8SN3	RNA	5.8S ribosomal N3 [Source:HGNC Symbol;Acc:HGNC:53525]
ENSG00000275215.1	125.173	-3.47179	0.519688	3.50517e-05	0.000824241	TRUE	124907480	ENSG00000275215	rRNA	21	8395607	8395759	1	RNA5-8SN3	RNA	5.8S ribosomal N3 [Source:HGNC Symbol;Acc:HGNC:53525]
ENSG00000275215.1	125.173	-3.47179	0.519688	3.50517e-05	0.000824241	TRUE	124907481	ENSG00000275215	rRNA	21	8395607	8395759	1	RNA5-8SN3	RNA	5.8S ribosomal N3 [Source:HGNC Symbol;Acc:HGNC:53525]
ENSG00000275215.1	125.173	-3.47179	0.519688	3.50517e-05	0.000824241	TRUE	124907482	ENSG00000275215	rRNA	21	8395607	8395759	1	RNA5-8SN3	RNA	5.8S ribosomal N3 [Source:HGNC Symbol;Acc:HGNC:53525]
ENSG00000275215.1	125.173	-3.47179	0.519688	3.50517e-05	0.000824241	TRUE	124907483	ENSG00000275215	rRNA	21	8395607	8395759	1	RNA5-8SN3	RNA	5.8S ribosomal N3 [Source:HGNC Symbol;Acc:HGNC:53525]
ENSG00000275215.1	125.173	-3.47179	0.519688	3.50517e-05	0.000824241	TRUE	124907484	ENSG00000275215	rRNA	21	8395607	8395759	1	RNA5-8SN3	RNA	5.8S ribosomal N3 [Source:HGNC Symbol;Acc:HGNC:53525]
ENSG00000275215.1	125.173	-3.47179	0.519688	3.50517e-05	0.000824241	TRUE	124907572	ENSG00000275215	rRNA	21	8395607	8395759	1	RNA5-8SN3	RNA	5.8S ribosomal N3 [Source:HGNC Symbol;Acc:HGNC:53525]
ENSG00000275215.1	125.173	-3.47179	0.519688	3.50517e-05	0.000824241	TRUE	124907573	ENSG00000275215	rRNA	21	8395607	8395759	1	RNA5-8SN3	RNA	5.8S ribosomal N3 [Source:HGNC Symbol;Acc:HGNC:53525]
ENSG00000275215.1	125.173	-3.47179	0.519688	3.50517e-05	0.000824241	TRUE	124907574	ENSG00000275215	rRNA	21	8395607	8395759	1	RNA5-8SN3	RNA	5.8S ribosomal N3 [Source:HGNC Symbol;Acc:HGNC:53525]
ENSG00000275215.1	125.173	-3.47179	0.519688	3.50517e-05	0.000824241	TRUE	124907575	ENSG00000275215	rRNA	21	8395607	8395759	1	RNA5-8SN3	RNA	5.8S ribosomal N3 [Source:HGNC Symbol;Acc:HGNC:53525]
ENSG00000275215.1	125.173	-3.47179	0.519688	3.50517e-05	0.000824241	TRUE	124907576	ENSG00000275215	rRNA	21	8395607	8395759	1	RNA5-8SN3	RNA	5.8S ribosomal N3 [Source:HGNC Symbol;Acc:HGNC:53525]
ENSG00000275215.1	125.173	-3.47179	0.519688	3.50517e-05	0.000824241	TRUE	124907577	ENSG00000275215	rRNA	21	8395607	8395759	1	RNA5-8SN3	RNA	5.8S ribosomal N3 [Source:HGNC Symbol;Acc:HGNC:53525]
ENSG00000275215.1	125.173	-3.47179	0.519688	3.50517e-05	0.000824241	TRUE	124907578	ENSG00000275215	rRNA	21	8395607	8395759	1	RNA5-8SN3	RNA	5.8S ribosomal N3 [Source:HGNC Symbol;Acc:HGNC:53525]
ENSG00000275215.1	125.173	-3.47179	0.519688	3.50517e-05	0.000824241	TRUE	124907579	ENSG00000275215	rRNA	21	8395607	8395759	1	RNA5-8SN3	RNA	5.8S ribosomal N3 [Source:HGNC Symbol;Acc:HGNC:53525]
ENSG00000275215.1	125.173	-3.47179	0.519688	3.50517e-05	0.000824241	TRUE	124907580	ENSG00000275215	rRNA	21	8395607	8395759	1	RNA5-8SN3	RNA	5.8S ribosomal N3 [Source:HGNC Symbol;Acc:HGNC:53525]
ENSG00000275215.1	125.173	-3.47179	0.519688	3.50517e-05	0.000824241	TRUE	124907581	ENSG00000275215	rRNA	21	8395607	8395759	1	RNA5-8SN3	RNA	5.8S ribosomal N3 [Source:HGNC Symbol;Acc:HGNC:53525]
ENSG00000275215.1	125.173	-3.47179	0.519688	3.50517e-05	0.000824241	TRUE	124907584	ENSG00000275215	rRNA	21	8395607	8395759	1	RNA5-8SN3	RNA	5.8S ribosomal N3 [Source:HGNC Symbol;Acc:HGNC:53525]
ENSG00000275215.1	125.173	-3.47179	0.519688	3.50517e-05	0.000824241	TRUE	124907585	ENSG00000275215	rRNA	21	8395607	8395759	1	RNA5-8SN3	RNA	5.8S ribosomal N3 [Source:HGNC Symbol;Acc:HGNC:53525]
ENSG00000275215.1	125.173	-3.47179	0.519688	3.50517e-05	0.000824241	TRUE	124907586	ENSG00000275215	rRNA	21	8395607	8395759	1	RNA5-8SN3	RNA	5.8S ribosomal N3 [Source:HGNC Symbol;Acc:HGNC:53525]
ENSG00000275215.1	125.173	-3.47179	0.519688	3.50517e-05	0.000824241	TRUE	124907587	ENSG00000275215	rRNA	21	8395607	8395759	1	RNA5-8SN3	RNA	5.8S ribosomal N3 [Source:HGNC Symbol;Acc:HGNC:53525]
ENSG00000275215.1	125.173	-3.47179	0.519688	3.50517e-05	0.000824241	TRUE	124907588	ENSG00000275215	rRNA	21	8395607	8395759	1	RNA5-8SN3	RNA	5.8S ribosomal N3 [Source:HGNC Symbol;Acc:HGNC:53525]
ENSG00000275215.1	125.173	-3.47179	0.519688	3.50517e-05	0.000824241	TRUE	124907589	ENSG00000275215	rRNA	21	8395607	8395759	1	RNA5-8SN3	RNA	5.8S ribosomal N3 [Source:HGNC Symbol;Acc:HGNC:53525]
ENSG00000275215.1	125.173	-3.47179	0.519688	3.50517e-05	0.000824241	TRUE	124907590	ENSG00000275215	rRNA	21	8395607	8395759	1	RNA5-8SN3	RNA	5.8S ribosomal N3 [Source:HGNC Symbol;Acc:HGNC:53525]
ENSG00000275215.1	125.173	-3.47179	0.519688	3.50517e-05	0.000824241	TRUE	124907591	ENSG00000275215	rRNA	21	8395607	8395759	1	RNA5-8SN3	RNA	5.8S ribosomal N3 [Source:HGNC Symbol;Acc:HGNC:53525]
ENSG00000275215.1	125.173	-3.47179	0.519688	3.50517e-05	0.000824241	TRUE	124907592	ENSG00000275215	rRNA	21	8395607	8395759	1	RNA5-8SN3	RNA	5.8S ribosomal N3 [Source:HGNC Symbol;Acc:HGNC:53525]
ENSG00000275215.1	125.173	-3.47179	0.519688	3.50517e-05	0.000824241	TRUE	124907593	ENSG00000275215	rRNA	21	8395607	8395759	1	RNA5-8SN3	RNA	5.8S ribosomal N3 [Source:HGNC Symbol;Acc:HGNC:53525]
ENSG00000275215.1	125.173	-3.47179	0.519688	3.50517e-05	0.000824241	TRUE	124907594	ENSG00000275215	rRNA	21	8395607	8395759	1	RNA5-8SN3	RNA	5.8S ribosomal N3 [Source:HGNC Symbol;Acc:HGNC:53525]
ENSG00000275215.1	125.173	-3.47179	0.519688	3.50517e-05	0.000824241	TRUE	124907595	ENSG00000275215	rRNA	21	8395607	8395759	1	RNA5-8SN3	RNA	5.8S ribosomal N3 [Source:HGNC Symbol;Acc:HGNC:53525]
ENSG00000275215.1	125.173	-3.47179	0.519688	3.50517e-05	0.000824241	TRUE	124907596	ENSG00000275215	rRNA	21	8395607	8395759	1	RNA5-8SN3	RNA	5.8S ribosomal N3 [Source:HGNC Symbol;Acc:HGNC:53525]
ENSG00000275215.1	125.173	-3.47179	0.519688	3.50517e-05	0.000824241	TRUE	124907597	ENSG00000275215	rRNA	21	8395607	8395759	1	RNA5-8SN3	RNA	5.8S ribosomal N3 [Source:HGNC Symbol;Acc:HGNC:53525]
ENSG00000275215.1	125.173	-3.47179	0.519688	3.50517e-05	0.000824241	TRUE	124907598	ENSG00000275215	rRNA	21	8395607	8395759	1	RNA5-8SN3	RNA	5.8S ribosomal N3 [Source:HGNC Symbol;Acc:HGNC:53525]
ENSG00000275215.1	125.173	-3.47179	0.519688	3.50517e-05	0.000824241	TRUE	124907600	ENSG00000275215	rRNA	21	8395607	8395759	1	RNA5-8SN3	RNA	5.8S ribosomal N3 [Source:HGNC Symbol;Acc:HGNC:53525]
ENSG00000275215.1	125.173	-3.47179	0.519688	3.50517e-05	0.000824241	TRUE	124907611	ENSG00000275215	rRNA	21	8395607	8395759	1	RNA5-8SN3	RNA	5.8S ribosomal N3 [Source:HGNC Symbol;Acc:HGNC:53525]
ENSG00000275215.1	125.173	-3.47179	0.519688	3.50517e-05	0.000824241	TRUE	124907622	ENSG00000275215	rRNA	21	8395607	8395759	1	RNA5-8SN3	RNA	5.8S ribosomal N3 [Source:HGNC Symbol;Acc:HGNC:53525]
ENSG00000275215.1	125.173	-3.47179	0.519688	3.50517e-05	0.000824241	TRUE	124907633	ENSG00000275215	rRNA	21	8395607	8395759	1	RNA5-8SN3	RNA	5.8S ribosomal N3 [Source:HGNC Symbol;Acc:HGNC:53525]
ENSG00000275215.1	125.173	-3.47179	0.519688	3.50517e-05	0.000824241	TRUE	124907644	ENSG00000275215	rRNA	21	8395607	8395759	1	RNA5-8SN3	RNA	5.8S ribosomal N3 [Source:HGNC Symbol;Acc:HGNC:53525]
ENSG00000275215.1	125.173	-3.47179	0.519688	3.50517e-05	0.000824241	TRUE	124907655	ENSG00000275215	rRNA	21	8395607	8395759	1	RNA5-8SN3	RNA	5.8S ribosomal N3 [Source:HGNC Symbol;Acc:HGNC:53525]
ENSG00000275215.1	125.173	-3.47179	0.519688	3.50517e-05	0.000824241	TRUE	124907662	ENSG00000275215	rRNA	21	8395607	8395759	1	RNA5-8SN3	RNA	5.8S ribosomal N3 [Source:HGNC Symbol;Acc:HGNC:53525]
ENSG00000275215.1	125.173	-3.47179	0.519688	3.50517e-05	0.000824241	TRUE	124907673	ENSG00000275215	rRNA	21	8395607	8395759	1	RNA5-8SN3	RNA	5.8S ribosomal N3 [Source:HGNC Symbol;Acc:HGNC:53525]
ENSG00000275215.1	125.173	-3.47179	0.519688	3.50517e-05	0.000824241	TRUE	124907684	ENSG00000275215	rRNA	21	8395607	8395759	1	RNA5-8SN3	RNA	5.8S ribosomal N3 [Source:HGNC Symbol;Acc:HGNC:53525]
ENSG00000275215.1	125.173	-3.47179	0.519688	3.50517e-05	0.000824241	TRUE	124907694	ENSG00000275215	rRNA	21	8395607	8395759	1	RNA5-8SN3	RNA	5.8S ribosomal N3 [Source:HGNC Symbol;Acc:HGNC:53525]
ENSG00000275215.1	125.173	-3.47179	0.519688	3.50517e-05	0.000824241	TRUE	124907705	ENSG00000275215	rRNA	21	8395607	8395759	1	RNA5-8SN3	RNA	5.8S ribosomal N3 [Source:HGNC Symbol;Acc:HGNC:53525]
ENSG00000275215.1	125.173	-3.47179	0.519688	3.50517e-05	0.000824241	TRUE	124907709	ENSG00000275215	rRNA	21	8395607	8395759	1	RNA5-8SN3	RNA	5.8S ribosomal N3 [Source:HGNC Symbol;Acc:HGNC:53525]
ENSG00000275215.1	125.173	-3.47179	0.519688	3.50517e-05	0.000824241	TRUE	124907710	ENSG00000275215	rRNA	21	8395607	8395759	1	RNA5-8SN3	RNA	5.8S ribosomal N3 [Source:HGNC Symbol;Acc:HGNC:53525]
ENSG00000275215.1	125.173	-3.47179	0.519688	3.50517e-05	0.000824241	TRUE	124907711	ENSG00000275215	rRNA	21	8395607	8395759	1	RNA5-8SN3	RNA	5.8S ribosomal N3 [Source:HGNC Symbol;Acc:HGNC:53525]
ENSG00000275215.1	125.173	-3.47179	0.519688	3.50517e-05	0.000824241	TRUE	124907712	ENSG00000275215	rRNA	21	8395607	8395759	1	RNA5-8SN3	RNA	5.8S ribosomal N3 [Source:HGNC Symbol;Acc:HGNC:53525]
ENSG00000275215.1	125.173	-3.47179	0.519688	3.50517e-05	0.000824241	TRUE	124907713	ENSG00000275215	rRNA	21	8395607	8395759	1	RNA5-8SN3	RNA	5.8S ribosomal N3 [Source:HGNC Symbol;Acc:HGNC:53525]
ENSG00000275215.1	125.173	-3.47179	0.519688	3.50517e-05	0.000824241	TRUE	124907714	ENSG00000275215	rRNA	21	8395607	8395759	1	RNA5-8SN3	RNA	5.8S ribosomal N3 [Source:HGNC Symbol;Acc:HGNC:53525]
ENSG00000275215.1	125.173	-3.47179	0.519688	3.50517e-05	0.000824241	TRUE	124907715	ENSG00000275215	rRNA	21	8395607	8395759	1	RNA5-8SN3	RNA	5.8S ribosomal N3 [Source:HGNC Symbol;Acc:HGNC:53525]
ENSG00000275215.1	125.173	-3.47179	0.519688	3.50517e-05	0.000824241	TRUE	124907716	ENSG00000275215	rRNA	21	8395607	8395759	1	RNA5-8SN3	RNA	5.8S ribosomal N3 [Source:HGNC Symbol;Acc:HGNC:53525]
ENSG00000275215.1	125.173	-3.47179	0.519688	3.50517e-05	0.000824241	TRUE	124907717	ENSG00000275215	rRNA	21	8395607	8395759	1	RNA5-8SN3	RNA	5.8S ribosomal N3 [Source:HGNC Symbol;Acc:HGNC:53525]
ENSG00000275215.1	125.173	-3.47179	0.519688	3.50517e-05	0.000824241	TRUE	124907718	ENSG00000275215	rRNA	21	8395607	8395759	1	RNA5-8SN3	RNA	5.8S ribosomal N3 [Source:HGNC Symbol;Acc:HGNC:53525]
ENSG00000275215.1	125.173	-3.47179	0.519688	3.50517e-05	0.000824241	TRUE	124907719	ENSG00000275215	rRNA	21	8395607	8395759	1	RNA5-8SN3	RNA	5.8S ribosomal N3 [Source:HGNC Symbol;Acc:HGNC:53525]
ENSG00000275215.1	125.173	-3.47179	0.519688	3.50517e-05	0.000824241	TRUE	124907720	ENSG00000275215	rRNA	21	8395607	8395759	1	RNA5-8SN3	RNA	5.8S ribosomal N3 [Source:HGNC Symbol;Acc:HGNC:53525]
ENSG00000275215.1	125.173	-3.47179	0.519688	3.50517e-05	0.000824241	TRUE	124907721	ENSG00000275215	rRNA	21	8395607	8395759	1	RNA5-8SN3	RNA	5.8S ribosomal N3 [Source:HGNC Symbol;Acc:HGNC:53525]
ENSG00000275215.1	125.173	-3.47179	0.519688	3.50517e-05	0.000824241	TRUE	124908237	ENSG00000275215	rRNA	21	8395607	8395759	1	RNA5-8SN3	RNA	5.8S ribosomal N3 [Source:HGNC Symbol;Acc:HGNC:53525]
ENSG00000275215.1	125.173	-3.47179	0.519688	3.50517e-05	0.000824241	TRUE	124908238	ENSG00000275215	rRNA	21	8395607	8395759	1	RNA5-8SN3	RNA	5.8S ribosomal N3 [Source:HGNC Symbol;Acc:HGNC:53525]
ENSG00000275215.1	125.173	-3.47179	0.519688	3.50517e-05	0.000824241	TRUE	124908239	ENSG00000275215	rRNA	21	8395607	8395759	1	RNA5-8SN3	RNA	5.8S ribosomal N3 [Source:HGNC Symbol;Acc:HGNC:53525]
ENSG00000275215.1	125.173	-3.47179	0.519688	3.50517e-05	0.000824241	TRUE	124908240	ENSG00000275215	rRNA	21	8395607	8395759	1	RNA5-8SN3	RNA	5.8S ribosomal N3 [Source:HGNC Symbol;Acc:HGNC:53525]
ENSG00000275215.1	125.173	-3.47179	0.519688	3.50517e-05	0.000824241	TRUE	124908241	ENSG00000275215	rRNA	21	8395607	8395759	1	RNA5-8SN3	RNA	5.8S ribosomal N3 [Source:HGNC Symbol;Acc:HGNC:53525]
ENSG00000275215.1	125.173	-3.47179	0.519688	3.50517e-05	0.000824241	TRUE	124908242	ENSG00000275215	rRNA	21	8395607	8395759	1	RNA5-8SN3	RNA	5.8S ribosomal N3 [Source:HGNC Symbol;Acc:HGNC:53525]
ENSG00000275215.1	125.173	-3.47179	0.519688	3.50517e-05	0.000824241	TRUE	124908243	ENSG00000275215	rRNA	21	8395607	8395759	1	RNA5-8SN3	RNA	5.8S ribosomal N3 [Source:HGNC Symbol;Acc:HGNC:53525]
ENSG00000275215.1	125.173	-3.47179	0.519688	3.50517e-05	0.000824241	TRUE	124908244	ENSG00000275215	rRNA	21	8395607	8395759	1	RNA5-8SN3	RNA	5.8S ribosomal N3 [Source:HGNC Symbol;Acc:HGNC:53525]
ENSG00000275215.1	125.173	-3.47179	0.519688	3.50517e-05	0.000824241	TRUE	124908245	ENSG00000275215	rRNA	21	8395607	8395759	1	RNA5-8SN3	RNA	5.8S ribosomal N3 [Source:HGNC Symbol;Acc:HGNC:53525]
ENSG00000275215.1	125.173	-3.47179	0.519688	3.50517e-05	0.000824241	TRUE	124908246	ENSG00000275215	rRNA	21	8395607	8395759	1	RNA5-8SN3	RNA	5.8S ribosomal N3 [Source:HGNC Symbol;Acc:HGNC:53525]
ENSG00000275215.1	125.173	-3.47179	0.519688	3.50517e-05	0.000824241	TRUE	124908247	ENSG00000275215	rRNA	21	8395607	8395759	1	RNA5-8SN3	RNA	5.8S ribosomal N3 [Source:HGNC Symbol;Acc:HGNC:53525]
ENSG00000275215.1	125.173	-3.47179	0.519688	3.50517e-05	0.000824241	TRUE	124908248	ENSG00000275215	rRNA	21	8395607	8395759	1	RNA5-8SN3	RNA	5.8S ribosomal N3 [Source:HGNC Symbol;Acc:HGNC:53525]
ENSG00000275215.1	125.173	-3.47179	0.519688	3.50517e-05	0.000824241	TRUE	124908249	ENSG00000275215	rRNA	21	8395607	8395759	1	RNA5-8SN3	RNA	5.8S ribosomal N3 [Source:HGNC Symbol;Acc:HGNC:53525]
ENSG00000275215.1	125.173	-3.47179	0.519688	3.50517e-05	0.000824241	TRUE	124908257	ENSG00000275215	rRNA	21	8395607	8395759	1	RNA5-8SN3	RNA	5.8S ribosomal N3 [Source:HGNC Symbol;Acc:HGNC:53525]
ENSG00000275215.1	125.173	-3.47179	0.519688	3.50517e-05	0.000824241	TRUE	124908268	ENSG00000275215	rRNA	21	8395607	8395759	1	RNA5-8SN3	RNA	5.8S ribosomal N3 [Source:HGNC Symbol;Acc:HGNC:53525]
ENSG00000275215.1	125.173	-3.47179	0.519688	3.50517e-05	0.000824241	TRUE	124908278	ENSG00000275215	rRNA	21	8395607	8395759	1	RNA5-8SN3	RNA	5.8S ribosomal N3 [Source:HGNC Symbol;Acc:HGNC:53525]
ENSG00000275215.1	125.173	-3.47179	0.519688	3.50517e-05	0.000824241	TRUE	124908289	ENSG00000275215	rRNA	21	8395607	8395759	1	RNA5-8SN3	RNA	5.8S ribosomal N3 [Source:HGNC Symbol;Acc:HGNC:53525]
ENSG00000275215.1	125.173	-3.47179	0.519688	3.50517e-05	0.000824241	TRUE	124908300	ENSG00000275215	rRNA	21	8395607	8395759	1	RNA5-8SN3	RNA	5.8S ribosomal N3 [Source:HGNC Symbol;Acc:HGNC:53525]
ENSG00000275215.1	125.173	-3.47179	0.519688	3.50517e-05	0.000824241	TRUE	124908310	ENSG00000275215	rRNA	21	8395607	8395759	1	RNA5-8SN3	RNA	5.8S ribosomal N3 [Source:HGNC Symbol;Acc:HGNC:53525]
ENSG00000275215.1	125.173	-3.47179	0.519688	3.50517e-05	0.000824241	TRUE	124908316	ENSG00000275215	rRNA	21	8395607	8395759	1	RNA5-8SN3	RNA	5.8S ribosomal N3 [Source:HGNC Symbol;Acc:HGNC:53525]
ENSG00000275215.1	125.173	-3.47179	0.519688	3.50517e-05	0.000824241	TRUE	124908327	ENSG00000275215	rRNA	21	8395607	8395759	1	RNA5-8SN3	RNA	5.8S ribosomal N3 [Source:HGNC Symbol;Acc:HGNC:53525]
ENSG00000275215.1	125.173	-3.47179	0.519688	3.50517e-05	0.000824241	TRUE	124908336	ENSG00000275215	rRNA	21	8395607	8395759	1	RNA5-8SN3	RNA	5.8S ribosomal N3 [Source:HGNC Symbol;Acc:HGNC:53525]
ENSG00000275215.1	125.173	-3.47179	0.519688	3.50517e-05	0.000824241	TRUE	124908347	ENSG00000275215	rRNA	21	8395607	8395759	1	RNA5-8SN3	RNA	5.8S ribosomal N3 [Source:HGNC Symbol;Acc:HGNC:53525]
ENSG00000275215.1	125.173	-3.47179	0.519688	3.50517e-05	0.000824241	TRUE	124908358	ENSG00000275215	rRNA	21	8395607	8395759	1	RNA5-8SN3	RNA	5.8S ribosomal N3 [Source:HGNC Symbol;Acc:HGNC:53525]
ENSG00000275215.1	125.173	-3.47179	0.519688	3.50517e-05	0.000824241	TRUE	124908368	ENSG00000275215	rRNA	21	8395607	8395759	1	RNA5-8SN3	RNA	5.8S ribosomal N3 [Source:HGNC Symbol;Acc:HGNC:53525]
ENSG00000275215.1	125.173	-3.47179	0.519688	3.50517e-05	0.000824241	TRUE	124908369	ENSG00000275215	rRNA	21	8395607	8395759	1	RNA5-8SN3	RNA	5.8S ribosomal N3 [Source:HGNC Symbol;Acc:HGNC:53525]
ENSG00000275215.1	125.173	-3.47179	0.519688	3.50517e-05	0.000824241	TRUE	124908370	ENSG00000275215	rRNA	21	8395607	8395759	1	RNA5-8SN3	RNA	5.8S ribosomal N3 [Source:HGNC Symbol;Acc:HGNC:53525]
ENSG00000275215.1	125.173	-3.47179	0.519688	3.50517e-05	0.000824241	TRUE	124908371	ENSG00000275215	rRNA	21	8395607	8395759	1	RNA5-8SN3	RNA	5.8S ribosomal N3 [Source:HGNC Symbol;Acc:HGNC:53525]
ENSG00000275215.1	125.173	-3.47179	0.519688	3.50517e-05	0.000824241	TRUE	124908372	ENSG00000275215	rRNA	21	8395607	8395759	1	RNA5-8SN3	RNA	5.8S ribosomal N3 [Source:HGNC Symbol;Acc:HGNC:53525]
ENSG00000275215.1	125.173	-3.47179	0.519688	3.50517e-05	0.000824241	TRUE	124908373	ENSG00000275215	rRNA	21	8395607	8395759	1	RNA5-8SN3	RNA	5.8S ribosomal N3 [Source:HGNC Symbol;Acc:HGNC:53525]
ENSG00000275215.1	125.173	-3.47179	0.519688	3.50517e-05	0.000824241	TRUE	124908374	ENSG00000275215	rRNA	21	8395607	8395759	1	RNA5-8SN3	RNA	5.8S ribosomal N3 [Source:HGNC Symbol;Acc:HGNC:53525]
ENSG00000275215.1	125.173	-3.47179	0.519688	3.50517e-05	0.000824241	TRUE	124908375	ENSG00000275215	rRNA	21	8395607	8395759	1	RNA5-8SN3	RNA	5.8S ribosomal N3 [Source:HGNC Symbol;Acc:HGNC:53525]
ENSG00000275215.1	125.173	-3.47179	0.519688	3.50517e-05	0.000824241	TRUE	124908376	ENSG00000275215	rRNA	21	8395607	8395759	1	RNA5-8SN3	RNA	5.8S ribosomal N3 [Source:HGNC Symbol;Acc:HGNC:53525]
ENSG00000275215.1	125.173	-3.47179	0.519688	3.50517e-05	0.000824241	TRUE	124908377	ENSG00000275215	rRNA	21	8395607	8395759	1	RNA5-8SN3	RNA	5.8S ribosomal N3 [Source:HGNC Symbol;Acc:HGNC:53525]
ENSG00000275215.1	125.173	-3.47179	0.519688	3.50517e-05	0.000824241	TRUE	124908378	ENSG00000275215	rRNA	21	8395607	8395759	1	RNA5-8SN3	RNA	5.8S ribosomal N3 [Source:HGNC Symbol;Acc:HGNC:53525]
ENSG00000275215.1	125.173	-3.47179	0.519688	3.50517e-05	0.000824241	TRUE	124908379	ENSG00000275215	rRNA	21	8395607	8395759	1	RNA5-8SN3	RNA	5.8S ribosomal N3 [Source:HGNC Symbol;Acc:HGNC:53525]
ENSG00000275215.1	125.173	-3.47179	0.519688	3.50517e-05	0.000824241	TRUE	124908380	ENSG00000275215	rRNA	21	8395607	8395759	1	RNA5-8SN3	RNA	5.8S ribosomal N3 [Source:HGNC Symbol;Acc:HGNC:53525]
ENSG00000275215.1	125.173	-3.47179	0.519688	3.50517e-05	0.000824241	TRUE	124908381	ENSG00000275215	rRNA	21	8395607	8395759	1	RNA5-8SN3	RNA	5.8S ribosomal N3 [Source:HGNC Symbol;Acc:HGNC:53525]
ENSG00000275215.1	125.173	-3.47179	0.519688	3.50517e-05	0.000824241	TRUE	124908382	ENSG00000275215	rRNA	21	8395607	8395759	1	RNA5-8SN3	RNA	5.8S ribosomal N3 [Source:HGNC Symbol;Acc:HGNC:53525]
ENSG00000275215.1	125.173	-3.47179	0.519688	3.50517e-05	0.000824241	TRUE	124908383	ENSG00000275215	rRNA	21	8395607	8395759	1	RNA5-8SN3	RNA	5.8S ribosomal N3 [Source:HGNC Symbol;Acc:HGNC:53525]
ENSG00000275215.1	125.173	-3.47179	0.519688	3.50517e-05	0.000824241	TRUE	124908384	ENSG00000275215	rRNA	21	8395607	8395759	1	RNA5-8SN3	RNA	5.8S ribosomal N3 [Source:HGNC Symbol;Acc:HGNC:53525]
ENSG00000275215.1	125.173	-3.47179	0.519688	3.50517e-05	0.000824241	TRUE	124908385	ENSG00000275215	rRNA	21	8395607	8395759	1	RNA5-8SN3	RNA	5.8S ribosomal N3 [Source:HGNC Symbol;Acc:HGNC:53525]
ENSG00000275215.1	125.173	-3.47179	0.519688	3.50517e-05	0.000824241	TRUE	124908386	ENSG00000275215	rRNA	21	8395607	8395759	1	RNA5-8SN3	RNA	5.8S ribosomal N3 [Source:HGNC Symbol;Acc:HGNC:53525]
ENSG00000275215.1	125.173	-3.47179	0.519688	3.50517e-05	0.000824241	TRUE	124908387	ENSG00000275215	rRNA	21	8395607	8395759	1	RNA5-8SN3	RNA	5.8S ribosomal N3 [Source:HGNC Symbol;Acc:HGNC:53525]
ENSG00000275215.1	125.173	-3.47179	0.519688	3.50517e-05	0.000824241	TRUE	124908388	ENSG00000275215	rRNA	21	8395607	8395759	1	RNA5-8SN3	RNA	5.8S ribosomal N3 [Source:HGNC Symbol;Acc:HGNC:53525]
ENSG00000275215.1	125.173	-3.47179	0.519688	3.50517e-05	0.000824241	TRUE	124908389	ENSG00000275215	rRNA	21	8395607	8395759	1	RNA5-8SN3	RNA	5.8S ribosomal N3 [Source:HGNC Symbol;Acc:HGNC:53525]
ENSG00000275215.1	125.173	-3.47179	0.519688	3.50517e-05	0.000824241	TRUE	124908390	ENSG00000275215	rRNA	21	8395607	8395759	1	RNA5-8SN3	RNA	5.8S ribosomal N3 [Source:HGNC Symbol;Acc:HGNC:53525]
ENSG00000275215.1	125.173	-3.47179	0.519688	3.50517e-05	0.000824241	TRUE	124908391	ENSG00000275215	rRNA	21	8395607	8395759	1	RNA5-8SN3	RNA	5.8S ribosomal N3 [Source:HGNC Symbol;Acc:HGNC:53525]
ENSG00000275215.1	125.173	-3.47179	0.519688	3.50517e-05	0.000824241	TRUE	124908392	ENSG00000275215	rRNA	21	8395607	8395759	1	RNA5-8SN3	RNA	5.8S ribosomal N3 [Source:HGNC Symbol;Acc:HGNC:53525]
ENSG00000275215.1	125.173	-3.47179	0.519688	3.50517e-05	0.000824241	TRUE	124908393	ENSG00000275215	rRNA	21	8395607	8395759	1	RNA5-8SN3	RNA	5.8S ribosomal N3 [Source:HGNC Symbol;Acc:HGNC:53525]
ENSG00000275215.1	125.173	-3.47179	0.519688	3.50517e-05	0.000824241	TRUE	124908474	ENSG00000275215	rRNA	21	8395607	8395759	1	RNA5-8SN3	RNA	5.8S ribosomal N3 [Source:HGNC Symbol;Acc:HGNC:53525]
ENSG00000275215.1	125.173	-3.47179	0.519688	3.50517e-05	0.000824241	TRUE	124908494	ENSG00000275215	rRNA	21	8395607	8395759	1	RNA5-8SN3	RNA	5.8S ribosomal N3 [Source:HGNC Symbol;Acc:HGNC:53525]
ENSG00000275215.1	125.173	-3.47179	0.519688	3.50517e-05	0.000824241	TRUE	124908504	ENSG00000275215	rRNA	21	8395607	8395759	1	RNA5-8SN3	RNA	5.8S ribosomal N3 [Source:HGNC Symbol;Acc:HGNC:53525]
ENSG00000275215.1	125.173	-3.47179	0.519688	3.50517e-05	0.000824241	TRUE	124908512	ENSG00000275215	rRNA	21	8395607	8395759	1	RNA5-8SN3	RNA	5.8S ribosomal N3 [Source:HGNC Symbol;Acc:HGNC:53525]
ENSG00000275215.1	125.173	-3.47179	0.519688	3.50517e-05	0.000824241	TRUE	124908513	ENSG00000275215	rRNA	21	8395607	8395759	1	RNA5-8SN3	RNA	5.8S ribosomal N3 [Source:HGNC Symbol;Acc:HGNC:53525]
ENSG00000275215.1	125.173	-3.47179	0.519688	3.50517e-05	0.000824241	TRUE	124908514	ENSG00000275215	rRNA	21	8395607	8395759	1	RNA5-8SN3	RNA	5.8S ribosomal N3 [Source:HGNC Symbol;Acc:HGNC:53525]
ENSG00000275215.1	125.173	-3.47179	0.519688	3.50517e-05	0.000824241	TRUE	124908515	ENSG00000275215	rRNA	21	8395607	8395759	1	RNA5-8SN3	RNA	5.8S ribosomal N3 [Source:HGNC Symbol;Acc:HGNC:53525]
ENSG00000275215.1	125.173	-3.47179	0.519688	3.50517e-05	0.000824241	TRUE	124908516	ENSG00000275215	rRNA	21	8395607	8395759	1	RNA5-8SN3	RNA	5.8S ribosomal N3 [Source:HGNC Symbol;Acc:HGNC:53525]
ENSG00000275215.1	125.173	-3.47179	0.519688	3.50517e-05	0.000824241	TRUE	124908517	ENSG00000275215	rRNA	21	8395607	8395759	1	RNA5-8SN3	RNA	5.8S ribosomal N3 [Source:HGNC Symbol;Acc:HGNC:53525]
ENSG00000275215.1	125.173	-3.47179	0.519688	3.50517e-05	0.000824241	TRUE	124908518	ENSG00000275215	rRNA	21	8395607	8395759	1	RNA5-8SN3	RNA	5.8S ribosomal N3 [Source:HGNC Symbol;Acc:HGNC:53525]
ENSG00000275215.1	125.173	-3.47179	0.519688	3.50517e-05	0.000824241	TRUE	124908519	ENSG00000275215	rRNA	21	8395607	8395759	1	RNA5-8SN3	RNA	5.8S ribosomal N3 [Source:HGNC Symbol;Acc:HGNC:53525]
ENSG00000275215.1	125.173	-3.47179	0.519688	3.50517e-05	0.000824241	TRUE	124908520	ENSG00000275215	rRNA	21	8395607	8395759	1	RNA5-8SN3	RNA	5.8S ribosomal N3 [Source:HGNC Symbol;Acc:HGNC:53525]
ENSG00000275215.1	125.173	-3.47179	0.519688	3.50517e-05	0.000824241	TRUE	124908521	ENSG00000275215	rRNA	21	8395607	8395759	1	RNA5-8SN3	RNA	5.8S ribosomal N3 [Source:HGNC Symbol;Acc:HGNC:53525]
ENSG00000275215.1	125.173	-3.47179	0.519688	3.50517e-05	0.000824241	TRUE	124908522	ENSG00000275215	rRNA	21	8395607	8395759	1	RNA5-8SN3	RNA	5.8S ribosomal N3 [Source:HGNC Symbol;Acc:HGNC:53525]
ENSG00000275215.1	125.173	-3.47179	0.519688	3.50517e-05	0.000824241	TRUE	124908523	ENSG00000275215	rRNA	21	8395607	8395759	1	RNA5-8SN3	RNA	5.8S ribosomal N3 [Source:HGNC Symbol;Acc:HGNC:53525]
ENSG00000275215.1	125.173	-3.47179	0.519688	3.50517e-05	0.000824241	TRUE	124908524	ENSG00000275215	rRNA	21	8395607	8395759	1	RNA5-8SN3	RNA	5.8S ribosomal N3 [Source:HGNC Symbol;Acc:HGNC:53525]
ENSG00000275215.1	125.173	-3.47179	0.519688	3.50517e-05	0.000824241	TRUE	124908525	ENSG00000275215	rRNA	21	8395607	8395759	1	RNA5-8SN3	RNA	5.8S ribosomal N3 [Source:HGNC Symbol;Acc:HGNC:53525]
ENSG00000275215.1	125.173	-3.47179	0.519688	3.50517e-05	0.000824241	TRUE	124908527	ENSG00000275215	rRNA	21	8395607	8395759	1	RNA5-8SN3	RNA	5.8S ribosomal N3 [Source:HGNC Symbol;Acc:HGNC:53525]
ENSG00000275302.2	12.4487	9.85866	2.88659	4.60397e-15	7.42992e-13	TRUE	6351	ENSG00000275302	protein_coding	17	36103827	36105621	1	CCL4	C-C motif chemokine ligand 4 [Source:HGNC Symbol;Acc:HGNC:10630]
ENSG00000275672.1	8.11544	1.29118	0.508809	0.000366605	0.00581646	TRUE	NA	ENSG00000275672	lncRNA	15	45378700	45380123	1		GATM antisense RNA 1
ENSG00000275757.1	125.173	-3.47179	0.519688	3.50517e-05	0.000824241	TRUE	124907114	ENSG00000275757	rRNA	KI270733.1	173956	174108	1	5_8S_rRNA	5.8S ribosomal RNA [Source:RFAM;Acc:RF00002]
ENSG00000275757.1	125.173	-3.47179	0.519688	3.50517e-05	0.000824241	TRUE	124907115	ENSG00000275757	rRNA	KI270733.1	173956	174108	1	5_8S_rRNA	5.8S ribosomal RNA [Source:RFAM;Acc:RF00002]
ENSG00000275757.1	125.173	-3.47179	0.519688	3.50517e-05	0.000824241	TRUE	124907116	ENSG00000275757	rRNA	KI270733.1	173956	174108	1	5_8S_rRNA	5.8S ribosomal RNA [Source:RFAM;Acc:RF00002]
ENSG00000275757.1	125.173	-3.47179	0.519688	3.50517e-05	0.000824241	TRUE	124907117	ENSG00000275757	rRNA	KI270733.1	173956	174108	1	5_8S_rRNA	5.8S ribosomal RNA [Source:RFAM;Acc:RF00002]
ENSG00000275757.1	125.173	-3.47179	0.519688	3.50517e-05	0.000824241	TRUE	124907118	ENSG00000275757	rRNA	KI270733.1	173956	174108	1	5_8S_rRNA	5.8S ribosomal RNA [Source:RFAM;Acc:RF00002]
ENSG00000275757.1	125.173	-3.47179	0.519688	3.50517e-05	0.000824241	TRUE	124907119	ENSG00000275757	rRNA	KI270733.1	173956	174108	1	5_8S_rRNA	5.8S ribosomal RNA [Source:RFAM;Acc:RF00002]
ENSG00000275757.1	125.173	-3.47179	0.519688	3.50517e-05	0.000824241	TRUE	124907120	ENSG00000275757	rRNA	KI270733.1	173956	174108	1	5_8S_rRNA	5.8S ribosomal RNA [Source:RFAM;Acc:RF00002]
ENSG00000275757.1	125.173	-3.47179	0.519688	3.50517e-05	0.000824241	TRUE	124907121	ENSG00000275757	rRNA	KI270733.1	173956	174108	1	5_8S_rRNA	5.8S ribosomal RNA [Source:RFAM;Acc:RF00002]
ENSG00000275757.1	125.173	-3.47179	0.519688	3.50517e-05	0.000824241	TRUE	124907122	ENSG00000275757	rRNA	KI270733.1	173956	174108	1	5_8S_rRNA	5.8S ribosomal RNA [Source:RFAM;Acc:RF00002]
ENSG00000275757.1	125.173	-3.47179	0.519688	3.50517e-05	0.000824241	TRUE	124907123	ENSG00000275757	rRNA	KI270733.1	173956	174108	1	5_8S_rRNA	5.8S ribosomal RNA [Source:RFAM;Acc:RF00002]
ENSG00000275757.1	125.173	-3.47179	0.519688	3.50517e-05	0.000824241	TRUE	124907124	ENSG00000275757	rRNA	KI270733.1	173956	174108	1	5_8S_rRNA	5.8S ribosomal RNA [Source:RFAM;Acc:RF00002]
ENSG00000275757.1	125.173	-3.47179	0.519688	3.50517e-05	0.000824241	TRUE	124907125	ENSG00000275757	rRNA	KI270733.1	173956	174108	1	5_8S_rRNA	5.8S ribosomal RNA [Source:RFAM;Acc:RF00002]
ENSG00000275757.1	125.173	-3.47179	0.519688	3.50517e-05	0.000824241	TRUE	124907126	ENSG00000275757	rRNA	KI270733.1	173956	174108	1	5_8S_rRNA	5.8S ribosomal RNA [Source:RFAM;Acc:RF00002]
ENSG00000275757.1	125.173	-3.47179	0.519688	3.50517e-05	0.000824241	TRUE	124907127	ENSG00000275757	rRNA	KI270733.1	173956	174108	1	5_8S_rRNA	5.8S ribosomal RNA [Source:RFAM;Acc:RF00002]
ENSG00000275757.1	125.173	-3.47179	0.519688	3.50517e-05	0.000824241	TRUE	124907128	ENSG00000275757	rRNA	KI270733.1	173956	174108	1	5_8S_rRNA	5.8S ribosomal RNA [Source:RFAM;Acc:RF00002]
ENSG00000275757.1	125.173	-3.47179	0.519688	3.50517e-05	0.000824241	TRUE	124907129	ENSG00000275757	rRNA	KI270733.1	173956	174108	1	5_8S_rRNA	5.8S ribosomal RNA [Source:RFAM;Acc:RF00002]
ENSG00000275757.1	125.173	-3.47179	0.519688	3.50517e-05	0.000824241	TRUE	124907130	ENSG00000275757	rRNA	KI270733.1	173956	174108	1	5_8S_rRNA	5.8S ribosomal RNA [Source:RFAM;Acc:RF00002]
ENSG00000275757.1	125.173	-3.47179	0.519688	3.50517e-05	0.000824241	TRUE	124907131	ENSG00000275757	rRNA	KI270733.1	173956	174108	1	5_8S_rRNA	5.8S ribosomal RNA [Source:RFAM;Acc:RF00002]
ENSG00000275757.1	125.173	-3.47179	0.519688	3.50517e-05	0.000824241	TRUE	124907132	ENSG00000275757	rRNA	KI270733.1	173956	174108	1	5_8S_rRNA	5.8S ribosomal RNA [Source:RFAM;Acc:RF00002]
ENSG00000275757.1	125.173	-3.47179	0.519688	3.50517e-05	0.000824241	TRUE	124907133	ENSG00000275757	rRNA	KI270733.1	173956	174108	1	5_8S_rRNA	5.8S ribosomal RNA [Source:RFAM;Acc:RF00002]
ENSG00000275757.1	125.173	-3.47179	0.519688	3.50517e-05	0.000824241	TRUE	124907134	ENSG00000275757	rRNA	KI270733.1	173956	174108	1	5_8S_rRNA	5.8S ribosomal RNA [Source:RFAM;Acc:RF00002]
ENSG00000275757.1	125.173	-3.47179	0.519688	3.50517e-05	0.000824241	TRUE	124907135	ENSG00000275757	rRNA	KI270733.1	173956	174108	1	5_8S_rRNA	5.8S ribosomal RNA [Source:RFAM;Acc:RF00002]
ENSG00000275757.1	125.173	-3.47179	0.519688	3.50517e-05	0.000824241	TRUE	124907136	ENSG00000275757	rRNA	KI270733.1	173956	174108	1	5_8S_rRNA	5.8S ribosomal RNA [Source:RFAM;Acc:RF00002]
ENSG00000275757.1	125.173	-3.47179	0.519688	3.50517e-05	0.000824241	TRUE	124907137	ENSG00000275757	rRNA	KI270733.1	173956	174108	1	5_8S_rRNA	5.8S ribosomal RNA [Source:RFAM;Acc:RF00002]
ENSG00000275757.1	125.173	-3.47179	0.519688	3.50517e-05	0.000824241	TRUE	124907138	ENSG00000275757	rRNA	KI270733.1	173956	174108	1	5_8S_rRNA	5.8S ribosomal RNA [Source:RFAM;Acc:RF00002]
ENSG00000275757.1	125.173	-3.47179	0.519688	3.50517e-05	0.000824241	TRUE	124907139	ENSG00000275757	rRNA	KI270733.1	173956	174108	1	5_8S_rRNA	5.8S ribosomal RNA [Source:RFAM;Acc:RF00002]
ENSG00000275757.1	125.173	-3.47179	0.519688	3.50517e-05	0.000824241	TRUE	124907140	ENSG00000275757	rRNA	KI270733.1	173956	174108	1	5_8S_rRNA	5.8S ribosomal RNA [Source:RFAM;Acc:RF00002]
ENSG00000275757.1	125.173	-3.47179	0.519688	3.50517e-05	0.000824241	TRUE	124907141	ENSG00000275757	rRNA	KI270733.1	173956	174108	1	5_8S_rRNA	5.8S ribosomal RNA [Source:RFAM;Acc:RF00002]
ENSG00000275757.1	125.173	-3.47179	0.519688	3.50517e-05	0.000824241	TRUE	124907142	ENSG00000275757	rRNA	KI270733.1	173956	174108	1	5_8S_rRNA	5.8S ribosomal RNA [Source:RFAM;Acc:RF00002]
ENSG00000275757.1	125.173	-3.47179	0.519688	3.50517e-05	0.000824241	TRUE	124907143	ENSG00000275757	rRNA	KI270733.1	173956	174108	1	5_8S_rRNA	5.8S ribosomal RNA [Source:RFAM;Acc:RF00002]
ENSG00000275757.1	125.173	-3.47179	0.519688	3.50517e-05	0.000824241	TRUE	124907144	ENSG00000275757	rRNA	KI270733.1	173956	174108	1	5_8S_rRNA	5.8S ribosomal RNA [Source:RFAM;Acc:RF00002]
ENSG00000275757.1	125.173	-3.47179	0.519688	3.50517e-05	0.000824241	TRUE	124907145	ENSG00000275757	rRNA	KI270733.1	173956	174108	1	5_8S_rRNA	5.8S ribosomal RNA [Source:RFAM;Acc:RF00002]
ENSG00000275757.1	125.173	-3.47179	0.519688	3.50517e-05	0.000824241	TRUE	124907146	ENSG00000275757	rRNA	KI270733.1	173956	174108	1	5_8S_rRNA	5.8S ribosomal RNA [Source:RFAM;Acc:RF00002]
ENSG00000275757.1	125.173	-3.47179	0.519688	3.50517e-05	0.000824241	TRUE	124907147	ENSG00000275757	rRNA	KI270733.1	173956	174108	1	5_8S_rRNA	5.8S ribosomal RNA [Source:RFAM;Acc:RF00002]
ENSG00000275757.1	125.173	-3.47179	0.519688	3.50517e-05	0.000824241	TRUE	124907148	ENSG00000275757	rRNA	KI270733.1	173956	174108	1	5_8S_rRNA	5.8S ribosomal RNA [Source:RFAM;Acc:RF00002]
ENSG00000275757.1	125.173	-3.47179	0.519688	3.50517e-05	0.000824241	TRUE	124907149	ENSG00000275757	rRNA	KI270733.1	173956	174108	1	5_8S_rRNA	5.8S ribosomal RNA [Source:RFAM;Acc:RF00002]
ENSG00000275757.1	125.173	-3.47179	0.519688	3.50517e-05	0.000824241	TRUE	124907150	ENSG00000275757	rRNA	KI270733.1	173956	174108	1	5_8S_rRNA	5.8S ribosomal RNA [Source:RFAM;Acc:RF00002]
ENSG00000275757.1	125.173	-3.47179	0.519688	3.50517e-05	0.000824241	TRUE	124907151	ENSG00000275757	rRNA	KI270733.1	173956	174108	1	5_8S_rRNA	5.8S ribosomal RNA [Source:RFAM;Acc:RF00002]
ENSG00000275757.1	125.173	-3.47179	0.519688	3.50517e-05	0.000824241	TRUE	124907152	ENSG00000275757	rRNA	KI270733.1	173956	174108	1	5_8S_rRNA	5.8S ribosomal RNA [Source:RFAM;Acc:RF00002]
ENSG00000275757.1	125.173	-3.47179	0.519688	3.50517e-05	0.000824241	TRUE	124907153	ENSG00000275757	rRNA	KI270733.1	173956	174108	1	5_8S_rRNA	5.8S ribosomal RNA [Source:RFAM;Acc:RF00002]
ENSG00000275757.1	125.173	-3.47179	0.519688	3.50517e-05	0.000824241	TRUE	124907154	ENSG00000275757	rRNA	KI270733.1	173956	174108	1	5_8S_rRNA	5.8S ribosomal RNA [Source:RFAM;Acc:RF00002]
ENSG00000275757.1	125.173	-3.47179	0.519688	3.50517e-05	0.000824241	TRUE	124907155	ENSG00000275757	rRNA	KI270733.1	173956	174108	1	5_8S_rRNA	5.8S ribosomal RNA [Source:RFAM;Acc:RF00002]
ENSG00000275757.1	125.173	-3.47179	0.519688	3.50517e-05	0.000824241	TRUE	124907160	ENSG00000275757	rRNA	KI270733.1	173956	174108	1	5_8S_rRNA	5.8S ribosomal RNA [Source:RFAM;Acc:RF00002]
ENSG00000275757.1	125.173	-3.47179	0.519688	3.50517e-05	0.000824241	TRUE	124907172	ENSG00000275757	rRNA	KI270733.1	173956	174108	1	5_8S_rRNA	5.8S ribosomal RNA [Source:RFAM;Acc:RF00002]
ENSG00000275757.1	125.173	-3.47179	0.519688	3.50517e-05	0.000824241	TRUE	124907183	ENSG00000275757	rRNA	KI270733.1	173956	174108	1	5_8S_rRNA	5.8S ribosomal RNA [Source:RFAM;Acc:RF00002]
ENSG00000275757.1	125.173	-3.47179	0.519688	3.50517e-05	0.000824241	TRUE	124907194	ENSG00000275757	rRNA	KI270733.1	173956	174108	1	5_8S_rRNA	5.8S ribosomal RNA [Source:RFAM;Acc:RF00002]
ENSG00000275757.1	125.173	-3.47179	0.519688	3.50517e-05	0.000824241	TRUE	124907205	ENSG00000275757	rRNA	KI270733.1	173956	174108	1	5_8S_rRNA	5.8S ribosomal RNA [Source:RFAM;Acc:RF00002]
ENSG00000275757.1	125.173	-3.47179	0.519688	3.50517e-05	0.000824241	TRUE	124907216	ENSG00000275757	rRNA	KI270733.1	173956	174108	1	5_8S_rRNA	5.8S ribosomal RNA [Source:RFAM;Acc:RF00002]
ENSG00000275757.1	125.173	-3.47179	0.519688	3.50517e-05	0.000824241	TRUE	124907227	ENSG00000275757	rRNA	KI270733.1	173956	174108	1	5_8S_rRNA	5.8S ribosomal RNA [Source:RFAM;Acc:RF00002]
ENSG00000275757.1	125.173	-3.47179	0.519688	3.50517e-05	0.000824241	TRUE	124907238	ENSG00000275757	rRNA	KI270733.1	173956	174108	1	5_8S_rRNA	5.8S ribosomal RNA [Source:RFAM;Acc:RF00002]
ENSG00000275757.1	125.173	-3.47179	0.519688	3.50517e-05	0.000824241	TRUE	124907248	ENSG00000275757	rRNA	KI270733.1	173956	174108	1	5_8S_rRNA	5.8S ribosomal RNA [Source:RFAM;Acc:RF00002]
ENSG00000275757.1	125.173	-3.47179	0.519688	3.50517e-05	0.000824241	TRUE	124907258	ENSG00000275757	rRNA	KI270733.1	173956	174108	1	5_8S_rRNA	5.8S ribosomal RNA [Source:RFAM;Acc:RF00002]
ENSG00000275757.1	125.173	-3.47179	0.519688	3.50517e-05	0.000824241	TRUE	124907269	ENSG00000275757	rRNA	KI270733.1	173956	174108	1	5_8S_rRNA	5.8S ribosomal RNA [Source:RFAM;Acc:RF00002]
ENSG00000275757.1	125.173	-3.47179	0.519688	3.50517e-05	0.000824241	TRUE	124907280	ENSG00000275757	rRNA	KI270733.1	173956	174108	1	5_8S_rRNA	5.8S ribosomal RNA [Source:RFAM;Acc:RF00002]
ENSG00000275757.1	125.173	-3.47179	0.519688	3.50517e-05	0.000824241	TRUE	124907291	ENSG00000275757	rRNA	KI270733.1	173956	174108	1	5_8S_rRNA	5.8S ribosomal RNA [Source:RFAM;Acc:RF00002]
ENSG00000275757.1	125.173	-3.47179	0.519688	3.50517e-05	0.000824241	TRUE	124907302	ENSG00000275757	rRNA	KI270733.1	173956	174108	1	5_8S_rRNA	5.8S ribosomal RNA [Source:RFAM;Acc:RF00002]
ENSG00000275757.1	125.173	-3.47179	0.519688	3.50517e-05	0.000824241	TRUE	124907313	ENSG00000275757	rRNA	KI270733.1	173956	174108	1	5_8S_rRNA	5.8S ribosomal RNA [Source:RFAM;Acc:RF00002]
ENSG00000275757.1	125.173	-3.47179	0.519688	3.50517e-05	0.000824241	TRUE	124907324	ENSG00000275757	rRNA	KI270733.1	173956	174108	1	5_8S_rRNA	5.8S ribosomal RNA [Source:RFAM;Acc:RF00002]
ENSG00000275757.1	125.173	-3.47179	0.519688	3.50517e-05	0.000824241	TRUE	124907327	ENSG00000275757	rRNA	KI270733.1	173956	174108	1	5_8S_rRNA	5.8S ribosomal RNA [Source:RFAM;Acc:RF00002]
ENSG00000275757.1	125.173	-3.47179	0.519688	3.50517e-05	0.000824241	TRUE	124907328	ENSG00000275757	rRNA	KI270733.1	173956	174108	1	5_8S_rRNA	5.8S ribosomal RNA [Source:RFAM;Acc:RF00002]
ENSG00000275757.1	125.173	-3.47179	0.519688	3.50517e-05	0.000824241	TRUE	124907329	ENSG00000275757	rRNA	KI270733.1	173956	174108	1	5_8S_rRNA	5.8S ribosomal RNA [Source:RFAM;Acc:RF00002]
ENSG00000275757.1	125.173	-3.47179	0.519688	3.50517e-05	0.000824241	TRUE	124907330	ENSG00000275757	rRNA	KI270733.1	173956	174108	1	5_8S_rRNA	5.8S ribosomal RNA [Source:RFAM;Acc:RF00002]
ENSG00000275757.1	125.173	-3.47179	0.519688	3.50517e-05	0.000824241	TRUE	124907331	ENSG00000275757	rRNA	KI270733.1	173956	174108	1	5_8S_rRNA	5.8S ribosomal RNA [Source:RFAM;Acc:RF00002]
ENSG00000275757.1	125.173	-3.47179	0.519688	3.50517e-05	0.000824241	TRUE	124907332	ENSG00000275757	rRNA	KI270733.1	173956	174108	1	5_8S_rRNA	5.8S ribosomal RNA [Source:RFAM;Acc:RF00002]
ENSG00000275757.1	125.173	-3.47179	0.519688	3.50517e-05	0.000824241	TRUE	124907333	ENSG00000275757	rRNA	KI270733.1	173956	174108	1	5_8S_rRNA	5.8S ribosomal RNA [Source:RFAM;Acc:RF00002]
ENSG00000275757.1	125.173	-3.47179	0.519688	3.50517e-05	0.000824241	TRUE	124907334	ENSG00000275757	rRNA	KI270733.1	173956	174108	1	5_8S_rRNA	5.8S ribosomal RNA [Source:RFAM;Acc:RF00002]
ENSG00000275757.1	125.173	-3.47179	0.519688	3.50517e-05	0.000824241	TRUE	124907335	ENSG00000275757	rRNA	KI270733.1	173956	174108	1	5_8S_rRNA	5.8S ribosomal RNA [Source:RFAM;Acc:RF00002]
ENSG00000275757.1	125.173	-3.47179	0.519688	3.50517e-05	0.000824241	TRUE	124907336	ENSG00000275757	rRNA	KI270733.1	173956	174108	1	5_8S_rRNA	5.8S ribosomal RNA [Source:RFAM;Acc:RF00002]
ENSG00000275757.1	125.173	-3.47179	0.519688	3.50517e-05	0.000824241	TRUE	124907337	ENSG00000275757	rRNA	KI270733.1	173956	174108	1	5_8S_rRNA	5.8S ribosomal RNA [Source:RFAM;Acc:RF00002]
ENSG00000275757.1	125.173	-3.47179	0.519688	3.50517e-05	0.000824241	TRUE	124907338	ENSG00000275757	rRNA	KI270733.1	173956	174108	1	5_8S_rRNA	5.8S ribosomal RNA [Source:RFAM;Acc:RF00002]
ENSG00000275757.1	125.173	-3.47179	0.519688	3.50517e-05	0.000824241	TRUE	124907339	ENSG00000275757	rRNA	KI270733.1	173956	174108	1	5_8S_rRNA	5.8S ribosomal RNA [Source:RFAM;Acc:RF00002]
ENSG00000275757.1	125.173	-3.47179	0.519688	3.50517e-05	0.000824241	TRUE	124907340	ENSG00000275757	rRNA	KI270733.1	173956	174108	1	5_8S_rRNA	5.8S ribosomal RNA [Source:RFAM;Acc:RF00002]
ENSG00000275757.1	125.173	-3.47179	0.519688	3.50517e-05	0.000824241	TRUE	124907341	ENSG00000275757	rRNA	KI270733.1	173956	174108	1	5_8S_rRNA	5.8S ribosomal RNA [Source:RFAM;Acc:RF00002]
ENSG00000275757.1	125.173	-3.47179	0.519688	3.50517e-05	0.000824241	TRUE	124907342	ENSG00000275757	rRNA	KI270733.1	173956	174108	1	5_8S_rRNA	5.8S ribosomal RNA [Source:RFAM;Acc:RF00002]
ENSG00000275757.1	125.173	-3.47179	0.519688	3.50517e-05	0.000824241	TRUE	124907343	ENSG00000275757	rRNA	KI270733.1	173956	174108	1	5_8S_rRNA	5.8S ribosomal RNA [Source:RFAM;Acc:RF00002]
ENSG00000275757.1	125.173	-3.47179	0.519688	3.50517e-05	0.000824241	TRUE	124907439	ENSG00000275757	rRNA	KI270733.1	173956	174108	1	5_8S_rRNA	5.8S ribosomal RNA [Source:RFAM;Acc:RF00002]
ENSG00000275757.1	125.173	-3.47179	0.519688	3.50517e-05	0.000824241	TRUE	124907440	ENSG00000275757	rRNA	KI270733.1	173956	174108	1	5_8S_rRNA	5.8S ribosomal RNA [Source:RFAM;Acc:RF00002]
ENSG00000275757.1	125.173	-3.47179	0.519688	3.50517e-05	0.000824241	TRUE	124907450	ENSG00000275757	rRNA	KI270733.1	173956	174108	1	5_8S_rRNA	5.8S ribosomal RNA [Source:RFAM;Acc:RF00002]
ENSG00000275757.1	125.173	-3.47179	0.519688	3.50517e-05	0.000824241	TRUE	124907458	ENSG00000275757	rRNA	KI270733.1	173956	174108	1	5_8S_rRNA	5.8S ribosomal RNA [Source:RFAM;Acc:RF00002]
ENSG00000275757.1	125.173	-3.47179	0.519688	3.50517e-05	0.000824241	TRUE	124907467	ENSG00000275757	rRNA	KI270733.1	173956	174108	1	5_8S_rRNA	5.8S ribosomal RNA [Source:RFAM;Acc:RF00002]
ENSG00000275757.1	125.173	-3.47179	0.519688	3.50517e-05	0.000824241	TRUE	124907475	ENSG00000275757	rRNA	KI270733.1	173956	174108	1	5_8S_rRNA	5.8S ribosomal RNA [Source:RFAM;Acc:RF00002]
ENSG00000275757.1	125.173	-3.47179	0.519688	3.50517e-05	0.000824241	TRUE	124907476	ENSG00000275757	rRNA	KI270733.1	173956	174108	1	5_8S_rRNA	5.8S ribosomal RNA [Source:RFAM;Acc:RF00002]
ENSG00000275757.1	125.173	-3.47179	0.519688	3.50517e-05	0.000824241	TRUE	124907477	ENSG00000275757	rRNA	KI270733.1	173956	174108	1	5_8S_rRNA	5.8S ribosomal RNA [Source:RFAM;Acc:RF00002]
ENSG00000275757.1	125.173	-3.47179	0.519688	3.50517e-05	0.000824241	TRUE	124907478	ENSG00000275757	rRNA	KI270733.1	173956	174108	1	5_8S_rRNA	5.8S ribosomal RNA [Source:RFAM;Acc:RF00002]
ENSG00000275757.1	125.173	-3.47179	0.519688	3.50517e-05	0.000824241	TRUE	124907479	ENSG00000275757	rRNA	KI270733.1	173956	174108	1	5_8S_rRNA	5.8S ribosomal RNA [Source:RFAM;Acc:RF00002]
ENSG00000275757.1	125.173	-3.47179	0.519688	3.50517e-05	0.000824241	TRUE	124907480	ENSG00000275757	rRNA	KI270733.1	173956	174108	1	5_8S_rRNA	5.8S ribosomal RNA [Source:RFAM;Acc:RF00002]
ENSG00000275757.1	125.173	-3.47179	0.519688	3.50517e-05	0.000824241	TRUE	124907481	ENSG00000275757	rRNA	KI270733.1	173956	174108	1	5_8S_rRNA	5.8S ribosomal RNA [Source:RFAM;Acc:RF00002]
ENSG00000275757.1	125.173	-3.47179	0.519688	3.50517e-05	0.000824241	TRUE	124907482	ENSG00000275757	rRNA	KI270733.1	173956	174108	1	5_8S_rRNA	5.8S ribosomal RNA [Source:RFAM;Acc:RF00002]
ENSG00000275757.1	125.173	-3.47179	0.519688	3.50517e-05	0.000824241	TRUE	124907483	ENSG00000275757	rRNA	KI270733.1	173956	174108	1	5_8S_rRNA	5.8S ribosomal RNA [Source:RFAM;Acc:RF00002]
ENSG00000275757.1	125.173	-3.47179	0.519688	3.50517e-05	0.000824241	TRUE	124907484	ENSG00000275757	rRNA	KI270733.1	173956	174108	1	5_8S_rRNA	5.8S ribosomal RNA [Source:RFAM;Acc:RF00002]
ENSG00000275757.1	125.173	-3.47179	0.519688	3.50517e-05	0.000824241	TRUE	124907572	ENSG00000275757	rRNA	KI270733.1	173956	174108	1	5_8S_rRNA	5.8S ribosomal RNA [Source:RFAM;Acc:RF00002]
ENSG00000275757.1	125.173	-3.47179	0.519688	3.50517e-05	0.000824241	TRUE	124907573	ENSG00000275757	rRNA	KI270733.1	173956	174108	1	5_8S_rRNA	5.8S ribosomal RNA [Source:RFAM;Acc:RF00002]
ENSG00000275757.1	125.173	-3.47179	0.519688	3.50517e-05	0.000824241	TRUE	124907574	ENSG00000275757	rRNA	KI270733.1	173956	174108	1	5_8S_rRNA	5.8S ribosomal RNA [Source:RFAM;Acc:RF00002]
ENSG00000275757.1	125.173	-3.47179	0.519688	3.50517e-05	0.000824241	TRUE	124907575	ENSG00000275757	rRNA	KI270733.1	173956	174108	1	5_8S_rRNA	5.8S ribosomal RNA [Source:RFAM;Acc:RF00002]
ENSG00000275757.1	125.173	-3.47179	0.519688	3.50517e-05	0.000824241	TRUE	124907576	ENSG00000275757	rRNA	KI270733.1	173956	174108	1	5_8S_rRNA	5.8S ribosomal RNA [Source:RFAM;Acc:RF00002]
ENSG00000275757.1	125.173	-3.47179	0.519688	3.50517e-05	0.000824241	TRUE	124907577	ENSG00000275757	rRNA	KI270733.1	173956	174108	1	5_8S_rRNA	5.8S ribosomal RNA [Source:RFAM;Acc:RF00002]
ENSG00000275757.1	125.173	-3.47179	0.519688	3.50517e-05	0.000824241	TRUE	124907578	ENSG00000275757	rRNA	KI270733.1	173956	174108	1	5_8S_rRNA	5.8S ribosomal RNA [Source:RFAM;Acc:RF00002]
ENSG00000275757.1	125.173	-3.47179	0.519688	3.50517e-05	0.000824241	TRUE	124907579	ENSG00000275757	rRNA	KI270733.1	173956	174108	1	5_8S_rRNA	5.8S ribosomal RNA [Source:RFAM;Acc:RF00002]
ENSG00000275757.1	125.173	-3.47179	0.519688	3.50517e-05	0.000824241	TRUE	124907580	ENSG00000275757	rRNA	KI270733.1	173956	174108	1	5_8S_rRNA	5.8S ribosomal RNA [Source:RFAM;Acc:RF00002]
ENSG00000275757.1	125.173	-3.47179	0.519688	3.50517e-05	0.000824241	TRUE	124907581	ENSG00000275757	rRNA	KI270733.1	173956	174108	1	5_8S_rRNA	5.8S ribosomal RNA [Source:RFAM;Acc:RF00002]
ENSG00000275757.1	125.173	-3.47179	0.519688	3.50517e-05	0.000824241	TRUE	124907584	ENSG00000275757	rRNA	KI270733.1	173956	174108	1	5_8S_rRNA	5.8S ribosomal RNA [Source:RFAM;Acc:RF00002]
ENSG00000275757.1	125.173	-3.47179	0.519688	3.50517e-05	0.000824241	TRUE	124907585	ENSG00000275757	rRNA	KI270733.1	173956	174108	1	5_8S_rRNA	5.8S ribosomal RNA [Source:RFAM;Acc:RF00002]
ENSG00000275757.1	125.173	-3.47179	0.519688	3.50517e-05	0.000824241	TRUE	124907586	ENSG00000275757	rRNA	KI270733.1	173956	174108	1	5_8S_rRNA	5.8S ribosomal RNA [Source:RFAM;Acc:RF00002]
ENSG00000275757.1	125.173	-3.47179	0.519688	3.50517e-05	0.000824241	TRUE	124907587	ENSG00000275757	rRNA	KI270733.1	173956	174108	1	5_8S_rRNA	5.8S ribosomal RNA [Source:RFAM;Acc:RF00002]
ENSG00000275757.1	125.173	-3.47179	0.519688	3.50517e-05	0.000824241	TRUE	124907588	ENSG00000275757	rRNA	KI270733.1	173956	174108	1	5_8S_rRNA	5.8S ribosomal RNA [Source:RFAM;Acc:RF00002]
ENSG00000275757.1	125.173	-3.47179	0.519688	3.50517e-05	0.000824241	TRUE	124907589	ENSG00000275757	rRNA	KI270733.1	173956	174108	1	5_8S_rRNA	5.8S ribosomal RNA [Source:RFAM;Acc:RF00002]
ENSG00000275757.1	125.173	-3.47179	0.519688	3.50517e-05	0.000824241	TRUE	124907590	ENSG00000275757	rRNA	KI270733.1	173956	174108	1	5_8S_rRNA	5.8S ribosomal RNA [Source:RFAM;Acc:RF00002]
ENSG00000275757.1	125.173	-3.47179	0.519688	3.50517e-05	0.000824241	TRUE	124907591	ENSG00000275757	rRNA	KI270733.1	173956	174108	1	5_8S_rRNA	5.8S ribosomal RNA [Source:RFAM;Acc:RF00002]
ENSG00000275757.1	125.173	-3.47179	0.519688	3.50517e-05	0.000824241	TRUE	124907592	ENSG00000275757	rRNA	KI270733.1	173956	174108	1	5_8S_rRNA	5.8S ribosomal RNA [Source:RFAM;Acc:RF00002]
ENSG00000275757.1	125.173	-3.47179	0.519688	3.50517e-05	0.000824241	TRUE	124907593	ENSG00000275757	rRNA	KI270733.1	173956	174108	1	5_8S_rRNA	5.8S ribosomal RNA [Source:RFAM;Acc:RF00002]
ENSG00000275757.1	125.173	-3.47179	0.519688	3.50517e-05	0.000824241	TRUE	124907594	ENSG00000275757	rRNA	KI270733.1	173956	174108	1	5_8S_rRNA	5.8S ribosomal RNA [Source:RFAM;Acc:RF00002]
ENSG00000275757.1	125.173	-3.47179	0.519688	3.50517e-05	0.000824241	TRUE	124907595	ENSG00000275757	rRNA	KI270733.1	173956	174108	1	5_8S_rRNA	5.8S ribosomal RNA [Source:RFAM;Acc:RF00002]
ENSG00000275757.1	125.173	-3.47179	0.519688	3.50517e-05	0.000824241	TRUE	124907596	ENSG00000275757	rRNA	KI270733.1	173956	174108	1	5_8S_rRNA	5.8S ribosomal RNA [Source:RFAM;Acc:RF00002]
ENSG00000275757.1	125.173	-3.47179	0.519688	3.50517e-05	0.000824241	TRUE	124907597	ENSG00000275757	rRNA	KI270733.1	173956	174108	1	5_8S_rRNA	5.8S ribosomal RNA [Source:RFAM;Acc:RF00002]
ENSG00000275757.1	125.173	-3.47179	0.519688	3.50517e-05	0.000824241	TRUE	124907598	ENSG00000275757	rRNA	KI270733.1	173956	174108	1	5_8S_rRNA	5.8S ribosomal RNA [Source:RFAM;Acc:RF00002]
ENSG00000275757.1	125.173	-3.47179	0.519688	3.50517e-05	0.000824241	TRUE	124907600	ENSG00000275757	rRNA	KI270733.1	173956	174108	1	5_8S_rRNA	5.8S ribosomal RNA [Source:RFAM;Acc:RF00002]
ENSG00000275757.1	125.173	-3.47179	0.519688	3.50517e-05	0.000824241	TRUE	124907611	ENSG00000275757	rRNA	KI270733.1	173956	174108	1	5_8S_rRNA	5.8S ribosomal RNA [Source:RFAM;Acc:RF00002]
ENSG00000275757.1	125.173	-3.47179	0.519688	3.50517e-05	0.000824241	TRUE	124907622	ENSG00000275757	rRNA	KI270733.1	173956	174108	1	5_8S_rRNA	5.8S ribosomal RNA [Source:RFAM;Acc:RF00002]
ENSG00000275757.1	125.173	-3.47179	0.519688	3.50517e-05	0.000824241	TRUE	124907633	ENSG00000275757	rRNA	KI270733.1	173956	174108	1	5_8S_rRNA	5.8S ribosomal RNA [Source:RFAM;Acc:RF00002]
ENSG00000275757.1	125.173	-3.47179	0.519688	3.50517e-05	0.000824241	TRUE	124907644	ENSG00000275757	rRNA	KI270733.1	173956	174108	1	5_8S_rRNA	5.8S ribosomal RNA [Source:RFAM;Acc:RF00002]
ENSG00000275757.1	125.173	-3.47179	0.519688	3.50517e-05	0.000824241	TRUE	124907655	ENSG00000275757	rRNA	KI270733.1	173956	174108	1	5_8S_rRNA	5.8S ribosomal RNA [Source:RFAM;Acc:RF00002]
ENSG00000275757.1	125.173	-3.47179	0.519688	3.50517e-05	0.000824241	TRUE	124907662	ENSG00000275757	rRNA	KI270733.1	173956	174108	1	5_8S_rRNA	5.8S ribosomal RNA [Source:RFAM;Acc:RF00002]
ENSG00000275757.1	125.173	-3.47179	0.519688	3.50517e-05	0.000824241	TRUE	124907673	ENSG00000275757	rRNA	KI270733.1	173956	174108	1	5_8S_rRNA	5.8S ribosomal RNA [Source:RFAM;Acc:RF00002]
ENSG00000275757.1	125.173	-3.47179	0.519688	3.50517e-05	0.000824241	TRUE	124907684	ENSG00000275757	rRNA	KI270733.1	173956	174108	1	5_8S_rRNA	5.8S ribosomal RNA [Source:RFAM;Acc:RF00002]
ENSG00000275757.1	125.173	-3.47179	0.519688	3.50517e-05	0.000824241	TRUE	124907694	ENSG00000275757	rRNA	KI270733.1	173956	174108	1	5_8S_rRNA	5.8S ribosomal RNA [Source:RFAM;Acc:RF00002]
ENSG00000275757.1	125.173	-3.47179	0.519688	3.50517e-05	0.000824241	TRUE	124907705	ENSG00000275757	rRNA	KI270733.1	173956	174108	1	5_8S_rRNA	5.8S ribosomal RNA [Source:RFAM;Acc:RF00002]
ENSG00000275757.1	125.173	-3.47179	0.519688	3.50517e-05	0.000824241	TRUE	124907709	ENSG00000275757	rRNA	KI270733.1	173956	174108	1	5_8S_rRNA	5.8S ribosomal RNA [Source:RFAM;Acc:RF00002]
ENSG00000275757.1	125.173	-3.47179	0.519688	3.50517e-05	0.000824241	TRUE	124907710	ENSG00000275757	rRNA	KI270733.1	173956	174108	1	5_8S_rRNA	5.8S ribosomal RNA [Source:RFAM;Acc:RF00002]
ENSG00000275757.1	125.173	-3.47179	0.519688	3.50517e-05	0.000824241	TRUE	124907711	ENSG00000275757	rRNA	KI270733.1	173956	174108	1	5_8S_rRNA	5.8S ribosomal RNA [Source:RFAM;Acc:RF00002]
ENSG00000275757.1	125.173	-3.47179	0.519688	3.50517e-05	0.000824241	TRUE	124907712	ENSG00000275757	rRNA	KI270733.1	173956	174108	1	5_8S_rRNA	5.8S ribosomal RNA [Source:RFAM;Acc:RF00002]
ENSG00000275757.1	125.173	-3.47179	0.519688	3.50517e-05	0.000824241	TRUE	124907713	ENSG00000275757	rRNA	KI270733.1	173956	174108	1	5_8S_rRNA	5.8S ribosomal RNA [Source:RFAM;Acc:RF00002]
ENSG00000275757.1	125.173	-3.47179	0.519688	3.50517e-05	0.000824241	TRUE	124907714	ENSG00000275757	rRNA	KI270733.1	173956	174108	1	5_8S_rRNA	5.8S ribosomal RNA [Source:RFAM;Acc:RF00002]
ENSG00000275757.1	125.173	-3.47179	0.519688	3.50517e-05	0.000824241	TRUE	124907715	ENSG00000275757	rRNA	KI270733.1	173956	174108	1	5_8S_rRNA	5.8S ribosomal RNA [Source:RFAM;Acc:RF00002]
ENSG00000275757.1	125.173	-3.47179	0.519688	3.50517e-05	0.000824241	TRUE	124907716	ENSG00000275757	rRNA	KI270733.1	173956	174108	1	5_8S_rRNA	5.8S ribosomal RNA [Source:RFAM;Acc:RF00002]
ENSG00000275757.1	125.173	-3.47179	0.519688	3.50517e-05	0.000824241	TRUE	124907717	ENSG00000275757	rRNA	KI270733.1	173956	174108	1	5_8S_rRNA	5.8S ribosomal RNA [Source:RFAM;Acc:RF00002]
ENSG00000275757.1	125.173	-3.47179	0.519688	3.50517e-05	0.000824241	TRUE	124907718	ENSG00000275757	rRNA	KI270733.1	173956	174108	1	5_8S_rRNA	5.8S ribosomal RNA [Source:RFAM;Acc:RF00002]
ENSG00000275757.1	125.173	-3.47179	0.519688	3.50517e-05	0.000824241	TRUE	124907719	ENSG00000275757	rRNA	KI270733.1	173956	174108	1	5_8S_rRNA	5.8S ribosomal RNA [Source:RFAM;Acc:RF00002]
ENSG00000275757.1	125.173	-3.47179	0.519688	3.50517e-05	0.000824241	TRUE	124907720	ENSG00000275757	rRNA	KI270733.1	173956	174108	1	5_8S_rRNA	5.8S ribosomal RNA [Source:RFAM;Acc:RF00002]
ENSG00000275757.1	125.173	-3.47179	0.519688	3.50517e-05	0.000824241	TRUE	124907721	ENSG00000275757	rRNA	KI270733.1	173956	174108	1	5_8S_rRNA	5.8S ribosomal RNA [Source:RFAM;Acc:RF00002]
ENSG00000275757.1	125.173	-3.47179	0.519688	3.50517e-05	0.000824241	TRUE	124908237	ENSG00000275757	rRNA	KI270733.1	173956	174108	1	5_8S_rRNA	5.8S ribosomal RNA [Source:RFAM;Acc:RF00002]
ENSG00000275757.1	125.173	-3.47179	0.519688	3.50517e-05	0.000824241	TRUE	124908238	ENSG00000275757	rRNA	KI270733.1	173956	174108	1	5_8S_rRNA	5.8S ribosomal RNA [Source:RFAM;Acc:RF00002]
ENSG00000275757.1	125.173	-3.47179	0.519688	3.50517e-05	0.000824241	TRUE	124908239	ENSG00000275757	rRNA	KI270733.1	173956	174108	1	5_8S_rRNA	5.8S ribosomal RNA [Source:RFAM;Acc:RF00002]
ENSG00000275757.1	125.173	-3.47179	0.519688	3.50517e-05	0.000824241	TRUE	124908240	ENSG00000275757	rRNA	KI270733.1	173956	174108	1	5_8S_rRNA	5.8S ribosomal RNA [Source:RFAM;Acc:RF00002]
ENSG00000275757.1	125.173	-3.47179	0.519688	3.50517e-05	0.000824241	TRUE	124908241	ENSG00000275757	rRNA	KI270733.1	173956	174108	1	5_8S_rRNA	5.8S ribosomal RNA [Source:RFAM;Acc:RF00002]
ENSG00000275757.1	125.173	-3.47179	0.519688	3.50517e-05	0.000824241	TRUE	124908242	ENSG00000275757	rRNA	KI270733.1	173956	174108	1	5_8S_rRNA	5.8S ribosomal RNA [Source:RFAM;Acc:RF00002]
ENSG00000275757.1	125.173	-3.47179	0.519688	3.50517e-05	0.000824241	TRUE	124908243	ENSG00000275757	rRNA	KI270733.1	173956	174108	1	5_8S_rRNA	5.8S ribosomal RNA [Source:RFAM;Acc:RF00002]
ENSG00000275757.1	125.173	-3.47179	0.519688	3.50517e-05	0.000824241	TRUE	124908244	ENSG00000275757	rRNA	KI270733.1	173956	174108	1	5_8S_rRNA	5.8S ribosomal RNA [Source:RFAM;Acc:RF00002]
ENSG00000275757.1	125.173	-3.47179	0.519688	3.50517e-05	0.000824241	TRUE	124908245	ENSG00000275757	rRNA	KI270733.1	173956	174108	1	5_8S_rRNA	5.8S ribosomal RNA [Source:RFAM;Acc:RF00002]
ENSG00000275757.1	125.173	-3.47179	0.519688	3.50517e-05	0.000824241	TRUE	124908246	ENSG00000275757	rRNA	KI270733.1	173956	174108	1	5_8S_rRNA	5.8S ribosomal RNA [Source:RFAM;Acc:RF00002]
ENSG00000275757.1	125.173	-3.47179	0.519688	3.50517e-05	0.000824241	TRUE	124908247	ENSG00000275757	rRNA	KI270733.1	173956	174108	1	5_8S_rRNA	5.8S ribosomal RNA [Source:RFAM;Acc:RF00002]
ENSG00000275757.1	125.173	-3.47179	0.519688	3.50517e-05	0.000824241	TRUE	124908248	ENSG00000275757	rRNA	KI270733.1	173956	174108	1	5_8S_rRNA	5.8S ribosomal RNA [Source:RFAM;Acc:RF00002]
ENSG00000275757.1	125.173	-3.47179	0.519688	3.50517e-05	0.000824241	TRUE	124908249	ENSG00000275757	rRNA	KI270733.1	173956	174108	1	5_8S_rRNA	5.8S ribosomal RNA [Source:RFAM;Acc:RF00002]
ENSG00000275757.1	125.173	-3.47179	0.519688	3.50517e-05	0.000824241	TRUE	124908257	ENSG00000275757	rRNA	KI270733.1	173956	174108	1	5_8S_rRNA	5.8S ribosomal RNA [Source:RFAM;Acc:RF00002]
ENSG00000275757.1	125.173	-3.47179	0.519688	3.50517e-05	0.000824241	TRUE	124908268	ENSG00000275757	rRNA	KI270733.1	173956	174108	1	5_8S_rRNA	5.8S ribosomal RNA [Source:RFAM;Acc:RF00002]
ENSG00000275757.1	125.173	-3.47179	0.519688	3.50517e-05	0.000824241	TRUE	124908278	ENSG00000275757	rRNA	KI270733.1	173956	174108	1	5_8S_rRNA	5.8S ribosomal RNA [Source:RFAM;Acc:RF00002]
ENSG00000275757.1	125.173	-3.47179	0.519688	3.50517e-05	0.000824241	TRUE	124908289	ENSG00000275757	rRNA	KI270733.1	173956	174108	1	5_8S_rRNA	5.8S ribosomal RNA [Source:RFAM;Acc:RF00002]
ENSG00000275757.1	125.173	-3.47179	0.519688	3.50517e-05	0.000824241	TRUE	124908300	ENSG00000275757	rRNA	KI270733.1	173956	174108	1	5_8S_rRNA	5.8S ribosomal RNA [Source:RFAM;Acc:RF00002]
ENSG00000275757.1	125.173	-3.47179	0.519688	3.50517e-05	0.000824241	TRUE	124908310	ENSG00000275757	rRNA	KI270733.1	173956	174108	1	5_8S_rRNA	5.8S ribosomal RNA [Source:RFAM;Acc:RF00002]
ENSG00000275757.1	125.173	-3.47179	0.519688	3.50517e-05	0.000824241	TRUE	124908316	ENSG00000275757	rRNA	KI270733.1	173956	174108	1	5_8S_rRNA	5.8S ribosomal RNA [Source:RFAM;Acc:RF00002]
ENSG00000275757.1	125.173	-3.47179	0.519688	3.50517e-05	0.000824241	TRUE	124908327	ENSG00000275757	rRNA	KI270733.1	173956	174108	1	5_8S_rRNA	5.8S ribosomal RNA [Source:RFAM;Acc:RF00002]
ENSG00000275757.1	125.173	-3.47179	0.519688	3.50517e-05	0.000824241	TRUE	124908336	ENSG00000275757	rRNA	KI270733.1	173956	174108	1	5_8S_rRNA	5.8S ribosomal RNA [Source:RFAM;Acc:RF00002]
ENSG00000275757.1	125.173	-3.47179	0.519688	3.50517e-05	0.000824241	TRUE	124908347	ENSG00000275757	rRNA	KI270733.1	173956	174108	1	5_8S_rRNA	5.8S ribosomal RNA [Source:RFAM;Acc:RF00002]
ENSG00000275757.1	125.173	-3.47179	0.519688	3.50517e-05	0.000824241	TRUE	124908358	ENSG00000275757	rRNA	KI270733.1	173956	174108	1	5_8S_rRNA	5.8S ribosomal RNA [Source:RFAM;Acc:RF00002]
ENSG00000275757.1	125.173	-3.47179	0.519688	3.50517e-05	0.000824241	TRUE	124908368	ENSG00000275757	rRNA	KI270733.1	173956	174108	1	5_8S_rRNA	5.8S ribosomal RNA [Source:RFAM;Acc:RF00002]
ENSG00000275757.1	125.173	-3.47179	0.519688	3.50517e-05	0.000824241	TRUE	124908369	ENSG00000275757	rRNA	KI270733.1	173956	174108	1	5_8S_rRNA	5.8S ribosomal RNA [Source:RFAM;Acc:RF00002]
ENSG00000275757.1	125.173	-3.47179	0.519688	3.50517e-05	0.000824241	TRUE	124908370	ENSG00000275757	rRNA	KI270733.1	173956	174108	1	5_8S_rRNA	5.8S ribosomal RNA [Source:RFAM;Acc:RF00002]
ENSG00000275757.1	125.173	-3.47179	0.519688	3.50517e-05	0.000824241	TRUE	124908371	ENSG00000275757	rRNA	KI270733.1	173956	174108	1	5_8S_rRNA	5.8S ribosomal RNA [Source:RFAM;Acc:RF00002]
ENSG00000275757.1	125.173	-3.47179	0.519688	3.50517e-05	0.000824241	TRUE	124908372	ENSG00000275757	rRNA	KI270733.1	173956	174108	1	5_8S_rRNA	5.8S ribosomal RNA [Source:RFAM;Acc:RF00002]
ENSG00000275757.1	125.173	-3.47179	0.519688	3.50517e-05	0.000824241	TRUE	124908373	ENSG00000275757	rRNA	KI270733.1	173956	174108	1	5_8S_rRNA	5.8S ribosomal RNA [Source:RFAM;Acc:RF00002]
ENSG00000275757.1	125.173	-3.47179	0.519688	3.50517e-05	0.000824241	TRUE	124908374	ENSG00000275757	rRNA	KI270733.1	173956	174108	1	5_8S_rRNA	5.8S ribosomal RNA [Source:RFAM;Acc:RF00002]
ENSG00000275757.1	125.173	-3.47179	0.519688	3.50517e-05	0.000824241	TRUE	124908375	ENSG00000275757	rRNA	KI270733.1	173956	174108	1	5_8S_rRNA	5.8S ribosomal RNA [Source:RFAM;Acc:RF00002]
ENSG00000275757.1	125.173	-3.47179	0.519688	3.50517e-05	0.000824241	TRUE	124908376	ENSG00000275757	rRNA	KI270733.1	173956	174108	1	5_8S_rRNA	5.8S ribosomal RNA [Source:RFAM;Acc:RF00002]
ENSG00000275757.1	125.173	-3.47179	0.519688	3.50517e-05	0.000824241	TRUE	124908377	ENSG00000275757	rRNA	KI270733.1	173956	174108	1	5_8S_rRNA	5.8S ribosomal RNA [Source:RFAM;Acc:RF00002]
ENSG00000275757.1	125.173	-3.47179	0.519688	3.50517e-05	0.000824241	TRUE	124908378	ENSG00000275757	rRNA	KI270733.1	173956	174108	1	5_8S_rRNA	5.8S ribosomal RNA [Source:RFAM;Acc:RF00002]
ENSG00000275757.1	125.173	-3.47179	0.519688	3.50517e-05	0.000824241	TRUE	124908379	ENSG00000275757	rRNA	KI270733.1	173956	174108	1	5_8S_rRNA	5.8S ribosomal RNA [Source:RFAM;Acc:RF00002]
ENSG00000275757.1	125.173	-3.47179	0.519688	3.50517e-05	0.000824241	TRUE	124908380	ENSG00000275757	rRNA	KI270733.1	173956	174108	1	5_8S_rRNA	5.8S ribosomal RNA [Source:RFAM;Acc:RF00002]
ENSG00000275757.1	125.173	-3.47179	0.519688	3.50517e-05	0.000824241	TRUE	124908381	ENSG00000275757	rRNA	KI270733.1	173956	174108	1	5_8S_rRNA	5.8S ribosomal RNA [Source:RFAM;Acc:RF00002]
ENSG00000275757.1	125.173	-3.47179	0.519688	3.50517e-05	0.000824241	TRUE	124908382	ENSG00000275757	rRNA	KI270733.1	173956	174108	1	5_8S_rRNA	5.8S ribosomal RNA [Source:RFAM;Acc:RF00002]
ENSG00000275757.1	125.173	-3.47179	0.519688	3.50517e-05	0.000824241	TRUE	124908383	ENSG00000275757	rRNA	KI270733.1	173956	174108	1	5_8S_rRNA	5.8S ribosomal RNA [Source:RFAM;Acc:RF00002]
ENSG00000275757.1	125.173	-3.47179	0.519688	3.50517e-05	0.000824241	TRUE	124908384	ENSG00000275757	rRNA	KI270733.1	173956	174108	1	5_8S_rRNA	5.8S ribosomal RNA [Source:RFAM;Acc:RF00002]
ENSG00000275757.1	125.173	-3.47179	0.519688	3.50517e-05	0.000824241	TRUE	124908385	ENSG00000275757	rRNA	KI270733.1	173956	174108	1	5_8S_rRNA	5.8S ribosomal RNA [Source:RFAM;Acc:RF00002]
ENSG00000275757.1	125.173	-3.47179	0.519688	3.50517e-05	0.000824241	TRUE	124908386	ENSG00000275757	rRNA	KI270733.1	173956	174108	1	5_8S_rRNA	5.8S ribosomal RNA [Source:RFAM;Acc:RF00002]
ENSG00000275757.1	125.173	-3.47179	0.519688	3.50517e-05	0.000824241	TRUE	124908387	ENSG00000275757	rRNA	KI270733.1	173956	174108	1	5_8S_rRNA	5.8S ribosomal RNA [Source:RFAM;Acc:RF00002]
ENSG00000275757.1	125.173	-3.47179	0.519688	3.50517e-05	0.000824241	TRUE	124908388	ENSG00000275757	rRNA	KI270733.1	173956	174108	1	5_8S_rRNA	5.8S ribosomal RNA [Source:RFAM;Acc:RF00002]
ENSG00000275757.1	125.173	-3.47179	0.519688	3.50517e-05	0.000824241	TRUE	124908389	ENSG00000275757	rRNA	KI270733.1	173956	174108	1	5_8S_rRNA	5.8S ribosomal RNA [Source:RFAM;Acc:RF00002]
ENSG00000275757.1	125.173	-3.47179	0.519688	3.50517e-05	0.000824241	TRUE	124908390	ENSG00000275757	rRNA	KI270733.1	173956	174108	1	5_8S_rRNA	5.8S ribosomal RNA [Source:RFAM;Acc:RF00002]
ENSG00000275757.1	125.173	-3.47179	0.519688	3.50517e-05	0.000824241	TRUE	124908391	ENSG00000275757	rRNA	KI270733.1	173956	174108	1	5_8S_rRNA	5.8S ribosomal RNA [Source:RFAM;Acc:RF00002]
ENSG00000275757.1	125.173	-3.47179	0.519688	3.50517e-05	0.000824241	TRUE	124908392	ENSG00000275757	rRNA	KI270733.1	173956	174108	1	5_8S_rRNA	5.8S ribosomal RNA [Source:RFAM;Acc:RF00002]
ENSG00000275757.1	125.173	-3.47179	0.519688	3.50517e-05	0.000824241	TRUE	124908393	ENSG00000275757	rRNA	KI270733.1	173956	174108	1	5_8S_rRNA	5.8S ribosomal RNA [Source:RFAM;Acc:RF00002]
ENSG00000275757.1	125.173	-3.47179	0.519688	3.50517e-05	0.000824241	TRUE	124908474	ENSG00000275757	rRNA	KI270733.1	173956	174108	1	5_8S_rRNA	5.8S ribosomal RNA [Source:RFAM;Acc:RF00002]
ENSG00000275757.1	125.173	-3.47179	0.519688	3.50517e-05	0.000824241	TRUE	124908494	ENSG00000275757	rRNA	KI270733.1	173956	174108	1	5_8S_rRNA	5.8S ribosomal RNA [Source:RFAM;Acc:RF00002]
ENSG00000275757.1	125.173	-3.47179	0.519688	3.50517e-05	0.000824241	TRUE	124908504	ENSG00000275757	rRNA	KI270733.1	173956	174108	1	5_8S_rRNA	5.8S ribosomal RNA [Source:RFAM;Acc:RF00002]
ENSG00000275757.1	125.173	-3.47179	0.519688	3.50517e-05	0.000824241	TRUE	124908512	ENSG00000275757	rRNA	KI270733.1	173956	174108	1	5_8S_rRNA	5.8S ribosomal RNA [Source:RFAM;Acc:RF00002]
ENSG00000275757.1	125.173	-3.47179	0.519688	3.50517e-05	0.000824241	TRUE	124908513	ENSG00000275757	rRNA	KI270733.1	173956	174108	1	5_8S_rRNA	5.8S ribosomal RNA [Source:RFAM;Acc:RF00002]
ENSG00000275757.1	125.173	-3.47179	0.519688	3.50517e-05	0.000824241	TRUE	124908514	ENSG00000275757	rRNA	KI270733.1	173956	174108	1	5_8S_rRNA	5.8S ribosomal RNA [Source:RFAM;Acc:RF00002]
ENSG00000275757.1	125.173	-3.47179	0.519688	3.50517e-05	0.000824241	TRUE	124908515	ENSG00000275757	rRNA	KI270733.1	173956	174108	1	5_8S_rRNA	5.8S ribosomal RNA [Source:RFAM;Acc:RF00002]
ENSG00000275757.1	125.173	-3.47179	0.519688	3.50517e-05	0.000824241	TRUE	124908516	ENSG00000275757	rRNA	KI270733.1	173956	174108	1	5_8S_rRNA	5.8S ribosomal RNA [Source:RFAM;Acc:RF00002]
ENSG00000275757.1	125.173	-3.47179	0.519688	3.50517e-05	0.000824241	TRUE	124908517	ENSG00000275757	rRNA	KI270733.1	173956	174108	1	5_8S_rRNA	5.8S ribosomal RNA [Source:RFAM;Acc:RF00002]
ENSG00000275757.1	125.173	-3.47179	0.519688	3.50517e-05	0.000824241	TRUE	124908518	ENSG00000275757	rRNA	KI270733.1	173956	174108	1	5_8S_rRNA	5.8S ribosomal RNA [Source:RFAM;Acc:RF00002]
ENSG00000275757.1	125.173	-3.47179	0.519688	3.50517e-05	0.000824241	TRUE	124908519	ENSG00000275757	rRNA	KI270733.1	173956	174108	1	5_8S_rRNA	5.8S ribosomal RNA [Source:RFAM;Acc:RF00002]
ENSG00000275757.1	125.173	-3.47179	0.519688	3.50517e-05	0.000824241	TRUE	124908520	ENSG00000275757	rRNA	KI270733.1	173956	174108	1	5_8S_rRNA	5.8S ribosomal RNA [Source:RFAM;Acc:RF00002]
ENSG00000275757.1	125.173	-3.47179	0.519688	3.50517e-05	0.000824241	TRUE	124908521	ENSG00000275757	rRNA	KI270733.1	173956	174108	1	5_8S_rRNA	5.8S ribosomal RNA [Source:RFAM;Acc:RF00002]
ENSG00000275757.1	125.173	-3.47179	0.519688	3.50517e-05	0.000824241	TRUE	124908522	ENSG00000275757	rRNA	KI270733.1	173956	174108	1	5_8S_rRNA	5.8S ribosomal RNA [Source:RFAM;Acc:RF00002]
ENSG00000275757.1	125.173	-3.47179	0.519688	3.50517e-05	0.000824241	TRUE	124908523	ENSG00000275757	rRNA	KI270733.1	173956	174108	1	5_8S_rRNA	5.8S ribosomal RNA [Source:RFAM;Acc:RF00002]
ENSG00000275757.1	125.173	-3.47179	0.519688	3.50517e-05	0.000824241	TRUE	124908524	ENSG00000275757	rRNA	KI270733.1	173956	174108	1	5_8S_rRNA	5.8S ribosomal RNA [Source:RFAM;Acc:RF00002]
ENSG00000275757.1	125.173	-3.47179	0.519688	3.50517e-05	0.000824241	TRUE	124908525	ENSG00000275757	rRNA	KI270733.1	173956	174108	1	5_8S_rRNA	5.8S ribosomal RNA [Source:RFAM;Acc:RF00002]
ENSG00000275757.1	125.173	-3.47179	0.519688	3.50517e-05	0.000824241	TRUE	124908527	ENSG00000275757	rRNA	KI270733.1	173956	174108	1	5_8S_rRNA	5.8S ribosomal RNA [Source:RFAM;Acc:RF00002]
ENSG00000276070.5	2.25985	6.60693	2.65898	1.02904e-05	0.000290053	TRUE	9560	ENSG00000276070	protein_coding	17	36210924	36212878	1	CCL4L2	C-C motif chemokine ligand 4 like 2 [Source:HGNC Symbol;Acc:HGNC:24066]
ENSG00000276070.5	2.25985	6.60693	2.65898	1.02904e-05	0.000290053	TRUE	388372	ENSG00000276070	protein_coding	17	36210924	36212878	1	CCL4L2	C-C motif chemokine ligand 4 like 2 [Source:HGNC Symbol;Acc:HGNC:24066]
ENSG00000276085.1	5.37427	8.23556	2.71001	4.19209e-11	3.82506e-09	TRUE	6349	ENSG00000276085	protein_coding	17	36194869	36196758	-1	CCL3L3	C-C motif chemokine ligand 3 like 3 [Source:HGNC Symbol;Acc:HGNC:30554]
ENSG00000276085.1	5.37427	8.23556	2.71001	4.19209e-11	3.82506e-09	TRUE	414062	ENSG00000276085	protein_coding	17	36194869	36196758	-1	CCL3L3	C-C motif chemokine ligand 3 like 3 [Source:HGNC Symbol;Acc:HGNC:30554]
ENSG00000276231.5	2.19201	6.57694	2.54776	4.54688e-07	1.89819e-05	TRUE	146850	ENSG00000276231	protein_coding	17	8802722	8867677	-1	PIK3R6	phosphoinositide-3-kinase regulatory subunit 6 [Source:HGNC Symbol;Acc:HGNC:27101]
ENSG00000276700.1	125.173	-3.47179	0.519688	3.50517e-05	0.000824241	TRUE	109864274	ENSG00000276700	rRNA	KI270733.1	128877	129029	1	RNA5-8SN4	RNA	5.8S ribosomal N4 [Source:HGNC Symbol;Acc:HGNC:53529]
ENSG00000276700.1	125.173	-3.47179	0.519688	3.50517e-05	0.000824241	TRUE	124907114	ENSG00000276700	rRNA	KI270733.1	128877	129029	1	RNA5-8SN4	RNA	5.8S ribosomal N4 [Source:HGNC Symbol;Acc:HGNC:53529]
ENSG00000276700.1	125.173	-3.47179	0.519688	3.50517e-05	0.000824241	TRUE	124907115	ENSG00000276700	rRNA	KI270733.1	128877	129029	1	RNA5-8SN4	RNA	5.8S ribosomal N4 [Source:HGNC Symbol;Acc:HGNC:53529]
ENSG00000276700.1	125.173	-3.47179	0.519688	3.50517e-05	0.000824241	TRUE	124907116	ENSG00000276700	rRNA	KI270733.1	128877	129029	1	RNA5-8SN4	RNA	5.8S ribosomal N4 [Source:HGNC Symbol;Acc:HGNC:53529]
ENSG00000276700.1	125.173	-3.47179	0.519688	3.50517e-05	0.000824241	TRUE	124907117	ENSG00000276700	rRNA	KI270733.1	128877	129029	1	RNA5-8SN4	RNA	5.8S ribosomal N4 [Source:HGNC Symbol;Acc:HGNC:53529]
ENSG00000276700.1	125.173	-3.47179	0.519688	3.50517e-05	0.000824241	TRUE	124907118	ENSG00000276700	rRNA	KI270733.1	128877	129029	1	RNA5-8SN4	RNA	5.8S ribosomal N4 [Source:HGNC Symbol;Acc:HGNC:53529]
ENSG00000276700.1	125.173	-3.47179	0.519688	3.50517e-05	0.000824241	TRUE	124907119	ENSG00000276700	rRNA	KI270733.1	128877	129029	1	RNA5-8SN4	RNA	5.8S ribosomal N4 [Source:HGNC Symbol;Acc:HGNC:53529]
ENSG00000276700.1	125.173	-3.47179	0.519688	3.50517e-05	0.000824241	TRUE	124907120	ENSG00000276700	rRNA	KI270733.1	128877	129029	1	RNA5-8SN4	RNA	5.8S ribosomal N4 [Source:HGNC Symbol;Acc:HGNC:53529]
ENSG00000276700.1	125.173	-3.47179	0.519688	3.50517e-05	0.000824241	TRUE	124907121	ENSG00000276700	rRNA	KI270733.1	128877	129029	1	RNA5-8SN4	RNA	5.8S ribosomal N4 [Source:HGNC Symbol;Acc:HGNC:53529]
ENSG00000276700.1	125.173	-3.47179	0.519688	3.50517e-05	0.000824241	TRUE	124907122	ENSG00000276700	rRNA	KI270733.1	128877	129029	1	RNA5-8SN4	RNA	5.8S ribosomal N4 [Source:HGNC Symbol;Acc:HGNC:53529]
ENSG00000276700.1	125.173	-3.47179	0.519688	3.50517e-05	0.000824241	TRUE	124907123	ENSG00000276700	rRNA	KI270733.1	128877	129029	1	RNA5-8SN4	RNA	5.8S ribosomal N4 [Source:HGNC Symbol;Acc:HGNC:53529]
ENSG00000276700.1	125.173	-3.47179	0.519688	3.50517e-05	0.000824241	TRUE	124907124	ENSG00000276700	rRNA	KI270733.1	128877	129029	1	RNA5-8SN4	RNA	5.8S ribosomal N4 [Source:HGNC Symbol;Acc:HGNC:53529]
ENSG00000276700.1	125.173	-3.47179	0.519688	3.50517e-05	0.000824241	TRUE	124907125	ENSG00000276700	rRNA	KI270733.1	128877	129029	1	RNA5-8SN4	RNA	5.8S ribosomal N4 [Source:HGNC Symbol;Acc:HGNC:53529]
ENSG00000276700.1	125.173	-3.47179	0.519688	3.50517e-05	0.000824241	TRUE	124907126	ENSG00000276700	rRNA	KI270733.1	128877	129029	1	RNA5-8SN4	RNA	5.8S ribosomal N4 [Source:HGNC Symbol;Acc:HGNC:53529]
ENSG00000276700.1	125.173	-3.47179	0.519688	3.50517e-05	0.000824241	TRUE	124907127	ENSG00000276700	rRNA	KI270733.1	128877	129029	1	RNA5-8SN4	RNA	5.8S ribosomal N4 [Source:HGNC Symbol;Acc:HGNC:53529]
ENSG00000276700.1	125.173	-3.47179	0.519688	3.50517e-05	0.000824241	TRUE	124907128	ENSG00000276700	rRNA	KI270733.1	128877	129029	1	RNA5-8SN4	RNA	5.8S ribosomal N4 [Source:HGNC Symbol;Acc:HGNC:53529]
ENSG00000276700.1	125.173	-3.47179	0.519688	3.50517e-05	0.000824241	TRUE	124907129	ENSG00000276700	rRNA	KI270733.1	128877	129029	1	RNA5-8SN4	RNA	5.8S ribosomal N4 [Source:HGNC Symbol;Acc:HGNC:53529]
ENSG00000276700.1	125.173	-3.47179	0.519688	3.50517e-05	0.000824241	TRUE	124907130	ENSG00000276700	rRNA	KI270733.1	128877	129029	1	RNA5-8SN4	RNA	5.8S ribosomal N4 [Source:HGNC Symbol;Acc:HGNC:53529]
ENSG00000276700.1	125.173	-3.47179	0.519688	3.50517e-05	0.000824241	TRUE	124907131	ENSG00000276700	rRNA	KI270733.1	128877	129029	1	RNA5-8SN4	RNA	5.8S ribosomal N4 [Source:HGNC Symbol;Acc:HGNC:53529]
ENSG00000276700.1	125.173	-3.47179	0.519688	3.50517e-05	0.000824241	TRUE	124907132	ENSG00000276700	rRNA	KI270733.1	128877	129029	1	RNA5-8SN4	RNA	5.8S ribosomal N4 [Source:HGNC Symbol;Acc:HGNC:53529]
ENSG00000276700.1	125.173	-3.47179	0.519688	3.50517e-05	0.000824241	TRUE	124907133	ENSG00000276700	rRNA	KI270733.1	128877	129029	1	RNA5-8SN4	RNA	5.8S ribosomal N4 [Source:HGNC Symbol;Acc:HGNC:53529]
ENSG00000276700.1	125.173	-3.47179	0.519688	3.50517e-05	0.000824241	TRUE	124907134	ENSG00000276700	rRNA	KI270733.1	128877	129029	1	RNA5-8SN4	RNA	5.8S ribosomal N4 [Source:HGNC Symbol;Acc:HGNC:53529]
ENSG00000276700.1	125.173	-3.47179	0.519688	3.50517e-05	0.000824241	TRUE	124907135	ENSG00000276700	rRNA	KI270733.1	128877	129029	1	RNA5-8SN4	RNA	5.8S ribosomal N4 [Source:HGNC Symbol;Acc:HGNC:53529]
ENSG00000276700.1	125.173	-3.47179	0.519688	3.50517e-05	0.000824241	TRUE	124907136	ENSG00000276700	rRNA	KI270733.1	128877	129029	1	RNA5-8SN4	RNA	5.8S ribosomal N4 [Source:HGNC Symbol;Acc:HGNC:53529]
ENSG00000276700.1	125.173	-3.47179	0.519688	3.50517e-05	0.000824241	TRUE	124907137	ENSG00000276700	rRNA	KI270733.1	128877	129029	1	RNA5-8SN4	RNA	5.8S ribosomal N4 [Source:HGNC Symbol;Acc:HGNC:53529]
ENSG00000276700.1	125.173	-3.47179	0.519688	3.50517e-05	0.000824241	TRUE	124907138	ENSG00000276700	rRNA	KI270733.1	128877	129029	1	RNA5-8SN4	RNA	5.8S ribosomal N4 [Source:HGNC Symbol;Acc:HGNC:53529]
ENSG00000276700.1	125.173	-3.47179	0.519688	3.50517e-05	0.000824241	TRUE	124907139	ENSG00000276700	rRNA	KI270733.1	128877	129029	1	RNA5-8SN4	RNA	5.8S ribosomal N4 [Source:HGNC Symbol;Acc:HGNC:53529]
ENSG00000276700.1	125.173	-3.47179	0.519688	3.50517e-05	0.000824241	TRUE	124907140	ENSG00000276700	rRNA	KI270733.1	128877	129029	1	RNA5-8SN4	RNA	5.8S ribosomal N4 [Source:HGNC Symbol;Acc:HGNC:53529]
ENSG00000276700.1	125.173	-3.47179	0.519688	3.50517e-05	0.000824241	TRUE	124907141	ENSG00000276700	rRNA	KI270733.1	128877	129029	1	RNA5-8SN4	RNA	5.8S ribosomal N4 [Source:HGNC Symbol;Acc:HGNC:53529]
ENSG00000276700.1	125.173	-3.47179	0.519688	3.50517e-05	0.000824241	TRUE	124907142	ENSG00000276700	rRNA	KI270733.1	128877	129029	1	RNA5-8SN4	RNA	5.8S ribosomal N4 [Source:HGNC Symbol;Acc:HGNC:53529]
ENSG00000276700.1	125.173	-3.47179	0.519688	3.50517e-05	0.000824241	TRUE	124907143	ENSG00000276700	rRNA	KI270733.1	128877	129029	1	RNA5-8SN4	RNA	5.8S ribosomal N4 [Source:HGNC Symbol;Acc:HGNC:53529]
ENSG00000276700.1	125.173	-3.47179	0.519688	3.50517e-05	0.000824241	TRUE	124907144	ENSG00000276700	rRNA	KI270733.1	128877	129029	1	RNA5-8SN4	RNA	5.8S ribosomal N4 [Source:HGNC Symbol;Acc:HGNC:53529]
ENSG00000276700.1	125.173	-3.47179	0.519688	3.50517e-05	0.000824241	TRUE	124907145	ENSG00000276700	rRNA	KI270733.1	128877	129029	1	RNA5-8SN4	RNA	5.8S ribosomal N4 [Source:HGNC Symbol;Acc:HGNC:53529]
ENSG00000276700.1	125.173	-3.47179	0.519688	3.50517e-05	0.000824241	TRUE	124907146	ENSG00000276700	rRNA	KI270733.1	128877	129029	1	RNA5-8SN4	RNA	5.8S ribosomal N4 [Source:HGNC Symbol;Acc:HGNC:53529]
ENSG00000276700.1	125.173	-3.47179	0.519688	3.50517e-05	0.000824241	TRUE	124907147	ENSG00000276700	rRNA	KI270733.1	128877	129029	1	RNA5-8SN4	RNA	5.8S ribosomal N4 [Source:HGNC Symbol;Acc:HGNC:53529]
ENSG00000276700.1	125.173	-3.47179	0.519688	3.50517e-05	0.000824241	TRUE	124907148	ENSG00000276700	rRNA	KI270733.1	128877	129029	1	RNA5-8SN4	RNA	5.8S ribosomal N4 [Source:HGNC Symbol;Acc:HGNC:53529]
ENSG00000276700.1	125.173	-3.47179	0.519688	3.50517e-05	0.000824241	TRUE	124907149	ENSG00000276700	rRNA	KI270733.1	128877	129029	1	RNA5-8SN4	RNA	5.8S ribosomal N4 [Source:HGNC Symbol;Acc:HGNC:53529]
ENSG00000276700.1	125.173	-3.47179	0.519688	3.50517e-05	0.000824241	TRUE	124907150	ENSG00000276700	rRNA	KI270733.1	128877	129029	1	RNA5-8SN4	RNA	5.8S ribosomal N4 [Source:HGNC Symbol;Acc:HGNC:53529]
ENSG00000276700.1	125.173	-3.47179	0.519688	3.50517e-05	0.000824241	TRUE	124907151	ENSG00000276700	rRNA	KI270733.1	128877	129029	1	RNA5-8SN4	RNA	5.8S ribosomal N4 [Source:HGNC Symbol;Acc:HGNC:53529]
ENSG00000276700.1	125.173	-3.47179	0.519688	3.50517e-05	0.000824241	TRUE	124907152	ENSG00000276700	rRNA	KI270733.1	128877	129029	1	RNA5-8SN4	RNA	5.8S ribosomal N4 [Source:HGNC Symbol;Acc:HGNC:53529]
ENSG00000276700.1	125.173	-3.47179	0.519688	3.50517e-05	0.000824241	TRUE	124907153	ENSG00000276700	rRNA	KI270733.1	128877	129029	1	RNA5-8SN4	RNA	5.8S ribosomal N4 [Source:HGNC Symbol;Acc:HGNC:53529]
ENSG00000276700.1	125.173	-3.47179	0.519688	3.50517e-05	0.000824241	TRUE	124907154	ENSG00000276700	rRNA	KI270733.1	128877	129029	1	RNA5-8SN4	RNA	5.8S ribosomal N4 [Source:HGNC Symbol;Acc:HGNC:53529]
ENSG00000276700.1	125.173	-3.47179	0.519688	3.50517e-05	0.000824241	TRUE	124907155	ENSG00000276700	rRNA	KI270733.1	128877	129029	1	RNA5-8SN4	RNA	5.8S ribosomal N4 [Source:HGNC Symbol;Acc:HGNC:53529]
ENSG00000276700.1	125.173	-3.47179	0.519688	3.50517e-05	0.000824241	TRUE	124907160	ENSG00000276700	rRNA	KI270733.1	128877	129029	1	RNA5-8SN4	RNA	5.8S ribosomal N4 [Source:HGNC Symbol;Acc:HGNC:53529]
ENSG00000276700.1	125.173	-3.47179	0.519688	3.50517e-05	0.000824241	TRUE	124907172	ENSG00000276700	rRNA	KI270733.1	128877	129029	1	RNA5-8SN4	RNA	5.8S ribosomal N4 [Source:HGNC Symbol;Acc:HGNC:53529]
ENSG00000276700.1	125.173	-3.47179	0.519688	3.50517e-05	0.000824241	TRUE	124907183	ENSG00000276700	rRNA	KI270733.1	128877	129029	1	RNA5-8SN4	RNA	5.8S ribosomal N4 [Source:HGNC Symbol;Acc:HGNC:53529]
ENSG00000276700.1	125.173	-3.47179	0.519688	3.50517e-05	0.000824241	TRUE	124907194	ENSG00000276700	rRNA	KI270733.1	128877	129029	1	RNA5-8SN4	RNA	5.8S ribosomal N4 [Source:HGNC Symbol;Acc:HGNC:53529]
ENSG00000276700.1	125.173	-3.47179	0.519688	3.50517e-05	0.000824241	TRUE	124907205	ENSG00000276700	rRNA	KI270733.1	128877	129029	1	RNA5-8SN4	RNA	5.8S ribosomal N4 [Source:HGNC Symbol;Acc:HGNC:53529]
ENSG00000276700.1	125.173	-3.47179	0.519688	3.50517e-05	0.000824241	TRUE	124907216	ENSG00000276700	rRNA	KI270733.1	128877	129029	1	RNA5-8SN4	RNA	5.8S ribosomal N4 [Source:HGNC Symbol;Acc:HGNC:53529]
ENSG00000276700.1	125.173	-3.47179	0.519688	3.50517e-05	0.000824241	TRUE	124907227	ENSG00000276700	rRNA	KI270733.1	128877	129029	1	RNA5-8SN4	RNA	5.8S ribosomal N4 [Source:HGNC Symbol;Acc:HGNC:53529]
ENSG00000276700.1	125.173	-3.47179	0.519688	3.50517e-05	0.000824241	TRUE	124907238	ENSG00000276700	rRNA	KI270733.1	128877	129029	1	RNA5-8SN4	RNA	5.8S ribosomal N4 [Source:HGNC Symbol;Acc:HGNC:53529]
ENSG00000276700.1	125.173	-3.47179	0.519688	3.50517e-05	0.000824241	TRUE	124907248	ENSG00000276700	rRNA	KI270733.1	128877	129029	1	RNA5-8SN4	RNA	5.8S ribosomal N4 [Source:HGNC Symbol;Acc:HGNC:53529]
ENSG00000276700.1	125.173	-3.47179	0.519688	3.50517e-05	0.000824241	TRUE	124907258	ENSG00000276700	rRNA	KI270733.1	128877	129029	1	RNA5-8SN4	RNA	5.8S ribosomal N4 [Source:HGNC Symbol;Acc:HGNC:53529]
ENSG00000276700.1	125.173	-3.47179	0.519688	3.50517e-05	0.000824241	TRUE	124907269	ENSG00000276700	rRNA	KI270733.1	128877	129029	1	RNA5-8SN4	RNA	5.8S ribosomal N4 [Source:HGNC Symbol;Acc:HGNC:53529]
ENSG00000276700.1	125.173	-3.47179	0.519688	3.50517e-05	0.000824241	TRUE	124907280	ENSG00000276700	rRNA	KI270733.1	128877	129029	1	RNA5-8SN4	RNA	5.8S ribosomal N4 [Source:HGNC Symbol;Acc:HGNC:53529]
ENSG00000276700.1	125.173	-3.47179	0.519688	3.50517e-05	0.000824241	TRUE	124907291	ENSG00000276700	rRNA	KI270733.1	128877	129029	1	RNA5-8SN4	RNA	5.8S ribosomal N4 [Source:HGNC Symbol;Acc:HGNC:53529]
ENSG00000276700.1	125.173	-3.47179	0.519688	3.50517e-05	0.000824241	TRUE	124907302	ENSG00000276700	rRNA	KI270733.1	128877	129029	1	RNA5-8SN4	RNA	5.8S ribosomal N4 [Source:HGNC Symbol;Acc:HGNC:53529]
ENSG00000276700.1	125.173	-3.47179	0.519688	3.50517e-05	0.000824241	TRUE	124907313	ENSG00000276700	rRNA	KI270733.1	128877	129029	1	RNA5-8SN4	RNA	5.8S ribosomal N4 [Source:HGNC Symbol;Acc:HGNC:53529]
ENSG00000276700.1	125.173	-3.47179	0.519688	3.50517e-05	0.000824241	TRUE	124907324	ENSG00000276700	rRNA	KI270733.1	128877	129029	1	RNA5-8SN4	RNA	5.8S ribosomal N4 [Source:HGNC Symbol;Acc:HGNC:53529]
ENSG00000276700.1	125.173	-3.47179	0.519688	3.50517e-05	0.000824241	TRUE	124907327	ENSG00000276700	rRNA	KI270733.1	128877	129029	1	RNA5-8SN4	RNA	5.8S ribosomal N4 [Source:HGNC Symbol;Acc:HGNC:53529]
ENSG00000276700.1	125.173	-3.47179	0.519688	3.50517e-05	0.000824241	TRUE	124907328	ENSG00000276700	rRNA	KI270733.1	128877	129029	1	RNA5-8SN4	RNA	5.8S ribosomal N4 [Source:HGNC Symbol;Acc:HGNC:53529]
ENSG00000276700.1	125.173	-3.47179	0.519688	3.50517e-05	0.000824241	TRUE	124907329	ENSG00000276700	rRNA	KI270733.1	128877	129029	1	RNA5-8SN4	RNA	5.8S ribosomal N4 [Source:HGNC Symbol;Acc:HGNC:53529]
ENSG00000276700.1	125.173	-3.47179	0.519688	3.50517e-05	0.000824241	TRUE	124907330	ENSG00000276700	rRNA	KI270733.1	128877	129029	1	RNA5-8SN4	RNA	5.8S ribosomal N4 [Source:HGNC Symbol;Acc:HGNC:53529]
ENSG00000276700.1	125.173	-3.47179	0.519688	3.50517e-05	0.000824241	TRUE	124907331	ENSG00000276700	rRNA	KI270733.1	128877	129029	1	RNA5-8SN4	RNA	5.8S ribosomal N4 [Source:HGNC Symbol;Acc:HGNC:53529]
ENSG00000276700.1	125.173	-3.47179	0.519688	3.50517e-05	0.000824241	TRUE	124907332	ENSG00000276700	rRNA	KI270733.1	128877	129029	1	RNA5-8SN4	RNA	5.8S ribosomal N4 [Source:HGNC Symbol;Acc:HGNC:53529]
ENSG00000276700.1	125.173	-3.47179	0.519688	3.50517e-05	0.000824241	TRUE	124907333	ENSG00000276700	rRNA	KI270733.1	128877	129029	1	RNA5-8SN4	RNA	5.8S ribosomal N4 [Source:HGNC Symbol;Acc:HGNC:53529]
ENSG00000276700.1	125.173	-3.47179	0.519688	3.50517e-05	0.000824241	TRUE	124907334	ENSG00000276700	rRNA	KI270733.1	128877	129029	1	RNA5-8SN4	RNA	5.8S ribosomal N4 [Source:HGNC Symbol;Acc:HGNC:53529]
ENSG00000276700.1	125.173	-3.47179	0.519688	3.50517e-05	0.000824241	TRUE	124907335	ENSG00000276700	rRNA	KI270733.1	128877	129029	1	RNA5-8SN4	RNA	5.8S ribosomal N4 [Source:HGNC Symbol;Acc:HGNC:53529]
ENSG00000276700.1	125.173	-3.47179	0.519688	3.50517e-05	0.000824241	TRUE	124907336	ENSG00000276700	rRNA	KI270733.1	128877	129029	1	RNA5-8SN4	RNA	5.8S ribosomal N4 [Source:HGNC Symbol;Acc:HGNC:53529]
ENSG00000276700.1	125.173	-3.47179	0.519688	3.50517e-05	0.000824241	TRUE	124907337	ENSG00000276700	rRNA	KI270733.1	128877	129029	1	RNA5-8SN4	RNA	5.8S ribosomal N4 [Source:HGNC Symbol;Acc:HGNC:53529]
ENSG00000276700.1	125.173	-3.47179	0.519688	3.50517e-05	0.000824241	TRUE	124907338	ENSG00000276700	rRNA	KI270733.1	128877	129029	1	RNA5-8SN4	RNA	5.8S ribosomal N4 [Source:HGNC Symbol;Acc:HGNC:53529]
ENSG00000276700.1	125.173	-3.47179	0.519688	3.50517e-05	0.000824241	TRUE	124907339	ENSG00000276700	rRNA	KI270733.1	128877	129029	1	RNA5-8SN4	RNA	5.8S ribosomal N4 [Source:HGNC Symbol;Acc:HGNC:53529]
ENSG00000276700.1	125.173	-3.47179	0.519688	3.50517e-05	0.000824241	TRUE	124907340	ENSG00000276700	rRNA	KI270733.1	128877	129029	1	RNA5-8SN4	RNA	5.8S ribosomal N4 [Source:HGNC Symbol;Acc:HGNC:53529]
ENSG00000276700.1	125.173	-3.47179	0.519688	3.50517e-05	0.000824241	TRUE	124907341	ENSG00000276700	rRNA	KI270733.1	128877	129029	1	RNA5-8SN4	RNA	5.8S ribosomal N4 [Source:HGNC Symbol;Acc:HGNC:53529]
ENSG00000276700.1	125.173	-3.47179	0.519688	3.50517e-05	0.000824241	TRUE	124907342	ENSG00000276700	rRNA	KI270733.1	128877	129029	1	RNA5-8SN4	RNA	5.8S ribosomal N4 [Source:HGNC Symbol;Acc:HGNC:53529]
ENSG00000276700.1	125.173	-3.47179	0.519688	3.50517e-05	0.000824241	TRUE	124907343	ENSG00000276700	rRNA	KI270733.1	128877	129029	1	RNA5-8SN4	RNA	5.8S ribosomal N4 [Source:HGNC Symbol;Acc:HGNC:53529]
ENSG00000276700.1	125.173	-3.47179	0.519688	3.50517e-05	0.000824241	TRUE	124907439	ENSG00000276700	rRNA	KI270733.1	128877	129029	1	RNA5-8SN4	RNA	5.8S ribosomal N4 [Source:HGNC Symbol;Acc:HGNC:53529]
ENSG00000276700.1	125.173	-3.47179	0.519688	3.50517e-05	0.000824241	TRUE	124907440	ENSG00000276700	rRNA	KI270733.1	128877	129029	1	RNA5-8SN4	RNA	5.8S ribosomal N4 [Source:HGNC Symbol;Acc:HGNC:53529]
ENSG00000276700.1	125.173	-3.47179	0.519688	3.50517e-05	0.000824241	TRUE	124907450	ENSG00000276700	rRNA	KI270733.1	128877	129029	1	RNA5-8SN4	RNA	5.8S ribosomal N4 [Source:HGNC Symbol;Acc:HGNC:53529]
ENSG00000276700.1	125.173	-3.47179	0.519688	3.50517e-05	0.000824241	TRUE	124907458	ENSG00000276700	rRNA	KI270733.1	128877	129029	1	RNA5-8SN4	RNA	5.8S ribosomal N4 [Source:HGNC Symbol;Acc:HGNC:53529]
ENSG00000276700.1	125.173	-3.47179	0.519688	3.50517e-05	0.000824241	TRUE	124907467	ENSG00000276700	rRNA	KI270733.1	128877	129029	1	RNA5-8SN4	RNA	5.8S ribosomal N4 [Source:HGNC Symbol;Acc:HGNC:53529]
ENSG00000276700.1	125.173	-3.47179	0.519688	3.50517e-05	0.000824241	TRUE	124907475	ENSG00000276700	rRNA	KI270733.1	128877	129029	1	RNA5-8SN4	RNA	5.8S ribosomal N4 [Source:HGNC Symbol;Acc:HGNC:53529]
ENSG00000276700.1	125.173	-3.47179	0.519688	3.50517e-05	0.000824241	TRUE	124907476	ENSG00000276700	rRNA	KI270733.1	128877	129029	1	RNA5-8SN4	RNA	5.8S ribosomal N4 [Source:HGNC Symbol;Acc:HGNC:53529]
ENSG00000276700.1	125.173	-3.47179	0.519688	3.50517e-05	0.000824241	TRUE	124907477	ENSG00000276700	rRNA	KI270733.1	128877	129029	1	RNA5-8SN4	RNA	5.8S ribosomal N4 [Source:HGNC Symbol;Acc:HGNC:53529]
ENSG00000276700.1	125.173	-3.47179	0.519688	3.50517e-05	0.000824241	TRUE	124907478	ENSG00000276700	rRNA	KI270733.1	128877	129029	1	RNA5-8SN4	RNA	5.8S ribosomal N4 [Source:HGNC Symbol;Acc:HGNC:53529]
ENSG00000276700.1	125.173	-3.47179	0.519688	3.50517e-05	0.000824241	TRUE	124907479	ENSG00000276700	rRNA	KI270733.1	128877	129029	1	RNA5-8SN4	RNA	5.8S ribosomal N4 [Source:HGNC Symbol;Acc:HGNC:53529]
ENSG00000276700.1	125.173	-3.47179	0.519688	3.50517e-05	0.000824241	TRUE	124907480	ENSG00000276700	rRNA	KI270733.1	128877	129029	1	RNA5-8SN4	RNA	5.8S ribosomal N4 [Source:HGNC Symbol;Acc:HGNC:53529]
ENSG00000276700.1	125.173	-3.47179	0.519688	3.50517e-05	0.000824241	TRUE	124907481	ENSG00000276700	rRNA	KI270733.1	128877	129029	1	RNA5-8SN4	RNA	5.8S ribosomal N4 [Source:HGNC Symbol;Acc:HGNC:53529]
ENSG00000276700.1	125.173	-3.47179	0.519688	3.50517e-05	0.000824241	TRUE	124907482	ENSG00000276700	rRNA	KI270733.1	128877	129029	1	RNA5-8SN4	RNA	5.8S ribosomal N4 [Source:HGNC Symbol;Acc:HGNC:53529]
ENSG00000276700.1	125.173	-3.47179	0.519688	3.50517e-05	0.000824241	TRUE	124907483	ENSG00000276700	rRNA	KI270733.1	128877	129029	1	RNA5-8SN4	RNA	5.8S ribosomal N4 [Source:HGNC Symbol;Acc:HGNC:53529]
ENSG00000276700.1	125.173	-3.47179	0.519688	3.50517e-05	0.000824241	TRUE	124907484	ENSG00000276700	rRNA	KI270733.1	128877	129029	1	RNA5-8SN4	RNA	5.8S ribosomal N4 [Source:HGNC Symbol;Acc:HGNC:53529]
ENSG00000276700.1	125.173	-3.47179	0.519688	3.50517e-05	0.000824241	TRUE	124907572	ENSG00000276700	rRNA	KI270733.1	128877	129029	1	RNA5-8SN4	RNA	5.8S ribosomal N4 [Source:HGNC Symbol;Acc:HGNC:53529]
ENSG00000276700.1	125.173	-3.47179	0.519688	3.50517e-05	0.000824241	TRUE	124907573	ENSG00000276700	rRNA	KI270733.1	128877	129029	1	RNA5-8SN4	RNA	5.8S ribosomal N4 [Source:HGNC Symbol;Acc:HGNC:53529]
ENSG00000276700.1	125.173	-3.47179	0.519688	3.50517e-05	0.000824241	TRUE	124907574	ENSG00000276700	rRNA	KI270733.1	128877	129029	1	RNA5-8SN4	RNA	5.8S ribosomal N4 [Source:HGNC Symbol;Acc:HGNC:53529]
ENSG00000276700.1	125.173	-3.47179	0.519688	3.50517e-05	0.000824241	TRUE	124907575	ENSG00000276700	rRNA	KI270733.1	128877	129029	1	RNA5-8SN4	RNA	5.8S ribosomal N4 [Source:HGNC Symbol;Acc:HGNC:53529]
ENSG00000276700.1	125.173	-3.47179	0.519688	3.50517e-05	0.000824241	TRUE	124907576	ENSG00000276700	rRNA	KI270733.1	128877	129029	1	RNA5-8SN4	RNA	5.8S ribosomal N4 [Source:HGNC Symbol;Acc:HGNC:53529]
ENSG00000276700.1	125.173	-3.47179	0.519688	3.50517e-05	0.000824241	TRUE	124907577	ENSG00000276700	rRNA	KI270733.1	128877	129029	1	RNA5-8SN4	RNA	5.8S ribosomal N4 [Source:HGNC Symbol;Acc:HGNC:53529]
ENSG00000276700.1	125.173	-3.47179	0.519688	3.50517e-05	0.000824241	TRUE	124907578	ENSG00000276700	rRNA	KI270733.1	128877	129029	1	RNA5-8SN4	RNA	5.8S ribosomal N4 [Source:HGNC Symbol;Acc:HGNC:53529]
ENSG00000276700.1	125.173	-3.47179	0.519688	3.50517e-05	0.000824241	TRUE	124907579	ENSG00000276700	rRNA	KI270733.1	128877	129029	1	RNA5-8SN4	RNA	5.8S ribosomal N4 [Source:HGNC Symbol;Acc:HGNC:53529]
ENSG00000276700.1	125.173	-3.47179	0.519688	3.50517e-05	0.000824241	TRUE	124907580	ENSG00000276700	rRNA	KI270733.1	128877	129029	1	RNA5-8SN4	RNA	5.8S ribosomal N4 [Source:HGNC Symbol;Acc:HGNC:53529]
ENSG00000276700.1	125.173	-3.47179	0.519688	3.50517e-05	0.000824241	TRUE	124907581	ENSG00000276700	rRNA	KI270733.1	128877	129029	1	RNA5-8SN4	RNA	5.8S ribosomal N4 [Source:HGNC Symbol;Acc:HGNC:53529]
ENSG00000276700.1	125.173	-3.47179	0.519688	3.50517e-05	0.000824241	TRUE	124907584	ENSG00000276700	rRNA	KI270733.1	128877	129029	1	RNA5-8SN4	RNA	5.8S ribosomal N4 [Source:HGNC Symbol;Acc:HGNC:53529]
ENSG00000276700.1	125.173	-3.47179	0.519688	3.50517e-05	0.000824241	TRUE	124907585	ENSG00000276700	rRNA	KI270733.1	128877	129029	1	RNA5-8SN4	RNA	5.8S ribosomal N4 [Source:HGNC Symbol;Acc:HGNC:53529]
ENSG00000276700.1	125.173	-3.47179	0.519688	3.50517e-05	0.000824241	TRUE	124907586	ENSG00000276700	rRNA	KI270733.1	128877	129029	1	RNA5-8SN4	RNA	5.8S ribosomal N4 [Source:HGNC Symbol;Acc:HGNC:53529]
ENSG00000276700.1	125.173	-3.47179	0.519688	3.50517e-05	0.000824241	TRUE	124907587	ENSG00000276700	rRNA	KI270733.1	128877	129029	1	RNA5-8SN4	RNA	5.8S ribosomal N4 [Source:HGNC Symbol;Acc:HGNC:53529]
ENSG00000276700.1	125.173	-3.47179	0.519688	3.50517e-05	0.000824241	TRUE	124907588	ENSG00000276700	rRNA	KI270733.1	128877	129029	1	RNA5-8SN4	RNA	5.8S ribosomal N4 [Source:HGNC Symbol;Acc:HGNC:53529]
ENSG00000276700.1	125.173	-3.47179	0.519688	3.50517e-05	0.000824241	TRUE	124907589	ENSG00000276700	rRNA	KI270733.1	128877	129029	1	RNA5-8SN4	RNA	5.8S ribosomal N4 [Source:HGNC Symbol;Acc:HGNC:53529]
ENSG00000276700.1	125.173	-3.47179	0.519688	3.50517e-05	0.000824241	TRUE	124907590	ENSG00000276700	rRNA	KI270733.1	128877	129029	1	RNA5-8SN4	RNA	5.8S ribosomal N4 [Source:HGNC Symbol;Acc:HGNC:53529]
ENSG00000276700.1	125.173	-3.47179	0.519688	3.50517e-05	0.000824241	TRUE	124907591	ENSG00000276700	rRNA	KI270733.1	128877	129029	1	RNA5-8SN4	RNA	5.8S ribosomal N4 [Source:HGNC Symbol;Acc:HGNC:53529]
ENSG00000276700.1	125.173	-3.47179	0.519688	3.50517e-05	0.000824241	TRUE	124907592	ENSG00000276700	rRNA	KI270733.1	128877	129029	1	RNA5-8SN4	RNA	5.8S ribosomal N4 [Source:HGNC Symbol;Acc:HGNC:53529]
ENSG00000276700.1	125.173	-3.47179	0.519688	3.50517e-05	0.000824241	TRUE	124907593	ENSG00000276700	rRNA	KI270733.1	128877	129029	1	RNA5-8SN4	RNA	5.8S ribosomal N4 [Source:HGNC Symbol;Acc:HGNC:53529]
ENSG00000276700.1	125.173	-3.47179	0.519688	3.50517e-05	0.000824241	TRUE	124907594	ENSG00000276700	rRNA	KI270733.1	128877	129029	1	RNA5-8SN4	RNA	5.8S ribosomal N4 [Source:HGNC Symbol;Acc:HGNC:53529]
ENSG00000276700.1	125.173	-3.47179	0.519688	3.50517e-05	0.000824241	TRUE	124907595	ENSG00000276700	rRNA	KI270733.1	128877	129029	1	RNA5-8SN4	RNA	5.8S ribosomal N4 [Source:HGNC Symbol;Acc:HGNC:53529]
ENSG00000276700.1	125.173	-3.47179	0.519688	3.50517e-05	0.000824241	TRUE	124907596	ENSG00000276700	rRNA	KI270733.1	128877	129029	1	RNA5-8SN4	RNA	5.8S ribosomal N4 [Source:HGNC Symbol;Acc:HGNC:53529]
ENSG00000276700.1	125.173	-3.47179	0.519688	3.50517e-05	0.000824241	TRUE	124907597	ENSG00000276700	rRNA	KI270733.1	128877	129029	1	RNA5-8SN4	RNA	5.8S ribosomal N4 [Source:HGNC Symbol;Acc:HGNC:53529]
ENSG00000276700.1	125.173	-3.47179	0.519688	3.50517e-05	0.000824241	TRUE	124907598	ENSG00000276700	rRNA	KI270733.1	128877	129029	1	RNA5-8SN4	RNA	5.8S ribosomal N4 [Source:HGNC Symbol;Acc:HGNC:53529]
ENSG00000276700.1	125.173	-3.47179	0.519688	3.50517e-05	0.000824241	TRUE	124907600	ENSG00000276700	rRNA	KI270733.1	128877	129029	1	RNA5-8SN4	RNA	5.8S ribosomal N4 [Source:HGNC Symbol;Acc:HGNC:53529]
ENSG00000276700.1	125.173	-3.47179	0.519688	3.50517e-05	0.000824241	TRUE	124907611	ENSG00000276700	rRNA	KI270733.1	128877	129029	1	RNA5-8SN4	RNA	5.8S ribosomal N4 [Source:HGNC Symbol;Acc:HGNC:53529]
ENSG00000276700.1	125.173	-3.47179	0.519688	3.50517e-05	0.000824241	TRUE	124907622	ENSG00000276700	rRNA	KI270733.1	128877	129029	1	RNA5-8SN4	RNA	5.8S ribosomal N4 [Source:HGNC Symbol;Acc:HGNC:53529]
ENSG00000276700.1	125.173	-3.47179	0.519688	3.50517e-05	0.000824241	TRUE	124907633	ENSG00000276700	rRNA	KI270733.1	128877	129029	1	RNA5-8SN4	RNA	5.8S ribosomal N4 [Source:HGNC Symbol;Acc:HGNC:53529]
ENSG00000276700.1	125.173	-3.47179	0.519688	3.50517e-05	0.000824241	TRUE	124907644	ENSG00000276700	rRNA	KI270733.1	128877	129029	1	RNA5-8SN4	RNA	5.8S ribosomal N4 [Source:HGNC Symbol;Acc:HGNC:53529]
ENSG00000276700.1	125.173	-3.47179	0.519688	3.50517e-05	0.000824241	TRUE	124907655	ENSG00000276700	rRNA	KI270733.1	128877	129029	1	RNA5-8SN4	RNA	5.8S ribosomal N4 [Source:HGNC Symbol;Acc:HGNC:53529]
ENSG00000276700.1	125.173	-3.47179	0.519688	3.50517e-05	0.000824241	TRUE	124907662	ENSG00000276700	rRNA	KI270733.1	128877	129029	1	RNA5-8SN4	RNA	5.8S ribosomal N4 [Source:HGNC Symbol;Acc:HGNC:53529]
ENSG00000276700.1	125.173	-3.47179	0.519688	3.50517e-05	0.000824241	TRUE	124907673	ENSG00000276700	rRNA	KI270733.1	128877	129029	1	RNA5-8SN4	RNA	5.8S ribosomal N4 [Source:HGNC Symbol;Acc:HGNC:53529]
ENSG00000276700.1	125.173	-3.47179	0.519688	3.50517e-05	0.000824241	TRUE	124907684	ENSG00000276700	rRNA	KI270733.1	128877	129029	1	RNA5-8SN4	RNA	5.8S ribosomal N4 [Source:HGNC Symbol;Acc:HGNC:53529]
ENSG00000276700.1	125.173	-3.47179	0.519688	3.50517e-05	0.000824241	TRUE	124907694	ENSG00000276700	rRNA	KI270733.1	128877	129029	1	RNA5-8SN4	RNA	5.8S ribosomal N4 [Source:HGNC Symbol;Acc:HGNC:53529]
ENSG00000276700.1	125.173	-3.47179	0.519688	3.50517e-05	0.000824241	TRUE	124907705	ENSG00000276700	rRNA	KI270733.1	128877	129029	1	RNA5-8SN4	RNA	5.8S ribosomal N4 [Source:HGNC Symbol;Acc:HGNC:53529]
ENSG00000276700.1	125.173	-3.47179	0.519688	3.50517e-05	0.000824241	TRUE	124907709	ENSG00000276700	rRNA	KI270733.1	128877	129029	1	RNA5-8SN4	RNA	5.8S ribosomal N4 [Source:HGNC Symbol;Acc:HGNC:53529]
ENSG00000276700.1	125.173	-3.47179	0.519688	3.50517e-05	0.000824241	TRUE	124907710	ENSG00000276700	rRNA	KI270733.1	128877	129029	1	RNA5-8SN4	RNA	5.8S ribosomal N4 [Source:HGNC Symbol;Acc:HGNC:53529]
ENSG00000276700.1	125.173	-3.47179	0.519688	3.50517e-05	0.000824241	TRUE	124907711	ENSG00000276700	rRNA	KI270733.1	128877	129029	1	RNA5-8SN4	RNA	5.8S ribosomal N4 [Source:HGNC Symbol;Acc:HGNC:53529]
ENSG00000276700.1	125.173	-3.47179	0.519688	3.50517e-05	0.000824241	TRUE	124907712	ENSG00000276700	rRNA	KI270733.1	128877	129029	1	RNA5-8SN4	RNA	5.8S ribosomal N4 [Source:HGNC Symbol;Acc:HGNC:53529]
ENSG00000276700.1	125.173	-3.47179	0.519688	3.50517e-05	0.000824241	TRUE	124907713	ENSG00000276700	rRNA	KI270733.1	128877	129029	1	RNA5-8SN4	RNA	5.8S ribosomal N4 [Source:HGNC Symbol;Acc:HGNC:53529]
ENSG00000276700.1	125.173	-3.47179	0.519688	3.50517e-05	0.000824241	TRUE	124907714	ENSG00000276700	rRNA	KI270733.1	128877	129029	1	RNA5-8SN4	RNA	5.8S ribosomal N4 [Source:HGNC Symbol;Acc:HGNC:53529]
ENSG00000276700.1	125.173	-3.47179	0.519688	3.50517e-05	0.000824241	TRUE	124907715	ENSG00000276700	rRNA	KI270733.1	128877	129029	1	RNA5-8SN4	RNA	5.8S ribosomal N4 [Source:HGNC Symbol;Acc:HGNC:53529]
ENSG00000276700.1	125.173	-3.47179	0.519688	3.50517e-05	0.000824241	TRUE	124907716	ENSG00000276700	rRNA	KI270733.1	128877	129029	1	RNA5-8SN4	RNA	5.8S ribosomal N4 [Source:HGNC Symbol;Acc:HGNC:53529]
ENSG00000276700.1	125.173	-3.47179	0.519688	3.50517e-05	0.000824241	TRUE	124907717	ENSG00000276700	rRNA	KI270733.1	128877	129029	1	RNA5-8SN4	RNA	5.8S ribosomal N4 [Source:HGNC Symbol;Acc:HGNC:53529]
ENSG00000276700.1	125.173	-3.47179	0.519688	3.50517e-05	0.000824241	TRUE	124907718	ENSG00000276700	rRNA	KI270733.1	128877	129029	1	RNA5-8SN4	RNA	5.8S ribosomal N4 [Source:HGNC Symbol;Acc:HGNC:53529]
ENSG00000276700.1	125.173	-3.47179	0.519688	3.50517e-05	0.000824241	TRUE	124907719	ENSG00000276700	rRNA	KI270733.1	128877	129029	1	RNA5-8SN4	RNA	5.8S ribosomal N4 [Source:HGNC Symbol;Acc:HGNC:53529]
ENSG00000276700.1	125.173	-3.47179	0.519688	3.50517e-05	0.000824241	TRUE	124907720	ENSG00000276700	rRNA	KI270733.1	128877	129029	1	RNA5-8SN4	RNA	5.8S ribosomal N4 [Source:HGNC Symbol;Acc:HGNC:53529]
ENSG00000276700.1	125.173	-3.47179	0.519688	3.50517e-05	0.000824241	TRUE	124907721	ENSG00000276700	rRNA	KI270733.1	128877	129029	1	RNA5-8SN4	RNA	5.8S ribosomal N4 [Source:HGNC Symbol;Acc:HGNC:53529]
ENSG00000276700.1	125.173	-3.47179	0.519688	3.50517e-05	0.000824241	TRUE	124908237	ENSG00000276700	rRNA	KI270733.1	128877	129029	1	RNA5-8SN4	RNA	5.8S ribosomal N4 [Source:HGNC Symbol;Acc:HGNC:53529]
ENSG00000276700.1	125.173	-3.47179	0.519688	3.50517e-05	0.000824241	TRUE	124908238	ENSG00000276700	rRNA	KI270733.1	128877	129029	1	RNA5-8SN4	RNA	5.8S ribosomal N4 [Source:HGNC Symbol;Acc:HGNC:53529]
ENSG00000276700.1	125.173	-3.47179	0.519688	3.50517e-05	0.000824241	TRUE	124908239	ENSG00000276700	rRNA	KI270733.1	128877	129029	1	RNA5-8SN4	RNA	5.8S ribosomal N4 [Source:HGNC Symbol;Acc:HGNC:53529]
ENSG00000276700.1	125.173	-3.47179	0.519688	3.50517e-05	0.000824241	TRUE	124908240	ENSG00000276700	rRNA	KI270733.1	128877	129029	1	RNA5-8SN4	RNA	5.8S ribosomal N4 [Source:HGNC Symbol;Acc:HGNC:53529]
ENSG00000276700.1	125.173	-3.47179	0.519688	3.50517e-05	0.000824241	TRUE	124908241	ENSG00000276700	rRNA	KI270733.1	128877	129029	1	RNA5-8SN4	RNA	5.8S ribosomal N4 [Source:HGNC Symbol;Acc:HGNC:53529]
ENSG00000276700.1	125.173	-3.47179	0.519688	3.50517e-05	0.000824241	TRUE	124908242	ENSG00000276700	rRNA	KI270733.1	128877	129029	1	RNA5-8SN4	RNA	5.8S ribosomal N4 [Source:HGNC Symbol;Acc:HGNC:53529]
ENSG00000276700.1	125.173	-3.47179	0.519688	3.50517e-05	0.000824241	TRUE	124908243	ENSG00000276700	rRNA	KI270733.1	128877	129029	1	RNA5-8SN4	RNA	5.8S ribosomal N4 [Source:HGNC Symbol;Acc:HGNC:53529]
ENSG00000276700.1	125.173	-3.47179	0.519688	3.50517e-05	0.000824241	TRUE	124908244	ENSG00000276700	rRNA	KI270733.1	128877	129029	1	RNA5-8SN4	RNA	5.8S ribosomal N4 [Source:HGNC Symbol;Acc:HGNC:53529]
ENSG00000276700.1	125.173	-3.47179	0.519688	3.50517e-05	0.000824241	TRUE	124908245	ENSG00000276700	rRNA	KI270733.1	128877	129029	1	RNA5-8SN4	RNA	5.8S ribosomal N4 [Source:HGNC Symbol;Acc:HGNC:53529]
ENSG00000276700.1	125.173	-3.47179	0.519688	3.50517e-05	0.000824241	TRUE	124908246	ENSG00000276700	rRNA	KI270733.1	128877	129029	1	RNA5-8SN4	RNA	5.8S ribosomal N4 [Source:HGNC Symbol;Acc:HGNC:53529]
ENSG00000276700.1	125.173	-3.47179	0.519688	3.50517e-05	0.000824241	TRUE	124908247	ENSG00000276700	rRNA	KI270733.1	128877	129029	1	RNA5-8SN4	RNA	5.8S ribosomal N4 [Source:HGNC Symbol;Acc:HGNC:53529]
ENSG00000276700.1	125.173	-3.47179	0.519688	3.50517e-05	0.000824241	TRUE	124908248	ENSG00000276700	rRNA	KI270733.1	128877	129029	1	RNA5-8SN4	RNA	5.8S ribosomal N4 [Source:HGNC Symbol;Acc:HGNC:53529]
ENSG00000276700.1	125.173	-3.47179	0.519688	3.50517e-05	0.000824241	TRUE	124908249	ENSG00000276700	rRNA	KI270733.1	128877	129029	1	RNA5-8SN4	RNA	5.8S ribosomal N4 [Source:HGNC Symbol;Acc:HGNC:53529]
ENSG00000276700.1	125.173	-3.47179	0.519688	3.50517e-05	0.000824241	TRUE	124908257	ENSG00000276700	rRNA	KI270733.1	128877	129029	1	RNA5-8SN4	RNA	5.8S ribosomal N4 [Source:HGNC Symbol;Acc:HGNC:53529]
ENSG00000276700.1	125.173	-3.47179	0.519688	3.50517e-05	0.000824241	TRUE	124908268	ENSG00000276700	rRNA	KI270733.1	128877	129029	1	RNA5-8SN4	RNA	5.8S ribosomal N4 [Source:HGNC Symbol;Acc:HGNC:53529]
ENSG00000276700.1	125.173	-3.47179	0.519688	3.50517e-05	0.000824241	TRUE	124908278	ENSG00000276700	rRNA	KI270733.1	128877	129029	1	RNA5-8SN4	RNA	5.8S ribosomal N4 [Source:HGNC Symbol;Acc:HGNC:53529]
ENSG00000276700.1	125.173	-3.47179	0.519688	3.50517e-05	0.000824241	TRUE	124908289	ENSG00000276700	rRNA	KI270733.1	128877	129029	1	RNA5-8SN4	RNA	5.8S ribosomal N4 [Source:HGNC Symbol;Acc:HGNC:53529]
ENSG00000276700.1	125.173	-3.47179	0.519688	3.50517e-05	0.000824241	TRUE	124908300	ENSG00000276700	rRNA	KI270733.1	128877	129029	1	RNA5-8SN4	RNA	5.8S ribosomal N4 [Source:HGNC Symbol;Acc:HGNC:53529]
ENSG00000276700.1	125.173	-3.47179	0.519688	3.50517e-05	0.000824241	TRUE	124908310	ENSG00000276700	rRNA	KI270733.1	128877	129029	1	RNA5-8SN4	RNA	5.8S ribosomal N4 [Source:HGNC Symbol;Acc:HGNC:53529]
ENSG00000276700.1	125.173	-3.47179	0.519688	3.50517e-05	0.000824241	TRUE	124908316	ENSG00000276700	rRNA	KI270733.1	128877	129029	1	RNA5-8SN4	RNA	5.8S ribosomal N4 [Source:HGNC Symbol;Acc:HGNC:53529]
ENSG00000276700.1	125.173	-3.47179	0.519688	3.50517e-05	0.000824241	TRUE	124908327	ENSG00000276700	rRNA	KI270733.1	128877	129029	1	RNA5-8SN4	RNA	5.8S ribosomal N4 [Source:HGNC Symbol;Acc:HGNC:53529]
ENSG00000276700.1	125.173	-3.47179	0.519688	3.50517e-05	0.000824241	TRUE	124908336	ENSG00000276700	rRNA	KI270733.1	128877	129029	1	RNA5-8SN4	RNA	5.8S ribosomal N4 [Source:HGNC Symbol;Acc:HGNC:53529]
ENSG00000276700.1	125.173	-3.47179	0.519688	3.50517e-05	0.000824241	TRUE	124908347	ENSG00000276700	rRNA	KI270733.1	128877	129029	1	RNA5-8SN4	RNA	5.8S ribosomal N4 [Source:HGNC Symbol;Acc:HGNC:53529]
ENSG00000276700.1	125.173	-3.47179	0.519688	3.50517e-05	0.000824241	TRUE	124908358	ENSG00000276700	rRNA	KI270733.1	128877	129029	1	RNA5-8SN4	RNA	5.8S ribosomal N4 [Source:HGNC Symbol;Acc:HGNC:53529]
ENSG00000276700.1	125.173	-3.47179	0.519688	3.50517e-05	0.000824241	TRUE	124908368	ENSG00000276700	rRNA	KI270733.1	128877	129029	1	RNA5-8SN4	RNA	5.8S ribosomal N4 [Source:HGNC Symbol;Acc:HGNC:53529]
ENSG00000276700.1	125.173	-3.47179	0.519688	3.50517e-05	0.000824241	TRUE	124908369	ENSG00000276700	rRNA	KI270733.1	128877	129029	1	RNA5-8SN4	RNA	5.8S ribosomal N4 [Source:HGNC Symbol;Acc:HGNC:53529]
ENSG00000276700.1	125.173	-3.47179	0.519688	3.50517e-05	0.000824241	TRUE	124908370	ENSG00000276700	rRNA	KI270733.1	128877	129029	1	RNA5-8SN4	RNA	5.8S ribosomal N4 [Source:HGNC Symbol;Acc:HGNC:53529]
ENSG00000276700.1	125.173	-3.47179	0.519688	3.50517e-05	0.000824241	TRUE	124908371	ENSG00000276700	rRNA	KI270733.1	128877	129029	1	RNA5-8SN4	RNA	5.8S ribosomal N4 [Source:HGNC Symbol;Acc:HGNC:53529]
ENSG00000276700.1	125.173	-3.47179	0.519688	3.50517e-05	0.000824241	TRUE	124908372	ENSG00000276700	rRNA	KI270733.1	128877	129029	1	RNA5-8SN4	RNA	5.8S ribosomal N4 [Source:HGNC Symbol;Acc:HGNC:53529]
ENSG00000276700.1	125.173	-3.47179	0.519688	3.50517e-05	0.000824241	TRUE	124908373	ENSG00000276700	rRNA	KI270733.1	128877	129029	1	RNA5-8SN4	RNA	5.8S ribosomal N4 [Source:HGNC Symbol;Acc:HGNC:53529]
ENSG00000276700.1	125.173	-3.47179	0.519688	3.50517e-05	0.000824241	TRUE	124908374	ENSG00000276700	rRNA	KI270733.1	128877	129029	1	RNA5-8SN4	RNA	5.8S ribosomal N4 [Source:HGNC Symbol;Acc:HGNC:53529]
ENSG00000276700.1	125.173	-3.47179	0.519688	3.50517e-05	0.000824241	TRUE	124908375	ENSG00000276700	rRNA	KI270733.1	128877	129029	1	RNA5-8SN4	RNA	5.8S ribosomal N4 [Source:HGNC Symbol;Acc:HGNC:53529]
ENSG00000276700.1	125.173	-3.47179	0.519688	3.50517e-05	0.000824241	TRUE	124908376	ENSG00000276700	rRNA	KI270733.1	128877	129029	1	RNA5-8SN4	RNA	5.8S ribosomal N4 [Source:HGNC Symbol;Acc:HGNC:53529]
ENSG00000276700.1	125.173	-3.47179	0.519688	3.50517e-05	0.000824241	TRUE	124908377	ENSG00000276700	rRNA	KI270733.1	128877	129029	1	RNA5-8SN4	RNA	5.8S ribosomal N4 [Source:HGNC Symbol;Acc:HGNC:53529]
ENSG00000276700.1	125.173	-3.47179	0.519688	3.50517e-05	0.000824241	TRUE	124908378	ENSG00000276700	rRNA	KI270733.1	128877	129029	1	RNA5-8SN4	RNA	5.8S ribosomal N4 [Source:HGNC Symbol;Acc:HGNC:53529]
ENSG00000276700.1	125.173	-3.47179	0.519688	3.50517e-05	0.000824241	TRUE	124908379	ENSG00000276700	rRNA	KI270733.1	128877	129029	1	RNA5-8SN4	RNA	5.8S ribosomal N4 [Source:HGNC Symbol;Acc:HGNC:53529]
ENSG00000276700.1	125.173	-3.47179	0.519688	3.50517e-05	0.000824241	TRUE	124908380	ENSG00000276700	rRNA	KI270733.1	128877	129029	1	RNA5-8SN4	RNA	5.8S ribosomal N4 [Source:HGNC Symbol;Acc:HGNC:53529]
ENSG00000276700.1	125.173	-3.47179	0.519688	3.50517e-05	0.000824241	TRUE	124908381	ENSG00000276700	rRNA	KI270733.1	128877	129029	1	RNA5-8SN4	RNA	5.8S ribosomal N4 [Source:HGNC Symbol;Acc:HGNC:53529]
ENSG00000276700.1	125.173	-3.47179	0.519688	3.50517e-05	0.000824241	TRUE	124908382	ENSG00000276700	rRNA	KI270733.1	128877	129029	1	RNA5-8SN4	RNA	5.8S ribosomal N4 [Source:HGNC Symbol;Acc:HGNC:53529]
ENSG00000276700.1	125.173	-3.47179	0.519688	3.50517e-05	0.000824241	TRUE	124908383	ENSG00000276700	rRNA	KI270733.1	128877	129029	1	RNA5-8SN4	RNA	5.8S ribosomal N4 [Source:HGNC Symbol;Acc:HGNC:53529]
ENSG00000276700.1	125.173	-3.47179	0.519688	3.50517e-05	0.000824241	TRUE	124908384	ENSG00000276700	rRNA	KI270733.1	128877	129029	1	RNA5-8SN4	RNA	5.8S ribosomal N4 [Source:HGNC Symbol;Acc:HGNC:53529]
ENSG00000276700.1	125.173	-3.47179	0.519688	3.50517e-05	0.000824241	TRUE	124908385	ENSG00000276700	rRNA	KI270733.1	128877	129029	1	RNA5-8SN4	RNA	5.8S ribosomal N4 [Source:HGNC Symbol;Acc:HGNC:53529]
ENSG00000276700.1	125.173	-3.47179	0.519688	3.50517e-05	0.000824241	TRUE	124908386	ENSG00000276700	rRNA	KI270733.1	128877	129029	1	RNA5-8SN4	RNA	5.8S ribosomal N4 [Source:HGNC Symbol;Acc:HGNC:53529]
ENSG00000276700.1	125.173	-3.47179	0.519688	3.50517e-05	0.000824241	TRUE	124908387	ENSG00000276700	rRNA	KI270733.1	128877	129029	1	RNA5-8SN4	RNA	5.8S ribosomal N4 [Source:HGNC Symbol;Acc:HGNC:53529]
ENSG00000276700.1	125.173	-3.47179	0.519688	3.50517e-05	0.000824241	TRUE	124908388	ENSG00000276700	rRNA	KI270733.1	128877	129029	1	RNA5-8SN4	RNA	5.8S ribosomal N4 [Source:HGNC Symbol;Acc:HGNC:53529]
ENSG00000276700.1	125.173	-3.47179	0.519688	3.50517e-05	0.000824241	TRUE	124908389	ENSG00000276700	rRNA	KI270733.1	128877	129029	1	RNA5-8SN4	RNA	5.8S ribosomal N4 [Source:HGNC Symbol;Acc:HGNC:53529]
ENSG00000276700.1	125.173	-3.47179	0.519688	3.50517e-05	0.000824241	TRUE	124908390	ENSG00000276700	rRNA	KI270733.1	128877	129029	1	RNA5-8SN4	RNA	5.8S ribosomal N4 [Source:HGNC Symbol;Acc:HGNC:53529]
ENSG00000276700.1	125.173	-3.47179	0.519688	3.50517e-05	0.000824241	TRUE	124908391	ENSG00000276700	rRNA	KI270733.1	128877	129029	1	RNA5-8SN4	RNA	5.8S ribosomal N4 [Source:HGNC Symbol;Acc:HGNC:53529]
ENSG00000276700.1	125.173	-3.47179	0.519688	3.50517e-05	0.000824241	TRUE	124908392	ENSG00000276700	rRNA	KI270733.1	128877	129029	1	RNA5-8SN4	RNA	5.8S ribosomal N4 [Source:HGNC Symbol;Acc:HGNC:53529]
ENSG00000276700.1	125.173	-3.47179	0.519688	3.50517e-05	0.000824241	TRUE	124908393	ENSG00000276700	rRNA	KI270733.1	128877	129029	1	RNA5-8SN4	RNA	5.8S ribosomal N4 [Source:HGNC Symbol;Acc:HGNC:53529]
ENSG00000276700.1	125.173	-3.47179	0.519688	3.50517e-05	0.000824241	TRUE	124908474	ENSG00000276700	rRNA	KI270733.1	128877	129029	1	RNA5-8SN4	RNA	5.8S ribosomal N4 [Source:HGNC Symbol;Acc:HGNC:53529]
ENSG00000276700.1	125.173	-3.47179	0.519688	3.50517e-05	0.000824241	TRUE	124908494	ENSG00000276700	rRNA	KI270733.1	128877	129029	1	RNA5-8SN4	RNA	5.8S ribosomal N4 [Source:HGNC Symbol;Acc:HGNC:53529]
ENSG00000276700.1	125.173	-3.47179	0.519688	3.50517e-05	0.000824241	TRUE	124908504	ENSG00000276700	rRNA	KI270733.1	128877	129029	1	RNA5-8SN4	RNA	5.8S ribosomal N4 [Source:HGNC Symbol;Acc:HGNC:53529]
ENSG00000276700.1	125.173	-3.47179	0.519688	3.50517e-05	0.000824241	TRUE	124908512	ENSG00000276700	rRNA	KI270733.1	128877	129029	1	RNA5-8SN4	RNA	5.8S ribosomal N4 [Source:HGNC Symbol;Acc:HGNC:53529]
ENSG00000276700.1	125.173	-3.47179	0.519688	3.50517e-05	0.000824241	TRUE	124908513	ENSG00000276700	rRNA	KI270733.1	128877	129029	1	RNA5-8SN4	RNA	5.8S ribosomal N4 [Source:HGNC Symbol;Acc:HGNC:53529]
ENSG00000276700.1	125.173	-3.47179	0.519688	3.50517e-05	0.000824241	TRUE	124908514	ENSG00000276700	rRNA	KI270733.1	128877	129029	1	RNA5-8SN4	RNA	5.8S ribosomal N4 [Source:HGNC Symbol;Acc:HGNC:53529]
ENSG00000276700.1	125.173	-3.47179	0.519688	3.50517e-05	0.000824241	TRUE	124908515	ENSG00000276700	rRNA	KI270733.1	128877	129029	1	RNA5-8SN4	RNA	5.8S ribosomal N4 [Source:HGNC Symbol;Acc:HGNC:53529]
ENSG00000276700.1	125.173	-3.47179	0.519688	3.50517e-05	0.000824241	TRUE	124908516	ENSG00000276700	rRNA	KI270733.1	128877	129029	1	RNA5-8SN4	RNA	5.8S ribosomal N4 [Source:HGNC Symbol;Acc:HGNC:53529]
ENSG00000276700.1	125.173	-3.47179	0.519688	3.50517e-05	0.000824241	TRUE	124908517	ENSG00000276700	rRNA	KI270733.1	128877	129029	1	RNA5-8SN4	RNA	5.8S ribosomal N4 [Source:HGNC Symbol;Acc:HGNC:53529]
ENSG00000276700.1	125.173	-3.47179	0.519688	3.50517e-05	0.000824241	TRUE	124908518	ENSG00000276700	rRNA	KI270733.1	128877	129029	1	RNA5-8SN4	RNA	5.8S ribosomal N4 [Source:HGNC Symbol;Acc:HGNC:53529]
ENSG00000276700.1	125.173	-3.47179	0.519688	3.50517e-05	0.000824241	TRUE	124908519	ENSG00000276700	rRNA	KI270733.1	128877	129029	1	RNA5-8SN4	RNA	5.8S ribosomal N4 [Source:HGNC Symbol;Acc:HGNC:53529]
ENSG00000276700.1	125.173	-3.47179	0.519688	3.50517e-05	0.000824241	TRUE	124908520	ENSG00000276700	rRNA	KI270733.1	128877	129029	1	RNA5-8SN4	RNA	5.8S ribosomal N4 [Source:HGNC Symbol;Acc:HGNC:53529]
ENSG00000276700.1	125.173	-3.47179	0.519688	3.50517e-05	0.000824241	TRUE	124908521	ENSG00000276700	rRNA	KI270733.1	128877	129029	1	RNA5-8SN4	RNA	5.8S ribosomal N4 [Source:HGNC Symbol;Acc:HGNC:53529]
ENSG00000276700.1	125.173	-3.47179	0.519688	3.50517e-05	0.000824241	TRUE	124908522	ENSG00000276700	rRNA	KI270733.1	128877	129029	1	RNA5-8SN4	RNA	5.8S ribosomal N4 [Source:HGNC Symbol;Acc:HGNC:53529]
ENSG00000276700.1	125.173	-3.47179	0.519688	3.50517e-05	0.000824241	TRUE	124908523	ENSG00000276700	rRNA	KI270733.1	128877	129029	1	RNA5-8SN4	RNA	5.8S ribosomal N4 [Source:HGNC Symbol;Acc:HGNC:53529]
ENSG00000276700.1	125.173	-3.47179	0.519688	3.50517e-05	0.000824241	TRUE	124908524	ENSG00000276700	rRNA	KI270733.1	128877	129029	1	RNA5-8SN4	RNA	5.8S ribosomal N4 [Source:HGNC Symbol;Acc:HGNC:53529]
ENSG00000276700.1	125.173	-3.47179	0.519688	3.50517e-05	0.000824241	TRUE	124908525	ENSG00000276700	rRNA	KI270733.1	128877	129029	1	RNA5-8SN4	RNA	5.8S ribosomal N4 [Source:HGNC Symbol;Acc:HGNC:53529]
ENSG00000276700.1	125.173	-3.47179	0.519688	3.50517e-05	0.000824241	TRUE	124908527	ENSG00000276700	rRNA	KI270733.1	128877	129029	1	RNA5-8SN4	RNA	5.8S ribosomal N4 [Source:HGNC Symbol;Acc:HGNC:53529]
ENSG00000277196.4	10.6214	2.52506	0.894332	0.000144984	0.00272632	TRUE	NA	ENSG00000277196	protein_coding	KI270734.1	138082	161852	-1		proline dehydrogenase 1
ENSG00000277632.2	40.9813	11.931	3.02783	2.13296e-30	1.92189e-27	TRUE	6348	ENSG00000277632	protein_coding	17	36088256	36090169	-1	CCL3	C-C motif chemokine ligand 3 [Source:HGNC Symbol;Acc:HGNC:10627]
ENSG00000277739.1	125.173	-3.47179	0.519688	3.50517e-05	0.000824241	TRUE	124907114	ENSG00000277739	rRNA	21	8256781	8256933	1	5_8S_rRNA	5.8S ribosomal RNA [Source:RFAM;Acc:RF00002]
ENSG00000277739.1	125.173	-3.47179	0.519688	3.50517e-05	0.000824241	TRUE	124907115	ENSG00000277739	rRNA	21	8256781	8256933	1	5_8S_rRNA	5.8S ribosomal RNA [Source:RFAM;Acc:RF00002]
ENSG00000277739.1	125.173	-3.47179	0.519688	3.50517e-05	0.000824241	TRUE	124907116	ENSG00000277739	rRNA	21	8256781	8256933	1	5_8S_rRNA	5.8S ribosomal RNA [Source:RFAM;Acc:RF00002]
ENSG00000277739.1	125.173	-3.47179	0.519688	3.50517e-05	0.000824241	TRUE	124907117	ENSG00000277739	rRNA	21	8256781	8256933	1	5_8S_rRNA	5.8S ribosomal RNA [Source:RFAM;Acc:RF00002]
ENSG00000277739.1	125.173	-3.47179	0.519688	3.50517e-05	0.000824241	TRUE	124907118	ENSG00000277739	rRNA	21	8256781	8256933	1	5_8S_rRNA	5.8S ribosomal RNA [Source:RFAM;Acc:RF00002]
ENSG00000277739.1	125.173	-3.47179	0.519688	3.50517e-05	0.000824241	TRUE	124907119	ENSG00000277739	rRNA	21	8256781	8256933	1	5_8S_rRNA	5.8S ribosomal RNA [Source:RFAM;Acc:RF00002]
ENSG00000277739.1	125.173	-3.47179	0.519688	3.50517e-05	0.000824241	TRUE	124907120	ENSG00000277739	rRNA	21	8256781	8256933	1	5_8S_rRNA	5.8S ribosomal RNA [Source:RFAM;Acc:RF00002]
ENSG00000277739.1	125.173	-3.47179	0.519688	3.50517e-05	0.000824241	TRUE	124907121	ENSG00000277739	rRNA	21	8256781	8256933	1	5_8S_rRNA	5.8S ribosomal RNA [Source:RFAM;Acc:RF00002]
ENSG00000277739.1	125.173	-3.47179	0.519688	3.50517e-05	0.000824241	TRUE	124907122	ENSG00000277739	rRNA	21	8256781	8256933	1	5_8S_rRNA	5.8S ribosomal RNA [Source:RFAM;Acc:RF00002]
ENSG00000277739.1	125.173	-3.47179	0.519688	3.50517e-05	0.000824241	TRUE	124907123	ENSG00000277739	rRNA	21	8256781	8256933	1	5_8S_rRNA	5.8S ribosomal RNA [Source:RFAM;Acc:RF00002]
ENSG00000277739.1	125.173	-3.47179	0.519688	3.50517e-05	0.000824241	TRUE	124907124	ENSG00000277739	rRNA	21	8256781	8256933	1	5_8S_rRNA	5.8S ribosomal RNA [Source:RFAM;Acc:RF00002]
ENSG00000277739.1	125.173	-3.47179	0.519688	3.50517e-05	0.000824241	TRUE	124907125	ENSG00000277739	rRNA	21	8256781	8256933	1	5_8S_rRNA	5.8S ribosomal RNA [Source:RFAM;Acc:RF00002]
ENSG00000277739.1	125.173	-3.47179	0.519688	3.50517e-05	0.000824241	TRUE	124907126	ENSG00000277739	rRNA	21	8256781	8256933	1	5_8S_rRNA	5.8S ribosomal RNA [Source:RFAM;Acc:RF00002]
ENSG00000277739.1	125.173	-3.47179	0.519688	3.50517e-05	0.000824241	TRUE	124907127	ENSG00000277739	rRNA	21	8256781	8256933	1	5_8S_rRNA	5.8S ribosomal RNA [Source:RFAM;Acc:RF00002]
ENSG00000277739.1	125.173	-3.47179	0.519688	3.50517e-05	0.000824241	TRUE	124907128	ENSG00000277739	rRNA	21	8256781	8256933	1	5_8S_rRNA	5.8S ribosomal RNA [Source:RFAM;Acc:RF00002]
ENSG00000277739.1	125.173	-3.47179	0.519688	3.50517e-05	0.000824241	TRUE	124907129	ENSG00000277739	rRNA	21	8256781	8256933	1	5_8S_rRNA	5.8S ribosomal RNA [Source:RFAM;Acc:RF00002]
ENSG00000277739.1	125.173	-3.47179	0.519688	3.50517e-05	0.000824241	TRUE	124907130	ENSG00000277739	rRNA	21	8256781	8256933	1	5_8S_rRNA	5.8S ribosomal RNA [Source:RFAM;Acc:RF00002]
ENSG00000277739.1	125.173	-3.47179	0.519688	3.50517e-05	0.000824241	TRUE	124907131	ENSG00000277739	rRNA	21	8256781	8256933	1	5_8S_rRNA	5.8S ribosomal RNA [Source:RFAM;Acc:RF00002]
ENSG00000277739.1	125.173	-3.47179	0.519688	3.50517e-05	0.000824241	TRUE	124907132	ENSG00000277739	rRNA	21	8256781	8256933	1	5_8S_rRNA	5.8S ribosomal RNA [Source:RFAM;Acc:RF00002]
ENSG00000277739.1	125.173	-3.47179	0.519688	3.50517e-05	0.000824241	TRUE	124907133	ENSG00000277739	rRNA	21	8256781	8256933	1	5_8S_rRNA	5.8S ribosomal RNA [Source:RFAM;Acc:RF00002]
ENSG00000277739.1	125.173	-3.47179	0.519688	3.50517e-05	0.000824241	TRUE	124907134	ENSG00000277739	rRNA	21	8256781	8256933	1	5_8S_rRNA	5.8S ribosomal RNA [Source:RFAM;Acc:RF00002]
ENSG00000277739.1	125.173	-3.47179	0.519688	3.50517e-05	0.000824241	TRUE	124907135	ENSG00000277739	rRNA	21	8256781	8256933	1	5_8S_rRNA	5.8S ribosomal RNA [Source:RFAM;Acc:RF00002]
ENSG00000277739.1	125.173	-3.47179	0.519688	3.50517e-05	0.000824241	TRUE	124907136	ENSG00000277739	rRNA	21	8256781	8256933	1	5_8S_rRNA	5.8S ribosomal RNA [Source:RFAM;Acc:RF00002]
ENSG00000277739.1	125.173	-3.47179	0.519688	3.50517e-05	0.000824241	TRUE	124907137	ENSG00000277739	rRNA	21	8256781	8256933	1	5_8S_rRNA	5.8S ribosomal RNA [Source:RFAM;Acc:RF00002]
ENSG00000277739.1	125.173	-3.47179	0.519688	3.50517e-05	0.000824241	TRUE	124907138	ENSG00000277739	rRNA	21	8256781	8256933	1	5_8S_rRNA	5.8S ribosomal RNA [Source:RFAM;Acc:RF00002]
ENSG00000277739.1	125.173	-3.47179	0.519688	3.50517e-05	0.000824241	TRUE	124907139	ENSG00000277739	rRNA	21	8256781	8256933	1	5_8S_rRNA	5.8S ribosomal RNA [Source:RFAM;Acc:RF00002]
ENSG00000277739.1	125.173	-3.47179	0.519688	3.50517e-05	0.000824241	TRUE	124907140	ENSG00000277739	rRNA	21	8256781	8256933	1	5_8S_rRNA	5.8S ribosomal RNA [Source:RFAM;Acc:RF00002]
ENSG00000277739.1	125.173	-3.47179	0.519688	3.50517e-05	0.000824241	TRUE	124907141	ENSG00000277739	rRNA	21	8256781	8256933	1	5_8S_rRNA	5.8S ribosomal RNA [Source:RFAM;Acc:RF00002]
ENSG00000277739.1	125.173	-3.47179	0.519688	3.50517e-05	0.000824241	TRUE	124907142	ENSG00000277739	rRNA	21	8256781	8256933	1	5_8S_rRNA	5.8S ribosomal RNA [Source:RFAM;Acc:RF00002]
ENSG00000277739.1	125.173	-3.47179	0.519688	3.50517e-05	0.000824241	TRUE	124907143	ENSG00000277739	rRNA	21	8256781	8256933	1	5_8S_rRNA	5.8S ribosomal RNA [Source:RFAM;Acc:RF00002]
ENSG00000277739.1	125.173	-3.47179	0.519688	3.50517e-05	0.000824241	TRUE	124907144	ENSG00000277739	rRNA	21	8256781	8256933	1	5_8S_rRNA	5.8S ribosomal RNA [Source:RFAM;Acc:RF00002]
ENSG00000277739.1	125.173	-3.47179	0.519688	3.50517e-05	0.000824241	TRUE	124907145	ENSG00000277739	rRNA	21	8256781	8256933	1	5_8S_rRNA	5.8S ribosomal RNA [Source:RFAM;Acc:RF00002]
ENSG00000277739.1	125.173	-3.47179	0.519688	3.50517e-05	0.000824241	TRUE	124907146	ENSG00000277739	rRNA	21	8256781	8256933	1	5_8S_rRNA	5.8S ribosomal RNA [Source:RFAM;Acc:RF00002]
ENSG00000277739.1	125.173	-3.47179	0.519688	3.50517e-05	0.000824241	TRUE	124907147	ENSG00000277739	rRNA	21	8256781	8256933	1	5_8S_rRNA	5.8S ribosomal RNA [Source:RFAM;Acc:RF00002]
ENSG00000277739.1	125.173	-3.47179	0.519688	3.50517e-05	0.000824241	TRUE	124907148	ENSG00000277739	rRNA	21	8256781	8256933	1	5_8S_rRNA	5.8S ribosomal RNA [Source:RFAM;Acc:RF00002]
ENSG00000277739.1	125.173	-3.47179	0.519688	3.50517e-05	0.000824241	TRUE	124907149	ENSG00000277739	rRNA	21	8256781	8256933	1	5_8S_rRNA	5.8S ribosomal RNA [Source:RFAM;Acc:RF00002]
ENSG00000277739.1	125.173	-3.47179	0.519688	3.50517e-05	0.000824241	TRUE	124907150	ENSG00000277739	rRNA	21	8256781	8256933	1	5_8S_rRNA	5.8S ribosomal RNA [Source:RFAM;Acc:RF00002]
ENSG00000277739.1	125.173	-3.47179	0.519688	3.50517e-05	0.000824241	TRUE	124907151	ENSG00000277739	rRNA	21	8256781	8256933	1	5_8S_rRNA	5.8S ribosomal RNA [Source:RFAM;Acc:RF00002]
ENSG00000277739.1	125.173	-3.47179	0.519688	3.50517e-05	0.000824241	TRUE	124907152	ENSG00000277739	rRNA	21	8256781	8256933	1	5_8S_rRNA	5.8S ribosomal RNA [Source:RFAM;Acc:RF00002]
ENSG00000277739.1	125.173	-3.47179	0.519688	3.50517e-05	0.000824241	TRUE	124907153	ENSG00000277739	rRNA	21	8256781	8256933	1	5_8S_rRNA	5.8S ribosomal RNA [Source:RFAM;Acc:RF00002]
ENSG00000277739.1	125.173	-3.47179	0.519688	3.50517e-05	0.000824241	TRUE	124907154	ENSG00000277739	rRNA	21	8256781	8256933	1	5_8S_rRNA	5.8S ribosomal RNA [Source:RFAM;Acc:RF00002]
ENSG00000277739.1	125.173	-3.47179	0.519688	3.50517e-05	0.000824241	TRUE	124907155	ENSG00000277739	rRNA	21	8256781	8256933	1	5_8S_rRNA	5.8S ribosomal RNA [Source:RFAM;Acc:RF00002]
ENSG00000277739.1	125.173	-3.47179	0.519688	3.50517e-05	0.000824241	TRUE	124907160	ENSG00000277739	rRNA	21	8256781	8256933	1	5_8S_rRNA	5.8S ribosomal RNA [Source:RFAM;Acc:RF00002]
ENSG00000277739.1	125.173	-3.47179	0.519688	3.50517e-05	0.000824241	TRUE	124907172	ENSG00000277739	rRNA	21	8256781	8256933	1	5_8S_rRNA	5.8S ribosomal RNA [Source:RFAM;Acc:RF00002]
ENSG00000277739.1	125.173	-3.47179	0.519688	3.50517e-05	0.000824241	TRUE	124907183	ENSG00000277739	rRNA	21	8256781	8256933	1	5_8S_rRNA	5.8S ribosomal RNA [Source:RFAM;Acc:RF00002]
ENSG00000277739.1	125.173	-3.47179	0.519688	3.50517e-05	0.000824241	TRUE	124907194	ENSG00000277739	rRNA	21	8256781	8256933	1	5_8S_rRNA	5.8S ribosomal RNA [Source:RFAM;Acc:RF00002]
ENSG00000277739.1	125.173	-3.47179	0.519688	3.50517e-05	0.000824241	TRUE	124907205	ENSG00000277739	rRNA	21	8256781	8256933	1	5_8S_rRNA	5.8S ribosomal RNA [Source:RFAM;Acc:RF00002]
ENSG00000277739.1	125.173	-3.47179	0.519688	3.50517e-05	0.000824241	TRUE	124907216	ENSG00000277739	rRNA	21	8256781	8256933	1	5_8S_rRNA	5.8S ribosomal RNA [Source:RFAM;Acc:RF00002]
ENSG00000277739.1	125.173	-3.47179	0.519688	3.50517e-05	0.000824241	TRUE	124907227	ENSG00000277739	rRNA	21	8256781	8256933	1	5_8S_rRNA	5.8S ribosomal RNA [Source:RFAM;Acc:RF00002]
ENSG00000277739.1	125.173	-3.47179	0.519688	3.50517e-05	0.000824241	TRUE	124907238	ENSG00000277739	rRNA	21	8256781	8256933	1	5_8S_rRNA	5.8S ribosomal RNA [Source:RFAM;Acc:RF00002]
ENSG00000277739.1	125.173	-3.47179	0.519688	3.50517e-05	0.000824241	TRUE	124907248	ENSG00000277739	rRNA	21	8256781	8256933	1	5_8S_rRNA	5.8S ribosomal RNA [Source:RFAM;Acc:RF00002]
ENSG00000277739.1	125.173	-3.47179	0.519688	3.50517e-05	0.000824241	TRUE	124907258	ENSG00000277739	rRNA	21	8256781	8256933	1	5_8S_rRNA	5.8S ribosomal RNA [Source:RFAM;Acc:RF00002]
ENSG00000277739.1	125.173	-3.47179	0.519688	3.50517e-05	0.000824241	TRUE	124907269	ENSG00000277739	rRNA	21	8256781	8256933	1	5_8S_rRNA	5.8S ribosomal RNA [Source:RFAM;Acc:RF00002]
ENSG00000277739.1	125.173	-3.47179	0.519688	3.50517e-05	0.000824241	TRUE	124907280	ENSG00000277739	rRNA	21	8256781	8256933	1	5_8S_rRNA	5.8S ribosomal RNA [Source:RFAM;Acc:RF00002]
ENSG00000277739.1	125.173	-3.47179	0.519688	3.50517e-05	0.000824241	TRUE	124907291	ENSG00000277739	rRNA	21	8256781	8256933	1	5_8S_rRNA	5.8S ribosomal RNA [Source:RFAM;Acc:RF00002]
ENSG00000277739.1	125.173	-3.47179	0.519688	3.50517e-05	0.000824241	TRUE	124907302	ENSG00000277739	rRNA	21	8256781	8256933	1	5_8S_rRNA	5.8S ribosomal RNA [Source:RFAM;Acc:RF00002]
ENSG00000277739.1	125.173	-3.47179	0.519688	3.50517e-05	0.000824241	TRUE	124907313	ENSG00000277739	rRNA	21	8256781	8256933	1	5_8S_rRNA	5.8S ribosomal RNA [Source:RFAM;Acc:RF00002]
ENSG00000277739.1	125.173	-3.47179	0.519688	3.50517e-05	0.000824241	TRUE	124907324	ENSG00000277739	rRNA	21	8256781	8256933	1	5_8S_rRNA	5.8S ribosomal RNA [Source:RFAM;Acc:RF00002]
ENSG00000277739.1	125.173	-3.47179	0.519688	3.50517e-05	0.000824241	TRUE	124907327	ENSG00000277739	rRNA	21	8256781	8256933	1	5_8S_rRNA	5.8S ribosomal RNA [Source:RFAM;Acc:RF00002]
ENSG00000277739.1	125.173	-3.47179	0.519688	3.50517e-05	0.000824241	TRUE	124907328	ENSG00000277739	rRNA	21	8256781	8256933	1	5_8S_rRNA	5.8S ribosomal RNA [Source:RFAM;Acc:RF00002]
ENSG00000277739.1	125.173	-3.47179	0.519688	3.50517e-05	0.000824241	TRUE	124907329	ENSG00000277739	rRNA	21	8256781	8256933	1	5_8S_rRNA	5.8S ribosomal RNA [Source:RFAM;Acc:RF00002]
ENSG00000277739.1	125.173	-3.47179	0.519688	3.50517e-05	0.000824241	TRUE	124907330	ENSG00000277739	rRNA	21	8256781	8256933	1	5_8S_rRNA	5.8S ribosomal RNA [Source:RFAM;Acc:RF00002]
ENSG00000277739.1	125.173	-3.47179	0.519688	3.50517e-05	0.000824241	TRUE	124907331	ENSG00000277739	rRNA	21	8256781	8256933	1	5_8S_rRNA	5.8S ribosomal RNA [Source:RFAM;Acc:RF00002]
ENSG00000277739.1	125.173	-3.47179	0.519688	3.50517e-05	0.000824241	TRUE	124907332	ENSG00000277739	rRNA	21	8256781	8256933	1	5_8S_rRNA	5.8S ribosomal RNA [Source:RFAM;Acc:RF00002]
ENSG00000277739.1	125.173	-3.47179	0.519688	3.50517e-05	0.000824241	TRUE	124907333	ENSG00000277739	rRNA	21	8256781	8256933	1	5_8S_rRNA	5.8S ribosomal RNA [Source:RFAM;Acc:RF00002]
ENSG00000277739.1	125.173	-3.47179	0.519688	3.50517e-05	0.000824241	TRUE	124907334	ENSG00000277739	rRNA	21	8256781	8256933	1	5_8S_rRNA	5.8S ribosomal RNA [Source:RFAM;Acc:RF00002]
ENSG00000277739.1	125.173	-3.47179	0.519688	3.50517e-05	0.000824241	TRUE	124907335	ENSG00000277739	rRNA	21	8256781	8256933	1	5_8S_rRNA	5.8S ribosomal RNA [Source:RFAM;Acc:RF00002]
ENSG00000277739.1	125.173	-3.47179	0.519688	3.50517e-05	0.000824241	TRUE	124907336	ENSG00000277739	rRNA	21	8256781	8256933	1	5_8S_rRNA	5.8S ribosomal RNA [Source:RFAM;Acc:RF00002]
ENSG00000277739.1	125.173	-3.47179	0.519688	3.50517e-05	0.000824241	TRUE	124907337	ENSG00000277739	rRNA	21	8256781	8256933	1	5_8S_rRNA	5.8S ribosomal RNA [Source:RFAM;Acc:RF00002]
ENSG00000277739.1	125.173	-3.47179	0.519688	3.50517e-05	0.000824241	TRUE	124907338	ENSG00000277739	rRNA	21	8256781	8256933	1	5_8S_rRNA	5.8S ribosomal RNA [Source:RFAM;Acc:RF00002]
ENSG00000277739.1	125.173	-3.47179	0.519688	3.50517e-05	0.000824241	TRUE	124907339	ENSG00000277739	rRNA	21	8256781	8256933	1	5_8S_rRNA	5.8S ribosomal RNA [Source:RFAM;Acc:RF00002]
ENSG00000277739.1	125.173	-3.47179	0.519688	3.50517e-05	0.000824241	TRUE	124907340	ENSG00000277739	rRNA	21	8256781	8256933	1	5_8S_rRNA	5.8S ribosomal RNA [Source:RFAM;Acc:RF00002]
ENSG00000277739.1	125.173	-3.47179	0.519688	3.50517e-05	0.000824241	TRUE	124907341	ENSG00000277739	rRNA	21	8256781	8256933	1	5_8S_rRNA	5.8S ribosomal RNA [Source:RFAM;Acc:RF00002]
ENSG00000277739.1	125.173	-3.47179	0.519688	3.50517e-05	0.000824241	TRUE	124907342	ENSG00000277739	rRNA	21	8256781	8256933	1	5_8S_rRNA	5.8S ribosomal RNA [Source:RFAM;Acc:RF00002]
ENSG00000277739.1	125.173	-3.47179	0.519688	3.50517e-05	0.000824241	TRUE	124907343	ENSG00000277739	rRNA	21	8256781	8256933	1	5_8S_rRNA	5.8S ribosomal RNA [Source:RFAM;Acc:RF00002]
ENSG00000277739.1	125.173	-3.47179	0.519688	3.50517e-05	0.000824241	TRUE	124907439	ENSG00000277739	rRNA	21	8256781	8256933	1	5_8S_rRNA	5.8S ribosomal RNA [Source:RFAM;Acc:RF00002]
ENSG00000277739.1	125.173	-3.47179	0.519688	3.50517e-05	0.000824241	TRUE	124907440	ENSG00000277739	rRNA	21	8256781	8256933	1	5_8S_rRNA	5.8S ribosomal RNA [Source:RFAM;Acc:RF00002]
ENSG00000277739.1	125.173	-3.47179	0.519688	3.50517e-05	0.000824241	TRUE	124907450	ENSG00000277739	rRNA	21	8256781	8256933	1	5_8S_rRNA	5.8S ribosomal RNA [Source:RFAM;Acc:RF00002]
ENSG00000277739.1	125.173	-3.47179	0.519688	3.50517e-05	0.000824241	TRUE	124907458	ENSG00000277739	rRNA	21	8256781	8256933	1	5_8S_rRNA	5.8S ribosomal RNA [Source:RFAM;Acc:RF00002]
ENSG00000277739.1	125.173	-3.47179	0.519688	3.50517e-05	0.000824241	TRUE	124907467	ENSG00000277739	rRNA	21	8256781	8256933	1	5_8S_rRNA	5.8S ribosomal RNA [Source:RFAM;Acc:RF00002]
ENSG00000277739.1	125.173	-3.47179	0.519688	3.50517e-05	0.000824241	TRUE	124907475	ENSG00000277739	rRNA	21	8256781	8256933	1	5_8S_rRNA	5.8S ribosomal RNA [Source:RFAM;Acc:RF00002]
ENSG00000277739.1	125.173	-3.47179	0.519688	3.50517e-05	0.000824241	TRUE	124907476	ENSG00000277739	rRNA	21	8256781	8256933	1	5_8S_rRNA	5.8S ribosomal RNA [Source:RFAM;Acc:RF00002]
ENSG00000277739.1	125.173	-3.47179	0.519688	3.50517e-05	0.000824241	TRUE	124907477	ENSG00000277739	rRNA	21	8256781	8256933	1	5_8S_rRNA	5.8S ribosomal RNA [Source:RFAM;Acc:RF00002]
ENSG00000277739.1	125.173	-3.47179	0.519688	3.50517e-05	0.000824241	TRUE	124907478	ENSG00000277739	rRNA	21	8256781	8256933	1	5_8S_rRNA	5.8S ribosomal RNA [Source:RFAM;Acc:RF00002]
ENSG00000277739.1	125.173	-3.47179	0.519688	3.50517e-05	0.000824241	TRUE	124907479	ENSG00000277739	rRNA	21	8256781	8256933	1	5_8S_rRNA	5.8S ribosomal RNA [Source:RFAM;Acc:RF00002]
ENSG00000277739.1	125.173	-3.47179	0.519688	3.50517e-05	0.000824241	TRUE	124907480	ENSG00000277739	rRNA	21	8256781	8256933	1	5_8S_rRNA	5.8S ribosomal RNA [Source:RFAM;Acc:RF00002]
ENSG00000277739.1	125.173	-3.47179	0.519688	3.50517e-05	0.000824241	TRUE	124907481	ENSG00000277739	rRNA	21	8256781	8256933	1	5_8S_rRNA	5.8S ribosomal RNA [Source:RFAM;Acc:RF00002]
ENSG00000277739.1	125.173	-3.47179	0.519688	3.50517e-05	0.000824241	TRUE	124907482	ENSG00000277739	rRNA	21	8256781	8256933	1	5_8S_rRNA	5.8S ribosomal RNA [Source:RFAM;Acc:RF00002]
ENSG00000277739.1	125.173	-3.47179	0.519688	3.50517e-05	0.000824241	TRUE	124907483	ENSG00000277739	rRNA	21	8256781	8256933	1	5_8S_rRNA	5.8S ribosomal RNA [Source:RFAM;Acc:RF00002]
ENSG00000277739.1	125.173	-3.47179	0.519688	3.50517e-05	0.000824241	TRUE	124907484	ENSG00000277739	rRNA	21	8256781	8256933	1	5_8S_rRNA	5.8S ribosomal RNA [Source:RFAM;Acc:RF00002]
ENSG00000277739.1	125.173	-3.47179	0.519688	3.50517e-05	0.000824241	TRUE	124907572	ENSG00000277739	rRNA	21	8256781	8256933	1	5_8S_rRNA	5.8S ribosomal RNA [Source:RFAM;Acc:RF00002]
ENSG00000277739.1	125.173	-3.47179	0.519688	3.50517e-05	0.000824241	TRUE	124907573	ENSG00000277739	rRNA	21	8256781	8256933	1	5_8S_rRNA	5.8S ribosomal RNA [Source:RFAM;Acc:RF00002]
ENSG00000277739.1	125.173	-3.47179	0.519688	3.50517e-05	0.000824241	TRUE	124907574	ENSG00000277739	rRNA	21	8256781	8256933	1	5_8S_rRNA	5.8S ribosomal RNA [Source:RFAM;Acc:RF00002]
ENSG00000277739.1	125.173	-3.47179	0.519688	3.50517e-05	0.000824241	TRUE	124907575	ENSG00000277739	rRNA	21	8256781	8256933	1	5_8S_rRNA	5.8S ribosomal RNA [Source:RFAM;Acc:RF00002]
ENSG00000277739.1	125.173	-3.47179	0.519688	3.50517e-05	0.000824241	TRUE	124907576	ENSG00000277739	rRNA	21	8256781	8256933	1	5_8S_rRNA	5.8S ribosomal RNA [Source:RFAM;Acc:RF00002]
ENSG00000277739.1	125.173	-3.47179	0.519688	3.50517e-05	0.000824241	TRUE	124907577	ENSG00000277739	rRNA	21	8256781	8256933	1	5_8S_rRNA	5.8S ribosomal RNA [Source:RFAM;Acc:RF00002]
ENSG00000277739.1	125.173	-3.47179	0.519688	3.50517e-05	0.000824241	TRUE	124907578	ENSG00000277739	rRNA	21	8256781	8256933	1	5_8S_rRNA	5.8S ribosomal RNA [Source:RFAM;Acc:RF00002]
ENSG00000277739.1	125.173	-3.47179	0.519688	3.50517e-05	0.000824241	TRUE	124907579	ENSG00000277739	rRNA	21	8256781	8256933	1	5_8S_rRNA	5.8S ribosomal RNA [Source:RFAM;Acc:RF00002]
ENSG00000277739.1	125.173	-3.47179	0.519688	3.50517e-05	0.000824241	TRUE	124907580	ENSG00000277739	rRNA	21	8256781	8256933	1	5_8S_rRNA	5.8S ribosomal RNA [Source:RFAM;Acc:RF00002]
ENSG00000277739.1	125.173	-3.47179	0.519688	3.50517e-05	0.000824241	TRUE	124907581	ENSG00000277739	rRNA	21	8256781	8256933	1	5_8S_rRNA	5.8S ribosomal RNA [Source:RFAM;Acc:RF00002]
ENSG00000277739.1	125.173	-3.47179	0.519688	3.50517e-05	0.000824241	TRUE	124907584	ENSG00000277739	rRNA	21	8256781	8256933	1	5_8S_rRNA	5.8S ribosomal RNA [Source:RFAM;Acc:RF00002]
ENSG00000277739.1	125.173	-3.47179	0.519688	3.50517e-05	0.000824241	TRUE	124907585	ENSG00000277739	rRNA	21	8256781	8256933	1	5_8S_rRNA	5.8S ribosomal RNA [Source:RFAM;Acc:RF00002]
ENSG00000277739.1	125.173	-3.47179	0.519688	3.50517e-05	0.000824241	TRUE	124907586	ENSG00000277739	rRNA	21	8256781	8256933	1	5_8S_rRNA	5.8S ribosomal RNA [Source:RFAM;Acc:RF00002]
ENSG00000277739.1	125.173	-3.47179	0.519688	3.50517e-05	0.000824241	TRUE	124907587	ENSG00000277739	rRNA	21	8256781	8256933	1	5_8S_rRNA	5.8S ribosomal RNA [Source:RFAM;Acc:RF00002]
ENSG00000277739.1	125.173	-3.47179	0.519688	3.50517e-05	0.000824241	TRUE	124907588	ENSG00000277739	rRNA	21	8256781	8256933	1	5_8S_rRNA	5.8S ribosomal RNA [Source:RFAM;Acc:RF00002]
ENSG00000277739.1	125.173	-3.47179	0.519688	3.50517e-05	0.000824241	TRUE	124907589	ENSG00000277739	rRNA	21	8256781	8256933	1	5_8S_rRNA	5.8S ribosomal RNA [Source:RFAM;Acc:RF00002]
ENSG00000277739.1	125.173	-3.47179	0.519688	3.50517e-05	0.000824241	TRUE	124907590	ENSG00000277739	rRNA	21	8256781	8256933	1	5_8S_rRNA	5.8S ribosomal RNA [Source:RFAM;Acc:RF00002]
ENSG00000277739.1	125.173	-3.47179	0.519688	3.50517e-05	0.000824241	TRUE	124907591	ENSG00000277739	rRNA	21	8256781	8256933	1	5_8S_rRNA	5.8S ribosomal RNA [Source:RFAM;Acc:RF00002]
ENSG00000277739.1	125.173	-3.47179	0.519688	3.50517e-05	0.000824241	TRUE	124907592	ENSG00000277739	rRNA	21	8256781	8256933	1	5_8S_rRNA	5.8S ribosomal RNA [Source:RFAM;Acc:RF00002]
ENSG00000277739.1	125.173	-3.47179	0.519688	3.50517e-05	0.000824241	TRUE	124907593	ENSG00000277739	rRNA	21	8256781	8256933	1	5_8S_rRNA	5.8S ribosomal RNA [Source:RFAM;Acc:RF00002]
ENSG00000277739.1	125.173	-3.47179	0.519688	3.50517e-05	0.000824241	TRUE	124907594	ENSG00000277739	rRNA	21	8256781	8256933	1	5_8S_rRNA	5.8S ribosomal RNA [Source:RFAM;Acc:RF00002]
ENSG00000277739.1	125.173	-3.47179	0.519688	3.50517e-05	0.000824241	TRUE	124907595	ENSG00000277739	rRNA	21	8256781	8256933	1	5_8S_rRNA	5.8S ribosomal RNA [Source:RFAM;Acc:RF00002]
ENSG00000277739.1	125.173	-3.47179	0.519688	3.50517e-05	0.000824241	TRUE	124907596	ENSG00000277739	rRNA	21	8256781	8256933	1	5_8S_rRNA	5.8S ribosomal RNA [Source:RFAM;Acc:RF00002]
ENSG00000277739.1	125.173	-3.47179	0.519688	3.50517e-05	0.000824241	TRUE	124907597	ENSG00000277739	rRNA	21	8256781	8256933	1	5_8S_rRNA	5.8S ribosomal RNA [Source:RFAM;Acc:RF00002]
ENSG00000277739.1	125.173	-3.47179	0.519688	3.50517e-05	0.000824241	TRUE	124907598	ENSG00000277739	rRNA	21	8256781	8256933	1	5_8S_rRNA	5.8S ribosomal RNA [Source:RFAM;Acc:RF00002]
ENSG00000277739.1	125.173	-3.47179	0.519688	3.50517e-05	0.000824241	TRUE	124907600	ENSG00000277739	rRNA	21	8256781	8256933	1	5_8S_rRNA	5.8S ribosomal RNA [Source:RFAM;Acc:RF00002]
ENSG00000277739.1	125.173	-3.47179	0.519688	3.50517e-05	0.000824241	TRUE	124907611	ENSG00000277739	rRNA	21	8256781	8256933	1	5_8S_rRNA	5.8S ribosomal RNA [Source:RFAM;Acc:RF00002]
ENSG00000277739.1	125.173	-3.47179	0.519688	3.50517e-05	0.000824241	TRUE	124907622	ENSG00000277739	rRNA	21	8256781	8256933	1	5_8S_rRNA	5.8S ribosomal RNA [Source:RFAM;Acc:RF00002]
ENSG00000277739.1	125.173	-3.47179	0.519688	3.50517e-05	0.000824241	TRUE	124907633	ENSG00000277739	rRNA	21	8256781	8256933	1	5_8S_rRNA	5.8S ribosomal RNA [Source:RFAM;Acc:RF00002]
ENSG00000277739.1	125.173	-3.47179	0.519688	3.50517e-05	0.000824241	TRUE	124907644	ENSG00000277739	rRNA	21	8256781	8256933	1	5_8S_rRNA	5.8S ribosomal RNA [Source:RFAM;Acc:RF00002]
ENSG00000277739.1	125.173	-3.47179	0.519688	3.50517e-05	0.000824241	TRUE	124907655	ENSG00000277739	rRNA	21	8256781	8256933	1	5_8S_rRNA	5.8S ribosomal RNA [Source:RFAM;Acc:RF00002]
ENSG00000277739.1	125.173	-3.47179	0.519688	3.50517e-05	0.000824241	TRUE	124907662	ENSG00000277739	rRNA	21	8256781	8256933	1	5_8S_rRNA	5.8S ribosomal RNA [Source:RFAM;Acc:RF00002]
ENSG00000277739.1	125.173	-3.47179	0.519688	3.50517e-05	0.000824241	TRUE	124907673	ENSG00000277739	rRNA	21	8256781	8256933	1	5_8S_rRNA	5.8S ribosomal RNA [Source:RFAM;Acc:RF00002]
ENSG00000277739.1	125.173	-3.47179	0.519688	3.50517e-05	0.000824241	TRUE	124907684	ENSG00000277739	rRNA	21	8256781	8256933	1	5_8S_rRNA	5.8S ribosomal RNA [Source:RFAM;Acc:RF00002]
ENSG00000277739.1	125.173	-3.47179	0.519688	3.50517e-05	0.000824241	TRUE	124907694	ENSG00000277739	rRNA	21	8256781	8256933	1	5_8S_rRNA	5.8S ribosomal RNA [Source:RFAM;Acc:RF00002]
ENSG00000277739.1	125.173	-3.47179	0.519688	3.50517e-05	0.000824241	TRUE	124907705	ENSG00000277739	rRNA	21	8256781	8256933	1	5_8S_rRNA	5.8S ribosomal RNA [Source:RFAM;Acc:RF00002]
ENSG00000277739.1	125.173	-3.47179	0.519688	3.50517e-05	0.000824241	TRUE	124907709	ENSG00000277739	rRNA	21	8256781	8256933	1	5_8S_rRNA	5.8S ribosomal RNA [Source:RFAM;Acc:RF00002]
ENSG00000277739.1	125.173	-3.47179	0.519688	3.50517e-05	0.000824241	TRUE	124907710	ENSG00000277739	rRNA	21	8256781	8256933	1	5_8S_rRNA	5.8S ribosomal RNA [Source:RFAM;Acc:RF00002]
ENSG00000277739.1	125.173	-3.47179	0.519688	3.50517e-05	0.000824241	TRUE	124907711	ENSG00000277739	rRNA	21	8256781	8256933	1	5_8S_rRNA	5.8S ribosomal RNA [Source:RFAM;Acc:RF00002]
ENSG00000277739.1	125.173	-3.47179	0.519688	3.50517e-05	0.000824241	TRUE	124907712	ENSG00000277739	rRNA	21	8256781	8256933	1	5_8S_rRNA	5.8S ribosomal RNA [Source:RFAM;Acc:RF00002]
ENSG00000277739.1	125.173	-3.47179	0.519688	3.50517e-05	0.000824241	TRUE	124907713	ENSG00000277739	rRNA	21	8256781	8256933	1	5_8S_rRNA	5.8S ribosomal RNA [Source:RFAM;Acc:RF00002]
ENSG00000277739.1	125.173	-3.47179	0.519688	3.50517e-05	0.000824241	TRUE	124907714	ENSG00000277739	rRNA	21	8256781	8256933	1	5_8S_rRNA	5.8S ribosomal RNA [Source:RFAM;Acc:RF00002]
ENSG00000277739.1	125.173	-3.47179	0.519688	3.50517e-05	0.000824241	TRUE	124907715	ENSG00000277739	rRNA	21	8256781	8256933	1	5_8S_rRNA	5.8S ribosomal RNA [Source:RFAM;Acc:RF00002]
ENSG00000277739.1	125.173	-3.47179	0.519688	3.50517e-05	0.000824241	TRUE	124907716	ENSG00000277739	rRNA	21	8256781	8256933	1	5_8S_rRNA	5.8S ribosomal RNA [Source:RFAM;Acc:RF00002]
ENSG00000277739.1	125.173	-3.47179	0.519688	3.50517e-05	0.000824241	TRUE	124907717	ENSG00000277739	rRNA	21	8256781	8256933	1	5_8S_rRNA	5.8S ribosomal RNA [Source:RFAM;Acc:RF00002]
ENSG00000277739.1	125.173	-3.47179	0.519688	3.50517e-05	0.000824241	TRUE	124907718	ENSG00000277739	rRNA	21	8256781	8256933	1	5_8S_rRNA	5.8S ribosomal RNA [Source:RFAM;Acc:RF00002]
ENSG00000277739.1	125.173	-3.47179	0.519688	3.50517e-05	0.000824241	TRUE	124907719	ENSG00000277739	rRNA	21	8256781	8256933	1	5_8S_rRNA	5.8S ribosomal RNA [Source:RFAM;Acc:RF00002]
ENSG00000277739.1	125.173	-3.47179	0.519688	3.50517e-05	0.000824241	TRUE	124907720	ENSG00000277739	rRNA	21	8256781	8256933	1	5_8S_rRNA	5.8S ribosomal RNA [Source:RFAM;Acc:RF00002]
ENSG00000277739.1	125.173	-3.47179	0.519688	3.50517e-05	0.000824241	TRUE	124907721	ENSG00000277739	rRNA	21	8256781	8256933	1	5_8S_rRNA	5.8S ribosomal RNA [Source:RFAM;Acc:RF00002]
ENSG00000277739.1	125.173	-3.47179	0.519688	3.50517e-05	0.000824241	TRUE	124908237	ENSG00000277739	rRNA	21	8256781	8256933	1	5_8S_rRNA	5.8S ribosomal RNA [Source:RFAM;Acc:RF00002]
ENSG00000277739.1	125.173	-3.47179	0.519688	3.50517e-05	0.000824241	TRUE	124908238	ENSG00000277739	rRNA	21	8256781	8256933	1	5_8S_rRNA	5.8S ribosomal RNA [Source:RFAM;Acc:RF00002]
ENSG00000277739.1	125.173	-3.47179	0.519688	3.50517e-05	0.000824241	TRUE	124908239	ENSG00000277739	rRNA	21	8256781	8256933	1	5_8S_rRNA	5.8S ribosomal RNA [Source:RFAM;Acc:RF00002]
ENSG00000277739.1	125.173	-3.47179	0.519688	3.50517e-05	0.000824241	TRUE	124908240	ENSG00000277739	rRNA	21	8256781	8256933	1	5_8S_rRNA	5.8S ribosomal RNA [Source:RFAM;Acc:RF00002]
ENSG00000277739.1	125.173	-3.47179	0.519688	3.50517e-05	0.000824241	TRUE	124908241	ENSG00000277739	rRNA	21	8256781	8256933	1	5_8S_rRNA	5.8S ribosomal RNA [Source:RFAM;Acc:RF00002]
ENSG00000277739.1	125.173	-3.47179	0.519688	3.50517e-05	0.000824241	TRUE	124908242	ENSG00000277739	rRNA	21	8256781	8256933	1	5_8S_rRNA	5.8S ribosomal RNA [Source:RFAM;Acc:RF00002]
ENSG00000277739.1	125.173	-3.47179	0.519688	3.50517e-05	0.000824241	TRUE	124908243	ENSG00000277739	rRNA	21	8256781	8256933	1	5_8S_rRNA	5.8S ribosomal RNA [Source:RFAM;Acc:RF00002]
ENSG00000277739.1	125.173	-3.47179	0.519688	3.50517e-05	0.000824241	TRUE	124908244	ENSG00000277739	rRNA	21	8256781	8256933	1	5_8S_rRNA	5.8S ribosomal RNA [Source:RFAM;Acc:RF00002]
ENSG00000277739.1	125.173	-3.47179	0.519688	3.50517e-05	0.000824241	TRUE	124908245	ENSG00000277739	rRNA	21	8256781	8256933	1	5_8S_rRNA	5.8S ribosomal RNA [Source:RFAM;Acc:RF00002]
ENSG00000277739.1	125.173	-3.47179	0.519688	3.50517e-05	0.000824241	TRUE	124908246	ENSG00000277739	rRNA	21	8256781	8256933	1	5_8S_rRNA	5.8S ribosomal RNA [Source:RFAM;Acc:RF00002]
ENSG00000277739.1	125.173	-3.47179	0.519688	3.50517e-05	0.000824241	TRUE	124908247	ENSG00000277739	rRNA	21	8256781	8256933	1	5_8S_rRNA	5.8S ribosomal RNA [Source:RFAM;Acc:RF00002]
ENSG00000277739.1	125.173	-3.47179	0.519688	3.50517e-05	0.000824241	TRUE	124908248	ENSG00000277739	rRNA	21	8256781	8256933	1	5_8S_rRNA	5.8S ribosomal RNA [Source:RFAM;Acc:RF00002]
ENSG00000277739.1	125.173	-3.47179	0.519688	3.50517e-05	0.000824241	TRUE	124908249	ENSG00000277739	rRNA	21	8256781	8256933	1	5_8S_rRNA	5.8S ribosomal RNA [Source:RFAM;Acc:RF00002]
ENSG00000277739.1	125.173	-3.47179	0.519688	3.50517e-05	0.000824241	TRUE	124908257	ENSG00000277739	rRNA	21	8256781	8256933	1	5_8S_rRNA	5.8S ribosomal RNA [Source:RFAM;Acc:RF00002]
ENSG00000277739.1	125.173	-3.47179	0.519688	3.50517e-05	0.000824241	TRUE	124908268	ENSG00000277739	rRNA	21	8256781	8256933	1	5_8S_rRNA	5.8S ribosomal RNA [Source:RFAM;Acc:RF00002]
ENSG00000277739.1	125.173	-3.47179	0.519688	3.50517e-05	0.000824241	TRUE	124908278	ENSG00000277739	rRNA	21	8256781	8256933	1	5_8S_rRNA	5.8S ribosomal RNA [Source:RFAM;Acc:RF00002]
ENSG00000277739.1	125.173	-3.47179	0.519688	3.50517e-05	0.000824241	TRUE	124908289	ENSG00000277739	rRNA	21	8256781	8256933	1	5_8S_rRNA	5.8S ribosomal RNA [Source:RFAM;Acc:RF00002]
ENSG00000277739.1	125.173	-3.47179	0.519688	3.50517e-05	0.000824241	TRUE	124908300	ENSG00000277739	rRNA	21	8256781	8256933	1	5_8S_rRNA	5.8S ribosomal RNA [Source:RFAM;Acc:RF00002]
ENSG00000277739.1	125.173	-3.47179	0.519688	3.50517e-05	0.000824241	TRUE	124908310	ENSG00000277739	rRNA	21	8256781	8256933	1	5_8S_rRNA	5.8S ribosomal RNA [Source:RFAM;Acc:RF00002]
ENSG00000277739.1	125.173	-3.47179	0.519688	3.50517e-05	0.000824241	TRUE	124908316	ENSG00000277739	rRNA	21	8256781	8256933	1	5_8S_rRNA	5.8S ribosomal RNA [Source:RFAM;Acc:RF00002]
ENSG00000277739.1	125.173	-3.47179	0.519688	3.50517e-05	0.000824241	TRUE	124908327	ENSG00000277739	rRNA	21	8256781	8256933	1	5_8S_rRNA	5.8S ribosomal RNA [Source:RFAM;Acc:RF00002]
ENSG00000277739.1	125.173	-3.47179	0.519688	3.50517e-05	0.000824241	TRUE	124908336	ENSG00000277739	rRNA	21	8256781	8256933	1	5_8S_rRNA	5.8S ribosomal RNA [Source:RFAM;Acc:RF00002]
ENSG00000277739.1	125.173	-3.47179	0.519688	3.50517e-05	0.000824241	TRUE	124908347	ENSG00000277739	rRNA	21	8256781	8256933	1	5_8S_rRNA	5.8S ribosomal RNA [Source:RFAM;Acc:RF00002]
ENSG00000277739.1	125.173	-3.47179	0.519688	3.50517e-05	0.000824241	TRUE	124908358	ENSG00000277739	rRNA	21	8256781	8256933	1	5_8S_rRNA	5.8S ribosomal RNA [Source:RFAM;Acc:RF00002]
ENSG00000277739.1	125.173	-3.47179	0.519688	3.50517e-05	0.000824241	TRUE	124908368	ENSG00000277739	rRNA	21	8256781	8256933	1	5_8S_rRNA	5.8S ribosomal RNA [Source:RFAM;Acc:RF00002]
ENSG00000277739.1	125.173	-3.47179	0.519688	3.50517e-05	0.000824241	TRUE	124908369	ENSG00000277739	rRNA	21	8256781	8256933	1	5_8S_rRNA	5.8S ribosomal RNA [Source:RFAM;Acc:RF00002]
ENSG00000277739.1	125.173	-3.47179	0.519688	3.50517e-05	0.000824241	TRUE	124908370	ENSG00000277739	rRNA	21	8256781	8256933	1	5_8S_rRNA	5.8S ribosomal RNA [Source:RFAM;Acc:RF00002]
ENSG00000277739.1	125.173	-3.47179	0.519688	3.50517e-05	0.000824241	TRUE	124908371	ENSG00000277739	rRNA	21	8256781	8256933	1	5_8S_rRNA	5.8S ribosomal RNA [Source:RFAM;Acc:RF00002]
ENSG00000277739.1	125.173	-3.47179	0.519688	3.50517e-05	0.000824241	TRUE	124908372	ENSG00000277739	rRNA	21	8256781	8256933	1	5_8S_rRNA	5.8S ribosomal RNA [Source:RFAM;Acc:RF00002]
ENSG00000277739.1	125.173	-3.47179	0.519688	3.50517e-05	0.000824241	TRUE	124908373	ENSG00000277739	rRNA	21	8256781	8256933	1	5_8S_rRNA	5.8S ribosomal RNA [Source:RFAM;Acc:RF00002]
ENSG00000277739.1	125.173	-3.47179	0.519688	3.50517e-05	0.000824241	TRUE	124908374	ENSG00000277739	rRNA	21	8256781	8256933	1	5_8S_rRNA	5.8S ribosomal RNA [Source:RFAM;Acc:RF00002]
ENSG00000277739.1	125.173	-3.47179	0.519688	3.50517e-05	0.000824241	TRUE	124908375	ENSG00000277739	rRNA	21	8256781	8256933	1	5_8S_rRNA	5.8S ribosomal RNA [Source:RFAM;Acc:RF00002]
ENSG00000277739.1	125.173	-3.47179	0.519688	3.50517e-05	0.000824241	TRUE	124908376	ENSG00000277739	rRNA	21	8256781	8256933	1	5_8S_rRNA	5.8S ribosomal RNA [Source:RFAM;Acc:RF00002]
ENSG00000277739.1	125.173	-3.47179	0.519688	3.50517e-05	0.000824241	TRUE	124908377	ENSG00000277739	rRNA	21	8256781	8256933	1	5_8S_rRNA	5.8S ribosomal RNA [Source:RFAM;Acc:RF00002]
ENSG00000277739.1	125.173	-3.47179	0.519688	3.50517e-05	0.000824241	TRUE	124908378	ENSG00000277739	rRNA	21	8256781	8256933	1	5_8S_rRNA	5.8S ribosomal RNA [Source:RFAM;Acc:RF00002]
ENSG00000277739.1	125.173	-3.47179	0.519688	3.50517e-05	0.000824241	TRUE	124908379	ENSG00000277739	rRNA	21	8256781	8256933	1	5_8S_rRNA	5.8S ribosomal RNA [Source:RFAM;Acc:RF00002]
ENSG00000277739.1	125.173	-3.47179	0.519688	3.50517e-05	0.000824241	TRUE	124908380	ENSG00000277739	rRNA	21	8256781	8256933	1	5_8S_rRNA	5.8S ribosomal RNA [Source:RFAM;Acc:RF00002]
ENSG00000277739.1	125.173	-3.47179	0.519688	3.50517e-05	0.000824241	TRUE	124908381	ENSG00000277739	rRNA	21	8256781	8256933	1	5_8S_rRNA	5.8S ribosomal RNA [Source:RFAM;Acc:RF00002]
ENSG00000277739.1	125.173	-3.47179	0.519688	3.50517e-05	0.000824241	TRUE	124908382	ENSG00000277739	rRNA	21	8256781	8256933	1	5_8S_rRNA	5.8S ribosomal RNA [Source:RFAM;Acc:RF00002]
ENSG00000277739.1	125.173	-3.47179	0.519688	3.50517e-05	0.000824241	TRUE	124908383	ENSG00000277739	rRNA	21	8256781	8256933	1	5_8S_rRNA	5.8S ribosomal RNA [Source:RFAM;Acc:RF00002]
ENSG00000277739.1	125.173	-3.47179	0.519688	3.50517e-05	0.000824241	TRUE	124908384	ENSG00000277739	rRNA	21	8256781	8256933	1	5_8S_rRNA	5.8S ribosomal RNA [Source:RFAM;Acc:RF00002]
ENSG00000277739.1	125.173	-3.47179	0.519688	3.50517e-05	0.000824241	TRUE	124908385	ENSG00000277739	rRNA	21	8256781	8256933	1	5_8S_rRNA	5.8S ribosomal RNA [Source:RFAM;Acc:RF00002]
ENSG00000277739.1	125.173	-3.47179	0.519688	3.50517e-05	0.000824241	TRUE	124908386	ENSG00000277739	rRNA	21	8256781	8256933	1	5_8S_rRNA	5.8S ribosomal RNA [Source:RFAM;Acc:RF00002]
ENSG00000277739.1	125.173	-3.47179	0.519688	3.50517e-05	0.000824241	TRUE	124908387	ENSG00000277739	rRNA	21	8256781	8256933	1	5_8S_rRNA	5.8S ribosomal RNA [Source:RFAM;Acc:RF00002]
ENSG00000277739.1	125.173	-3.47179	0.519688	3.50517e-05	0.000824241	TRUE	124908388	ENSG00000277739	rRNA	21	8256781	8256933	1	5_8S_rRNA	5.8S ribosomal RNA [Source:RFAM;Acc:RF00002]
ENSG00000277739.1	125.173	-3.47179	0.519688	3.50517e-05	0.000824241	TRUE	124908389	ENSG00000277739	rRNA	21	8256781	8256933	1	5_8S_rRNA	5.8S ribosomal RNA [Source:RFAM;Acc:RF00002]
ENSG00000277739.1	125.173	-3.47179	0.519688	3.50517e-05	0.000824241	TRUE	124908390	ENSG00000277739	rRNA	21	8256781	8256933	1	5_8S_rRNA	5.8S ribosomal RNA [Source:RFAM;Acc:RF00002]
ENSG00000277739.1	125.173	-3.47179	0.519688	3.50517e-05	0.000824241	TRUE	124908391	ENSG00000277739	rRNA	21	8256781	8256933	1	5_8S_rRNA	5.8S ribosomal RNA [Source:RFAM;Acc:RF00002]
ENSG00000277739.1	125.173	-3.47179	0.519688	3.50517e-05	0.000824241	TRUE	124908392	ENSG00000277739	rRNA	21	8256781	8256933	1	5_8S_rRNA	5.8S ribosomal RNA [Source:RFAM;Acc:RF00002]
ENSG00000277739.1	125.173	-3.47179	0.519688	3.50517e-05	0.000824241	TRUE	124908393	ENSG00000277739	rRNA	21	8256781	8256933	1	5_8S_rRNA	5.8S ribosomal RNA [Source:RFAM;Acc:RF00002]
ENSG00000277739.1	125.173	-3.47179	0.519688	3.50517e-05	0.000824241	TRUE	124908474	ENSG00000277739	rRNA	21	8256781	8256933	1	5_8S_rRNA	5.8S ribosomal RNA [Source:RFAM;Acc:RF00002]
ENSG00000277739.1	125.173	-3.47179	0.519688	3.50517e-05	0.000824241	TRUE	124908494	ENSG00000277739	rRNA	21	8256781	8256933	1	5_8S_rRNA	5.8S ribosomal RNA [Source:RFAM;Acc:RF00002]
ENSG00000277739.1	125.173	-3.47179	0.519688	3.50517e-05	0.000824241	TRUE	124908504	ENSG00000277739	rRNA	21	8256781	8256933	1	5_8S_rRNA	5.8S ribosomal RNA [Source:RFAM;Acc:RF00002]
ENSG00000277739.1	125.173	-3.47179	0.519688	3.50517e-05	0.000824241	TRUE	124908512	ENSG00000277739	rRNA	21	8256781	8256933	1	5_8S_rRNA	5.8S ribosomal RNA [Source:RFAM;Acc:RF00002]
ENSG00000277739.1	125.173	-3.47179	0.519688	3.50517e-05	0.000824241	TRUE	124908513	ENSG00000277739	rRNA	21	8256781	8256933	1	5_8S_rRNA	5.8S ribosomal RNA [Source:RFAM;Acc:RF00002]
ENSG00000277739.1	125.173	-3.47179	0.519688	3.50517e-05	0.000824241	TRUE	124908514	ENSG00000277739	rRNA	21	8256781	8256933	1	5_8S_rRNA	5.8S ribosomal RNA [Source:RFAM;Acc:RF00002]
ENSG00000277739.1	125.173	-3.47179	0.519688	3.50517e-05	0.000824241	TRUE	124908515	ENSG00000277739	rRNA	21	8256781	8256933	1	5_8S_rRNA	5.8S ribosomal RNA [Source:RFAM;Acc:RF00002]
ENSG00000277739.1	125.173	-3.47179	0.519688	3.50517e-05	0.000824241	TRUE	124908516	ENSG00000277739	rRNA	21	8256781	8256933	1	5_8S_rRNA	5.8S ribosomal RNA [Source:RFAM;Acc:RF00002]
ENSG00000277739.1	125.173	-3.47179	0.519688	3.50517e-05	0.000824241	TRUE	124908517	ENSG00000277739	rRNA	21	8256781	8256933	1	5_8S_rRNA	5.8S ribosomal RNA [Source:RFAM;Acc:RF00002]
ENSG00000277739.1	125.173	-3.47179	0.519688	3.50517e-05	0.000824241	TRUE	124908518	ENSG00000277739	rRNA	21	8256781	8256933	1	5_8S_rRNA	5.8S ribosomal RNA [Source:RFAM;Acc:RF00002]
ENSG00000277739.1	125.173	-3.47179	0.519688	3.50517e-05	0.000824241	TRUE	124908519	ENSG00000277739	rRNA	21	8256781	8256933	1	5_8S_rRNA	5.8S ribosomal RNA [Source:RFAM;Acc:RF00002]
ENSG00000277739.1	125.173	-3.47179	0.519688	3.50517e-05	0.000824241	TRUE	124908520	ENSG00000277739	rRNA	21	8256781	8256933	1	5_8S_rRNA	5.8S ribosomal RNA [Source:RFAM;Acc:RF00002]
ENSG00000277739.1	125.173	-3.47179	0.519688	3.50517e-05	0.000824241	TRUE	124908521	ENSG00000277739	rRNA	21	8256781	8256933	1	5_8S_rRNA	5.8S ribosomal RNA [Source:RFAM;Acc:RF00002]
ENSG00000277739.1	125.173	-3.47179	0.519688	3.50517e-05	0.000824241	TRUE	124908522	ENSG00000277739	rRNA	21	8256781	8256933	1	5_8S_rRNA	5.8S ribosomal RNA [Source:RFAM;Acc:RF00002]
ENSG00000277739.1	125.173	-3.47179	0.519688	3.50517e-05	0.000824241	TRUE	124908523	ENSG00000277739	rRNA	21	8256781	8256933	1	5_8S_rRNA	5.8S ribosomal RNA [Source:RFAM;Acc:RF00002]
ENSG00000277739.1	125.173	-3.47179	0.519688	3.50517e-05	0.000824241	TRUE	124908524	ENSG00000277739	rRNA	21	8256781	8256933	1	5_8S_rRNA	5.8S ribosomal RNA [Source:RFAM;Acc:RF00002]
ENSG00000277739.1	125.173	-3.47179	0.519688	3.50517e-05	0.000824241	TRUE	124908525	ENSG00000277739	rRNA	21	8256781	8256933	1	5_8S_rRNA	5.8S ribosomal RNA [Source:RFAM;Acc:RF00002]
ENSG00000277739.1	125.173	-3.47179	0.519688	3.50517e-05	0.000824241	TRUE	124908527	ENSG00000277739	rRNA	21	8256781	8256933	1	5_8S_rRNA	5.8S ribosomal RNA [Source:RFAM;Acc:RF00002]
ENSG00000278189.1	125.173	-3.47179	0.519688	3.50517e-05	0.000824241	TRUE	106632260	ENSG00000278189	rRNA	21	8439823	8439975	1	RNA5-8SN1	RNA	5.8S ribosomal N1 [Source:HGNC Symbol;Acc:HGNC:53517]
ENSG00000278189.1	125.173	-3.47179	0.519688	3.50517e-05	0.000824241	TRUE	124907114	ENSG00000278189	rRNA	21	8439823	8439975	1	RNA5-8SN1	RNA	5.8S ribosomal N1 [Source:HGNC Symbol;Acc:HGNC:53517]
ENSG00000278189.1	125.173	-3.47179	0.519688	3.50517e-05	0.000824241	TRUE	124907115	ENSG00000278189	rRNA	21	8439823	8439975	1	RNA5-8SN1	RNA	5.8S ribosomal N1 [Source:HGNC Symbol;Acc:HGNC:53517]
ENSG00000278189.1	125.173	-3.47179	0.519688	3.50517e-05	0.000824241	TRUE	124907116	ENSG00000278189	rRNA	21	8439823	8439975	1	RNA5-8SN1	RNA	5.8S ribosomal N1 [Source:HGNC Symbol;Acc:HGNC:53517]
ENSG00000278189.1	125.173	-3.47179	0.519688	3.50517e-05	0.000824241	TRUE	124907117	ENSG00000278189	rRNA	21	8439823	8439975	1	RNA5-8SN1	RNA	5.8S ribosomal N1 [Source:HGNC Symbol;Acc:HGNC:53517]
ENSG00000278189.1	125.173	-3.47179	0.519688	3.50517e-05	0.000824241	TRUE	124907118	ENSG00000278189	rRNA	21	8439823	8439975	1	RNA5-8SN1	RNA	5.8S ribosomal N1 [Source:HGNC Symbol;Acc:HGNC:53517]
ENSG00000278189.1	125.173	-3.47179	0.519688	3.50517e-05	0.000824241	TRUE	124907119	ENSG00000278189	rRNA	21	8439823	8439975	1	RNA5-8SN1	RNA	5.8S ribosomal N1 [Source:HGNC Symbol;Acc:HGNC:53517]
ENSG00000278189.1	125.173	-3.47179	0.519688	3.50517e-05	0.000824241	TRUE	124907120	ENSG00000278189	rRNA	21	8439823	8439975	1	RNA5-8SN1	RNA	5.8S ribosomal N1 [Source:HGNC Symbol;Acc:HGNC:53517]
ENSG00000278189.1	125.173	-3.47179	0.519688	3.50517e-05	0.000824241	TRUE	124907121	ENSG00000278189	rRNA	21	8439823	8439975	1	RNA5-8SN1	RNA	5.8S ribosomal N1 [Source:HGNC Symbol;Acc:HGNC:53517]
ENSG00000278189.1	125.173	-3.47179	0.519688	3.50517e-05	0.000824241	TRUE	124907122	ENSG00000278189	rRNA	21	8439823	8439975	1	RNA5-8SN1	RNA	5.8S ribosomal N1 [Source:HGNC Symbol;Acc:HGNC:53517]
ENSG00000278189.1	125.173	-3.47179	0.519688	3.50517e-05	0.000824241	TRUE	124907123	ENSG00000278189	rRNA	21	8439823	8439975	1	RNA5-8SN1	RNA	5.8S ribosomal N1 [Source:HGNC Symbol;Acc:HGNC:53517]
ENSG00000278189.1	125.173	-3.47179	0.519688	3.50517e-05	0.000824241	TRUE	124907124	ENSG00000278189	rRNA	21	8439823	8439975	1	RNA5-8SN1	RNA	5.8S ribosomal N1 [Source:HGNC Symbol;Acc:HGNC:53517]
ENSG00000278189.1	125.173	-3.47179	0.519688	3.50517e-05	0.000824241	TRUE	124907125	ENSG00000278189	rRNA	21	8439823	8439975	1	RNA5-8SN1	RNA	5.8S ribosomal N1 [Source:HGNC Symbol;Acc:HGNC:53517]
ENSG00000278189.1	125.173	-3.47179	0.519688	3.50517e-05	0.000824241	TRUE	124907126	ENSG00000278189	rRNA	21	8439823	8439975	1	RNA5-8SN1	RNA	5.8S ribosomal N1 [Source:HGNC Symbol;Acc:HGNC:53517]
ENSG00000278189.1	125.173	-3.47179	0.519688	3.50517e-05	0.000824241	TRUE	124907127	ENSG00000278189	rRNA	21	8439823	8439975	1	RNA5-8SN1	RNA	5.8S ribosomal N1 [Source:HGNC Symbol;Acc:HGNC:53517]
ENSG00000278189.1	125.173	-3.47179	0.519688	3.50517e-05	0.000824241	TRUE	124907128	ENSG00000278189	rRNA	21	8439823	8439975	1	RNA5-8SN1	RNA	5.8S ribosomal N1 [Source:HGNC Symbol;Acc:HGNC:53517]
ENSG00000278189.1	125.173	-3.47179	0.519688	3.50517e-05	0.000824241	TRUE	124907129	ENSG00000278189	rRNA	21	8439823	8439975	1	RNA5-8SN1	RNA	5.8S ribosomal N1 [Source:HGNC Symbol;Acc:HGNC:53517]
ENSG00000278189.1	125.173	-3.47179	0.519688	3.50517e-05	0.000824241	TRUE	124907130	ENSG00000278189	rRNA	21	8439823	8439975	1	RNA5-8SN1	RNA	5.8S ribosomal N1 [Source:HGNC Symbol;Acc:HGNC:53517]
ENSG00000278189.1	125.173	-3.47179	0.519688	3.50517e-05	0.000824241	TRUE	124907131	ENSG00000278189	rRNA	21	8439823	8439975	1	RNA5-8SN1	RNA	5.8S ribosomal N1 [Source:HGNC Symbol;Acc:HGNC:53517]
ENSG00000278189.1	125.173	-3.47179	0.519688	3.50517e-05	0.000824241	TRUE	124907132	ENSG00000278189	rRNA	21	8439823	8439975	1	RNA5-8SN1	RNA	5.8S ribosomal N1 [Source:HGNC Symbol;Acc:HGNC:53517]
ENSG00000278189.1	125.173	-3.47179	0.519688	3.50517e-05	0.000824241	TRUE	124907133	ENSG00000278189	rRNA	21	8439823	8439975	1	RNA5-8SN1	RNA	5.8S ribosomal N1 [Source:HGNC Symbol;Acc:HGNC:53517]
ENSG00000278189.1	125.173	-3.47179	0.519688	3.50517e-05	0.000824241	TRUE	124907134	ENSG00000278189	rRNA	21	8439823	8439975	1	RNA5-8SN1	RNA	5.8S ribosomal N1 [Source:HGNC Symbol;Acc:HGNC:53517]
ENSG00000278189.1	125.173	-3.47179	0.519688	3.50517e-05	0.000824241	TRUE	124907135	ENSG00000278189	rRNA	21	8439823	8439975	1	RNA5-8SN1	RNA	5.8S ribosomal N1 [Source:HGNC Symbol;Acc:HGNC:53517]
ENSG00000278189.1	125.173	-3.47179	0.519688	3.50517e-05	0.000824241	TRUE	124907136	ENSG00000278189	rRNA	21	8439823	8439975	1	RNA5-8SN1	RNA	5.8S ribosomal N1 [Source:HGNC Symbol;Acc:HGNC:53517]
ENSG00000278189.1	125.173	-3.47179	0.519688	3.50517e-05	0.000824241	TRUE	124907137	ENSG00000278189	rRNA	21	8439823	8439975	1	RNA5-8SN1	RNA	5.8S ribosomal N1 [Source:HGNC Symbol;Acc:HGNC:53517]
ENSG00000278189.1	125.173	-3.47179	0.519688	3.50517e-05	0.000824241	TRUE	124907138	ENSG00000278189	rRNA	21	8439823	8439975	1	RNA5-8SN1	RNA	5.8S ribosomal N1 [Source:HGNC Symbol;Acc:HGNC:53517]
ENSG00000278189.1	125.173	-3.47179	0.519688	3.50517e-05	0.000824241	TRUE	124907139	ENSG00000278189	rRNA	21	8439823	8439975	1	RNA5-8SN1	RNA	5.8S ribosomal N1 [Source:HGNC Symbol;Acc:HGNC:53517]
ENSG00000278189.1	125.173	-3.47179	0.519688	3.50517e-05	0.000824241	TRUE	124907140	ENSG00000278189	rRNA	21	8439823	8439975	1	RNA5-8SN1	RNA	5.8S ribosomal N1 [Source:HGNC Symbol;Acc:HGNC:53517]
ENSG00000278189.1	125.173	-3.47179	0.519688	3.50517e-05	0.000824241	TRUE	124907141	ENSG00000278189	rRNA	21	8439823	8439975	1	RNA5-8SN1	RNA	5.8S ribosomal N1 [Source:HGNC Symbol;Acc:HGNC:53517]
ENSG00000278189.1	125.173	-3.47179	0.519688	3.50517e-05	0.000824241	TRUE	124907142	ENSG00000278189	rRNA	21	8439823	8439975	1	RNA5-8SN1	RNA	5.8S ribosomal N1 [Source:HGNC Symbol;Acc:HGNC:53517]
ENSG00000278189.1	125.173	-3.47179	0.519688	3.50517e-05	0.000824241	TRUE	124907143	ENSG00000278189	rRNA	21	8439823	8439975	1	RNA5-8SN1	RNA	5.8S ribosomal N1 [Source:HGNC Symbol;Acc:HGNC:53517]
ENSG00000278189.1	125.173	-3.47179	0.519688	3.50517e-05	0.000824241	TRUE	124907144	ENSG00000278189	rRNA	21	8439823	8439975	1	RNA5-8SN1	RNA	5.8S ribosomal N1 [Source:HGNC Symbol;Acc:HGNC:53517]
ENSG00000278189.1	125.173	-3.47179	0.519688	3.50517e-05	0.000824241	TRUE	124907145	ENSG00000278189	rRNA	21	8439823	8439975	1	RNA5-8SN1	RNA	5.8S ribosomal N1 [Source:HGNC Symbol;Acc:HGNC:53517]
[truncated: 428 more rows]
